# Supplementary material for: Systems Analysis of Adaptive Responses to MAP Kinase Pathway Blockade in BRAF Mutant Melanoma
Source: PLoS One. 2015 Sep 25;10(9):e0138210. doi: 10.1371/journal.pone.0138210 (PMC4583389; doi:10.1371/journal.pone.0138210)
Supplement: S1 Table — Clusters III and IV were identified from the one way ANOVA analysis (Fig 2A). Each cluster was submitted to MSigDB using the transcription factor gene set to identify transcription factors that may be controlling the expression of genes present in clusters III and IV. (XLSX) [file pone.0138210.s010.xlsx]

## Sheet: Table S1
GeneSetName	#GenesinGeneSet(K)	Description	#GenesinOverlap(k)	k/K	p-value	FDRq-value	GenesFromGeneListInGeneSet	Rank	DataSource
TGANTCA_V$AP1_C	1121	Genes with promoter regions [-2kb,2kb] around transcription start site containing the motif TGANTCA which matches annotation for JUN: jun oncogene	9	0.008	1.75e-06	0.00108	TBL1X|IL6|CST7|NRG1|CPA4|SERPINB7|STC2|CALB2|RAB27B	1	Cluster III
TGANNYRGCA_V$TCF11MAFG_01	301	Genes with promoter regions [-2kb,2kb] around transcription start site containing the motif TGANNYRGCA which matches annotation for NFE2L1: nuclear factor (erythroid-derived 2)-like 1<br> MAFG: v-maf musculoaponeurotic fibrosarcoma oncogene homolog G (avian)	5	0.0166	1.43e-05	0.00439	TBL1X|IL6|CST7|NRG1|PPARG	2	Cluster III
V$TCF11MAFG_01	207	Genes with promoter regions [-2kb,2kb] around transcription start site containing the motif NNNNNATGACTCAGCANTTNNG which matches annotation for TCF11<br> MAFG: v-maf musculoaponeurotic fibrosarcoma oncogene homolog G (avian)	4	0.0193	6.13e-05	0.0126	TBL1X|IL6|CST7|PPARG	3	Cluster III
V$GATA3_01	242	Genes with promoter regions [-2kb,2kb] around transcription start site containing the motif NNGATARNG which matches annotation for GATA3: GATA binding protein 3	4	0.0165	0.000112	0.0135	BMP4|CYB5D1|EFEMP1|KRT80	4	Cluster III
RNGTGGGC_UNKNOWN	766	Genes with promoter regions [-2kb,2kb] around transcription start site containing motif RNGTGGGC. Motif does not match any known transcription factor	6	0.0078	0.000126	0.0135	NRG1|CPA4|BMP4|CYB5D1|TLE4|NMU	5	Cluster III
V$IPF1_Q4	260	Genes with promoter regions [-2kb,2kb] around transcription start site containing the motif GHNNTAATGACM which matches annotation for IPF1: insulin promoter factor 1, homeodomain transcription factor	4	0.0154	0.000147	0.0135	BMP4|EFEMP1|TLE4|RNF212	6	Cluster III
V$NFAT_Q4_01	266	Genes with promoter regions [-2kb,2kb] around transcription start site containing the motif NWGGAAANWN which matches annotation for NFAT<br> NFATC	4	0.015	0.000161	0.0135	SERPINB7|STC2|PTHLH|SOX9	7	Cluster III
V$NFE2_01	272	Genes with promoter regions [-2kb,2kb] around transcription start site containing the motif TGCTGAGTCAY which matches annotation for NFE2: nuclear factor (erythroid-derived 2), 45kDa	4	0.0147	0.000175	0.0135	TBL1X|IL6|CST7|CALB2	8	Cluster III
CTTTGA_V$LEF1_Q2	1232	Genes with promoter regions [-2kb,2kb] around transcription start site containing the motif CTTTGA which matches annotation for LEF1: lymphoid enhancer-binding factor 1	7	0.0057	0.000241	0.0165	NRG1|PPARG|TLE4|PTHLH|SLC14A1|UCP2|COL5A1	9	Cluster III
V$PBX1_02	128	Genes with promoter regions [-2kb,2kb] around transcription start site containing the motif NNCATCAATCAANNW which matches annotation for PBX1: pre-B-cell leukemia transcription factor 1	3	0.0234	0.000313	0.0183	TBL1X|TLE4|PTHLH	10	Cluster III
TATAAA_V$TATA_01	1296	Genes with promoter regions [-2kb,2kb] around transcription start site containing the motif TATAAA which matches annotation for TAF<br> TATA	7	0.0054	0.000328	0.0183	CPA4|PPARG|EFEMP1|TLE4|PTHLH|SOX9|CD24	11	Cluster III
TGGAAA_V$NFAT_Q4_01	1896	Genes with promoter regions [-2kb,2kb] around transcription start site containing the motif TGGAAA which matches annotation for NFAT<br> NFATC	8	0.0042	0.000618	0.0317	TBL1X|IL6|NRG1|SERPINB7|BMP4|CYB5D1|SOX9|ALPK2	12	Cluster III
CAGGTG_V$E12_Q6	2485	Genes with promoter regions [-2kb,2kb] around transcription start site containing the motif CAGGTG which matches annotation for TCF3: transcription factor 3 (E2A immunoglobulin enhancer binding factors E12/E47)	9	0.0036	0.000819	0.0387	NRG1|CPA4|STC2|BMP4|EFEMP1|TLE4|PTHLH|FZD2|SCG5	13	Cluster III
TCANNTGAY_V$SREBP1_01	475	Genes with promoter regions [-2kb,2kb] around transcription start site containing the motif TCANNTGAY which matches annotation for SREBF1: sterol regulatory element binding transcription factor 1	7	0.0147	1.09e-05	0.00671	PMEL|TRIM63|WDFY1|CAPN3|TYR|SLC24A5|CYP27A1	1	Cluster IV
V$CEBPA_01	244	Genes with promoter regions [-2kb,2kb] around transcription start site containing the motif NNATTRCNNAANNN which matches annotation for CEBPA: CCAAT/enhancer binding protein (C/EBP), alpha	5	0.0205	4.53e-05	0.0139	MITF|SIRPA|GYPC|PROS1|TBC1D16	2	Cluster IV
TTGTTT_V$FOXO4_01	2061	Genes with promoter regions [-2kb,2kb] around transcription start site containing the motif TTGTTT which matches annotation for MLLT7: myeloid/lymphoid or mixed-lineage leukemia (trithorax homolog, Drosophila); translocated to, 7	12	0.0058	9.28e-05	0.0156	PMEL|TRIM63|MITF|SIRPA|GHR|APOLD1|GPR137B|DCT|DAAM2|IGFBP1|UBL3|MLANA	3	Cluster IV
CAGCTG_V$AP4_Q5	1524	Genes with promoter regions [-2kb,2kb] around transcription start site containing the motif CAGCTG which matches annotation for REPIN1: replication initiator 1	10	0.0066	0.000145	0.0156	PMEL|WDFY1|MITF|GHR|APOLD1|GPM6B|RRAGD|MBP|BCAS3|LONRF1	4	Cluster IV
RGAGGAARY_V$PU1_Q6	502	Genes with promoter regions [-2kb,2kb] around transcription start site containing the motif RGAGGAARY which matches annotation for SPI1: spleen focus forming virus (SFFV) proviral integration oncogene spi1	6	0.012	0.000151	0.0156	TRIM63|CAPN3|GPR137B|NAV2|GPR56|NDN	5	Cluster IV
TGCCAAR_V$NF1_Q6	722	Genes with promoter regions [-2kb,2kb] around transcription start site containing the motif TGCCAAR which matches annotation for NF1: neurofibromin 1 (neurofibromatosis, von Recklinghausen disease, Watson disease)	7	0.0097	0.000152	0.0156	MITF|GHR|DCT|TSPAN7|PI15|GJA3|ADCY1	6	Cluster IV
GGGAGGRR_V$MAZ_Q6	2274	Genes with promoter regions [-2kb,2kb] around transcription start site containing the motif GGGAGGRR which matches annotation for MAZ: MYC-associated zinc finger protein (purine-binding transcription factor)	12	0.0053	0.000232	0.0163	MITF|GYPC|GPR137B|GPM6B|NAV2|GPR56|TSPAN7|PI15|SLC27A3|BHLHE41|LAMA1|GDF15	7	Cluster IV
V$ATF_B	187	Genes with promoter regions [-2kb,2kb] around transcription start site containing motif NTGACGTCANYS. Motif does not match any known transcription factor	4	0.0214	0.000232	0.0163	MITF|DAAM2|GPM6B|TSPAN7	8	Cluster IV
RGTTAMWNATT_V$HNF1_01	75	Genes with promoter regions [-2kb,2kb] around transcription start site containing the motif RGTTAMWNATT which matches annotation for TCF1: transcription factor 1, hepatic; LF-B1, hepatic nuclear factor (HNF1), albumin proximal factor	3	0.04	0.000239	0.0163	MITF|IGFBP1|PLA1A	9	Cluster IV
TGACGTCA_V$ATF3_Q6	231	Genes with promoter regions [-2kb,2kb] around transcription start site containing the motif TGACGTCA which matches annotation for ATF3: activating transcription factor 3	4	0.0173	0.000516	0.0267	MITF|DAAM2|GPM6B|TSPAN7	10	Cluster IV
V$PU1_Q6	234	Genes with promoter regions [-2kb,2kb] around transcription start site containing the motif WGAGGAAG which matches annotation for SPI1: spleen focus forming virus (SFFV) proviral integration oncogene spi1	4	0.0171	0.000541	0.0267	SIRPA|NAV2|NDN|SLC27A3	11	Cluster IV
V$HNF1_01	245	Genes with promoter regions [-2kb,2kb] around transcription start site containing the motif GGTTAATNWTTAMCN which matches annotation for TCF1: transcription factor 1, hepatic; LF-B1, hepatic nuclear factor (HNF1), albumin proximal factor	4	0.0163	0.000643	0.0267	MITF|IGFBP1|PLA1A|DAB2	12	Cluster IV
GGGYGTGNY_UNKNOWN	664	Genes with promoter regions [-2kb,2kb] around transcription start site containing motif GGGYGTGNY. Motif does not match any known transcription factor	6	0.009	0.000667	0.0267	MITF|APOLD1|UBL3|NAV2|PI15|LGALS3	13	Cluster IV
V$ATF3_Q6	248	Genes with promoter regions [-2kb,2kb] around transcription start site containing the motif CBCTGACGTCANCS which matches annotation for ATF3: activating transcription factor 3	4	0.0161	0.000673	0.0267	MITF|DAAM2|GPM6B|TSPAN7	14	Cluster IV
GGGCGGR_V$SP1_Q6	2940	Genes with promoter regions [-2kb,2kb] around transcription start site containing the motif GGGCGGR which matches annotation for SP1: Sp1 transcription factor	13	0.0044	0.000678	0.0267	PMEL|MITF|SIRPA|GYPC|PROS1|DAAM2|GPM6B|NDN|SLC27A3|BHLHE41|GJB1|APOE|MLPH	15	Cluster IV
V$ATF_01	259	Genes with promoter regions [-2kb,2kb] around transcription start site containing motif CNSTGACGTNNNYC. Motif does not match any known transcription factor	4	0.0154	0.000791	0.0267	PMEL|DAAM2|GPM6B|TSPAN7	16	Cluster IV
V$CREBP1CJUN_01	259	Genes with promoter regions [-2kb,2kb] around transcription start site containing the motif TGACGTYA which matches annotation for JUN: jun oncogene<br> ATF2: activating transcription factor 2	4	0.0154	0.000791	0.0267	MITF|DAAM2|GPM6B|TSPAN7	17	Cluster IV
V$NF1_Q6	261	Genes with promoter regions [-2kb,2kb] around transcription start site containing the motif NNTTGGCNNNNNNCCNNN which matches annotation for NF1: neurofibromin 1 (neurofibromatosis, von Recklinghausen disease, Watson disease)	4	0.0153	0.000814	0.0267	TYR|DCT|NAV2|GJA3	18	Cluster IV
V$CREB_01	262	Genes with promoter regions [-2kb,2kb] around transcription start site containing the motif TGACGTMA which matches annotation for CREB1: cAMP responsive element binding protein 1	4	0.0153	0.000825	0.0267	MITF|DAAM2|GPM6B|TSPAN7	19	Cluster IV
V$NF1_Q6_01	268	Genes with promoter regions [-2kb,2kb] around transcription start site containing the motif NTGGNNNNNNGCCAANN which matches annotation for NF1: neurofibromin 1 (neurofibromatosis, von Recklinghausen disease, Watson disease)	4	0.0149	0.000898	0.0274	TYR|DCT|NAV2|GJA3	20	Cluster IV
V$GR_Q6	271	Genes with promoter regions [-2kb,2kb] around transcription start site containing the motif NNNNNNCNNTNTGTNCTNN which matches annotation for NR3C1: nuclear receptor subfamily 3, group C, member 1 (glucocorticoid receptor)	4	0.0148	0.000935	0.0274	MITF|DAAM2|RRAGD|MBP	21	Cluster IV
V$AR_Q2	125	Genes with promoter regions [-2kb,2kb] around transcription start site containing the motif AGWACATNWTGTTCT which matches annotation for AR: androgen receptor (dihydrotestosterone receptor; testicular feminization; spinal and bulbar muscular atrophy; Kennedy disease)	3	0.024	0.00106	0.0297	APOLD1|DAB2|GJB1	22	Cluster IV
TGACCTY_V$ERR1_Q2	1043	Genes with promoter regions [-2kb,2kb] around transcription start site containing the motif TGACCTY which matches annotation for ESRRA: estrogen-related receptor alpha	7	0.0067	0.00135	0.0361	MITF|SIRPA|DCT|UBL3|RRAGD|TSPAN7|ADCY1	23	Cluster IV
TGAYRTCA_V$ATF3_Q6	538	Genes with promoter regions [-2kb,2kb] around transcription start site containing the motif TGAYRTCA which matches annotation for ATF3: activating transcription factor 3	5	0.0093	0.00169	0.0432	MITF|DAAM2|GPM6B|TSPAN7|GAPDHS	24	Cluster IV
TGANTCA_V$AP1_C	1121	Genes with promoter regions [-2kb,2kb] around transcription start site containing the motif TGANTCA which matches annotation for JUN: jun oncogene	7	0.0062	0.00203	0.0499	MITF|DCT|BCAS3|GPR56|PI15|LGALS3|GAPDHS	25	Cluster IV
