# Supplementary material for: Systems Analysis of Adaptive Responses to MAP Kinase Pathway Blockade in BRAF Mutant Melanoma
Source: PLoS One. 2015 Sep 25;10(9):e0138210. doi: 10.1371/journal.pone.0138210 (PMC4583389; doi:10.1371/journal.pone.0138210)
Supplement: S2 Table — List of probes from gene expression microarray that demonstrated a correlation coefficient greater than 0.8 or less than -0.8 with the loadings of the first principal component. (XLSX) [file pone.0138210.s011.xlsx]

## Sheet: Table S2
Correlated Genes			Anticorrelated Genes
Illumina Probe ID	Gene Symbol	Correlation Coeffcient	Illumina Probe ID	Gene Symbol	Correlation Coeffcient
ILMN_2364521	AXL	0.960874	ILMN_1726809	BHLHE41	-0.966386
ILMN_1701877	AXL	0.956476	ILMN_1684017	GYG2	-0.960261
ILMN_2309156	PMEPA1	0.954424	ILMN_1710217	MLANA	-0.957266
ILMN_1692056	HS3ST3A1	0.93989	ILMN_2319424	GYG2	-0.956639
ILMN_1748890	GPR176	0.939794	ILMN_2246188	SLC45A2	-0.953301
ILMN_1801020	ADK	0.929619	ILMN_2332691	CAPN3	-0.952697
ILMN_1734276	PMEPA1	0.926857	ILMN_1687971	CAPN3	-0.949276
ILMN_1708009	LANCL2	0.922394	ILMN_1672660	MBP	-0.945841
ILMN_1659782	STK19	0.914306	ILMN_1656373	BNC2	-0.944726
ILMN_1726986	AADAT	0.914034	ILMN_1654165	SLC45A2	-0.944167
ILMN_2075051	PGS1	0.90935	ILMN_1665994	PMEL	-0.943933
ILMN_1714445	SLC6A9	0.908748	ILMN_1753342	SAT1	-0.943789
ILMN_1803312	DIMT1	0.907001	ILMN_1679208	LHFPL3-AS1	-0.938999
ILMN_2233099	SSRP1	0.90283	ILMN_1758146	SIRPA	-0.937992
ILMN_2103761	TLE4	0.900377	ILMN_1661622	TBC1D7	-0.937003
ILMN_1777794	PRKCSH	0.899513	ILMN_2320391	SLC45A2	-0.934783
ILMN_1696704	TLE4	0.895921	ILMN_1780368	GPR18	-0.932789
ILMN_1664614	FAU	0.895409	ILMN_2395506	SOX6	-0.932677
ILMN_1699574	NRP1	0.895	ILMN_1665859	RAB27A	-0.931755
ILMN_1800590	BBS1	0.891546	ILMN_1756612	STK32A	-0.928728
ILMN_1767892	DUSP12	0.889596	ILMN_1689968	PLEKHO2	-0.927555
ILMN_2320853	UBE2D3	0.884706	ILMN_1700432	ITPKB	-0.927054
ILMN_1730698	ODF2	0.883795	ILMN_2222688	TMSB4X	-0.92427
ILMN_1780699	THAP11	0.88194	ILMN_1755954	CPEB3	-0.923898
ILMN_1680437	EEF1G	0.881877	ILMN_1792518	STX7	-0.923221
ILMN_1770172	ZNF669	0.881289	ILMN_1652797	FAM174B	-0.922996
ILMN_2141807	KNSTRN	0.878685	ILMN_1786045	SLC24A5	-0.921715
ILMN_2402363	STK19	0.877597	ILMN_1728445	IGFBP1	-0.921355
ILMN_1760714	RPS3	0.87737	ILMN_1698766	PYCARD	-0.921018
ILMN_1747504	AHCTF1	0.875859	ILMN_1730639	SLC22A15	-0.920352
ILMN_1775939	SF3B2	0.875852	ILMN_2078599	ACP5	-0.919497
ILMN_1659411	POLR2C	0.875798	ILMN_2398939	MBP	-0.919009
ILMN_1654493	WDR74	0.873601	ILMN_1805999	MYO1D	-0.918359
ILMN_1686194	CWC27	0.872826	ILMN_1757845	SPIRE1	-0.914769
ILMN_1789775	WDR74	0.8728	ILMN_1697409	TNFRSF14	-0.912324
ILMN_2348146	ERCC8	0.87205	ILMN_2054510	BCAS3	-0.911642
ILMN_1804332	GPR137	0.870459	ILMN_1665559	CDK2	-0.910666
ILMN_1756238	TMEM217	0.870207	ILMN_2398274	PYCARD	-0.909769
ILMN_1748438	POLR2G	0.869266	ILMN_1701783	DCT	-0.908895
ILMN_1694325	NFIX	0.86915	ILMN_1807972	MICAL1	-0.907976
ILMN_1789349	UBQLN4	0.867899	ILMN_1804562	SLC31A1	-0.907219
ILMN_1791164	TMEM231	0.867867	ILMN_1751425	ERMP1	-0.90658
ILMN_1803988	MCL1	0.867216	ILMN_1781560	ST3GAL6	-0.90618
ILMN_1775330	C15orf52	0.867196	ILMN_2091347	IDH1	-0.905848
ILMN_2378376	CYB561	0.86592	ILMN_2304186	MITF	-0.902795
ILMN_1787324	ENKD1	0.865142	ILMN_1674817	C1orf115	-0.900224
ILMN_1774860	UTP23	0.864179	ILMN_1735438	GPM6B	-0.899938
ILMN_1746265	SARM1	0.864115	ILMN_1672176	SMPD2	-0.899436
ILMN_1683660	EIF3H	0.864034	ILMN_1794677	TMC6	-0.899293
ILMN_1792107	ERCC8	0.863944	ILMN_1696434	LAMA1	-0.899178
ILMN_1768194	BIRC2	0.863835	ILMN_1704665	GPM6B	-0.899061
ILMN_1812769	UBXN1	0.863411	ILMN_1794117	GAPDHS	-0.898793
ILMN_2367300	ANKEF1	0.861846	ILMN_1751980	RLBP1	-0.897515
ILMN_1755808	RPS27	0.86184	ILMN_1699100	SOAT1	-0.896983
ILMN_1786759	TMEM258	0.861732	ILMN_1670308	GPM6B	-0.895872
ILMN_1665066	NOA1	0.860722	ILMN_1725471	GK	-0.895023
ILMN_1653856	UBASH3B	0.858857	ILMN_1727862	HPS4	-0.894467
ILMN_1798081	PTPRF	0.858584	ILMN_1653001	CABLES1	-0.89443
ILMN_1798533	ZNF22	0.858469	ILMN_1685259	SLC45A2	-0.890944
ILMN_1745420	PHF19	0.857593	ILMN_1656194	TSPAN10	-0.889684
ILMN_1730794	SERTAD4	0.856907	ILMN_1677402	C11orf96	-0.888532
ILMN_1752967	DHPS	0.856603	ILMN_1671554	LPIN1	-0.888365
ILMN_2358626	ADK	0.855984	ILMN_1716524	RAB7A	-0.888141
ILMN_1804117	FAM89B	0.855384	ILMN_1692731	TTYH3	-0.887384
ILMN_1689004	TNFRSF12A	0.855146	ILMN_2138589	MERTK	-0.886805
ILMN_1691611	HNRNPA1P10	0.854791	ILMN_1653443	CDK2	-0.88673
ILMN_1761828	E2F4	0.85417	ILMN_1674985	TMEM51	-0.886658
ILMN_1665384	SH3BP5L	0.85412	ILMN_1805992	KIAA1598	-0.886399
ILMN_2377185	TCEB2	0.854009	ILMN_1799535	GJB1	-0.886374
ILMN_2146418	CRIM1	0.853561	ILMN_2372974	SIRPA	-0.885178
ILMN_1746516	RPS25	0.851953	ILMN_1748983	RTN4	-0.88481
ILMN_1726989	C1orf86	0.850582	ILMN_1702489	TRIM63	-0.884537
ILMN_1745964	IRAK2	0.850006	ILMN_2120273	AP1S2	-0.883387
ILMN_1670807	FAM84B	0.849807	ILMN_1775235	AFF3	-0.883341
ILMN_1743714	CARD10	0.849529	ILMN_1700690	VAT1	-0.883086
ILMN_1775085	ZNF232	0.849321	ILMN_1702396	PACSIN2	-0.879398
ILMN_1785756	H2AFX	0.849024	ILMN_1720004	FLJ27354	-0.879379
ILMN_1698185	WDR90	0.848421	ILMN_1815666	ATP2A2	-0.87937
ILMN_1786722	ZNF385A	0.847661	ILMN_1758457	TBC1D16	-0.879063
ILMN_1677080	IFT46	0.847499	ILMN_1683755	SOX13	-0.878372
ILMN_1713636	S100A6	0.846675	ILMN_1753502	IGSF11	-0.877714
ILMN_1752455	DOCK5	0.84612	ILMN_1706677	MAPK1	-0.877559
ILMN_1714148	NAIF1	0.846096	ILMN_1705241	TDRD7	-0.877395
ILMN_2047112	DPCD	0.845931	ILMN_1696432	IDH1	-0.877353
ILMN_1729161	NOTCH1	0.845325	ILMN_1701643	GDPD5	-0.876978
ILMN_2380163	PTPRF	0.845226	ILMN_1783998	STARD5	-0.875315
ILMN_1679405	DDX56	0.844576	ILMN_1738572	USP48	-0.871784
ILMN_1734486	TSEN15	0.844503	ILMN_1779517	RASEF	-0.87168
ILMN_2240597	TCEA2	0.844489	ILMN_1786720	PROM1	-0.871597
ILMN_1771179	CYB561	0.844357	ILMN_2161556	C12orf49	-0.871359
ILMN_1692790	ITGB3BP	0.844271	ILMN_1766411	AP1S2	-0.871002
ILMN_1669362	IGFBP6	0.844045	ILMN_1731644	SETDB2	-0.870393
ILMN_1869109	NUCKS1	0.843863	ILMN_1788774	TYR	-0.870199
ILMN_1773154	NFKBIA	0.843828	ILMN_1699772	RRAGD	-0.8699
ILMN_2188264	CYR61	0.843642	ILMN_1781565	MESDC1	-0.869469
ILMN_1695362	ZNF32	0.843549	ILMN_1807662	IGF2R	-0.868647
ILMN_1744006	GFOD2	0.843232	ILMN_1676448	WDFY1	-0.867513
ILMN_1697342	HOXC11	0.842792	ILMN_1775814	GHR	-0.86582
ILMN_1775761	TSR1	0.840642	ILMN_1663327	SOX6	-0.865809
ILMN_1815308	SDC1	0.840579	ILMN_1760303	PIK3R1	-0.865571
ILMN_1770339	RPAIN	0.839495	ILMN_1772627	NSG1	-0.864686
ILMN_2117904	ZNF22	0.839407	ILMN_1749078	TIMP2	-0.86313
ILMN_1718069	MIS12	0.838896	ILMN_1674036	BIRC7	-0.862149
ILMN_1805474	C1orf131	0.838495	ILMN_1695759	AMDHD2	-0.861826
ILMN_1810604	ELMOD1	0.838376	ILMN_1654370	TESK2	-0.861076
ILMN_2415786	CD96	0.834422	ILMN_1687495	SLC37A1	-0.860957
ILMN_1704418	FOXD1	0.834358	ILMN_2121816	GPR137B	-0.860194
ILMN_1781516	SUPT16H	0.834207	ILMN_1753048	ADRBK2	-0.859096
ILMN_1711573	CD96	0.833662	ILMN_1810559	RHOQ	-0.858953
ILMN_1793522	PRKAB1	0.832596	ILMN_2331544	MBP	-0.858683
ILMN_2182704	BIRC2	0.832486	ILMN_1677261	LZTS1	-0.858108
ILMN_1747162	DDX47	0.832474	ILMN_1657977	MSRB2	-0.857947
ILMN_1684591	ZSCAN32	0.831882	ILMN_2329773	RAB27A	-0.857892
ILMN_1772876	ZNF395	0.831026	ILMN_1755589	DIP2B	-0.857581
ILMN_1799389	FBXL6	0.83026	ILMN_1792506	PLA1A	-0.857057
ILMN_1759766	CTXN1	0.82972	ILMN_1721170	GREB1	-0.856995
ILMN_1652008	KNSTRN	0.829481	ILMN_1733453	RHOQ	-0.856355
ILMN_1740415	WFDC3	0.82943	ILMN_1734184	PLBD2	-0.855315
ILMN_1679880	THOC6	0.828624	ILMN_1698225	MYO5A	-0.855165
ILMN_2136089	MT1IP	0.828468	ILMN_1661714	ZBTB8A	-0.853283
ILMN_1765641	SEMA3A	0.828073	ILMN_1676899	YEATS2	-0.853019
ILMN_2103841	AIP	0.827751	ILMN_1802094	ZNF280A	-0.852994
ILMN_1747078	HYLS1	0.82749	ILMN_1722834	RGS12	-0.852919
ILMN_1707810	RPS5	0.827323	ILMN_1693912	SLC47A2	-0.852101
ILMN_1697469	SRSF6	0.826377	ILMN_1668657	C2orf69	-0.851992
ILMN_1805922	EBPL	0.826357	ILMN_1749180	ESRP1	-0.851677
ILMN_1799796	DIS3	0.826314	ILMN_1676099	SPON2	-0.85142
ILMN_1689110	NOB1	0.825216	ILMN_1708340	DAPK1	-0.851186
ILMN_1674390	PRKAR1B	0.824914	ILMN_1738420	TMEM201	-0.84979
ILMN_1756877	IFT43	0.82392	ILMN_2344120	ROPN1B	-0.849649
ILMN_1807969	SNCAIP	0.823718	ILMN_1754507	IRF4	-0.849606
ILMN_1815184	ASPM	0.823437	ILMN_1770038	LAMA1	-0.848147
ILMN_1741204	KLHDC2	0.822813	ILMN_1777726	USP48	-0.847223
ILMN_1764850	HPCAL1	0.822623	ILMN_1689200	DHDH	-0.847108
ILMN_1779228	CDH2	0.822313	ILMN_1676625	SS18L1	-0.84612
ILMN_1726306	HMBS	0.821635	ILMN_2200153	GAPDHS	-0.846075
ILMN_2401844	PATZ1	0.821379	ILMN_1725612	NUP50	-0.843776
ILMN_2270015	AADAT	0.820389	ILMN_2232712	MYO10	-0.843727
ILMN_1771841	FOSL1	0.819817	ILMN_1672443	QDPR	-0.843619
ILMN_1689665	NAE1	0.819671	ILMN_1653263	GPRIN1	-0.842724
ILMN_1710001	RPL41	0.819527	ILMN_1779600	DSTYK	-0.840803
ILMN_1739345	C11orf48	0.818967	ILMN_1738784	PPP2R5A	-0.840762
ILMN_1719256	CKS1B	0.818769	ILMN_1653670	CUL3	-0.840402
ILMN_1685005	TNFRSF1A	0.818217	ILMN_1765523	TOLLIP	-0.84009
ILMN_1691892	TAGLN2	0.817722	ILMN_1781758	ROPN1B	-0.840013
ILMN_1814557	TRPS1	0.817644	ILMN_1718982	BEST1	-0.839995
ILMN_1809866	WDR74	0.817136	ILMN_1668766	ROPN1	-0.839827
ILMN_1680738	NREP	0.817126	ILMN_1736510	FOXN2	-0.839337
ILMN_2394523	TMEM231	0.815752	ILMN_1669788	NUDT14	-0.838546
ILMN_2399503	UBN1	0.81533	ILMN_2181445	BCL2L13	-0.838444
ILMN_1670723	MSL3	0.815185	ILMN_1716815	CEACAM1	-0.838007
ILMN_1657612	RPL6	0.814982	ILMN_2188862	GDF15	-0.83783
ILMN_1708203	OTUD4	0.814709	ILMN_1719627	SLC27A3	-0.837711
ILMN_1731561	ROBO3	0.814362	ILMN_1664170	CELF2	-0.837702
ILMN_1754332	SNORD14C	0.814124	ILMN_2400947	CELF2	-0.837476
ILMN_2092756	TMEM109	0.812992	ILMN_1699623	FAM81A	-0.837408
ILMN_1779071	FEZ1	0.81295	ILMN_1705663	DMXL2	-0.837108
ILMN_1764158	NLGN2	0.812487	ILMN_1699254	PLEKHH1	-0.837079
ILMN_1743677	HNRNPU	0.812256	ILMN_1664592	C1orf95	-0.836596
ILMN_2289775	HAX1	0.811751	ILMN_1751956	MGST3	-0.836529
ILMN_2350634	EFEMP1	0.811684	ILMN_1793729	C15orf39	-0.835827
ILMN_1826531	ATXN7L3B	0.811481	ILMN_1787265	ZNF503	-0.835724
ILMN_1659888	PPP1R14B	0.8108	ILMN_1776582	PDK3	-0.835451
ILMN_1673769	KCNG1	0.810516	ILMN_1867517	RORA	-0.83532
ILMN_1692486	ZNRD1	0.810287	ILMN_1749996	KCNN2	-0.834828
ILMN_1726108	CERS2	0.810209	ILMN_1697069	CSF3	-0.834771
ILMN_2398587	ZNRD1	0.809439	ILMN_1723522	APOLD1	-0.834348
ILMN_2371053	EFNA1	0.808825	ILMN_2070896	BMPR2	-0.834115
ILMN_1780189	PSMC5	0.808809	ILMN_1730620	ARRB1	-0.833942
ILMN_1666819	PHLDB1	0.808584	ILMN_2393296	GK	-0.833137
ILMN_2401769	PHF14	0.808545	ILMN_1699978	TMEM255A	-0.832346
ILMN_1812262	DDR1	0.8084	ILMN_1755850	ZNF350	-0.832297
ILMN_1652955	RPS27	0.808347	ILMN_2291249	RASSF6	-0.832203
ILMN_1711414	MRPS27	0.807539	ILMN_2180352	DIP2B	-0.832159
ILMN_1777286	RPL13	0.807057	ILMN_1654697	ZNF280B	-0.832073
ILMN_1715994	HGS	0.806233	ILMN_2363591	SDCBP	-0.831376
ILMN_2269564	ARID4B	0.806043	ILMN_1690397	DYNC1I1	-0.829329
ILMN_1739325	LOC284023	0.805396	ILMN_1740170	CHCHD10	-0.828817
ILMN_1711339	RAD54B	0.805343	ILMN_1682813	PRKCD	-0.82837
ILMN_2098446	PMAIP1	0.805008	ILMN_2363586	SDCBP	-0.827994
ILMN_1722309	ENDOG	0.804438	ILMN_1741371	TMEM8A	-0.827948
ILMN_1746465	FJX1	0.803455	ILMN_1651769	ZFYVE16	-0.827522
ILMN_1795715	DPYD	0.80339	ILMN_1753468	CD63	-0.827006
ILMN_1705458	TRIM58	0.80338	ILMN_1715713	NFASC	-0.82654
ILMN_1730940	KLHDC3	0.803135	ILMN_1911042	PIP4K2A	-0.826442
ILMN_1683888	SRP72	0.803126	ILMN_1789405	TANGO2	-0.826088
ILMN_1676449	SLIT2	0.803083	ILMN_2062271	CDK5R1	-0.825932
ILMN_1917341	PTPN14	0.802905	ILMN_1705225	PRTG	-0.825818
ILMN_1653711	FZD2	0.802894	ILMN_1739641	MTMR3	-0.825612
ILMN_1782257	METTL17	0.802858	ILMN_1770610	MERTK	-0.82558
ILMN_1704672	NABP2	0.802755	ILMN_2241187	CRYM	-0.824424
ILMN_1776213	RGMB	0.802639	ILMN_2339779	ATP6V1E1	-0.824008
ILMN_1718706	ERAL1	0.802406	ILMN_2313851	OSBPL9	-0.822477
ILMN_2206716	JTB	0.802199	ILMN_1770484	FBXW7	-0.822474
ILMN_1658989	MEX3B	0.802187	ILMN_1739222	ETV5	-0.82246
ILMN_2369826	C16orf13	0.80208	ILMN_2399300	NAV2	-0.822134
ILMN_1775008	NCAPD2	0.802067	ILMN_1745034	SLC11A2	-0.821359
ILMN_2383305	GPATCH4	0.801724	ILMN_1681720	LRGUK	-0.820981
ILMN_1790202	C1orf35	0.801396	ILMN_1747241	IWS1	-0.820937
ILMN_1808011	FAM46B	0.800507	ILMN_1808919	HPS4	-0.82053
ILMN_1670932	RPL7	0.800392	ILMN_1675656	PPFIBP2	-0.820477
ILMN_2059797	NOL3	0.800301	ILMN_1784287	TGFBR3	-0.820307
ILMN_2077094	VPS51	0.800187	ILMN_1712082	GCNT3	-0.820007
			ILMN_1865056	LOC100134361	-0.819613
			ILMN_1807050	SHC4	-0.819508
			ILMN_1800912	ZFP106	-0.8192
			ILMN_1738491	SNX30	-0.818867
			ILMN_2364928	NECAB3	-0.818072
			ILMN_1663538	CLYBL	-0.817876
			ILMN_1730660	LGALS3	-0.817612
			ILMN_1676062	DIP2C	-0.816318
			ILMN_2083925	SOGA3	-0.816128
			ILMN_1736730	LRRC16A	-0.815215
			ILMN_1703969	PDXDC1	-0.815073
			ILMN_1717099	DSCR3	-0.814329
			ILMN_1711504	NRXN1	-0.81408
			ILMN_1810729	UBL3	-0.813644
			ILMN_1740938	APOE	-0.813143
			ILMN_1756261	GPR143	-0.812666
			ILMN_1685873	ZC3H7B	-0.81257
			ILMN_2397750	IVNS1ABP	-0.812507
			ILMN_1723706	GRAMD4	-0.812168
			ILMN_1664233	TMC6	-0.812085
			ILMN_1797793	BLVRB	-0.811579
			ILMN_1753345	SCAMP5	-0.811566
			ILMN_1752914	ARHGAP31	-0.811301
			ILMN_2129015	AFF1	-0.810217
			ILMN_1720303	OSTM1	-0.810145
			ILMN_2178587	ANKRD6	-0.809345
			ILMN_2043265	ZFP106	-0.808987
			ILMN_1690982	DDT	-0.808976
			ILMN_2219199	FAM84A	-0.808914
			ILMN_2313856	OSBPL9	-0.808398
			ILMN_1797656	ASCC3	-0.808191
			ILMN_1654866	RANBP2	-0.80817
			ILMN_1698166	C21orf91	-0.807799
			ILMN_1803788	LGALS3	-0.807708
			ILMN_1699251	TMTC1	-0.807443
			ILMN_2338849	BIRC7	-0.807072
			ILMN_1713529	SEMA6A	-0.806896
			ILMN_1777660	RNF144A	-0.806888
			ILMN_1717877	IVNS1ABP	-0.806866
			ILMN_1741727	QPCT	-0.806587
			ILMN_1694731	CLCN7	-0.80598
			ILMN_1784523	ATP6V1G1	-0.805826
			ILMN_1720965	TULP4	-0.805218
			ILMN_2131381	PDE3B	-0.805101
			ILMN_1758025	RNF185	-0.804915
			ILMN_1671928	PROS1	-0.804882
			ILMN_2120072	FAM161A	-0.803132
			ILMN_2071937	ATP6V0E1	-0.802783
			ILMN_2193706	HRK	-0.802516
			ILMN_1676358	RALB	-0.802265
			ILMN_1803676	ENOSF1	-0.802263
			ILMN_2110496	C21orf91	-0.801686
			ILMN_1661299	TLE6	-0.801629
			ILMN_1715635	ATP6V0E1	-0.801211
			ILMN_1781207	FYN	-0.800673
