# Supplementary material for: Systems Analysis of Adaptive Responses to MAP Kinase Pathway Blockade in BRAF Mutant Melanoma
Source: PLoS One. 2015 Sep 25;10(9):e0138210. doi: 10.1371/journal.pone.0138210 (PMC4583389; doi:10.1371/journal.pone.0138210)
Supplement: S3 Table — List of probes from gene expression microarray that demonstrated a correlation coefficient greater than 0.8 or less than -0.8 with the loadings of the second principal component. (XLSX) [file pone.0138210.s012.xlsx]

## Sheet: Table S3
Correlated Genes			Anticorrelated Genes
Illumina Probe ID	Gene Symbol	Correlation Coeffcient	Illumina Probe ID	Gene Symbol	Correlation Coeffcient
ILMN_1772588	CCDC170	0.96099	ILMN_2231299	SERHL2	-0.975959
ILMN_1794485	HDAC7	0.955953	ILMN_1724350	TRIM36	-0.975644
ILMN_1653251	HIST1H1B	0.954116	ILMN_1714848	ZNF354A	-0.957213
ILMN_1736130	RBFA	0.948419	ILMN_1800078	LMO2	-0.948215
ILMN_1674756	FBXW12	0.945058	ILMN_1797822	SEL1L3	-0.945619
ILMN_1670217	MCF2L2	0.944142	ILMN_1651574	AQP3	-0.942703
ILMN_2268156	LFNG	0.943945	ILMN_1652650	SH3KBP1	-0.935678
ILMN_1686531	GGT1	0.943566	ILMN_1811718	INPP5F	-0.935465
ILMN_1724054	ZNF519	0.942817	ILMN_1670263	CNST	-0.934148
ILMN_1671087	C6orf222	0.941291	ILMN_1653793	PDPK1	-0.934058
ILMN_2340439	ZFP64	0.940934	ILMN_1793517	RASAL1	-0.933537
ILMN_2152095	DROSHA	0.940289	ILMN_2276820	NSL1	-0.933421
ILMN_1694136	MIS12	0.939033	ILMN_2134888	TUBE1	-0.933092
ILMN_1676659	POTEKP	0.938319	ILMN_1716866	DNAH9	-0.931585
ILMN_2339377	DNM2	0.935474	ILMN_1765833	SLC9A3R2	-0.930336
ILMN_1785644	AP5S1	0.935191	ILMN_1711807	LPHN3	-0.930122
ILMN_1654893	SCAMP2	0.934917	ILMN_1689306	TMC7	-0.92949
ILMN_1718061	TANGO6	0.933757	ILMN_1770306	OR51B2	-0.928219
ILMN_1805792	TRIO	0.933467	ILMN_1689718	IL17RE	-0.927927
ILMN_1780411	KRTAP13-3	0.932079	ILMN_2296057	CASP2	-0.927818
ILMN_1663620	GLYCAM1	0.931467	ILMN_1701170	BARX2	-0.927045
ILMN_1734125	LDLRAD2	0.931362	ILMN_1708023	LINC00200	-0.925892
ILMN_1750901	GNAT1	0.931268	ILMN_1682227	ZNF404	-0.925265
ILMN_1654195	GCC2	0.93063	ILMN_1806809	ZNF189	-0.925107
ILMN_1675331	PEG3	0.929829	ILMN_1684694	ANK1	-0.924772
ILMN_1776313	TMEM150B	0.928253	ILMN_1709233	F5	-0.923529
ILMN_1733419	CCNE1	0.927927	ILMN_1705243	SERPINA7	-0.923265
ILMN_1779470	ABCG4	0.92782	ILMN_1686370	AGXT2L2	-0.92315
ILMN_1779825	PRDM2	0.927686	ILMN_1697338	SRPK3	-0.922843
ILMN_1711055	DUX1	0.926119	ILMN_2060212	TBC1D24	-0.922669
ILMN_1800381	GNAO1	0.925001	ILMN_1809511	POLR2M	-0.922624
ILMN_1804822	SRXN1	0.924455	ILMN_1727173	SMARCD1	-0.922578
ILMN_1667686	EXOC6	0.923808	ILMN_1782798	MDFI	-0.922478
ILMN_2290444	PTGER3	0.92281	ILMN_1749234	RPL13AP17	-0.922414
ILMN_1698849	CHRNA2	0.922714	ILMN_2128048	PCDHB3	-0.922091
ILMN_1710614	LOC642131	0.921584	ILMN_1774722	CGREF1	-0.921153
ILMN_1711965	CCRL2	0.920126	ILMN_1793888	SERPINB5	-0.91999
ILMN_1789361	PKD2L1	0.919084	ILMN_1716154	C5orf4	-0.91996
ILMN_1791329	FCRL2	0.918928	ILMN_2229205	CENPC1	-0.919832
ILMN_1827050	LOC100652911	0.918263	ILMN_2222786	ZKSCAN8	-0.918623
ILMN_1660985	SDR16C6P	0.917941	ILMN_1779015	ZNF467	-0.917755
ILMN_1705371	DGCR5	0.917817	ILMN_2396011	CEP63	-0.916747
ILMN_1740007	TMPRSS11E	0.917138	ILMN_2284647	COL9A1	-0.916408
ILMN_1739081	ABI1	0.916059	ILMN_1787618	ABHD2	-0.916072
ILMN_1711451	SLC7A2	0.915944	ILMN_2195462	C1QTNF4	-0.916041
ILMN_1706708	EPPK1	0.915363	ILMN_1737435	FOXD3	-0.915748
ILMN_2303010	KCNC2	0.915172	ILMN_1687391	C3orf35	-0.915497
ILMN_1766955	VCAM1	0.914847	ILMN_1795166	PTH1R	-0.915171
ILMN_1709815	PURG	0.913346	ILMN_1775549	PRSS27	-0.915039
ILMN_1707548	RAD18	0.913134	ILMN_2343618	SAMD3	-0.914323
ILMN_1760628	RABL6	0.912964	ILMN_1653498	IGSF6	-0.914287
ILMN_1771664	CLEC4E	0.912542	ILMN_1651268	LOH12CR1	-0.913949
ILMN_1781677	C1orf233	0.912388	ILMN_1657194	TSNAXIP1	-0.913883
ILMN_1724280	EGR3	0.91211	ILMN_1772667	P2RY1	-0.91388
ILMN_1711049	CACNA2D2	0.911771	ILMN_2349696	CNIH2	-0.913752
ILMN_1796583	CLRN2	0.911559	ILMN_1767601	LINC00314	-0.913151
ILMN_1751743	XRCC1	0.911372	ILMN_1671725	REPIN1	-0.911454
ILMN_1769280	SPRY1	0.910795	ILMN_1693981	SH3TC2	-0.911325
ILMN_2331525	PRKD2	0.910719	ILMN_1668092	ESAM	-0.911247
ILMN_1813585	FEZF1	0.910283	ILMN_1663081	LOC440925	-0.91109
ILMN_1677197	RARA	0.9102	ILMN_1793146	CCDC25	-0.910787
ILMN_1760513	DYDC2	0.910031	ILMN_1762294	ADAMTSL4	-0.910784
ILMN_1768434	GOLGA8I	0.909594	ILMN_1782978	GALNT8	-0.91066
ILMN_1697979	LOC649201	0.909563	ILMN_2341132	TNNT2	-0.910431
ILMN_1717207	MMP25	0.909512	ILMN_2323413	KRIT1	-0.910186
ILMN_2375786	LECT1	0.909348	ILMN_1701967	SHC1	-0.909998
ILMN_1707323	PDZRN4	0.909292	ILMN_1782222	KIAA1033	-0.9098
ILMN_1786064	RPL34-AS1	0.909098	ILMN_2139989	ACTBL2	-0.909751
ILMN_2174045	RNF126P1	0.909034	ILMN_1805197	TAS1R1	-0.909625
ILMN_1795897	CEP192	0.908534	ILMN_2252295	ELF2	-0.909608
ILMN_1755506	FAM149B1	0.908313	ILMN_1768756	SCGB2B2	-0.909598
ILMN_2164164	AICDA	0.907969	ILMN_1742118	RNASE12	-0.90916
ILMN_1733879	2014-03-03	0.907618	ILMN_2314080	CTAGE5	-0.909107
ILMN_1658563	KRT40	0.907047	ILMN_1811481	BRD9	-0.908962
ILMN_1734076	GPIHBP1	0.90682	ILMN_1746276	EPC1	-0.90879
ILMN_1788362	CACNA1C	0.90647	ILMN_1748614	RELT	-0.908483
ILMN_1738536	ZMAT1	0.906359	ILMN_1713752	SERINC3	-0.908387
ILMN_1798587	ARHGEF7	0.906027	ILMN_2078592	ADTRP	-0.908303
ILMN_1713956	C16orf90	0.905721	ILMN_1812353	CSPP1	-0.908132
ILMN_1708886	SEBOX	0.905537	ILMN_2277877	MEN1	-0.908035
ILMN_1664909	TET1	0.905282	ILMN_1724211	GPRC5C	-0.907948
ILMN_1695744	LILRB2	0.90423	ILMN_1782142	S100A13	-0.907218
ILMN_1667771	GRB10	0.903967	ILMN_2364414	PCDHA6	-0.907014
ILMN_1788665	SLC7A5P2	0.90342	ILMN_1764980	SERPINA1	-0.906946
ILMN_1766770	SNX31	0.903286	ILMN_1737168	THTPA	-0.906896
ILMN_2101410	ZNF625	0.903047	ILMN_1734702	MANEA	-0.906523
ILMN_1683858	EFCAB6	0.903023	ILMN_2290679	TIRAP	-0.906511
ILMN_1740041	HERC2P7	0.902856	ILMN_1732782	SCN2A	-0.906063
ILMN_1777479	CDYL2	0.902535	ILMN_1696503	JRKL	-0.905735
ILMN_2345758	MAP3K19	0.902459	ILMN_1692742	DENND3	-0.905614
ILMN_1755027	NLRP8	0.902425	ILMN_1721449	VSX2	-0.905605
ILMN_1765651	MYLK	0.902035	ILMN_1750678	TIMD4	-0.905587
ILMN_1758196	LOC619207	0.901583	ILMN_1751793	PCNXL2	-0.905537
ILMN_1706548	SPTBN4	0.901102	ILMN_1685958	CDH26	-0.905517
ILMN_2172933	LCN12	0.901011	ILMN_1653266	DNAJB14	-0.905098
ILMN_1746683	GOLGA8DP	0.90058	ILMN_2045270	PRAMEF6	-0.904972
ILMN_1793460	SPOPL	0.899917	ILMN_2125017	TIGIT	-0.904846
ILMN_1773312	INADL	0.899164	ILMN_1739374	NKAIN1	-0.904568
ILMN_1728570	TCF21	0.898978	ILMN_1719283	MROH2B	-0.904517
ILMN_1674837	SRG7	0.898819	ILMN_1711120	ARC	-0.904302
ILMN_1747854	GOLGA8EP	0.898643	ILMN_1676296	PPAP2A	-0.903949
ILMN_1794038	FAM49A	0.898363	ILMN_1758548	NEK7	-0.903791
ILMN_1688126	PCDP1	0.897397	ILMN_1810376	C11orf87	-0.903751
ILMN_2206732	KRTAP10-3	0.897179	ILMN_2251895	CBFA2T2	-0.903733
ILMN_1707985	FOXR1	0.897137	ILMN_1806520	C5orf48	-0.903594
ILMN_1694917	SERPINB11	0.897019	ILMN_1673461	PHC2	-0.903583
ILMN_1784356	TTLL11	0.896419	ILMN_1687037	IFT140	-0.903422
ILMN_1663665	C9orf171	0.896384	ILMN_1681544	RASGEF1C	-0.903133
ILMN_2276996	CCR2	0.896046	ILMN_1736704	DIXDC1	-0.903003
ILMN_1677746	CABP1	0.895602	ILMN_1666560	IFT88	-0.902903
ILMN_1668427	LOC340515	0.895596	ILMN_2181748	PA2G4P4	-0.902772
ILMN_1661514	TMEM8C	0.89552	ILMN_2415421	SLC30A2	-0.902527
ILMN_2194577	PLVAP	0.895341	ILMN_2361742	LPPR5	-0.902405
ILMN_1759933	MS4A6E	0.894255	ILMN_2109489	GZMB	-0.902223
ILMN_1698311	ABHD12B	0.894111	ILMN_1660970	ADAMTS12	-0.902207
ILMN_2099277	HTRA4	0.894074	ILMN_1713013	PLD3	-0.90196
ILMN_1738277	NOX3	0.893995	ILMN_1703787	ATP4B	-0.901909
ILMN_1807825	LY86	0.89396	ILMN_1702979	SHOX2	-0.901861
ILMN_1658964	LOC441956	0.893958	ILMN_1688231	TREM1	-0.901678
ILMN_1667207	LOC146880	0.893581	ILMN_1669135	OR52N4	-0.901489
ILMN_1698739	UNC45B	0.893452	ILMN_1690891	TRERF1	-0.901463
ILMN_1704255	FAM159B	0.893269	ILMN_1687519	SNAP23	-0.901452
ILMN_2256482	HMGCLL1	0.893217	ILMN_1783840	RFX8	-0.901181
ILMN_1668672	LOC401068	0.893067	ILMN_1815690	TIE1	-0.901149
ILMN_2283001	DSE	0.892357	ILMN_1715424	KLHL10	-0.900955
ILMN_1657838	KDM8	0.891738	ILMN_1713387	PHYHIP	-0.900798
ILMN_1703470	TBX20	0.891481	ILMN_1760314	CCDC8	-0.900729
ILMN_1765355	NOX1	0.89142	ILMN_1796423	CLIC3	-0.900517
ILMN_1805512	WDR13	0.891116	ILMN_1654212	DOK7	-0.900501
ILMN_2365223	NEK11	0.891034	ILMN_1712605	ZNF829	-0.900391
ILMN_1792589	PMCHL1	0.891008	ILMN_1803881	GDF7	-0.899494
ILMN_1763184	RNF148	0.890816	ILMN_2389794	STK31	-0.899108
ILMN_1712230	IQSEC3	0.89081	ILMN_1733684	HIST1H1T	-0.898965
ILMN_1855910	ST8SIA3	0.890375	ILMN_1696683	THRB	-0.898902
ILMN_2177413	TBL3	0.890261	ILMN_2373670	UGT2B17	-0.897982
ILMN_1906437	LOC100240735	0.890243	ILMN_1750859	CNGB3	-0.897836
ILMN_2359306	CAPSL	0.890191	ILMN_2376431	CCR2	-0.897751
ILMN_2174834	OR4C3	0.889991	ILMN_1670676	TBRG1	-0.897611
ILMN_2199971	OR5M8	0.889909	ILMN_1802093	ZNF677	-0.89754
ILMN_1732251	OR10G9	0.889865	ILMN_1688838	OGN	-0.897454
ILMN_1730628	RNASE2	0.889859	ILMN_1737320	ZDHHC15	-0.897139
ILMN_1710903	MAPT	0.889692	ILMN_1731598	DEFB118	-0.896832
ILMN_1656342	FBXO48	0.889666	ILMN_2113938	TOR1AIP2	-0.896786
ILMN_1824136	SAMD12	0.889443	ILMN_1652412	PHKB	-0.896786
ILMN_1738429	ATP7A	0.889273	ILMN_1659148	ARL8A	-0.896541
ILMN_1667362	GABRB2	0.889228	ILMN_1745583	EXOC1	-0.896407
ILMN_1659085	WFDC12	0.88915	ILMN_2149971	SPINK6	-0.896278
ILMN_1753773	ANAPC11	0.888497	ILMN_2184231	CHRDL1	-0.896191
ILMN_1706958	PCNA	0.887744	ILMN_1766991	ABRA	-0.896145
ILMN_1736254	SPATA31E1	0.887738	ILMN_2399016	MMP28	-0.895878
ILMN_2260725	WTAP	0.887612	ILMN_1801842	PTX3	-0.895785
ILMN_1718060	OTUD7A	0.887209	ILMN_1695341	KCNK10	-0.895605
ILMN_1757180	WDR49	0.886152	ILMN_2055925	2014-09-14	-0.89558
ILMN_2225254	ZNF740	0.885968	ILMN_2168166	ASPN	-0.89549
ILMN_1776442	ACTRT2	0.885961	ILMN_1735168	SUV420H2	-0.895435
ILMN_2365528	HAUS8	0.885649	ILMN_1748290	FAM175A	-0.895397
ILMN_1772326	KIAA1211	0.885209	ILMN_1676452	ADAMTS14	-0.895384
ILMN_1657204	SAE1	0.88455	ILMN_2354478	CYFIP2	-0.895197
ILMN_1651388	SPATA31B1	0.884118	ILMN_1693683	PDAP1	-0.895068
ILMN_1789773	ZNF469	0.88379	ILMN_1654408	TRAF7	-0.895065
ILMN_1657572	GRIN1	0.883747	ILMN_1790350	TPRG1	-0.894876
ILMN_2415474	FAM19A4	0.883468	ILMN_1754716	HAS1	-0.894782
ILMN_1812865	LOC100131131	0.883463	ILMN_1685810	NFATC3	-0.894539
ILMN_1703507	PPIP5K1	0.883273	ILMN_1737096	CLDN10	-0.894533
ILMN_1797828	DDRGK1	0.883241	ILMN_2403906	ARFIP1	-0.894423
ILMN_1776240	DUSP13	0.883222	ILMN_1779324	GZMA	-0.894323
ILMN_1794816	CHRNA3	0.883087	ILMN_1728272	C14orf177	-0.894096
ILMN_1663156	DDX31	0.882876	ILMN_1692758	PRDM12	-0.894094
ILMN_2288928	PPP4R4	0.882769	ILMN_1786688	ADAT2	-0.893885
ILMN_1652392	DCHS2	0.882698	ILMN_1788421	KCNK15	-0.893806
ILMN_1662627	MAGEB18	0.88268	ILMN_1764456	TECPR2	-0.893287
ILMN_1770658	NEB	0.882439	ILMN_1783244	TNFRSF19	-0.893096
ILMN_1697476	UG0898H09	0.881942	ILMN_2326075	NTRK1	-0.892814
ILMN_1761833	SLC40A1	0.881934	ILMN_1815937	TMEM184A	-0.892591
ILMN_1783024	LOC649201	0.881886	ILMN_1796341	GLT8D1	-0.892495
ILMN_1695549	PVRL1	0.88118	ILMN_1740949	LRRC19	-0.892158
ILMN_1815326	CCDC68	0.881031	ILMN_1673708	HDAC9	-0.892112
ILMN_1676055	LOC100506183	0.881024	ILMN_2250048	KIF18B	-0.892097
ILMN_1730085	LCORL	0.880958	ILMN_1787330	OR8G2	-0.892011
ILMN_1801987	OR3A3	0.879984	ILMN_2240811	FRMPD2P1	-0.891985
ILMN_1737653	KRT78	0.879847	ILMN_2059357	KLRC2	-0.89193
ILMN_1712945	DYNC2LI1	0.879785	ILMN_1810752	C4BPA	-0.891868
ILMN_2204526	TCTEX1D4	0.879562	ILMN_2387385	IGFBP1	-0.891795
ILMN_2290877	ICA1L	0.879287	ILMN_1812001	VASP	-0.891616
ILMN_1683844	HSD17B13	0.879159	ILMN_1712023	SLC8A3	-0.891476
ILMN_2203858	OR10J1	0.879114	ILMN_1791519	ZNF497	-0.891387
ILMN_1813307	C1QTNF2	0.87905	ILMN_1765971	MOGAT1	-0.891308
ILMN_1673322	SLED1	0.879018	ILMN_1679268	PELI1	-0.891091
ILMN_1671237	GNGT2	0.878815	ILMN_1716109	PCDHA1	-0.891026
ILMN_1651396	ABCA9	0.878779	ILMN_1669023	FHL5	-0.890929
ILMN_1728681	HERC2	0.878622	ILMN_1762260	C3	-0.890889
ILMN_1801240	OR5D14	0.878269	ILMN_1712204	NSRP1	-0.890873
ILMN_1702764	2014-03-05	0.877981	ILMN_1795754	CLIC2	-0.890827
ILMN_1657871	RSAD2	0.87793	ILMN_1751851	CECR1	-0.890451
ILMN_1693738	CTSE	0.877744	ILMN_1725870	UBE2U	-0.889998
ILMN_1678183	CDRT1	0.877538	ILMN_1784316	PCDHA9	-0.889965
ILMN_1737945	ALG2	0.877457	ILMN_1711550	MS4A4A	-0.889858
ILMN_1787063	LOC389199	0.877138	ILMN_1723042	CLDN3	-0.889641
ILMN_1728734	PSG5	0.877027	ILMN_1683232	FAM221B	-0.889535
ILMN_1804217	RFX7	0.876908	ILMN_1671710	MADD	-0.889469
ILMN_1803024	UPK3B	0.876868	ILMN_1758983	OTOP1	-0.889396
ILMN_1757184	HOXC4	0.876733	ILMN_1685109	POLR3D	-0.889239
ILMN_1761850	ATRN	0.876647	ILMN_1676067	SEMA3G	-0.889136
ILMN_1796136	RAB37	0.876595	ILMN_1733929	DNMT3B	-0.888886
ILMN_1758657	NAV2	0.876505	ILMN_1682301	OPCML	-0.888688
ILMN_1732841	LOC100129726	0.876479	ILMN_2200836	HSPB7	-0.888634
ILMN_1660104	SRRM1	0.876266	ILMN_1672178	RNF8	-0.888396
ILMN_1798043	LINC00634	0.876069	ILMN_2203299	GRIA1	-0.88802
ILMN_1823750	JAKMIP3	0.875633	ILMN_1774557	CDC14A	-0.887987
ILMN_1718334	ITPA	0.87561	ILMN_2167808	TM4SF5	-0.887929
ILMN_2131882	DPY30	0.875585	ILMN_2387952	FAM134B	-0.887851
ILMN_1771139	FBXO31	0.875491	ILMN_2096985	ALDH6A1	-0.88783
ILMN_1659749	DSP	0.875469	ILMN_1706682	SCRT2	-0.887802
ILMN_1697975	PHF14	0.875211	ILMN_1811588	PML	-0.887794
ILMN_1748303	MUC5AC	0.874752	ILMN_1720406	HOXB9	-0.887777
ILMN_2115073	OR1D5	0.874477	ILMN_2330213	CUX1	-0.887475
ILMN_2380605	MTMR3	0.874421	ILMN_1806791	OR4C46	-0.88741
ILMN_1743483	FLJ14186	0.874369	ILMN_1683316	PRR18	-0.887262
ILMN_1655190	LOC100506085	0.874216	ILMN_1787081	TADA2A	-0.887181
ILMN_1768020	HAUS8	0.874154	ILMN_1773210	DRD1	-0.886895
ILMN_1737247	LOC100129520	0.874115	ILMN_1698484	RHOV	-0.886834
ILMN_1660043	UBXN11	0.873913	ILMN_1737683	FGG	-0.886672
ILMN_1683939	VIPR2	0.873799	ILMN_1678391	SPEF2	-0.886417
ILMN_2191790	HYDIN	0.873763	ILMN_1770987	SLC8A3	-0.886404
ILMN_1703119	C1orf200	0.873534	ILMN_1752867	TAS2R5	-0.886121
ILMN_1753582	RPA2	0.873509	ILMN_1791933	CCDC82	-0.886113
ILMN_1814316	RBFOX1	0.873456	ILMN_1722438	MGAT4B	-0.885873
ILMN_1673158	LINC00656	0.873405	ILMN_1796405	ATP4B	-0.885678
ILMN_1736655	LCE1B	0.873289	ILMN_1748338	GPR85	-0.885664
ILMN_1707123	DDX19B	0.873254	ILMN_1717393	PTCHD1	-0.885644
ILMN_1657972	HHIPL1	0.873131	ILMN_1683067	ELSPBP1	-0.885629
ILMN_1728199	POLE	0.873075	ILMN_2220735	CLEC3A	-0.885539
ILMN_1734762	OPA3	0.873011	ILMN_1680886	OR5H15	-0.88553
ILMN_1681558	KRTAP1-5	0.872865	ILMN_1687018	GAS7	-0.8854
ILMN_1731800	KRT33A	0.872821	ILMN_1787064	ANKRD17	-0.885334
ILMN_1812970	RWDD1	0.872725	ILMN_1771070	FAM192A	-0.885236
ILMN_1664351	FLJ44790	0.87272	ILMN_1783771	UBE2Z	-0.885223
ILMN_1657624	NSFL1C	0.872601	ILMN_2379527	ELMO1	-0.885168
ILMN_1752199	LHPP	0.872344	ILMN_2192072	MMP7	-0.885124
ILMN_2168747	GSTA2	0.872256	ILMN_1653826	FGF13	-0.885046
ILMN_1755786	KRT76	0.872124	ILMN_2231921	C10orf25	-0.885024
ILMN_1698753	PRDM13	0.871997	ILMN_1741719	TEX13A	-0.884744
ILMN_2041327	MRPL37	0.871691	ILMN_2336146	ADD2	-0.884706
ILMN_1716832	ACSF3	0.871643	ILMN_1690563	SSTR5	-0.884417
ILMN_2317493	SEMA6D	0.871353	ILMN_1754266	LHX9	-0.88428
ILMN_1696723	SETMAR	0.871316	ILMN_1758790	TSGA13	-0.884205
ILMN_1739133	MCMDC2	0.871305	ILMN_1676311	COX18	-0.884097
ILMN_1799710	CCDC96	0.8712	ILMN_1794846	LRRC4	-0.883982
ILMN_1691848	LIX1	0.870927	ILMN_1758825	ABLIM2	-0.883953
ILMN_1747058	TRAPPC2L	0.870806	ILMN_1751689	CHRM1	-0.88384
ILMN_1676575	IKZF1	0.870741	ILMN_2089752	FAM150B	-0.883766
ILMN_1652872	UBOX5	0.870714	ILMN_1769168	ARL10	-0.883638
ILMN_1762098	ZNF747	0.870626	ILMN_1668979	DNAJB14	-0.88363
ILMN_1753182	COL20A1	0.870502	ILMN_1685680	SPATA1	-0.883567
ILMN_1689389	SF3B5	0.870155	ILMN_1682463	LOC283174	-0.883423
ILMN_1690473	NFKBIB	0.869982	ILMN_1703034	MAGEB10	-0.883365
ILMN_1742218	PITX2	0.869979	ILMN_1731213	TECTB	-0.883266
ILMN_2043173	TEKT2	0.869881	ILMN_1782596	CCL25	-0.883126
ILMN_1790393	ZNF729	0.869861	ILMN_2388190	SCEL	-0.882987
ILMN_1740676	SLC22A25	0.869698	ILMN_1810591	PUS10	-0.882963
ILMN_1741563	RSPH6A	0.869561	ILMN_2090351	OR7E156P	-0.882785
ILMN_1676322	C1orf172	0.86904	ILMN_1699057	KCNJ11	-0.882585
ILMN_1727977	CHEK2P2	0.868858	ILMN_1652736	RPS6KA3	-0.88247
ILMN_1739763	OR13C4	0.868314	ILMN_2372543	CYP4Z2P	-0.882054
ILMN_1764457	MROH2A	0.868282	ILMN_1756358	FBXO36	-0.88205
ILMN_1719250	SLC44A4	0.868227	ILMN_1665302	WDR38	-0.881813
ILMN_1732919	LILRB5	0.86803	ILMN_1730816	GPR162	-0.881802
ILMN_2403458	SMARCB1	0.867932	ILMN_1744941	TCOF1	-0.881735
ILMN_1698650	TMEM38A	0.867657	ILMN_2276952	TSC22D3	-0.881735
ILMN_2374904	MS4A3	0.867492	ILMN_1670305	SERPING1	-0.881692
ILMN_2084562	AKR7A2P1	0.867358	ILMN_2412873	ZNF37A	-0.881627
ILMN_1684724	CR2	0.866907	ILMN_1786609	IL21R	-0.881504
ILMN_1810992	CAD	0.866846	ILMN_1752476	ATAT1	-0.88138
ILMN_1734766	CEP57L1	0.866826	ILMN_1774208	B3GAT2	-0.881305
ILMN_1889404	COL6A5	0.866722	ILMN_1772242	TRPC5	-0.881233
ILMN_1804668	RBMXL2	0.866583	ILMN_1733774	2014-03-10	-0.880904
ILMN_2249018	LRRC26	0.866332	ILMN_1691790	DACT2	-0.880859
ILMN_1672120	KRT73	0.865622	ILMN_2175236	PRLR	-0.880641
ILMN_1651771	RRAGB	0.865609	ILMN_1773278	OR8D4	-0.880539
ILMN_1776112	SLC10A1	0.865554	ILMN_1752027	UBE3B	-0.880505
ILMN_1668069	SMPD5	0.865467	ILMN_1806691	GHSR	-0.880402
ILMN_1663683	HEPH	0.865452	ILMN_1757259	OR8B4	-0.880357
ILMN_1655474	RNASE9	0.865118	ILMN_1668914	LINC00521	-0.880348
ILMN_1684696	LOC399491	0.864892	ILMN_1748779	SLC4A10	-0.880262
ILMN_2316740	FOXP4	0.864827	ILMN_1704941	PPCDC	-0.880242
ILMN_1688124	LOC407835	0.864676	ILMN_1701937	COL18A1	-0.88023
ILMN_1708337	NOXO1	0.864664	ILMN_2394147	MLN	-0.879758
ILMN_1729170	GPA33	0.864628	ILMN_1696666	DBF4B	-0.879749
ILMN_1810866	MRPS12	0.864135	ILMN_1678627	RUFY4	-0.879663
ILMN_2186715	CENPH	0.864068	ILMN_1804676	VAMP4	-0.879593
ILMN_2364768	MYLK	0.864054	ILMN_1786267	OR6B3	-0.879579
ILMN_1667631	LOC100288637	0.864018	ILMN_1772537	SCTR	-0.879274
ILMN_1704354	NCDN	0.864013	ILMN_2217601	ANXA9	-0.879255
ILMN_1741056	TET1	0.86395	ILMN_1769993	LCN9	-0.879131
ILMN_1791084	ROBO1	0.863905	ILMN_1720755	C10orf71	-0.879119
ILMN_1655952	WASH1	0.863179	ILMN_1730709	BSG	-0.879117
ILMN_1727526	KIAA1407	0.863168	ILMN_2339266	LAMA2	-0.879033
ILMN_1723834	KNCN	0.863128	ILMN_1760688	SAMD14	-0.878974
ILMN_1794890	SLC38A4	0.862765	ILMN_1665682	IL15RA	-0.878655
ILMN_2401883	IL25	0.862656	ILMN_2390197	KIR2DL4	-0.878495
ILMN_2161910	GLYCAM1	0.862641	ILMN_1808258	HTR4	-0.878484
ILMN_1722698	RCHY1	0.862578	ILMN_2256953	CASZ1	-0.87847
ILMN_1736820	HIST1H2BM	0.862554	ILMN_1794638	VIP	-0.878438
ILMN_1765255	CDH26	0.862469	ILMN_1692156	KCNC2	-0.878419
ILMN_1782275	P2RY6	0.862249	ILMN_1719143	APOBEC2	-0.878385
ILMN_2361181	C1QTNF6	0.862227	ILMN_1781066	VSX1	-0.878288
ILMN_2046943	RBM46	0.862134	ILMN_1791889	C6orf25	-0.878056
ILMN_1761445	TPBGL	0.86212	ILMN_2079508	ZNF204P	-0.878022
ILMN_1691550	SNORD26	0.862049	ILMN_2218758	NECAB1	-0.878002
ILMN_1692617	CABS1	0.861871	ILMN_1677581	RPGRIP1L	-0.87782
ILMN_1684796	LOC643441	0.861864	ILMN_2129600	OR4A15	-0.877706
ILMN_1668353	ADORA2A-AS1	0.861526	ILMN_1662484	CLDN18	-0.877703
ILMN_2140342	CCDC57	0.861257	ILMN_1740622	TRPM3	-0.877687
ILMN_1657962	KRTAP1-1	0.861181	ILMN_1781951	SCN8A	-0.877485
ILMN_2297205	ATRN	0.86068	ILMN_1740409	OR8G5	-0.877351
ILMN_1878273	SPEG	0.860292	ILMN_1719581	MYOM3	-0.877125
ILMN_1653724	LOC646329	0.860165	ILMN_1800142	LAMB3	-0.87685
ILMN_1702221	MCM8	0.860075	ILMN_1764355	GAMT	-0.876835
ILMN_2290251	FBF1	0.85986	ILMN_1678501	ADD3	-0.876787
ILMN_1663453	HIST1H2AI	0.859793	ILMN_1727762	CASP1	-0.876776
ILMN_1771494	C5orf56	0.859662	ILMN_1690096	PPP1R1B	-0.87675
ILMN_1771012	LINC00305	0.859653	ILMN_1754053	SLC34A3	-0.87641
ILMN_1777017	FOXK1	0.859492	ILMN_1741157	ANKRD26P1	-0.875975
ILMN_1786834	PRKX	0.859422	ILMN_1668067	CDK18	-0.875956
ILMN_1805952	SYT15	0.859251	ILMN_2259155	OTOL1	-0.875933
ILMN_1801395	SERHL	0.85925	ILMN_1658986	CREB5	-0.875903
ILMN_2068122	TMEM65	0.859197	ILMN_1784269	AASDH	-0.875794
ILMN_1803984	MAK	0.859008	ILMN_1749324	DPYS	-0.875768
ILMN_1730032	BOK	0.858923	ILMN_2391051	FCGR1B	-0.875658
ILMN_1667715	LOC100506380	0.858578	ILMN_1674250	NCKAP1L	-0.875405
ILMN_2303170	MBNL3	0.858417	ILMN_1783656	ODF4	-0.875292
ILMN_1688723	MSX2P1	0.858252	ILMN_1682487	GPR133	-0.875216
ILMN_1732189	SYCE1	0.858191	ILMN_1767657	MAT1A	-0.875145
ILMN_1727459	ORC1	0.858164	ILMN_2174266	RBMY1A3P	-0.875085
ILMN_1681882	CETP	0.858126	ILMN_1683986	TCF7	-0.87508
ILMN_1681855	TBC1D25	0.858125	ILMN_2357155	TPO	-0.874998
ILMN_1716105	NLRP12	0.858017	ILMN_1789955	PNRC1	-0.87498
ILMN_1781890	NYAP2	0.857912	ILMN_1807759	TAS2R31	-0.874766
ILMN_1815114	MIRLET7BHG	0.85781	ILMN_1743347	AKT2	-0.87454
ILMN_1904052	CCDC122	0.857778	ILMN_2374728	ARPP21	-0.874268
ILMN_1711883	HTR3D	0.857719	ILMN_1706911	PSG11	-0.874142
ILMN_1790029	P2RY6	0.857674	ILMN_1795762	PLEK	-0.874127
ILMN_1711557	OR7A10	0.857584	ILMN_1668277	BLK	-0.874053
ILMN_1670923	FAM166A	0.857579	ILMN_1678212	TMCC1	-0.874051
ILMN_1664028	CENPB	0.857427	ILMN_2247842	TGIF1	-0.87402
ILMN_1759219	ZMAT5	0.857384	ILMN_2302947	CSF1	-0.873964
ILMN_1745949	CEACAM21	0.857271	ILMN_1759962	MYLPF	-0.873918
ILMN_1664235	BCL2L14	0.857226	ILMN_2282366	IQSEC3	-0.873862
ILMN_1662165	ZNF862	0.857093	ILMN_2194388	EXOC3L4	-0.873808
ILMN_1704063	KCNH3	0.856885	ILMN_1783756	SLC22A8	-0.873775
ILMN_1787681	FAM58BP	0.856861	ILMN_1771060	SNRPD2	-0.873744
ILMN_1713246	SLC28A1	0.856468	ILMN_1685629	KIR2DL5B	-0.873736
ILMN_2143671	KPTN	0.856348	ILMN_2325185	TYSND1	-0.873728
ILMN_1725235	CDK5RAP2	0.856144	ILMN_1739942	FAM117B	-0.873671
ILMN_2281089	STEAP3	0.856122	ILMN_1699820	TNPO1	-0.873609
ILMN_1715718	ZNF784	0.855817	ILMN_1676294	BVES	-0.873565
ILMN_1656492	C6orf183	0.855777	ILMN_1719616	DNASE1	-0.873349
ILMN_1718671	GJB6	0.855744	ILMN_1784584	RINT1	-0.873296
ILMN_1656404	ZNF251	0.855459	ILMN_2302214	ADAM5	-0.873212
ILMN_1734542	OVGP1	0.854897	ILMN_1748182	SRY	-0.873202
ILMN_1791637	TSSK6	0.854867	ILMN_1751398	PPP2R2B	-0.87311
ILMN_1701248	TREM2	0.854843	ILMN_1660086	MYH11	-0.873092
ILMN_1660982	BMS1P4	0.854842	ILMN_2075892	LRP5	-0.872966
ILMN_1689482	LOC100129269	0.854617	ILMN_1702296	CARTPT	-0.872681
ILMN_1811823	MED25	0.8544	ILMN_1660852	ZC3H6	-0.872559
ILMN_1737918	C1QA	0.854337	ILMN_1688458	CELA2B	-0.87253
ILMN_1713486	RNF25	0.854245	ILMN_1707945	HELB	-0.872495
ILMN_1714891	OR2A14	0.854212	ILMN_1669921	TEX14	-0.87245
ILMN_1808781	PHF12	0.854203	ILMN_2312817	LPAL2	-0.872448
ILMN_1683017	HMGN2	0.854182	ILMN_1751396	BAG5	-0.872388
ILMN_1660217	HCRTR1	0.853846	ILMN_1789011	SYNGR2	-0.872308
ILMN_1695949	SIGLEC12	0.853828	ILMN_1682941	C18orf25	-0.872243
ILMN_1781242	SOST	0.853401	ILMN_1786771	LRRC37A6P	-0.872064
ILMN_1755004	SNORD27	0.853301	ILMN_1677974	MROH9	-0.872048
ILMN_1674486	KIAA2026	0.85321	ILMN_1795788	ADPRHL1	-0.87183
ILMN_1742009	C3orf30	0.853209	ILMN_1815366	ENGASE	-0.871829
ILMN_1673317	RPL23AP64	0.853163	ILMN_2168276	C15orf56	-0.871818
ILMN_1664074	TMEM72	0.852901	ILMN_1760363	GDF2	-0.871749
ILMN_1671076	BAI3	0.852839	ILMN_1712141	LIPK	-0.871705
ILMN_1740606	RTKN2	0.852713	ILMN_1662747	EVI2A	-0.871604
ILMN_1778599	SP140	0.852684	ILMN_1706207	KCNJ14	-0.871602
ILMN_1794761	XAGE2	0.852558	ILMN_1684040	THEMIS	-0.871501
ILMN_1808215	RGS8	0.852379	ILMN_1724517	TTC40	-0.871468
ILMN_1673872	TRMT5	0.852343	ILMN_1719883	CYP4F11	-0.871462
ILMN_1892506	CACNA1C	0.852322	ILMN_1701340	LHX3	-0.871403
ILMN_1731293	C8B	0.852268	ILMN_1799843	VPS13B	-0.87138
ILMN_1794085	PPP6R1	0.85221	ILMN_1768064	OR52I2	-0.871369
ILMN_1781833	BOLL	0.852192	ILMN_1799628	NBR1	-0.871273
ILMN_1664435	ANAPC1	0.852165	ILMN_1713630	ATM	-0.871232
ILMN_1718275	IL37	0.851995	ILMN_1798974	ZNF560	-0.871232
ILMN_2103768	OR10H4	0.851995	ILMN_1813639	NKAIN4	-0.871042
ILMN_1797660	NXNL2	0.851788	ILMN_1744458	CYP2W1	-0.871004
ILMN_1806633	FAM86EP	0.851738	ILMN_1673129	PCDH12	-0.870954
ILMN_1771203	SMAD2	0.85169	ILMN_1785742	AMZ1	-0.870941
ILMN_1766660	FAM22A	0.851574	ILMN_2110986	NOM1	-0.870912
ILMN_1758085	LRR1	0.851502	ILMN_2284222	CDK18	-0.870846
ILMN_1768820	CYP11A1	0.851364	ILMN_2082035	GALNT1	-0.870806
ILMN_1655454	ZEB2	0.851272	ILMN_1651763	TFDP3	-0.87076
ILMN_1736619	PHOX2B	0.851238	ILMN_1672611	CDH11	-0.87055
ILMN_1789358	ZNF628	0.850999	ILMN_2147471	PI4K2B	-0.870517
ILMN_2209238	MFSD4	0.850671	ILMN_2147424	SERPINB10	-0.870459
ILMN_1813657	PHF20	0.850295	ILMN_1701993	GRID1	-0.870342
ILMN_1712689	SAP18	0.850247	ILMN_2387175	WDR31	-0.870272
ILMN_1662675	ADAM2	0.850084	ILMN_2276504	SCMH1	-0.870229
ILMN_1706483	C1orf116	0.850064	ILMN_1670748	GALNT7	-0.870193
ILMN_1695355	FOXP2	0.849975	ILMN_1675737	PCDHA1	-0.870141
ILMN_1701891	C4orf40	0.849975	ILMN_2198802	FAM22G	-0.870133
ILMN_1680343	AGL	0.849921	ILMN_1711359	NRN1L	-0.870088
ILMN_1718657	SPATA31D5P	0.849896	ILMN_2045849	SI	-0.870027
ILMN_1812281	ARG1	0.849892	ILMN_2338447	ARID4A	-0.8699
ILMN_1804051	SNX8	0.8497	ILMN_1713685	HNMT	-0.869892
ILMN_2069399	PGM5P2	0.849641	ILMN_1785570	SUSD3	-0.869861
ILMN_2366719	NSFL1C	0.849589	ILMN_1696284	CLDN18	-0.869737
ILMN_1691149	LOC100133050	0.849467	ILMN_1718142	TRIM42	-0.869579
ILMN_1669271	GNAL	0.849392	ILMN_1768582	PPP2CB	-0.869518
ILMN_2153495	WNT7B	0.849215	ILMN_2066210	SMIM15	-0.869504
ILMN_1799020	MUC12	0.848617	ILMN_2404746	RNF39	-0.869443
ILMN_1690530	FER1L5	0.848501	ILMN_1789887	PSPN	-0.869419
ILMN_1666310	BSX	0.848366	ILMN_1660536	USP50	-0.869414
ILMN_1769259	ANO9	0.848347	ILMN_2260643	LPA	-0.869327
ILMN_1784302	LIPJ	0.848343	ILMN_1774735	DDB1	-0.869189
ILMN_2285490	PPIL3	0.84833	ILMN_1682943	GTF2A1L	-0.869134
ILMN_1809562	MUC20	0.848324	ILMN_2178775	ZNF585B	-0.869096
ILMN_1673147	TTLL12	0.848301	ILMN_1801104	FLJ43763	-0.869072
ILMN_1736303	KCNV1	0.848254	ILMN_1717594	AP5B1	-0.86895
ILMN_2336656	OVOS2	0.848229	ILMN_2103977	OR51F2	-0.868927
ILMN_1684789	CCDC101	0.848111	ILMN_1788377	COL27A1	-0.868883
ILMN_1769912	OR4K14	0.847902	ILMN_1668510	GLYAT	-0.868873
ILMN_1794844	THRSP	0.847732	ILMN_1745103	CLEC1B	-0.868847
ILMN_1805063	GSG1	0.847653	ILMN_1761963	C4orf29	-0.868796
ILMN_1676406	CTU2	0.847547	ILMN_2084391	RAD18	-0.868732
ILMN_1651262	HNRNPAB	0.847465	ILMN_1721729	MED1	-0.868731
ILMN_1680432	KRTAP4-7	0.847283	ILMN_1742967	LINC00602	-0.868677
ILMN_1732374	ATAD5	0.847247	ILMN_1688090	PTER	-0.868652
ILMN_1684255	MYL4	0.847245	ILMN_2329263	NFIC	-0.868624
ILMN_1696597	C3orf37	0.847135	ILMN_1805623	SRCIN1	-0.868581
ILMN_1722850	VGLL2	0.847114	ILMN_2125084	TMEM196	-0.868532
ILMN_1753129	SLC9C2	0.846788	ILMN_1709645	CBX2	-0.868523
ILMN_1781184	MYBPC3	0.846695	ILMN_1652065	KCNMB1	-0.868492
ILMN_1760542	PSMA1	0.846607	ILMN_1657634	FANCD2	-0.868438
ILMN_1683497	MCIN	0.846462	ILMN_1656132	PNLDC1	-0.868429
ILMN_1720930	CMTM4	0.84641	ILMN_1761772	NUP155	-0.868367
ILMN_1688976	LOC100129233	0.846384	ILMN_1803143	SYVN1	-0.868281
ILMN_1692861	UGT2A3	0.846339	ILMN_1728262	SAA2	-0.868231
ILMN_1783040	C18orf63	0.846247	ILMN_2287535	ASIC4	-0.868134
ILMN_1677880	MYADML2	0.846191	ILMN_1660812	EAPP	-0.868122
ILMN_1791650	KIAA0825	0.845995	ILMN_1786872	C11orf31	-0.867984
ILMN_1773586	SLC17A2	0.845961	ILMN_1748450	TAL1	-0.867922
ILMN_2293594	LAMA3	0.845863	ILMN_1809098	TAS2R1	-0.86789
ILMN_1810945	CYP2F1	0.845772	ILMN_1667644	RAD51C	-0.867776
ILMN_1660126	ARR3	0.845709	ILMN_1743357	XPNPEP2	-0.867775
ILMN_1672403	ADAMTS8	0.845534	ILMN_2117885	FAM122A	-0.867667
ILMN_1737754	AKAP2	0.84549	ILMN_2285390	PABPC5	-0.867617
ILMN_1732024	OR2A5	0.845445	ILMN_1757837	C6orf165	-0.86758
ILMN_1711015	CRYAA	0.845389	ILMN_2082109	ZNF214	-0.867554
ILMN_1689098	ATP1A3	0.845202	ILMN_1791902	RARA	-0.867529
ILMN_1690209	C1orf186	0.845049	ILMN_1708304	C11orf16	-0.867526
ILMN_1774111	FLJ39061	0.84482	ILMN_1789482	PRM3	-0.867507
ILMN_1750902	LYZL6	0.844815	ILMN_2054576	EP400NL	-0.867463
ILMN_1680399	KAZN	0.844813	ILMN_1678707	TAF15	-0.867461
ILMN_1771103	PDLIM2	0.844704	ILMN_1710322	MCHR2	-0.867422
ILMN_2388874	GRHL3	0.844669	ILMN_2318885	FAM19A3	-0.867404
ILMN_1707461	TXNDC8	0.844604	ILMN_1652825	IL10RA	-0.867378
ILMN_2363450	NOXO1	0.844371	ILMN_1804421	AREG	-0.867329
ILMN_1667101	PRM3	0.844359	ILMN_2107607	RCN2	-0.867318
ILMN_1695414	ASF1B	0.844319	ILMN_2046315	GABARAPL2	-0.867302
ILMN_1679728	WDR87	0.84406	ILMN_1797302	PPP1R1C	-0.867231
ILMN_1669550	MAD2L2	0.844058	ILMN_1734694	MEP1B	-0.867218
ILMN_1792150	ALOX5	0.844052	ILMN_2188451	HIST1H2AH	-0.867086
ILMN_1756022	HIST1H2AM	0.843848	ILMN_2113102	PHKG1	-0.867063
ILMN_1672871	CELF5	0.843552	ILMN_1707398	ESRRB	-0.866969
ILMN_1748555	FAM90A10P	0.843455	ILMN_1790906	MSMB	-0.86696
ILMN_1808487	PLA2G12B	0.843402	ILMN_1755658	ABI3	-0.866872
ILMN_2390318	CIDEA	0.843393	ILMN_2320377	MAPK8IP3	-0.866814
ILMN_1678173	KHK	0.843361	ILMN_1802160	XIRP1	-0.866814
ILMN_1682981	SMG6	0.843271	ILMN_1678176	LYPD5	-0.866796
ILMN_1674186	ACTR3BP2	0.843173	ILMN_1742390	FRMD1	-0.866718
ILMN_1699814	TLL1	0.843169	ILMN_1721283	HSPB6	-0.866627
ILMN_1742869	TBC1D20	0.843053	ILMN_2051113	MYH1	-0.866477
ILMN_1654630	FAM193B	0.843036	ILMN_2178244	NAA40	-0.866465
ILMN_1659943	BACH2	0.842704	ILMN_2058946	DEFB132	-0.866411
ILMN_1803873	OR5M8	0.842697	ILMN_2144297	SLCO1C1	-0.86641
ILMN_1727288	EVPL	0.842644	ILMN_1666363	FOXN1	-0.866381
ILMN_1783443	ALOX15	0.842617	ILMN_2151698	LDHAL6B	-0.866357
ILMN_1765480	FRA10AC1	0.842594	ILMN_2336306	PCDH11Y	-0.866206
ILMN_1661580	LOC645177	0.842541	ILMN_2066249	RPP30	-0.866117
ILMN_1782084	ALG1L	0.842507	ILMN_1658679	YJEFN3	-0.866113
ILMN_1681930	TMEM232	0.842452	ILMN_1805522	KLHL31	-0.86605
ILMN_1686392	NBAS	0.842351	ILMN_1717726	LINC00336	-0.866011
ILMN_1716435	ATF7IP	0.842259	ILMN_1807467	ARHGEF28	-0.866005
ILMN_1698148	CHD5	0.84223	ILMN_1728711	RGS3	-0.865964
ILMN_1782032	ASH1L	0.842048	ILMN_1740917	SCNN1B	-0.865947
ILMN_1678541	ATRN	0.84197	ILMN_1699447	TRAF5	-0.865728
ILMN_1670829	ASB17	0.84194	ILMN_2293872	PRKAG2	-0.86571
ILMN_1677274	C9orf172	0.841773	ILMN_1721218	KRT13	-0.865666
ILMN_1700763	LOC100128908	0.841701	ILMN_2296697	MAP3K3	-0.865654
ILMN_2267104	PAIP2	0.841697	ILMN_1708529	PAPPA2	-0.865645
ILMN_1651693	GSG1	0.841664	ILMN_1661804	CTF1	-0.865638
ILMN_1789609	LOC649201	0.841647	ILMN_1777797	AFM	-0.8656
ILMN_2294644	RFWD2	0.841519	ILMN_1703500	KCNQ2	-0.865598
ILMN_1655894	MYL1	0.841402	ILMN_2342841	AFTPH	-0.865502
ILMN_1777220	VCP	0.841399	ILMN_1655983	CDC14A	-0.865423
ILMN_1763775	DNAH8	0.841354	ILMN_1690894	HSP90B3P	-0.865391
ILMN_1676237	ZNF460	0.84126	ILMN_1702105	EFS	-0.86533
ILMN_1714650	RASGRP4	0.841202	ILMN_1679152	RXFP2	-0.865124
ILMN_1797796	AMY1A	0.841179	ILMN_1685891	ETV1	-0.865115
ILMN_2411998	EMR4P	0.841126	ILMN_1772206	CYP3A4	-0.865111
ILMN_1692123	ELOVL3	0.8409	ILMN_2099798	LYPLA1	-0.86511
ILMN_1664276	TBX22	0.840843	ILMN_2116827	RGPD1	-0.865039
ILMN_1705484	LOC643441	0.840664	ILMN_1724234	TRPV1	-0.864993
ILMN_1774256	PRSS21	0.840318	ILMN_2289533	KCNIP1	-0.864957
ILMN_1671337	SLC2A5	0.840138	ILMN_2295506	LUC7L	-0.864938
ILMN_1659874	SCAF4	0.840059	ILMN_2298611	C10orf53	-0.864898
ILMN_1675192	IFNA21	0.83967	ILMN_1667790	LINC00161	-0.864885
ILMN_1669717	GTF2IRD1	0.839598	ILMN_1778756	SULT1A1	-0.864704
ILMN_2362556	TBX20	0.839519	ILMN_2122669	TOPORS	-0.864695
ILMN_1707901	DHRS7B	0.839228	ILMN_1726081	SLC26A9	-0.864681
ILMN_1730256	GNG13	0.839162	ILMN_1710312	TMEM31	-0.864678
ILMN_2415447	KCNQ4	0.839141	ILMN_1664872	CACNA1G	-0.86462
ILMN_1677932	ZC3H15	0.839128	ILMN_1744212	INPP5D	-0.864575
ILMN_1651608	KIAA0825	0.839074	ILMN_1812112	ADAM21	-0.864441
ILMN_1774673	LOC643623	0.839036	ILMN_1659696	USP6NL	-0.864407
ILMN_1758812	LDHAL6A	0.839006	ILMN_1777074	DNAH9	-0.864373
ILMN_1771049	TAMM41	0.838889	ILMN_1658017	SPN	-0.864358
ILMN_1811380	KCNA10	0.83864	ILMN_2132515	DEFB103B	-0.864235
ILMN_1712454	LRRC52	0.838433	ILMN_2275560	NDUFAF3	-0.864097
ILMN_1856564	JARID2-AS1	0.838387	ILMN_2377991	ZSCAN31	-0.864084
ILMN_1705326	2014-09-14	0.838171	ILMN_1679252	ZNF546	-0.86407
ILMN_1720617	OR2T6	0.838095	ILMN_1734346	IZUMO4	-0.86403
ILMN_1692255	WDR45	0.838028	ILMN_2292636	DUOX1	-0.863943
ILMN_2415303	CLEC10A	0.838019	ILMN_1723535	P2RY2	-0.863878
ILMN_1810922	PCNT	0.837972	ILMN_1788806	FAM71F2	-0.863836
ILMN_1666966	INS	0.837938	ILMN_1687220	DMRT3	-0.86376
ILMN_1685430	TRIM3	0.837936	ILMN_1666174	CECR1	-0.863747
ILMN_1767801	SAMD10	0.837863	ILMN_2399190	TNFSF13	-0.863714
ILMN_2364819	USP44	0.837837	ILMN_2095273	KIAA1407	-0.863594
ILMN_1723793	PALB2	0.837693	ILMN_2281404	ZNF74	-0.863579
ILMN_1671733	LOC729444	0.837629	ILMN_1709799	C6orf25	-0.863527
ILMN_1673299	ZNF80	0.837592	ILMN_2354617	DYRK1B	-0.863476
ILMN_1808835	CCDC7	0.837579	ILMN_2083818	EXOC8	-0.863471
ILMN_1662988	LOC643201	0.837449	ILMN_2390739	ZNF3	-0.863176
ILMN_2395981	PYHIN1	0.837443	ILMN_1657527	CLEC12B	-0.863023
ILMN_1699472	ST3GAL3	0.837173	ILMN_1732489	SLC10A7	-0.863001
ILMN_1697301	ST8SIA3	0.837133	ILMN_1811014	PGR	-0.862934
ILMN_1726250	CPAMD8	0.837126	ILMN_1771209	OR2T8	-0.862931
ILMN_1678879	FAM92A1	0.837105	ILMN_1711275	SLC5A5	-0.862922
ILMN_1654402	IL18BP	0.836993	ILMN_2079991	ERVW-1	-0.862847
ILMN_1675282	HLA-L	0.836993	ILMN_1651949	SCYL3	-0.862838
ILMN_1688666	HIST1H2BH	0.836987	ILMN_1793841	ZNF542	-0.862787
ILMN_1704377	USP27X	0.836826	ILMN_1672114	TNFRSF10C	-0.862755
ILMN_1728707	COLQ	0.83676	ILMN_1807036	AQP5	-0.862718
ILMN_1758545	DNAJB12	0.836737	ILMN_1805247	SYNRG	-0.862706
ILMN_1705342	VPS13D	0.836721	ILMN_1804316	TCAP	-0.862674
ILMN_1653146	MSH4	0.836613	ILMN_1776493	MTUS1	-0.862619
ILMN_1731525	GJB3	0.836131	ILMN_2082593	KIR3DL3	-0.862469
ILMN_1676318	BAZ2A	0.836057	ILMN_2160140	MTMR8	-0.862412
ILMN_1683426	LOC387895	0.835939	ILMN_2357193	DDX59	-0.86235
ILMN_1793309	BEND4	0.835754	ILMN_1740298	SIGLEC5	-0.862346
ILMN_2323944	FAM110A	0.8357	ILMN_2300695	IKZF3	-0.86227
ILMN_2350315	ST3GAL3	0.835582	ILMN_1779109	AGPAT1	-0.862263
ILMN_1739126	TMEM213	0.835144	ILMN_2091454	HBM	-0.862235
ILMN_2094630	TRIM60	0.835068	ILMN_1743445	FAM107A	-0.862206
ILMN_1808747	PPIP5K1	0.834995	ILMN_1677308	HMCN1	-0.862163
ILMN_2044572	TBC1D20	0.834867	ILMN_1717163	F13A1	-0.862086
ILMN_1664047	CACNA1E	0.834786	ILMN_2204983	DCTN6	-0.861879
ILMN_1655519	FAM90A14P	0.834739	ILMN_1715417	SELP	-0.861733
ILMN_1694043	DNAH14	0.834734	ILMN_2366205	CACNB1	-0.86172
ILMN_1709101	AKAP13	0.834723	ILMN_1670611	MFSD6L	-0.861717
ILMN_1764697	CTAGE15	0.834547	ILMN_1811234	ROS1	-0.861703
ILMN_2385672	ELN	0.834418	ILMN_1811345	GLYAT	-0.861694
ILMN_1692748	BNC1	0.83434	ILMN_1695853	CLK4	-0.861586
ILMN_2073604	EBP	0.834178	ILMN_1666910	GAB1	-0.861532
ILMN_1672680	SC5DL	0.83403	ILMN_1761511	APOH	-0.861501
ILMN_1860939	ERVV-2	0.833912	ILMN_1740762	GRB7	-0.861431
ILMN_1685176	SGMS2	0.833827	ILMN_2293012	ADAM32	-0.861347
ILMN_1669966	NDUFS7	0.833798	ILMN_1790149	HGF	-0.861347
ILMN_1712348	GNB5	0.833674	ILMN_2387105	OGN	-0.861236
ILMN_2254943	PABPN1L	0.833667	ILMN_1750821	BRDT	-0.861177
ILMN_1662453	PRDM6	0.83363	ILMN_1750895	MAGEC3	-0.861155
ILMN_1697666	NRARP	0.833571	ILMN_1675461	NFATC2	-0.860971
ILMN_1724715	MAPK11	0.83357	ILMN_2252705	VPS13B	-0.860967
ILMN_1751061	C16orf54	0.83337	ILMN_1710027	PNMT	-0.860914
ILMN_1805603	WDR96	0.83332	ILMN_1705433	CBLL1	-0.860844
ILMN_1759520	GJB6	0.833302	ILMN_2163975	OXGR1	-0.860811
ILMN_1664854	RAD51AP1	0.833266	ILMN_1683607	CYP1A2	-0.860764
ILMN_1748309	GGT8P	0.833258	ILMN_1674373	TBATA	-0.860723
ILMN_1674064	ZNF225	0.833237	ILMN_2049274	ARHGDIG	-0.860639
ILMN_2372011	SCAND1	0.833194	ILMN_1692041	POT1	-0.860614
ILMN_2367191	PSMF1	0.833183	ILMN_1685934	UPK2	-0.860587
ILMN_1732197	MN1	0.833141	ILMN_1652088	PAPOLB	-0.860514
ILMN_1835658	PAX7	0.83307	ILMN_1747683	AQP4	-0.860391
ILMN_1713285	NAPA	0.832894	ILMN_1717722	PDZD2	-0.860342
ILMN_1669927	ICOS	0.832829	ILMN_1651260	CCNE2	-0.860181
ILMN_1729801	S100A8	0.832723	ILMN_2210753	LYVE1	-0.860127
ILMN_2402640	DSC1	0.832588	ILMN_2371458	CXCR7	-0.860108
ILMN_1798433	LNPEP	0.832533	ILMN_1708513	BNIPL	-0.860094
ILMN_1709584	PRDX2	0.832531	ILMN_1698950	PWP2	-0.86
ILMN_1680932	OSBPL9	0.832349	ILMN_2188384	OR10H5	-0.859904
ILMN_1733985	SIRT3	0.8321	ILMN_1788098	LHCGR	-0.859903
ILMN_1674838	ZAP70	0.831925	ILMN_2280871	HK1	-0.859659
ILMN_1703955	FBXO32	0.83177	ILMN_1786946	OR52B2	-0.859596
ILMN_1788349	TMEM202	0.831664	ILMN_1784407	FILIP1L	-0.859592
ILMN_2120360	LOC729164	0.831642	ILMN_2409055	FAM13C	-0.859588
ILMN_1790953	TBCB	0.831634	ILMN_1728765	ZBTB18	-0.859531
ILMN_2066534	TMEM74	0.831578	ILMN_1741244	RBM33	-0.85953
ILMN_1731123	RNF7	0.831517	ILMN_2414254	ZNF302	-0.859499
ILMN_1763560	NFKBID	0.831446	ILMN_1688932	NR5A2	-0.859453
ILMN_2376958	TBX5	0.831417	ILMN_1748915	S100A12	-0.859389
ILMN_1893764	CCDC61	0.831249	ILMN_1651235	AFAP1	-0.859381
ILMN_1667582	ZNF678	0.831193	ILMN_2405756	VAMP1	-0.85938
ILMN_2325234	PQBP1	0.831151	ILMN_1737624	C15orf55	-0.859363
ILMN_1775167	CEACAM16	0.831133	ILMN_1741698	OPCML	-0.859229
ILMN_1883267	MBNL1-AS1	0.831077	ILMN_1744929	PTGER1	-0.859158
ILMN_1695369	PLEKHM3	0.831053	ILMN_2114185	RUSC1-AS1	-0.85906
ILMN_2171649	CGB2	0.830991	ILMN_1676222	C16orf89	-0.85906
ILMN_1734855	SELPLG	0.83088	ILMN_1736747	MARK2	-0.858934
ILMN_1799519	IL36B	0.830841	ILMN_1731547	GIF	-0.858821
ILMN_1686066	FLJ45340	0.830675	ILMN_1729905	GAL3ST1	-0.858817
ILMN_1654317	TUBBP5	0.830462	ILMN_1661434	ACSM1	-0.85881
ILMN_1798210	E2F7	0.830459	ILMN_1738223	LINC00574	-0.858729
ILMN_1698735	HSP90AB2P	0.830442	ILMN_1684320	SEZ6L	-0.858657
ILMN_2105223	FCRL5	0.830315	ILMN_2091100	GNGT1	-0.858481
ILMN_1699423	ZNF146	0.830199	ILMN_2204467	LIPK	-0.858413
ILMN_1765032	LOC440993	0.830198	ILMN_1720433	FAM3D	-0.858329
ILMN_1809760	KLHL1	0.830151	ILMN_1749239	LRRFIP2	-0.858227
ILMN_1695461	PTPRA	0.830102	ILMN_1654613	THRA	-0.858187
ILMN_1754441	LRRC10B	0.830039	ILMN_1759155	IFIT1B	-0.858062
ILMN_1795872	UGT1A9	0.830035	ILMN_2095114	PCDHB11	-0.858024
ILMN_1726333	RALGAPA2	0.830023	ILMN_2217928	MBD5	-0.858004
ILMN_1738246	OR10A7	0.830005	ILMN_1689621	RNF17	-0.857802
ILMN_1751630	TDRD10	0.829981	ILMN_2074401	LYSMD3	-0.857775
ILMN_1688627	AGBL2	0.829953	ILMN_2276904	ALOX15B	-0.857755
ILMN_1731688	KLB	0.829916	ILMN_1708714	STMN1	-0.857732
ILMN_1805833	FAM90A27P	0.829882	ILMN_1676870	GABRR2	-0.857714
ILMN_1777805	CCDC144B	0.829865	ILMN_1787257	GLP1R	-0.8577
ILMN_1844862	NSL1	0.829809	ILMN_1776925	PRSS22	-0.857694
ILMN_1773613	POU2F3	0.829697	ILMN_1686948	CASC4	-0.857659
ILMN_1727756	IDI2	0.829498	ILMN_1759186	LINC00839	-0.857644
ILMN_1749108	H1FOO	0.829469	ILMN_1811889	RAB39B	-0.857643
ILMN_1758400	GRIN3A	0.829419	ILMN_1660176	ZNF582	-0.857591
ILMN_1694736	EBF2	0.829373	ILMN_2346856	GGPS1	-0.857447
ILMN_2076567	UBE2V2	0.829246	ILMN_1790896	LOC284009	-0.857407
ILMN_2064311	MINOS1	0.829091	ILMN_1667641	ACACA	-0.857402
ILMN_1774062	SLC25A5	0.829046	ILMN_1743662	KBTBD3	-0.857384
ILMN_1753165	WNK1	0.829007	ILMN_1775093	SHOX	-0.857358
ILMN_1774480	EFCAB5	0.828984	ILMN_1675756	KCNJ15	-0.857335
ILMN_1738867	TYMP	0.828936	ILMN_2355423	TPO	-0.857319
ILMN_1745806	PEMT	0.828805	ILMN_1659769	MRAP	-0.857033
ILMN_1739810	RAI1	0.828719	ILMN_1694483	GPR50	-0.856873
ILMN_1776490	C17orf53	0.828618	ILMN_1790926	XAGE2	-0.856853
ILMN_1775011	NOL10	0.828421	ILMN_2075476	GIPC2	-0.856791
ILMN_2227266	TMEM35	0.828322	ILMN_1770822	RPS6KA3	-0.856767
ILMN_1805995	STPG2	0.828208	ILMN_1733583	ART5	-0.856578
ILMN_1703316	PRR24	0.827956	ILMN_1709237	EPHX2	-0.856568
ILMN_2389211	LAIR1	0.827955	ILMN_1747132	DGKA	-0.856567
ILMN_1804841	WWOX	0.827944	ILMN_1713321	CYP20A1	-0.856548
ILMN_1690365	USP41	0.827918	ILMN_2112638	SVEP1	-0.856436
ILMN_1673867	LIMD2	0.827751	ILMN_2261099	SORBS3	-0.856069
ILMN_1711988	KCNK12	0.827367	ILMN_1658715	NRXN3	-0.855967
ILMN_2053178	ACTG1	0.827335	ILMN_1749073	TCEAL5	-0.855966
ILMN_1695353	ASCL3	0.827242	ILMN_1651652	RTN3	-0.855927
ILMN_1669425	NEUROD1	0.827149	ILMN_2255088	OCLN	-0.855842
ILMN_1732807	GPRC6A	0.827016	ILMN_1690223	CNTNAP2	-0.855698
ILMN_1906957	LOC100505768	0.826906	ILMN_1681646	TPD52	-0.855666
ILMN_1730097	LOC100130219	0.826877	ILMN_1679984	ZCCHC12	-0.855616
ILMN_1789387	KCNE3	0.82681	ILMN_2060578	INSL5	-0.855555
ILMN_1717915	TRIM54	0.826797	ILMN_1781745	C9orf152	-0.855486
ILMN_1738530	ATAD3A	0.826713	ILMN_1669447	PYHIN1	-0.855412
ILMN_1852022	PLIN4	0.826648	ILMN_1717702	KCNK17	-0.855404
ILMN_1815032	SOX7	0.826637	ILMN_1765767	ACOX1	-0.85532
ILMN_1745398	PCDH15	0.826591	ILMN_2236440	GLOD5	-0.855238
ILMN_1669486	ADAM3A	0.826152	ILMN_2371119	EPHA6	-0.855188
ILMN_1774211	TMPPE	0.826122	ILMN_2188247	IL17F	-0.855122
ILMN_1724453	GOLGA8CP	0.825998	ILMN_2286253	COL11A1	-0.855122
ILMN_1745737	DIS3L2	0.825851	ILMN_1763609	SLC22A16	-0.855114
ILMN_1675427	NBPF15	0.82574	ILMN_2382964	PRSS21	-0.855108
ILMN_1781222	XGPY2	0.825725	ILMN_2358760	HPN	-0.855067
ILMN_1690192	CER1	0.825436	ILMN_1686096	SPATA17	-0.854986
ILMN_2134062	ALKBH3	0.825386	ILMN_1804509	DPYSL5	-0.854967
ILMN_1749266	CEACAM22P	0.825349	ILMN_1731741	DCHS2	-0.854949
ILMN_1691333	ZNF57	0.825207	ILMN_1811820	SRRM4	-0.854946
ILMN_1785574	HTRA2	0.825022	ILMN_2325837	CD3D	-0.854938
ILMN_1696567	LY6G6E	0.825018	ILMN_1710682	SUOX	-0.854932
ILMN_1718171	MED26	0.824938	ILMN_2396020	DUSP6	-0.854858
ILMN_1772575	C21orf67	0.824856	ILMN_1703153	GLYR1	-0.854786
ILMN_2408771	SPPL2B	0.824798	ILMN_2145050	POM121	-0.854737
ILMN_1673355	SMR3B	0.824538	ILMN_1803637	EPHA7	-0.854674
ILMN_1705124	DHRS7C	0.824527	ILMN_1652472	BRAF	-0.854628
ILMN_2390457	ESR2	0.824496	ILMN_1771688	RAB7B	-0.854621
ILMN_2294542	IL17RD	0.824329	ILMN_2249720	LAT2	-0.854616
ILMN_1667371	SLA	0.824151	ILMN_1663716	CDHR1	-0.854614
ILMN_1736969	SLITRK3	0.824116	ILMN_1717737	FKBP7	-0.854538
ILMN_1699113	RP1-177G6.2	0.823994	ILMN_1795266	EMILIN3	-0.854448
ILMN_1771113	DLX4	0.823926	ILMN_1693428	TNNC2	-0.854443
ILMN_1794156	DYRK1A	0.823889	ILMN_1733221	SEMA4D	-0.854441
ILMN_1795464	LTA	0.823851	ILMN_1777182	ACAN	-0.854358
ILMN_1676660	DNAH6	0.82382	ILMN_1710408	LGR4	-0.854352
ILMN_1732271	BTBD9	0.82363	ILMN_1691757	C2CD3	-0.854287
ILMN_1825369	NETO1	0.823491	ILMN_1684623	ZNF197	-0.85425
ILMN_1692572	KIF27	0.823401	ILMN_2241750	KALRN	-0.854243
ILMN_1705397	PDK2	0.823399	ILMN_1679322	SH2D4A	-0.854134
ILMN_1805228	LRG1	0.823289	ILMN_1659227	CD79A	-0.85403
ILMN_2074762	FCRL6	0.823157	ILMN_2115336	GNB3	-0.85389
ILMN_1819640	NXPH2	0.823101	ILMN_2340202	CASZ1	-0.853815
ILMN_1805526	MYL1	0.82309	ILMN_1781261	GH1	-0.853737
ILMN_1653607	TXNDC2	0.823038	ILMN_1742564	MLNR	-0.853714
ILMN_1790508	KCNA5	0.822971	ILMN_1687652	TGFB3	-0.853659
ILMN_1680814	EDN2	0.822898	ILMN_2247084	TENC1	-0.853635
ILMN_1723092	CRB3	0.822879	ILMN_1702712	TRIM55	-0.853602
ILMN_1676789	WDR33	0.822613	ILMN_1725597	FXYD4	-0.853558
ILMN_1702684	MTRR	0.822555	ILMN_1740098	DEFB108B	-0.853481
ILMN_2305407	ZBTB16	0.822472	ILMN_1700597	TVP23C	-0.853418
ILMN_1812169	SERAC1	0.822433	ILMN_1784633	CHRNG	-0.853416
ILMN_1762531	FGF9	0.822348	ILMN_2259815	TBX20	-0.853369
ILMN_2305843	CHAT	0.822336	ILMN_1726189	MS4A14	-0.853297
ILMN_1696738	KRTAP9-4	0.822287	ILMN_1797104	C10orf95	-0.853289
ILMN_1750018	SEL1L2	0.822202	ILMN_1701264	TSPYL6	-0.853265
ILMN_1679238	LENG1	0.822184	ILMN_1688580	CAMP	-0.85325
ILMN_1770080	FAM159B	0.821948	ILMN_2112829	ANKAR	-0.853148
ILMN_1742380	SPICE1	0.821918	ILMN_1795025	NFX1	-0.85307
ILMN_1686885	LOC100134409	0.821864	ILMN_1690621	GPR98	-0.853047
ILMN_1795703	GET4	0.821801	ILMN_2252813	TAF5L	-0.853004
ILMN_2392286	IP6K1	0.821584	ILMN_2135991	CNEP1R1	-0.852997
ILMN_1844083	C12orf71	0.821573	ILMN_1783182	FBN1	-0.852956
ILMN_1724254	INSL6	0.821537	ILMN_2361186	PHF20L1	-0.852847
ILMN_1723505	GPRIN2	0.821507	ILMN_1656159	ATP10D	-0.852763
ILMN_1742923	ZNF584	0.821403	ILMN_2100936	LOC100131257	-0.85272
ILMN_2273700	ZNF706	0.821388	ILMN_1714000	NXPH3	-0.852575
ILMN_1706691	CCDC87	0.821386	ILMN_1724372	SIRT3	-0.852572
ILMN_1738957	CCDC179	0.82129	ILMN_2108590	THSD7B	-0.852518
ILMN_1738402	POTEKP	0.821139	ILMN_1691485	GTF2H2	-0.852439
ILMN_1756849	HIST1H2AE	0.821072	ILMN_2286024	CTPS2	-0.85242
ILMN_2364864	MB	0.820977	ILMN_1697804	NEGR1	-0.8524
ILMN_1730282	LOC100289656	0.820882	ILMN_1703765	GPR12	-0.852325
ILMN_1772790	MAB21L3	0.820881	ILMN_2110829	RPL23A	-0.852315
ILMN_1788650	GPHB5	0.820825	ILMN_1698551	RCN1	-0.852232
ILMN_1812062	SGPP2	0.820778	ILMN_1740331	FOXK1	-0.852207
ILMN_1718588	OR13C9	0.820736	ILMN_1675191	GAPT	-0.852196
ILMN_1751375	ENAM	0.820469	ILMN_1718813	CNKSR1	-0.852147
ILMN_2401436	PKMYT1	0.820431	ILMN_2171471	SLC1A6	-0.852126
ILMN_1691393	DNPEP	0.820395	ILMN_1681087	SLC7A10	-0.852099
ILMN_1753683	SOCS7	0.820323	ILMN_2272251	ASB11	-0.852098
ILMN_1698318	LGALS14	0.820246	ILMN_1715928	WBP1L	-0.852071
ILMN_1799327	OR10X1	0.820166	ILMN_1718018	PFN3	-0.852009
ILMN_1667840	CMTM3	0.820018	ILMN_1757379	OPN1SW	-0.852008
ILMN_1799903	GALNT16	0.819941	ILMN_1800713	B3GALT5	-0.851966
ILMN_1675417	KIAA1462	0.819706	ILMN_1670652	CYP2C9	-0.851955
ILMN_1766593	PHRF1	0.819635	ILMN_1700328	SCN3B	-0.851866
ILMN_1736689	PC	0.81963	ILMN_2147345	CCDC176	-0.851815
ILMN_1658868	CTBP2	0.81954	ILMN_1681724	FPGS	-0.851797
ILMN_2188141	PSG2	0.819506	ILMN_1766475	MGAT3	-0.851738
ILMN_1656131	LINC00340	0.819116	ILMN_2092160	KIAA1704	-0.851709
ILMN_1653207	TET1	0.819017	ILMN_2197577	SPRR2C	-0.851621
ILMN_1707005	TCF7	0.818958	ILMN_1764052	EGR4	-0.851604
ILMN_1795055	LRRC3	0.818694	ILMN_1762046	ZNF551	-0.851596
ILMN_1662791	C10orf68	0.818667	ILMN_2207190	IL5	-0.851531
ILMN_1742040	GDPD4	0.818659	ILMN_2096467	C8orf74	-0.851519
ILMN_1669122	MGC39372	0.818564	ILMN_1716754	PRKAG3	-0.851511
ILMN_1662391	SPDYE8P	0.818434	ILMN_1745699	METTL2A	-0.851509
ILMN_1765310	TCEAL2	0.818367	ILMN_1767342	EPHA5	-0.851419
ILMN_2270491	NECAB3	0.818303	ILMN_2189915	THAP5	-0.851351
ILMN_2197228	DEFB122	0.818238	ILMN_1802653	EBI3	-0.851348
ILMN_2183891	PEX5L	0.818238	ILMN_2153939	FAM9B	-0.851335
ILMN_1662187	C19orf67	0.818174	ILMN_1801632	KRT5	-0.851293
ILMN_1723674	NKAIN3	0.818144	ILMN_1688475	DGKB	-0.851282
ILMN_1711427	VN1R2	0.818005	ILMN_1659984	MEP1A	-0.851264
ILMN_1698048	ZNF619	0.818003	ILMN_2160750	TTPA	-0.851245
ILMN_2118621	CDCP2	0.81798	ILMN_1793928	USH2A	-0.851227
ILMN_1734736	VPS16	0.817973	ILMN_2056815	LINGO4	-0.851225
ILMN_1815169	MCM5	0.817963	ILMN_2389984	RGS9	-0.85119
ILMN_1768856	CHAT	0.817705	ILMN_1766950	PCDHB13	-0.851157
ILMN_1757060	CAMK2D	0.817674	ILMN_1685535	LARP1B	-0.851016
ILMN_1803471	HAUS1	0.817659	ILMN_2281529	STAP2	-0.850824
ILMN_1695128	ZFYVE9	0.817606	ILMN_1702812	FLJ41649	-0.850776
ILMN_1808821	COMMD9	0.817501	ILMN_1782558	XG	-0.850706
ILMN_1781526	PPP1R8	0.81746	ILMN_1685645	MYO19	-0.850629
ILMN_2355971	HSD17B10	0.817421	ILMN_2411791	CNTFR	-0.850611
ILMN_1716734	CNOT7	0.817383	ILMN_2048478	SLC22A3	-0.850447
ILMN_1810159	AQPEP	0.817344	ILMN_1714738	SCMH1	-0.850372
ILMN_1781174	KIAA1009	0.817258	ILMN_2226271	INSL3	-0.850324
ILMN_1703060	SYT15	0.817244	ILMN_1786908	KRTAP26-1	-0.850227
ILMN_1678054	TRIM21	0.817138	ILMN_1774689	TUSC3	-0.850195
ILMN_1703430	CCDC94	0.81713	ILMN_1735301	DGKD	-0.850151
ILMN_1663873	MMP13	0.817077	ILMN_1661282	FRMPD2	-0.850075
ILMN_1668577	PDE4D	0.8168	ILMN_1651498	GADD45G	-0.850069
ILMN_2223561	CRHBP	0.816798	ILMN_2367290	MSANTD1	-0.850062
ILMN_1656998	CHMP4B	0.816759	ILMN_1792094	TMEM63C	-0.850055
ILMN_1796337	CXCL17	0.81675	ILMN_1662188	WNT11	-0.850054
ILMN_1797047	TMEM150C	0.816705	ILMN_2400663	AKAP9	-0.850035
ILMN_1803454	PCGF3	0.816704	ILMN_1682661	BMP3	-0.849992
ILMN_1748277	LOC253573	0.816557	ILMN_2287082	METTL21D	-0.84997
ILMN_1709247	PPP2R1B	0.816527	ILMN_1751637	TAS2R38	-0.849935
ILMN_1669174	IL4	0.815943	ILMN_1752006	COX18	-0.849805
ILMN_1745957	ADCY10P1	0.815919	ILMN_1814369	C21orf62	-0.849783
ILMN_1849228	LOC285548	0.815846	ILMN_1702335	BRD8	-0.849761
ILMN_1674068	DHRS4L2	0.815824	ILMN_2130409	PEX26	-0.849754
ILMN_1687986	SLC6A20	0.815489	ILMN_2351795	LDLRAD4	-0.849747
ILMN_1711628	KRTAP1-3	0.81518	ILMN_1803691	ARTN	-0.849678
ILMN_1715396	SNORD56B	0.815168	ILMN_2255043	DLG3	-0.849651
ILMN_1800020	GART	0.814901	ILMN_2186482	TMED7	-0.849493
ILMN_2415128	ZNF703	0.814876	ILMN_2365667	C9orf131	-0.84948
ILMN_1744752	DISC2	0.814867	ILMN_1665945	ACBD3	-0.849456
ILMN_1668651	FOXE1	0.814697	ILMN_2165463	HAPLN4	-0.849367
ILMN_2207504	LEP	0.814622	ILMN_1738300	SLC4A8	-0.849366
ILMN_1707769	SPDYA	0.814615	ILMN_2258689	SORBS1	-0.849301
ILMN_1710925	LOC100134240	0.814481	ILMN_2319910	DGKA	-0.849285
ILMN_1756445	PMF1	0.814448	ILMN_1677840	CNOT1	-0.849273
ILMN_1665508	C10orf12	0.814436	ILMN_1691228	C20orf197	-0.849211
ILMN_2271014	ALG8	0.814404	ILMN_1688765	ZNF221	-0.849198
ILMN_1754262	SLC6A9	0.814386	ILMN_2411317	SLC5A12	-0.849185
ILMN_1668588	LILRB1	0.814314	ILMN_1659541	CRELD1	-0.849178
ILMN_2115453	LOC285033	0.814299	ILMN_1740015	CD14	-0.849165
ILMN_1752214	UGT2B17	0.814232	ILMN_1704015	SYNGAP1	-0.849067
ILMN_1665778	FLJ45256	0.814218	ILMN_2398184	NCAM1	-0.849002
ILMN_2281810	PSG4	0.813995	ILMN_1810020	OR10G4	-0.848985
ILMN_1744701	RGSL1	0.813974	ILMN_1811049	POU2AF1	-0.848975
ILMN_1703573	DNAJC17	0.813967	ILMN_2367233	ZNF654	-0.848973
ILMN_1745499	UXT	0.81372	ILMN_1729857	CHRNA4	-0.84895
ILMN_1656988	FAM90A27P	0.813682	ILMN_1700728	KRTCAP3	-0.848884
ILMN_1655380	STRC	0.813669	ILMN_1686781	SPRNP1	-0.848852
ILMN_1670576	IRF5	0.813564	ILMN_2191902	ALX3	-0.848838
ILMN_1660007	CCDC155	0.813531	ILMN_1799278	CD101	-0.848797
ILMN_1710523	ATP8B1	0.813523	ILMN_1708747	OR6C4	-0.848733
ILMN_1784515	MYH6	0.813484	ILMN_1695851	PARVG	-0.848732
ILMN_1729613	TDGF1P3	0.813453	ILMN_1707943	SWSAP1	-0.848682
ILMN_2338323	CDC25B	0.813433	ILMN_1725338	CLDN23	-0.848619
ILMN_1697141	TAS1R2	0.813327	ILMN_1750961	TM6SF1	-0.848567
ILMN_1652164	UNC93B1	0.813301	ILMN_2388403	EFCAB6	-0.848469
ILMN_1731777	NTRK1	0.813245	ILMN_1719123	CRX	-0.848451
ILMN_1798855	RASSF9	0.813154	ILMN_2092943	SSX6	-0.848439
ILMN_1783225	OR51F2	0.812596	ILMN_2202320	BRWD1-IT2	-0.848373
ILMN_1736792	PLEC	0.812592	ILMN_1715390	GPR111	-0.848341
ILMN_1719753	VGLL1	0.812592	ILMN_1677273	TH	-0.848309
ILMN_2331087	MS4A7	0.812585	ILMN_1723134	HRCT1	-0.848259
ILMN_1770576	FAM177B	0.812205	ILMN_1653267	GPR26	-0.848233
ILMN_1759863	RTDR1	0.81219	ILMN_1735958	METTL2B	-0.848063
ILMN_1756378	FLJ37453	0.812173	ILMN_2140910	OR5P3	-0.848058
ILMN_1689153	LOC642929	0.812027	ILMN_1715393	MAGEA2B	-0.847935
ILMN_1791771	HCK	0.811951	ILMN_2073115	OR4K15	-0.847701
ILMN_1843425	OSTM1-AS1	0.811917	ILMN_2349992	PMS2CL	-0.847666
ILMN_1681136	CCDC33	0.811913	ILMN_1723921	BEND7	-0.847553
ILMN_1679527	IAPP	0.811901	ILMN_1692095	TBX6	-0.847535
ILMN_2204430	SLC13A1	0.811769	ILMN_1794662	DSG1	-0.84752
ILMN_1719579	LOC441081	0.811732	ILMN_2375141	FRA10AC1	-0.847494
ILMN_1771697	VRK3	0.811641	ILMN_1782845	SPTB	-0.847471
ILMN_1738220	TREML3P	0.811486	ILMN_2074880	GTF3C6	-0.847379
ILMN_1714280	FOXL2	0.81139	ILMN_2288976	PDE4B	-0.847352
ILMN_1749709	NDUFB11	0.811325	ILMN_1654997	P2RX3	-0.84733
ILMN_2256687	SOX6	0.811079	ILMN_2343264	PRDM16	-0.847254
ILMN_1694223	DGCR8	0.811063	ILMN_1716983	LILRA2	-0.847222
ILMN_1775082	AGL	0.810857	ILMN_1807181	BACH1	-0.847158
ILMN_1699320	LOC339524	0.810793	ILMN_1762952	ARTN	-0.847133
ILMN_1676385	PAK2	0.810701	ILMN_1652732	HTR7	-0.847074
ILMN_1801313	SIAH2	0.81059	ILMN_1656724	OR14A16	-0.847069
ILMN_2384158	CNGA3	0.81058	ILMN_1755942	FFAR4	-0.847038
ILMN_1776685	PCDH15	0.810489	ILMN_1678684	USP1	-0.846959
ILMN_1769961	DPF1	0.810438	ILMN_2307740	CD46	-0.846949
ILMN_2220729	CLEC3A	0.810423	ILMN_1666111	YTHDC1	-0.846928
ILMN_1696661	FAM186A	0.810373	ILMN_1679290	LTK	-0.846897
ILMN_1769934	GRHL1	0.810349	ILMN_1687510	HRNR	-0.84674
ILMN_2353978	ACOT11	0.810321	ILMN_1811799	TAS2R10	-0.84672
ILMN_1750386	NPPA	0.810209	ILMN_1730025	ACSL6	-0.846544
ILMN_1661416	LOC400958	0.810132	ILMN_1754018	FRMPD4	-0.846498
ILMN_1653814	HBBP1	0.809941	ILMN_1670554	WDR78	-0.846478
ILMN_1782095	FAM110A	0.80989	ILMN_1715662	CCDC80	-0.846434
ILMN_1789983	LOC349196	0.809814	ILMN_1697925	APOBR	-0.846423
ILMN_1687708	LOC646471	0.80971	ILMN_1744886	OR6T1	-0.846403
ILMN_1725031	LHFPL1	0.80968	ILMN_1717854	TRMT11	-0.846358
ILMN_1802450	CNOT6L	0.809478	ILMN_1665671	EPO	-0.846357
ILMN_1766914	MFAP4	0.80943	ILMN_1737107	LTBP3	-0.846337
ILMN_1725496	KCNAB2	0.809175	ILMN_1806749	SPACA4	-0.846327
ILMN_1797001	DDX58	0.808989	ILMN_2382705	CAMKK1	-0.846314
ILMN_2401714	MS4A1	0.808793	ILMN_1799871	LTK	-0.846241
ILMN_2117240	DCK	0.808789	ILMN_1675210	ADAM22	-0.846134
ILMN_1654200	RGPD4	0.808664	ILMN_1696110	TUBGCP3	-0.846078
ILMN_1682273	SHISA3	0.808519	ILMN_2226435	TIGD4	-0.846041
ILMN_1661588	GSTTP2	0.808384	ILMN_1704410	PLAA	-0.846024
ILMN_1761994	SMAD5	0.808265	ILMN_1759464	SPRTN	-0.845977
ILMN_2086654	DEFB112	0.808235	ILMN_2325998	ICK	-0.845916
ILMN_1792757	DPP8	0.808156	ILMN_2383124	CYP2D6	-0.845901
ILMN_1672863	NUP210P1	0.807812	ILMN_1735534	PKD1L2	-0.845667
ILMN_1855975	MUC22	0.807786	ILMN_2283293	SCN3A	-0.845641
ILMN_1663649	LINC00619	0.807653	ILMN_2345749	FGF8	-0.84557
ILMN_1766196	PABPC1	0.807609	ILMN_2315208	CAMK2B	-0.845507
ILMN_1655026	LINC00657	0.807604	ILMN_2322346	SSX4	-0.845477
ILMN_1725686	OR52M1	0.807591	ILMN_2353110	PTGER3	-0.845475
ILMN_1659199	GRIN1	0.807513	ILMN_1768556	CASKIN2	-0.845444
ILMN_1779370	ARHGEF9	0.807399	ILMN_2406897	GRIP2	-0.845433
ILMN_1668984	SPNS3	0.807346	ILMN_1736142	OR1L1	-0.845405
ILMN_1731313	LOC100505495	0.807227	ILMN_1779677	ZCCHC6	-0.845379
ILMN_1793988	BDNF	0.807179	ILMN_2105797	SLC6A3	-0.845357
ILMN_2259966	TGM5	0.807126	ILMN_1702928	FBXO9	-0.845348
ILMN_1743910	PANK4	0.807037	ILMN_1668606	TTC13	-0.845343
ILMN_1745764	ESYT3	0.806957	ILMN_1737961	DCAF12L2	-0.845301
ILMN_1778928	KLHL29	0.806907	ILMN_1780649	KPRP	-0.845227
ILMN_1788291	LHFPL5	0.806904	ILMN_1712660	PDZD7	-0.845223
ILMN_1778078	VPS16	0.806879	ILMN_2353997	NUDT4	-0.845153
ILMN_1791955	RASGRP4	0.806802	ILMN_1687002	OSR2	-0.845133
ILMN_1727444	PAGR1	0.806717	ILMN_2163324	PGA3	-0.845123
ILMN_1659306	SVIL	0.806714	ILMN_1733970	BAG1	-0.845069
ILMN_1739275	HTR3C	0.806693	ILMN_1785655	HMGB4	-0.845001
ILMN_2143220	ANGPTL3	0.806621	ILMN_2109416	NAPSB	-0.844981
ILMN_1725571	DNAH10	0.806537	ILMN_2396801	PNPLA1	-0.844863
ILMN_1669404	KISS1	0.806491	ILMN_1798138	CHIA	-0.844792
ILMN_1734550	SLC9A3	0.806309	ILMN_1809208	CAMSAP3	-0.844727
ILMN_1662168	SP3	0.805975	ILMN_2083833	CNOT6L	-0.844713
ILMN_1764886	TRIM53AP	0.80583	ILMN_1773238	XCR1	-0.844699
ILMN_1815707	CALML4	0.805825	ILMN_1746646	CHRM5	-0.844692
ILMN_1802706	IDH3G	0.805817	ILMN_1810856	HDAC5	-0.844675
ILMN_1775997	CHAT	0.805771	ILMN_1691339	CLEC1A	-0.844603
ILMN_2179967	FLJ45974	0.805682	ILMN_1684188	C3orf20	-0.844521
ILMN_1658647	LOC100507803	0.80546	ILMN_1662843	CD53	-0.844488
ILMN_1707670	CLDN16	0.805429	ILMN_1655935	ADCY7	-0.844369
ILMN_1916599	LOC100133985	0.805373	ILMN_2330570	LEPR	-0.844349
ILMN_1742379	IFT122	0.805244	ILMN_1740813	KRT37	-0.844327
ILMN_1665033	NPR3	0.805031	ILMN_1788019	LAMA2	-0.84431
ILMN_1795304	CRLF2	0.804972	ILMN_1781824	FASLG	-0.844268
ILMN_1807667	C14orf105	0.80474	ILMN_1726225	SERPINI2	-0.844242
ILMN_1705423	TBC1D29	0.80458	ILMN_1691881	IL4R	-0.844169
ILMN_1655906	FBXW7	0.804453	ILMN_2154853	PPP1R36	-0.844151
ILMN_1715404	GPR174	0.804415	ILMN_1768567	OR10S1	-0.844133
ILMN_1679971	CEP89	0.80433	ILMN_2123683	FLJ43763	-0.844121
ILMN_1702586	LOC100132336	0.80423	ILMN_1698386	NEK9	-0.844108
ILMN_1697998	MTFR2	0.80417	ILMN_1663155	ZBTB18	-0.844027
ILMN_2186351	CATSPER2P1	0.804128	ILMN_2290338	RCAN1	-0.843993
ILMN_2190266	TMEM234	0.804064	ILMN_1697810	TSPAN11	-0.843989
ILMN_1781812	NR4A3	0.804058	ILMN_1739375	LACRT	-0.843981
ILMN_1792268	LRRC37B	0.803866	ILMN_1685830	SLC7A2	-0.843831
ILMN_1676102	NHS	0.803393	ILMN_2321153	MUC4	-0.843823
ILMN_1787627	GPRASP1	0.803274	ILMN_2233334	MYH16	-0.843822
ILMN_2127842	HBA2	0.802944	ILMN_2377109	LCK	-0.843794
ILMN_1671067	MED13	0.802944	ILMN_1731023	REPIN1	-0.843793
ILMN_1709768	LOC100128818	0.802867	ILMN_1707200	B4GALNT2	-0.843778
ILMN_1800387	OR4D10	0.80286	ILMN_1734472	PEBP4	-0.843691
ILMN_1708502	AFF4	0.802826	ILMN_2175727	ZNF550	-0.843605
ILMN_2279377	SLC29A1	0.80281	ILMN_2294989	FAM129B	-0.843518
ILMN_1692739	ISLR2	0.802753	ILMN_1684931	GPR119	-0.84349
ILMN_1695583	PSMC1	0.802737	ILMN_1679299	IGSF1	-0.843406
ILMN_1794386	IL2RG	0.802724	ILMN_1792800	LCN6	-0.843388
ILMN_1663054	TXNDC11	0.802712	ILMN_2359698	CYP4Z1	-0.84331
ILMN_1748366	SLC5A9	0.802554	ILMN_2389501	HSD11B1	-0.843275
ILMN_1754956	CTAGE5	0.802405	ILMN_1767193	CR1	-0.843248
ILMN_1790759	SEPT7P2	0.80229	ILMN_2194882	LCORL	-0.843153
ILMN_1719755	FBN3	0.802233	ILMN_1693392	RGAG4	-0.843116
ILMN_1761119	KRTAP13-4	0.801919	ILMN_2041176	WTH3DI	-0.843067
ILMN_2316083	DNAJC28	0.801874	ILMN_1762843	FAM163B	-0.84304
ILMN_1863212	PP13004	0.80183	ILMN_1702797	YIF1B	-0.843006
ILMN_1732140	ABCC11	0.801746	ILMN_1662738	ACSM3	-0.843005
ILMN_1778347	NUDT2	0.801709	ILMN_2292387	TANK	-0.843002
ILMN_1708570	LOC349196	0.801707	ILMN_1811410	RHAG	-0.842918
ILMN_1697922	KIAA1109	0.80149	ILMN_1750488	ARL6	-0.842903
ILMN_1678766	DYNLT1	0.801419	ILMN_2339284	CHD2	-0.842866
ILMN_1684186	C1orf141	0.801256	ILMN_1730176	ITGAX	-0.842793
ILMN_1735608	C19orf47	0.800863	ILMN_1668880	AKR1C4	-0.842697
ILMN_1799011	CEP250	0.800804	ILMN_1784774	P2RY10	-0.842643
ILMN_1768783	ATP11A	0.800759	ILMN_1655932	RPE	-0.842603
ILMN_1730791	MLLT4-AS1	0.800713	ILMN_1728353	EYA3	-0.84259
ILMN_1732309	TAS2R9	0.800669	ILMN_1654468	ACRV1	-0.842575
ILMN_1680887	CLIC1	0.800567	ILMN_1795662	C16orf82	-0.842535
ILMN_1750447	GOLGA6A	0.800544	ILMN_1773060	CCDC63	-0.842416
ILMN_1706779	LIG1	0.800531	ILMN_2379313	ZNF493	-0.842399
ILMN_1767523	IL17RB	0.800383	ILMN_2327625	PLEKHM3	-0.842303
ILMN_1717462	NPVF	0.800331	ILMN_1796431	GPR101	-0.842247
ILMN_1732885	SLX4	0.800317	ILMN_1660693	SYN1	-0.842211
ILMN_1666226	IL17RC	0.800305	ILMN_1674104	S100A7L2	-0.842051
ILMN_1687568	LOC440337	0.800211	ILMN_2111229	BZRAP1	-0.84202
ILMN_1679973	OR1J2	0.800161	ILMN_2085258	OR4D10	-0.841947
ILMN_2394102	STRN4	0.800106	ILMN_1669046	FOXQ1	-0.841946
ILMN_1743345	ARMCX4	0.800082	ILMN_1689176	NDNF	-0.841876
			ILMN_1767129	ABCC8	-0.841849
			ILMN_1803739	RPGRIP1	-0.841776
			ILMN_1676595	PCSK6	-0.84176
			ILMN_1796269	CSRP3	-0.841737
			ILMN_1809054	THAP9	-0.841725
			ILMN_1712530	AKAP1	-0.841685
			ILMN_1750325	USP20	-0.841618
			ILMN_1662768	SLC9B2	-0.841618
			ILMN_1777199	GRP	-0.84161
			ILMN_2376160	NSL1	-0.841603
			ILMN_1661395	LSM12	-0.841597
			ILMN_2340217	PTPRC	-0.841553
			ILMN_1761789	CA7	-0.841383
			ILMN_1699684	PBLD	-0.841366
			ILMN_1753737	ASB14	-0.841334
			ILMN_2232953	PRPS1L1	-0.841319
			ILMN_1791202	SMOC1	-0.841313
			ILMN_1657316	IGSF1	-0.841307
			ILMN_1654632	RGS7BP	-0.84129
			ILMN_2138856	YOD1	-0.84126
			ILMN_2342250	ZXDA	-0.841257
			ILMN_2330697	NR1I3	-0.841211
			ILMN_2313946	CPNE7	-0.841146
			ILMN_2180773	FAM168A	-0.841134
			ILMN_1747593	ISLR	-0.841064
			ILMN_2251114	2014-09-04	-0.841043
			ILMN_2145914	FAM153A	-0.841037
			ILMN_2185072	C14orf39	-0.841029
			ILMN_1756254	NKX6-1	-0.840941
			ILMN_2112744	P2RX6P	-0.840817
			ILMN_1738494	AQP7	-0.840668
			ILMN_1685122	COL9A2	-0.840621
			ILMN_1765518	RNASEH2C	-0.840596
			ILMN_1808395	ACAP1	-0.840563
			ILMN_1786989	NKX6-2	-0.840562
			ILMN_2055523	CSGALNACT1	-0.840558
			ILMN_1788769	MAS1	-0.840542
			ILMN_1763267	ZFYVE28	-0.840339
			ILMN_1815165	SLC28A1	-0.840334
			ILMN_2218248	SYCP1	-0.840266
			ILMN_1755720	SLC2A2	-0.840095
			ILMN_1785637	GNAS	-0.839987
			ILMN_2213693	OR1S2	-0.839976
			ILMN_1655171	PCDHGC5	-0.839903
			ILMN_1813670	SLC25A2	-0.839725
			ILMN_2275396	ADORA1	-0.83961
			ILMN_2230789	LRRC27	-0.83958
			ILMN_1768016	TNFRSF17	-0.839569
			ILMN_1763311	C12orf39	-0.83949
			ILMN_2408139	CDC42	-0.839489
			ILMN_2106265	GDPD1	-0.839459
			ILMN_1809543	BDNF	-0.839388
			ILMN_1792400	CSN3	-0.839356
			ILMN_2230178	DAND5	-0.83929
			ILMN_2183610	SERAC1	-0.83928
			ILMN_1726257	SSX7	-0.839228
			ILMN_1756694	SYN3	-0.839217
			ILMN_2283195	APOL3	-0.839186
			ILMN_2347249	RSPO4	-0.839156
			ILMN_1721132	DKKL1	-0.839133
			ILMN_1791531	FA2H	-0.839116
			ILMN_1740502	CLEC4GP1	-0.839053
			ILMN_1709541	ATP2A1	-0.839014
			ILMN_1695579	CIT	-0.838888
			ILMN_1660547	ERC1	-0.838865
			ILMN_2255021	ARPC2	-0.838859
			ILMN_1736357	ERMN	-0.838833
			ILMN_1792540	AR	-0.83882
			ILMN_2405233	FAM133B	-0.838811
			ILMN_1731048	TLR1	-0.838761
			ILMN_2290453	PTGER3	-0.838755
			ILMN_2287653	PLAG1	-0.838688
			ILMN_2207865	HIST1H3I	-0.838663
			ILMN_1682988	RNF34	-0.838652
			ILMN_1718477	UPK3A	-0.838528
			ILMN_1778308	COL4A4	-0.838498
			ILMN_1759173	WWP2	-0.838434
			ILMN_1740559	F7	-0.838392
			ILMN_1708152	BPIFC	-0.838391
			ILMN_1707799	DGKK	-0.838267
			ILMN_1763000	ADAP2	-0.838263
			ILMN_1790252	KRT36	-0.838175
			ILMN_2258471	SLC30A5	-0.838121
			ILMN_1780422	KRTAP12-4	-0.838008
			ILMN_1796969	POU4F3	-0.837995
			ILMN_1753112	CD5	-0.837946
			ILMN_1662451	FCER2	-0.837928
			ILMN_1692094	GRIA4	-0.837847
			ILMN_2412244	NF2	-0.837838
			ILMN_2150123	OR4B1	-0.837831
			ILMN_2381994	ZFYVE9	-0.837783
			ILMN_1739001	TACSTD2	-0.837761
			ILMN_1668760	HAS3	-0.837729
			ILMN_1722738	ROGDI	-0.837682
			ILMN_2190942	FIP1L1	-0.837668
			ILMN_1694956	SCN5A	-0.837558
			ILMN_2044471	NCR3	-0.837553
			ILMN_1732976	FGF14	-0.837526
			ILMN_1706056	ENTPD8	-0.837424
			ILMN_1739573	TNRC6A	-0.837404
			ILMN_1721429	HS6ST3	-0.837384
			ILMN_2334256	ATRX	-0.837378
			ILMN_1752335	CEACAM19	-0.837354
			ILMN_1811535	AJUBA	-0.837286
			ILMN_1662302	IFNL2	-0.837165
			ILMN_1682102	C14orf119	-0.837158
			ILMN_1798327	PAQR9	-0.837118
			ILMN_1655720	CNNM4	-0.837105
			ILMN_2131528	FLJ45964	-0.837052
			ILMN_2382687	NR4A3	-0.83704
			ILMN_1812384	NR3C1	-0.837039
			ILMN_2370738	SLC24A4	-0.837037
			ILMN_1764185	CDC37L1	-0.836924
			ILMN_1749516	TMEM225	-0.836897
			ILMN_1739631	FRMPD2P1	-0.836754
			ILMN_1739653	TAS2R7	-0.836643
			ILMN_1772034	BRAP	-0.836625
			ILMN_2373106	DMD	-0.83659
			ILMN_2405031	TRIM24	-0.836521
			ILMN_2264597	MID2	-0.83639
			ILMN_1748755	KCND2	-0.836389
			ILMN_2393775	PCDHGA3	-0.836313
			ILMN_1749044	PVRL4	-0.83629
			ILMN_1737523	PCDHGA1	-0.836264
			ILMN_1738322	SHROOM1	-0.836259
			ILMN_1799743	MYBPC2	-0.836247
			ILMN_1799246	OR6C1	-0.836228
			ILMN_2307266	ARL6	-0.83622
			ILMN_1737576	RASA1	-0.836202
			ILMN_1801832	PRAC	-0.836197
			ILMN_1691714	ACSL4	-0.836195
			ILMN_1798955	PLA2G6	-0.836185
			ILMN_1661251	SPAM1	-0.836133
			ILMN_2165985	RPAP3	-0.836119
			ILMN_1768161	OR8H3	-0.836106
			ILMN_1667720	TCTE1	-0.836093
			ILMN_1668247	LTC4S	-0.83604
			ILMN_1779304	CRYGA	-0.836038
			ILMN_2381286	DMD	-0.835958
			ILMN_1711703	C16orf70	-0.835934
			ILMN_1753567	ZNF451	-0.835887
			ILMN_1734950	LOXL1	-0.835862
			ILMN_1655788	ZNF780A	-0.835781
			ILMN_1741674	PPP1R9A	-0.835765
			ILMN_1705403	CYP2S1	-0.835711
			ILMN_1760830	FBXO32	-0.835658
			ILMN_1670322	FCHO2	-0.835635
			ILMN_1679012	OR51A7	-0.835613
			ILMN_1655955	LRRIQ1	-0.83549
			ILMN_1662507	AKR1C1	-0.835467
			ILMN_2205322	TREML4	-0.835455
			ILMN_1670954	KCNA1	-0.835421
			ILMN_1670149	OR4S1	-0.835412
			ILMN_1724677	OR5B21	-0.835369
			ILMN_1665397	ZNF445	-0.835298
			ILMN_1768595	DLG4	-0.835293
			ILMN_2201413	SLC37A2	-0.835205
			ILMN_1695446	AMBP	-0.835117
			ILMN_1698608	FOLR1	-0.835026
			ILMN_1685779	FOXR1	-0.835024
			ILMN_1772976	BTNL9	-0.834902
			ILMN_1694817	TRH	-0.834878
			ILMN_1788196	MSL3	-0.834865
			ILMN_1762155	FBXO40	-0.834863
			ILMN_1813795	RASSF5	-0.834815
			ILMN_1683757	CLDN9	-0.834801
			ILMN_1709820	AOAH	-0.834746
			ILMN_1718295	STAC2	-0.834734
			ILMN_1676737	2014-09-02	-0.834731
			ILMN_1811405	CRMP1	-0.834656
			ILMN_1813350	HSD11B2	-0.834647
			ILMN_1735700	KLK8	-0.834611
			ILMN_2339410	ACE	-0.834606
			ILMN_2290522	TSPAN4	-0.834587
			ILMN_2158665	MIA2	-0.834566
			ILMN_1662322	ANXA7	-0.834503
			ILMN_1652170	LINC00273	-0.834472
			ILMN_1681497	UACA	-0.834446
			ILMN_2185339	LRTOMT	-0.834409
			ILMN_1741005	TRMT10A	-0.834381
			ILMN_1727150	DHRS9	-0.834381
			ILMN_2396269	CDH24	-0.834259
			ILMN_1779685	ASIC2	-0.834242
			ILMN_2390435	LHX3	-0.834237
			ILMN_2341724	ANKRD55	-0.834222
			ILMN_1669816	CACNG7	-0.83416
			ILMN_1659800	BCL11A	-0.834089
			ILMN_1805903	DOK2	-0.83408
			ILMN_1806184	MED13	-0.834059
			ILMN_1788017	HSH2D	-0.834047
			ILMN_2149793	TTTY10	-0.833964
			ILMN_1696582	BTBD11	-0.833954
			ILMN_2222567	DEPDC1	-0.833939
			ILMN_1752409	TNRC6A	-0.833929
			ILMN_1756807	GPR62	-0.833921
			ILMN_2392569	FPR2	-0.83387
			ILMN_1683909	TRPC7	-0.833768
			ILMN_1701589	AMPD2	-0.833755
			ILMN_2181064	GBA3	-0.833706
			ILMN_1656577	KCNH7	-0.83368
			ILMN_1716136	KRT71	-0.833659
			ILMN_1728785	GPR116	-0.833569
			ILMN_2298830	LMX1A	-0.833564
			ILMN_2180232	UTS2D	-0.833544
			ILMN_1811696	FDXR	-0.833512
			ILMN_1777164	DIP2A	-0.833433
			ILMN_1657340	ZNF607	-0.83342
			ILMN_1759757	IGSF22	-0.833367
			ILMN_1782741	CD300LB	-0.833327
			ILMN_2230117	AVP	-0.833264
			ILMN_2238389	LDB3	-0.833209
			ILMN_1790026	SFRP5	-0.833201
			ILMN_2395373	GABBR1	-0.833175
			ILMN_1674519	ZP2	-0.833169
			ILMN_1728067	OR2F1	-0.833164
			ILMN_1697634	CCDC79	-0.833161
			ILMN_1810584	IL1R1	-0.833116
			ILMN_2277492	AGL	-0.833104
			ILMN_2128484	LYPLA2	-0.83308
			ILMN_1750153	OR52A1	-0.83303
			ILMN_1694414	NANOS2	-0.833018
			ILMN_2383727	ATG4C	-0.833012
			ILMN_1712396	GJD2	-0.832974
			ILMN_1667544	SPINK14	-0.832939
			ILMN_1786004	ZCCHC16	-0.832907
			ILMN_1678547	CPNE9	-0.832848
			ILMN_2124920	KLRG1	-0.832769
			ILMN_1700240	MMD2	-0.832752
			ILMN_1655711	PRLHR	-0.832629
			ILMN_1813703	RALGPS2	-0.832617
			ILMN_1747948	MEOX1	-0.832594
			ILMN_1793716	KRTAP10-8	-0.832526
			ILMN_1683959	MED13L	-0.83245
			ILMN_2125880	ZNF566	-0.832446
			ILMN_1664779	FBXO18	-0.832367
			ILMN_1693555	ZC3H14	-0.832353
			ILMN_1813607	ANKRD30A	-0.832336
			ILMN_1694801	SLC39A4	-0.832295
			ILMN_1698546	HNF4A	-0.83221
			ILMN_2247703	BRDT	-0.832194
			ILMN_1752681	NPBWR1	-0.832187
			ILMN_2368318	FGR	-0.83217
			ILMN_2304289	GRIP1	-0.83216
			ILMN_1703910	OR6C3	-0.832142
			ILMN_2295918	PCNXL2	-0.832098
			ILMN_1668312	SLC2A9	-0.832077
			ILMN_1800038	SDC1	-0.832015
			ILMN_1771120	TMEM45B	-0.832013
			ILMN_1814315	PBXIP1	-0.831937
			ILMN_1651330	KCNG4	-0.831935
			ILMN_1662884	TSLP	-0.831898
			ILMN_1778730	MRPL39	-0.831872
			ILMN_2288148	TTYH2	-0.831866
			ILMN_1651456	UTY	-0.831829
			ILMN_2368834	MYH11	-0.831795
			ILMN_2379063	NDRG4	-0.831779
			ILMN_2349633	TNFRSF18	-0.831761
			ILMN_1671149	MEG3	-0.831752
			ILMN_1750294	ADAM7	-0.831684
			ILMN_1674353	MIOX	-0.831613
			ILMN_1756525	KLHL20	-0.831525
			ILMN_1709319	METTL21C	-0.83149
			ILMN_1652693	SHH	-0.831445
			ILMN_1697845	GNRH2	-0.831382
			ILMN_1739400	PAX2	-0.831347
			ILMN_1700652	CHAD	-0.831316
			ILMN_1752412	KCNC1	-0.831273
			ILMN_2203491	ECEL1	-0.831266
			ILMN_1755419	EIF1AX	-0.831242
			ILMN_1657955	FMNL3	-0.831218
			ILMN_2242013	PRAMEF10	-0.831191
			ILMN_2410406	AKAP7	-0.831129
			ILMN_1745006	PIH1D3	-0.831097
			ILMN_1670875	PPM1D	-0.831084
			ILMN_1746232	KITLG	-0.831075
			ILMN_2415277	SLC26A9	-0.83105
			ILMN_2370336	MS4A4A	-0.831033
			ILMN_1674793	LRRC17	-0.831032
			ILMN_1651286	GRHL1	-0.831003
			ILMN_1722411	HRH2	-0.830969
			ILMN_2199409	EFHB	-0.830963
			ILMN_1656684	CCR3	-0.830933
			ILMN_1672940	ZNF562	-0.830866
			ILMN_1752169	MS4A5	-0.830802
			ILMN_1713274	OTOS	-0.830793
			ILMN_2215153	PPP1R42	-0.830744
			ILMN_1658818	CAMK2D	-0.830716
			ILMN_1723886	ZFP2	-0.830706
			ILMN_1666690	ACRC	-0.830684
			ILMN_2161222	SPERT	-0.830677
			ILMN_1726420	BSND	-0.830658
			ILMN_1706021	TMPRSS4	-0.830606
			ILMN_2266762	ZNF436	-0.830596
			ILMN_1749575	CYP7A1	-0.830559
			ILMN_1718621	TSPAN32	-0.830557
			ILMN_1759475	TAS2R39	-0.830528
			ILMN_2149624	IFNL1	-0.830432
			ILMN_2255256	MARVELD3	-0.830417
			ILMN_1722489	TFF1	-0.830413
			ILMN_1789691	XKR7	-0.830391
			ILMN_1801051	PCDHB8	-0.830336
			ILMN_1717783	POTEH	-0.830206
			ILMN_1796092	PRSS37	-0.83018
			ILMN_2099259	MST1L	-0.830171
			ILMN_1666823	KRTAP23-1	-0.830136
			ILMN_1742123	H2AFB1	-0.830128
			ILMN_1768954	RIBC1	-0.830073
			ILMN_2330806	MYO18A	-0.830064
			ILMN_1663561	HNF1B	-0.830044
			ILMN_2102787	HDAC10	-0.830043
			ILMN_1775950	CAND2	-0.83003
			ILMN_2312498	SEMG1	-0.830022
			ILMN_1691743	GJD3	-0.82996
			ILMN_2404320	SNTN	-0.829955
			ILMN_1759585	CHEK2	-0.829947
			ILMN_1761275	FUT6	-0.829922
			ILMN_1763344	ADCYAP1	-0.829855
			ILMN_2283597	FAM134B	-0.829844
			ILMN_2318481	AGAP1	-0.8298
			ILMN_1716679	FAIM	-0.829783
			ILMN_2323172	CSF3R	-0.829782
			ILMN_2210534	PRH1	-0.829764
			ILMN_2100046	IL22	-0.829724
			ILMN_1765990	KCNK2	-0.829691
			ILMN_1778964	CLIC5	-0.829678
			ILMN_1806249	IL1RN	-0.829647
			ILMN_1761577	STEAP3	-0.829619
			ILMN_1698666	CST6	-0.82958
			ILMN_1791211	DOK2	-0.829466
			ILMN_1680507	PPP2R2C	-0.829285
			ILMN_2142185	CLEC14A	-0.829285
			ILMN_1759423	ZKSCAN5	-0.829282
			ILMN_2272120	PKN1	-0.82924
			ILMN_1775856	CCRL2	-0.829192
			ILMN_1756165	BRS3	-0.829105
			ILMN_1712718	BPNT1	-0.829085
			ILMN_1743394	HNF4G	-0.829068
			ILMN_1778267	RGS6	-0.829039
			ILMN_2183519	C10orf91	-0.82901
			ILMN_1776846	OR52B4	-0.828973
			ILMN_1774884	C8orf49	-0.828947
			ILMN_2072101	MGARP	-0.828929
			ILMN_1681751	ANKRD18DP	-0.828925
			ILMN_2416019	ENTPD8	-0.828892
			ILMN_1807726	ESX1	-0.828836
			ILMN_2157932	FRMD8	-0.828811
			ILMN_1664001	ARSF	-0.828776
			ILMN_1777439	TCL6	-0.828771
			ILMN_1774901	GDPD3	-0.82877
			ILMN_1683102	SLC26A9	-0.828752
			ILMN_1664701	LOC84931	-0.828745
			ILMN_2299072	LUC7L3	-0.828707
			ILMN_1763712	FOXA2	-0.82869
			ILMN_1737131	POM121L12	-0.828667
			ILMN_2295346	RNLS	-0.828666
			ILMN_1670708	F10	-0.8286
			ILMN_1706699	C22orf46	-0.82855
			ILMN_1680145	SART1	-0.828534
			ILMN_2100055	AGBL1	-0.828418
			ILMN_2362293	FBXO38	-0.828413
			ILMN_1696845	ARHGAP35	-0.828408
			ILMN_1753329	PTCH2	-0.828287
			ILMN_1808732	SAA1	-0.828266
			ILMN_1677108	CAPN13	-0.8282
			ILMN_2257377	SCML1	-0.828158
			ILMN_2264981	CYFIP2	-0.828048
			ILMN_1748852	KRTAP19-7	-0.82797
			ILMN_1672658	OR6B2	-0.827891
			ILMN_1782679	AHRR	-0.827887
			ILMN_1813503	SEMA6C	-0.827881
			ILMN_1735693	PIWIL3	-0.82788
			ILMN_1785933	C19orf18	-0.827868
			ILMN_1658376	CCDC114	-0.827858
			ILMN_2319544	CAMK2D	-0.827855
			ILMN_1732901	OR5H1	-0.82781
			ILMN_1785587	MBD2	-0.827754
			ILMN_1754137	CFHR1	-0.827718
			ILMN_1707968	NBEAL1	-0.827496
			ILMN_1811678	MTNR1B	-0.82746
			ILMN_1728858	EGFR	-0.827445
			ILMN_1677652	PREX2	-0.827415
			ILMN_1749372	GGT5	-0.827414
			ILMN_1654473	ZP1	-0.827409
			ILMN_2287257	G6PC2	-0.827284
			ILMN_1797925	MOCS2	-0.82725
			ILMN_1737819	PPP1R17	-0.827218
			ILMN_2357777	RNF214	-0.827186
			ILMN_2406716	CCDC41	-0.827171
			ILMN_2292576	TMEM151A	-0.827164
			ILMN_1806189	C16orf3	-0.827136
			ILMN_1772689	TRIM14	-0.82711
			ILMN_2296284	MRI1	-0.826932
			ILMN_1788388	NOVA2	-0.826884
			ILMN_2111556	ATXN8OS	-0.826826
			ILMN_2375319	RASGRP2	-0.826816
			ILMN_1687873	KLC4	-0.826812
			ILMN_1777084	OR5H2	-0.826767
			ILMN_1795514	EFCAB12	-0.826758
			ILMN_1667037	MFSD4	-0.826751
			ILMN_1757164	OR5W2	-0.826749
			ILMN_1657618	WTAP	-0.826721
			ILMN_1795388	INSM2	-0.826715
			ILMN_1651940	OR6C76	-0.826711
			ILMN_1806333	ZNF793	-0.826652
			ILMN_1744471	ZNF654	-0.826636
			ILMN_1757521	CKM	-0.826599
			ILMN_1707881	NMNAT2	-0.826589
			ILMN_1666656	KCNK2	-0.826578
			ILMN_1653728	ERBB4	-0.826552
			ILMN_1741007	SGCA	-0.826445
			ILMN_2073184	S1PR5	-0.826429
			ILMN_1788818	TET2	-0.826398
			ILMN_1662629	SPAG11B	-0.826305
			ILMN_2061043	CD48	-0.826294
			ILMN_2225151	DLX6	-0.826275
			ILMN_1794299	ZSWIM3	-0.826261
			ILMN_2244889	ELMO2	-0.826259
			ILMN_1683614	ZPBP	-0.826205
			ILMN_2199439	CA2	-0.826183
			ILMN_1802674	PACRG	-0.826103
			ILMN_2191003	KRTAP5-1	-0.826082
			ILMN_1779890	OTOA	-0.826042
			ILMN_1667847	XAGE5	-0.826001
			ILMN_1815610	SYT12	-0.825923
			ILMN_1722880	C12orf40	-0.825897
			ILMN_1733535	ZNF366	-0.825886
			ILMN_1655532	ASB6	-0.82586
			ILMN_2073263	MSANTD2	-0.825787
			ILMN_2322768	CSF3	-0.825753
			ILMN_1799387	INO80	-0.825731
			ILMN_2146614	RALGAPA2	-0.825702
			ILMN_2140623	FAM108A1	-0.825671
			ILMN_1728117	NKX2-1	-0.825639
			ILMN_1746604	IL6ST	-0.825561
			ILMN_1694666	BCL2L15	-0.825543
			ILMN_1751243	OSBPL7	-0.825526
			ILMN_2293677	STAG2	-0.825466
			ILMN_1747613	KCNC3	-0.825465
			ILMN_2383638	ZPBP2	-0.825389
			ILMN_1718925	SYNE3	-0.825351
			ILMN_2110857	GALR3	-0.825298
			ILMN_1737698	RNF126P1	-0.825249
			ILMN_1744220	KLF17	-0.825231
			ILMN_2175562	GABPA	-0.825216
			ILMN_2052511	IL13	-0.825205
			ILMN_2278335	AKR1B15	-0.82516
			ILMN_1790744	OR5AU1	-0.825132
			ILMN_1744383	KRTAP5-4	-0.825131
			ILMN_1681356	PDE2A	-0.825111
			ILMN_1696767	SERP2	-0.82507
			ILMN_1791678	TAT	-0.825052
			ILMN_2328952	CLCC1	-0.824946
			ILMN_1804444	PDIA2	-0.824944
			ILMN_2397602	ERBB3	-0.824936
			ILMN_2101368	ANKRD24	-0.824869
			ILMN_1812615	MYBPC1	-0.82485
			ILMN_1747754	SHANK1	-0.824828
			ILMN_2393968	SYNJ1	-0.824765
			ILMN_1670076	FAM155B	-0.824729
			ILMN_1772514	TMEM132E	-0.824722
			ILMN_1658081	FRMPD2	-0.824721
			ILMN_1667120	FBXO9	-0.824717
			ILMN_1689829	DNAH5	-0.824653
			ILMN_1692591	RNF183	-0.824645
			ILMN_1719934	FOXE3	-0.824643
			ILMN_1755547	NKX2-8	-0.824617
			ILMN_2410449	PCDHA13	-0.824613
			ILMN_1789531	FLJ42102	-0.824495
			ILMN_1685616	EFNA5	-0.824494
			ILMN_2151241	MMEL1	-0.824485
			ILMN_1792296	CCDC83	-0.82448
			ILMN_1729874	OR7C1	-0.824457
			ILMN_1754752	CNNM2	-0.824456
			ILMN_2286339	ADD2	-0.824396
			ILMN_1794282	KCNMA1	-0.824232
			ILMN_1797554	ZNF189	-0.824219
			ILMN_1657591	SCN3A	-0.824215
			ILMN_2174296	DNAJC2	-0.824185
			ILMN_1800181	MCM9	-0.82417
			ILMN_2289593	FXYD2	-0.824158
			ILMN_1717900	ACTL7A	-0.824153
			ILMN_2185576	GTF2H2D	-0.82409
			ILMN_1769769	CDKL4	-0.824029
			ILMN_1797578	CASP10	-0.823952
			ILMN_1811787	RNF139	-0.823912
			ILMN_1724805	CDHR5	-0.82391
			ILMN_1752307	FLT1	-0.823854
			ILMN_1766363	FLT3	-0.823849
			ILMN_2188091	FGF6	-0.823795
			ILMN_1808418	MAGEB4	-0.823769
			ILMN_1718984	FCGBP	-0.823758
			ILMN_2273447	NPRL3	-0.823756
			ILMN_1652715	C10orf111	-0.823714
			ILMN_1654980	OTOA	-0.823697
			ILMN_2297961	RALGDS	-0.823659
			ILMN_1726594	UBR7	-0.823611
			ILMN_1723145	TMEM121	-0.823604
			ILMN_1746533	CDC27	-0.823581
			ILMN_1651656	PSG7	-0.823574
			ILMN_2409384	SIGLEC7	-0.823486
			ILMN_1806256	FNDC9	-0.823466
			ILMN_1761965	ZNF200	-0.823464
			ILMN_2091632	CYP2A6	-0.823417
			ILMN_1739726	JSRP1	-0.823322
			ILMN_1730964	CLEC18C	-0.823315
			ILMN_2223618	KLKP1	-0.823269
			ILMN_2213247	SPCS2	-0.823256
			ILMN_1656221	OR2T27	-0.823069
			ILMN_1769082	TXNDC5	-0.822997
			ILMN_1762711	KRTAP10-4	-0.822979
			ILMN_2279099	PHACTR4	-0.822863
			ILMN_1804980	CAV3	-0.822857
			ILMN_1708772	OR5B2	-0.822693
			ILMN_1743356	RFFL	-0.822669
			ILMN_2367487	ABHD12B	-0.822643
			ILMN_2369179	PREX2	-0.822633
			ILMN_2253805	GFRA1	-0.822611
			ILMN_1691811	OR4C16	-0.822515
			ILMN_2174658	FAM155A	-0.822491
			ILMN_1669119	KRTAP1-1	-0.822474
			ILMN_2242345	LPAL2	-0.82247
			ILMN_2059744	IL7	-0.82246
			ILMN_1658426	WNT10A	-0.822387
			ILMN_1653821	ADRA1A	-0.822343
			ILMN_2215862	SLFN13	-0.822303
			ILMN_1758371	IL1R2	-0.822301
			ILMN_1748970	PRR15L	-0.822296
			ILMN_1723004	CD72	-0.822202
			ILMN_1734655	ATG9B	-0.822189
			ILMN_2129312	KRT33A	-0.822156
			ILMN_1746515	DNTT	-0.822101
			ILMN_1709479	YAP1	-0.8221
			ILMN_2097164	ENKUR	-0.822074
			ILMN_1807464	FLJ45139	-0.822014
			ILMN_2224918	CCDC129	-0.821983
			ILMN_1795257	GPT	-0.821963
			ILMN_1808463	SPANXN4	-0.821827
			ILMN_2204215	HHIP	-0.821818
			ILMN_1789166	SHD	-0.821806
			ILMN_1794374	PER2	-0.821697
			ILMN_1710684	MIPOL1	-0.821643
			ILMN_1806488	CCDC108	-0.821632
			ILMN_2187206	STYK1	-0.821571
			ILMN_1655449	OR5R1	-0.821562
			ILMN_1762233	EFCAB5	-0.821559
			ILMN_2150196	LRRC25	-0.821509
			ILMN_1711459	CCNDBP1	-0.821509
			ILMN_1798582	GRB7	-0.821489
			ILMN_1703183	GPR148	-0.821482
			ILMN_1747586	TG	-0.82148
			ILMN_2189815	SLC22A10	-0.821458
			ILMN_1730047	FAM196A	-0.821447
			ILMN_2395692	PARK2	-0.821441
			ILMN_1696684	FAM90A1	-0.821439
			ILMN_1731729	OCLN	-0.821401
			ILMN_2403896	GGTLC2	-0.821296
			ILMN_2225348	ZNF805	-0.82129
			ILMN_1671022	TRPV1	-0.821215
			ILMN_1780465	CLEC5A	-0.82111
			ILMN_1706357	RFX2	-0.821087
			ILMN_1789089	DCTN1	-0.821059
			ILMN_1807291	CYP1A1	-0.821003
			ILMN_1743847	ACAP3	-0.820993
			ILMN_2391683	LMX1A	-0.820991
			ILMN_1679822	MBD3L1	-0.820965
			ILMN_1743046	SERPINA13P	-0.820923
			ILMN_1675992	DST	-0.820911
			ILMN_1694928	TBPL2	-0.820906
			ILMN_2402874	EPHA5	-0.820834
			ILMN_1656369	C8orf4	-0.82074
			ILMN_1725320	SIGLEC1	-0.820724
			ILMN_1729617	OLFM3	-0.820682
			ILMN_1661631	LILRA3	-0.820673
			ILMN_1653719	ITGBL1	-0.820629
			ILMN_2277025	RUFY1	-0.820573
			ILMN_1704376	GLDN	-0.820531
			ILMN_1712537	NODAL	-0.820522
			ILMN_2259308	STEAP2	-0.820483
			ILMN_1680375	WDR17	-0.820412
			ILMN_1785527	LY6G5B	-0.820308
			ILMN_1692060	KIF21B	-0.820259
			ILMN_1805564	PDE1A	-0.820254
			ILMN_1787908	ADAMTS20	-0.820248
			ILMN_1809272	MGAT4B	-0.820248
			ILMN_1716070	SOX1	-0.820236
			ILMN_1699091	GPATCH2L	-0.820192
			ILMN_1781897	KLRC3	-0.82016
			ILMN_1731215	MYBPHL	-0.820117
			ILMN_1744441	CREB5	-0.820078
			ILMN_1721415	CDYL	-0.819972
			ILMN_2352077	KL	-0.819931
			ILMN_1745151	SHANK2	-0.81992
			ILMN_2253300	TM9SF1	-0.819844
			ILMN_1668899	OCLM	-0.819801
			ILMN_2094416	PLGLB1	-0.819702
			ILMN_1656849	SLC26A8	-0.819696
			ILMN_1711493	PRAM1	-0.819689
			ILMN_2266573	SLC12A6	-0.81965
			ILMN_1705297	MYBPH	-0.819646
			ILMN_1683674	SCYL3	-0.819631
			ILMN_2355786	BTNL3	-0.819621
			ILMN_1789826	OR51B6	-0.819614
			ILMN_1651430	CTRB2	-0.819601
			ILMN_2389957	RNF7	-0.819588
			ILMN_1869897	NEK7	-0.819576
			ILMN_1694472	GCK	-0.819567
			ILMN_2335264	BCO2	-0.819527
			ILMN_1690979	SLC17A3	-0.819473
			ILMN_1740871	FGF5	-0.81946
			ILMN_1687967	NTRK3	-0.819458
			ILMN_2211672	TSNAX	-0.819449
			ILMN_1810239	BMF	-0.819418
			ILMN_1787408	NUDT17	-0.81939
			ILMN_1684000	EDA	-0.819333
			ILMN_1814583	CRISP3	-0.819319
			ILMN_1790530	HECTD2	-0.819251
			ILMN_2338348	UBASH3A	-0.81923
			ILMN_1662837	WFIKKN2	-0.819205
			ILMN_1747627	ABCA2	-0.819163
			ILMN_1702199	FAM19A1	-0.819156
			ILMN_1800989	HTR6	-0.81915
			ILMN_1677846	TCF7	-0.819087
			ILMN_2302358	ABCC5	-0.819035
			ILMN_1662362	LGR6	-0.81886
			ILMN_1670707	SPATA32	-0.818805
			ILMN_2307744	CD46	-0.818781
			ILMN_2260313	CRYBA2	-0.81878
			ILMN_2333449	FSHR	-0.818734
			ILMN_2228732	CCNG2	-0.818728
			ILMN_1758679	TMEM168	-0.818601
			ILMN_2329759	BOLL	-0.818577
			ILMN_1801143	LOXHD1	-0.818566
			ILMN_1693388	NOXO1	-0.818477
			ILMN_1805149	PRX	-0.81846
			ILMN_1737073	TTLL1	-0.818319
			ILMN_1777658	SCARF1	-0.818317
			ILMN_1808455	ZNF92	-0.818305
			ILMN_2189675	HRCT1	-0.81823
			ILMN_1699243	MSMB	-0.818215
			ILMN_2293322	MTHFD2	-0.818212
			ILMN_1753973	LOC619207	-0.818206
			ILMN_2376847	PDE1A	-0.818133
			ILMN_1717371	C22orf34	-0.818126
			ILMN_1755428	CABP1	-0.818068
			ILMN_2074477	GPR4	-0.818045
			ILMN_1777260	ATXN7L1	-0.818012
			ILMN_1814994	YY2	-0.817946
			ILMN_1682221	FNDC8	-0.817922
			ILMN_1737323	SLC10A5	-0.817915
			ILMN_2309549	AMZ2	-0.8179
			ILMN_1758717	SUPT6H	-0.817888
			ILMN_1782274	NYX	-0.817754
			ILMN_1654504	CLEC7A	-0.817743
			ILMN_1813206	CP	-0.817734
			ILMN_2223056	TBX10	-0.817728
			ILMN_1767900	LGI2	-0.817682
			ILMN_1784283	USH1C	-0.81767
			ILMN_1652727	GLT8D1	-0.817633
			ILMN_2377025	TCOF1	-0.817621
			ILMN_2407564	GPR98	-0.817494
			ILMN_2078995	CSRNP3	-0.817457
			ILMN_2298171	FOXR1	-0.817435
			ILMN_2283772	HEPACAM2	-0.817427
			ILMN_2227385	SLC16A14	-0.817381
			ILMN_1675808	TCHHL1	-0.817335
			ILMN_1697228	GPR56	-0.817332
			ILMN_1813741	KCNJ16	-0.817311
			ILMN_2335583	KLK2	-0.817304
			ILMN_1729785	SGK3	-0.817274
			ILMN_1789003	CPB2	-0.81725
			ILMN_2160718	DNHD1	-0.817208
			ILMN_1815118	ZNF554	-0.817199
			ILMN_2298727	MAPT	-0.817199
			ILMN_1739198	SCP2D1	-0.817194
			ILMN_1696469	PKP4	-0.817179
			ILMN_2342638	ASGR2	-0.817171
			ILMN_2347807	EXOC1	-0.817163
			ILMN_1799232	ATP9A	-0.817071
			ILMN_1679798	TLR9	-0.817061
			ILMN_2085525	SNORA32	-0.817054
			ILMN_1766204	GPHA2	-0.81705
			ILMN_1653376	FAM171B	-0.817013
			ILMN_1801588	FN3K	-0.817012
			ILMN_1776916	AIM1L	-0.816978
			ILMN_1688825	OR4X2	-0.816974
			ILMN_2055638	KRTAP13-1	-0.816961
			ILMN_1707807	RNF128	-0.816905
			ILMN_1658231	NACC1	-0.816854
			ILMN_2353732	CD8A	-0.816825
			ILMN_1754247	SLC3A1	-0.816772
			ILMN_1739943	SBNO1	-0.816755
			ILMN_2100834	ZNF528	-0.816747
			ILMN_1694051	OR7G2	-0.81672
			ILMN_2146817	TDH	-0.81671
			ILMN_2224619	GNRHR2	-0.816639
			ILMN_1753729	KNG1	-0.816608
			ILMN_1707368	OPRD1	-0.816596
			ILMN_1661750	VIL1	-0.816585
			ILMN_1762594	NOD2	-0.816575
			ILMN_1738003	POU3F4	-0.816548
			ILMN_1697729	MAP2K6	-0.816547
			ILMN_1706722	CD200	-0.816509
			ILMN_1772631	EPX	-0.816502
			ILMN_2291455	FAM102A	-0.816453
			ILMN_1737629	ADAM20	-0.816428
			ILMN_1684726	C2orf27A	-0.816414
			ILMN_2383591	PALM2-AKAP2	-0.816409
			ILMN_1652137	PPYR1	-0.816396
			ILMN_1792990	ZNF202	-0.81637
			ILMN_1697315	GNAT1	-0.816352
			ILMN_1740816	OR4C11	-0.816322
			ILMN_2302757	FCGBP	-0.816284
			ILMN_1815634	COX4I2	-0.816277
			ILMN_2134416	DNAH12	-0.816253
			ILMN_1780172	C20orf195	-0.816003
			ILMN_1813882	OR5B17	-0.816002
			ILMN_1674049	TEAD1	-0.816001
			ILMN_1702708	PPP2R3A	-0.815951
			ILMN_1708959	MFN1	-0.815951
			ILMN_1670274	POU3F3	-0.815897
			ILMN_2100085	WDR47	-0.815892
			ILMN_1726342	BIN2	-0.815884
			ILMN_2376204	LTB	-0.815854
			ILMN_1798224	KDM5C	-0.815824
			ILMN_1736223	IQCH	-0.815765
			ILMN_2396691	AKAP9	-0.815707
			ILMN_1710064	SDR16C5	-0.815572
			ILMN_1763763	RIPK3	-0.815569
			ILMN_2288254	UNC45A	-0.815566
			ILMN_1671118	MFAP3L	-0.815564
			ILMN_1772466	SH2D3A	-0.815545
			ILMN_1726617	ZNF182	-0.81553
			ILMN_1813957	CEACAM7	-0.815482
			ILMN_1683752	LHX6	-0.81548
			ILMN_1781025	OR6K3	-0.815379
			ILMN_1815649	POU5F2	-0.815355
			ILMN_1803748	SLC5A7	-0.815345
			ILMN_1651597	FBXO44	-0.815322
			ILMN_1713533	TKTL2	-0.815321
			ILMN_1765184	MBNL3	-0.815316
			ILMN_1711357	ZNF233	-0.8153
			ILMN_2121848	C9orf170	-0.815291
			ILMN_1749287	TLR6	-0.815084
			ILMN_1705080	SLURP1	-0.815009
			ILMN_2280053	CRCP	-0.814997
			ILMN_2260833	CCNB1IP1	-0.814944
			ILMN_1660907	PTPRE	-0.814936
			ILMN_2215418	SERPINA6	-0.814774
			ILMN_2052598	ARMC10	-0.814767
			ILMN_2320277	ACRV1	-0.814751
			ILMN_1791171	MYEOV2	-0.814736
			ILMN_1730039	IGSF21	-0.814732
			ILMN_1721689	STRA8	-0.814725
			ILMN_1760950	SLC23A1	-0.814646
			ILMN_1756424	SNX21	-0.814645
			ILMN_1767182	CMIP	-0.814576
			ILMN_2404657	ALAD	-0.814399
			ILMN_1663062	CCDC67	-0.814375
			ILMN_2380561	PKLR	-0.814351
			ILMN_2268529	KCNK10	-0.814345
			ILMN_1669540	FABP9	-0.814336
			ILMN_1749253	TUBD1	-0.814227
			ILMN_1688801	JPH3	-0.814158
			ILMN_1692674	NKD1	-0.814156
			ILMN_1737208	NTF4	-0.814056
			ILMN_1655537	ING1	-0.81405
			ILMN_1694070	FAM114A1	-0.813966
			ILMN_1804470	SMIM5	-0.813877
			ILMN_1719241	OR8B3	-0.813839
			ILMN_2093203	HTR3D	-0.813822
			ILMN_1685843	KIR2DL5A	-0.813736
			ILMN_2224569	FOXB1	-0.813734
			ILMN_1807914	ACSL5	-0.813717
			ILMN_1738368	RREB1	-0.813614
			ILMN_1801666	SCN10A	-0.813581
			ILMN_1674633	UBE2H	-0.813526
			ILMN_2362809	TCL6	-0.813437
			ILMN_1688672	SIGLEC17P	-0.813431
			ILMN_1773963	GNA15	-0.813421
			ILMN_2342630	LPHN1	-0.813407
			ILMN_1742054	RP1L1	-0.813372
			ILMN_1696924	OR4K1	-0.813369
			ILMN_2390099	COL9A1	-0.813341
			ILMN_2296290	ATG9A	-0.813326
			ILMN_1752229	TIMM50	-0.813325
			ILMN_1686553	INTS2	-0.813242
			ILMN_1803303	RAPSN	-0.813214
			ILMN_1752099	CYP11B2	-0.813202
			ILMN_1788802	GCH1	-0.813139
			ILMN_1815388	CLDN17	-0.813139
			ILMN_2313672	IL1RL1	-0.813132
			ILMN_1734611	BDKRB1	-0.813113
			ILMN_1754468	RGS9	-0.813078
			ILMN_1675429	SMURF2	-0.813022
			ILMN_1740524	NEU3	-0.812999
			ILMN_2159272	PDCD1LG2	-0.812994
			ILMN_1673969	TPTE2P6	-0.812993
			ILMN_1748378	NPHS2	-0.812942
			ILMN_2263333	RXRG	-0.812897
			ILMN_1664946	ZDHHC16	-0.812864
			ILMN_1797861	IL6ST	-0.812788
			ILMN_1755548	HK1	-0.812693
			ILMN_2355486	FAM3B	-0.812662
			ILMN_2064926	ITFG1	-0.812611
			ILMN_1756959	SLIT1	-0.812597
			ILMN_1687331	KCNMB2	-0.81255
			ILMN_1672776	COL10A1	-0.81249
			ILMN_1748221	PADI6	-0.81248
			ILMN_1712613	PNLIPRP2	-0.812455
			ILMN_2401884	IL25	-0.812438
			ILMN_1811786	CCDC102B	-0.812422
			ILMN_2353862	LRRC48	-0.812417
			ILMN_1694485	TAS2R19	-0.812407
			ILMN_1778105	GMCL1P1	-0.812407
			ILMN_2381020	SLCO1A2	-0.812398
			ILMN_2046683	NAP1L2	-0.812333
			ILMN_1687825	CD226	-0.81222
			ILMN_2265222	OTUB1	-0.8122
			ILMN_2291407	PDE4DIP	-0.812162
			ILMN_1806533	PDE7B	-0.812139
			ILMN_1785520	PPIP5K2	-0.812105
			ILMN_1743194	EEA1	-0.812052
			ILMN_2096322	ADIPOR1	-0.812029
			ILMN_1699309	SIGLECL1	-0.811995
			ILMN_1796950	LRRC55	-0.811935
			ILMN_1758008	ODF3L1	-0.811843
			ILMN_2361400	ABCA12	-0.811835
			ILMN_1692168	UBE2Z	-0.811752
			ILMN_1803907	HOXC5	-0.811727
			ILMN_2086470	PDGFRA	-0.811701
			ILMN_2284013	KCNC4	-0.811699
			ILMN_1808152	SLC41A3	-0.811629
			ILMN_2210934	NR3C2	-0.811553
			ILMN_1700847	PMS1	-0.811497
			ILMN_1695002	PKIB	-0.811496
			ILMN_2142752	MANSC1	-0.811426
			ILMN_2215194	GCLC	-0.811341
			ILMN_1813776	OR4D6	-0.811323
			ILMN_2321648	SH2D3C	-0.811251
			ILMN_1706406	ATP9A	-0.810993
			ILMN_2074894	TREML5P	-0.810983
			ILMN_1758443	ANGPT4	-0.810933
			ILMN_1686245	OR6Q1	-0.810921
			ILMN_1691295	PVRL1	-0.81087
			ILMN_1680948	LMOD1	-0.810782
			ILMN_1803338	CCDC80	-0.810775
			ILMN_1685663	CYP24A1	-0.810759
			ILMN_1768925	C1QTNF3	-0.810694
			ILMN_1726624	YPEL4	-0.810585
			ILMN_1721963	MEN1	-0.810458
			ILMN_2159183	OR13C9	-0.81042
			ILMN_1797475	FAM216B	-0.810416
			ILMN_1717834	EIF1AD	-0.810403
			ILMN_1708957	MYBPC1	-0.810396
			ILMN_1716377	HMGCLL1	-0.810395
			ILMN_2287604	OTUD4	-0.810376
			ILMN_2144295	TMEM8C	-0.81036
			ILMN_1696355	OR5M3	-0.810327
			ILMN_1739283	UPF2	-0.810315
			ILMN_1654671	SLMO1	-0.810251
			ILMN_1792242	C8orf44	-0.810237
			ILMN_1692927	NTN1	-0.810198
			ILMN_1729932	GPR78	-0.810177
			ILMN_1807525	CNTD2	-0.810066
			ILMN_2229170	MED7	-0.810052
			ILMN_1706493	BARHL2	-0.81005
			ILMN_2394902	ASIC4	-0.809998
			ILMN_1797544	HYDIN	-0.809972
			ILMN_1793006	TAC3	-0.809943
			ILMN_2124221	CLLU1OS	-0.809923
			ILMN_1778377	ERGIC1	-0.809852
			ILMN_1747386	GLIS3	-0.809822
			ILMN_1667381	CAMKV	-0.809791
			ILMN_1811330	FAM134B	-0.80972
			ILMN_1668839	ACOX1	-0.809672
			ILMN_2340131	MAPK10	-0.809626
			ILMN_1674659	OR56B4	-0.809602
			ILMN_2341711	ISCA1	-0.809598
			ILMN_1735745	OSTN	-0.809561
			ILMN_1802100	ADAM28	-0.809552
			ILMN_1659950	APC2	-0.809548
			ILMN_2409520	KCNQ1	-0.809524
			ILMN_1741165	SLC11A1	-0.809463
			ILMN_1677635	TUBA4B	-0.80945
			ILMN_2329429	GIMAP6	-0.809433
			ILMN_1741939	OR9Q1	-0.80943
			ILMN_2251062	ANKMY1	-0.809424
			ILMN_1796471	GDF5	-0.809402
			ILMN_2378555	ACSL6	-0.809389
			ILMN_1735479	LPAL2	-0.809362
			ILMN_2231546	C4orf40	-0.809353
			ILMN_1652929	POGZ	-0.809353
			ILMN_1677564	TLX1	-0.809305
			ILMN_2114568	GBP5	-0.809287
			ILMN_2077733	NAA25	-0.809206
			ILMN_1676947	LPAL2	-0.809177
			ILMN_1681583	BACH1	-0.809141
			ILMN_1809307	DNAJB7	-0.809079
			ILMN_2339028	PKD1	-0.809075
			ILMN_2149815	CYP2F1	-0.809052
			ILMN_1756578	CHRNA6	-0.809043
			ILMN_2353240	USF1	-0.808952
			ILMN_1754476	TRIM15	-0.808944
			ILMN_2198850	OR5L2	-0.808931
			ILMN_1814619	ZNF33A	-0.80891
			ILMN_1681296	ICAM4	-0.808869
			ILMN_1751868	TCTEX1D1	-0.808853
			ILMN_2307721	IL22RA2	-0.808833
			ILMN_1705396	PIK3CA	-0.808759
			ILMN_1669066	RUNX2	-0.808706
			ILMN_2095577	BMPR1A	-0.808696
			ILMN_2294086	STMN1	-0.808644
			ILMN_1703749	OR5T3	-0.808631
			ILMN_2266224	SORBS1	-0.808629
			ILMN_2228938	ECM2	-0.808601
			ILMN_1739925	SLC28A1	-0.808597
			ILMN_2273261	FBXO3	-0.808562
			ILMN_1750761	NCR1	-0.808532
			ILMN_1773111	GOLGA8EP	-0.808464
			ILMN_2390919	FBLN2	-0.808417
			ILMN_2384216	XRN1	-0.808406
			ILMN_2349366	PCDHGA2	-0.808393
			ILMN_1686534	OR2V2	-0.808375
			ILMN_2060719	FAM217A	-0.808358
			ILMN_1739156	DOPEY1	-0.808337
			ILMN_1688422	EFCAB13	-0.808322
			ILMN_1693961	CATSPER3	-0.808314
			ILMN_2072568	CLDN8	-0.808312
			ILMN_1670606	GABRG1	-0.808311
			ILMN_1662777	ZNF208	-0.80829
			ILMN_1806294	RPS6KA3	-0.808165
			ILMN_1685045	CHI3L2	-0.808147
			ILMN_1722515	OR8U8	-0.808099
			ILMN_1668249	LMF1	-0.808072
			ILMN_1776435	GPRIN3	-0.808002
			ILMN_1695413	ZNF429	-0.807981
			ILMN_1711491	SYNPO	-0.807966
			ILMN_1676649	AQP4	-0.807949
			ILMN_2312106	PRAMEF10	-0.80793
			ILMN_2211085	EML5	-0.807891
			ILMN_1763412	SPHKAP	-0.807878
			ILMN_2192394	ERCC4	-0.807871
			ILMN_1731914	SCN4A	-0.807838
			ILMN_1654864	BROX	-0.80779
			ILMN_2356331	PCDHGA10	-0.807788
			ILMN_1809817	CDHR3	-0.807765
			ILMN_1676384	PCSK6	-0.807713
			ILMN_1683352	OR5V1	-0.807697
			ILMN_1770329	RABGGTA	-0.80766
			ILMN_2102960	FAM214A	-0.807649
			ILMN_1659823	PCDH1	-0.807607
			ILMN_1676780	SIRPG	-0.807546
			ILMN_2161848	HCAR1	-0.807529
			ILMN_1695016	QRICH2	-0.807487
			ILMN_1717677	ZFHX2	-0.807478
			ILMN_2249551	NRF1	-0.807471
			ILMN_1722621	ADAMTSL1	-0.807417
			ILMN_1740383	NRL	-0.807402
			ILMN_1778352	ABCC6	-0.807359
			ILMN_2148944	ADCY4	-0.807308
			ILMN_1651787	MSH5	-0.807177
			ILMN_2391959	PCDHGB2	-0.807175
			ILMN_1659484	MAGEC3	-0.807141
			ILMN_1684200	SSTR4	-0.807087
			ILMN_2171733	OR5AR1	-0.807059
			ILMN_1728528	ZNF655	-0.807036
			ILMN_1668386	LCE1E	-0.807015
			ILMN_1672326	PCDHA2	-0.806994
			ILMN_1704019	OGFOD2	-0.806994
			ILMN_2268115	SUSD4	-0.806993
			ILMN_1681242	BLOC1S3	-0.806953
			ILMN_2251784	NSF	-0.806951
			ILMN_1702479	HOXA9	-0.80694
			ILMN_1727178	C11orf92	-0.806889
			ILMN_1762879	DCAF4L1	-0.806831
			ILMN_1715259	OR6V1	-0.806748
			ILMN_2407954	XCR1	-0.806728
			ILMN_2211483	MAEL	-0.806716
			ILMN_1760199	CALB1	-0.806683
			ILMN_1679694	MMP27	-0.806637
			ILMN_2314998	ZNF275	-0.806626
			ILMN_1748903	LIN28A	-0.806565
			ILMN_1668521	LIM2	-0.806516
			ILMN_1767711	CASR	-0.806499
			ILMN_1777139	MAK16	-0.806493
			ILMN_2278539	WDR16	-0.806488
			ILMN_1773620	SMARCC2	-0.80647
			ILMN_1749168	OR2AE1	-0.80646
			ILMN_1770399	C10orf107	-0.806445
			ILMN_1755303	ZNF217	-0.806432
			ILMN_1726578	ZNF93	-0.806396
			ILMN_1691340	CACYBP	-0.806395
			ILMN_2059423	RAB40AL	-0.806364
			ILMN_2298464	MOBP	-0.806353
			ILMN_1736965	SIGIRR	-0.806282
			ILMN_1756455	IL5RA	-0.806192
			ILMN_1665374	COL9A1	-0.806151
			ILMN_1702657	ETV3L	-0.806132
			ILMN_1731507	RBFOX1	-0.806128
			ILMN_1665622	WDR5B	-0.80611
			ILMN_2352590	ZNF33A	-0.806091
			ILMN_1723018	ZNF117	-0.806086
			ILMN_2322446	PABPC1L2B	-0.806082
			ILMN_2194627	GMCL1	-0.806062
			ILMN_1774813	GPR173	-0.806045
			ILMN_1672097	CD86	-0.806029
			ILMN_1727511	CCDC158	-0.806022
			ILMN_1748116	GEMIN8	-0.805989
			ILMN_1682402	SNORD46	-0.805978
			ILMN_1758315	SLC9A9	-0.805939
			ILMN_1651238	TRPV1	-0.805913
			ILMN_1726640	C7orf66	-0.80591
			ILMN_1799243	ANXA13	-0.805903
			ILMN_1710710	DEDD	-0.805796
			ILMN_2105441	IGJ	-0.805728
			ILMN_1690278	DLEC1	-0.805707
			ILMN_2067596	KCNS2	-0.805678
			ILMN_1806059	SPRR2B	-0.805664
			ILMN_1710746	TCF7	-0.805657
			ILMN_1815102	LCAT	-0.805572
			ILMN_2358134	ADAMTS14	-0.805558
			ILMN_1748812	TMEM130	-0.805524
			ILMN_1750469	UCN3	-0.805492
			ILMN_2281881	LRRCC1	-0.805432
			ILMN_1740031	OR51D1	-0.805418
			ILMN_2094938	OMA1	-0.805272
			ILMN_1681829	ZNF606	-0.805265
			ILMN_1734929	BBOX1	-0.805253
			ILMN_2275455	RNF6	-0.805232
[truncated: 150 more rows]
