# Supplementary material for: Systems Analysis of Adaptive Responses to MAP Kinase Pathway Blockade in BRAF Mutant Melanoma
Source: PLoS One. 2015 Sep 25;10(9):e0138210. doi: 10.1371/journal.pone.0138210 (PMC4583389; doi:10.1371/journal.pone.0138210)
Supplement: S4 Table — Probes that demonstrated significant correlation (S2 and S3 Tables) underwent a hypergeometric enrichment analysis via MSigDB using the canonical pathways gene set. (XLSX) [file pone.0138210.s013.xlsx]

## Sheet: Table S4
GeneSetName	#GenesinGeneSet(K)	Description	#GenesinOverlap(k)	k/K	p-value	FDRq-value	GenesFromGeneListInGeneSet	Rank	DataSource
REACTOME_HEMOSTASIS	466	Genes involved in Hemostasis	15	0.0322	8.42e-09	1.11e-05	MAPK1|PIK3R1|FYN|PRKCD|PROS1|PPP2R5A|ARRB1|CD63|TMSB4X|PDE3B|SIRPA|MERTK|CDK2|ATP2A2|CABLES1	1	PC1NegCorCanonPathways
REACTOME_IMMUNE_SYSTEM	933	Genes involved in Immune System	20	0.0214	2.62e-08	1.73e-05	MAPK1|PIK3R1|FYN|PRKCD|PROS1|PPP2R5A|GHR|RANBP2|NUP50|TOLLIP|IRF4|TNFRSF14|AP1S2|FBXW7|RAB7A|CUL3|DYNC1I1|TRIM63|LGALS3|PYCARD	2	PC1NegCorCanonPathways
PID_NETRIN_PATHWAY	32	Netrin-mediated signaling events	5	0.1562	4.16e-07	0.000183	MAPK1|PIK3R1|FYN|MYO10|DAPK1	3	PC1NegCorCanonPathways
REACTOME_CYTOKINE_SIGNALING_IN_IMMUNE_SYSTEM	270	Genes involved in Cytokine Signaling in Immune system	9	0.0333	6.5e-06	0.002	MAPK1|PIK3R1|FYN|PRKCD|GHR|RANBP2|NUP50|TOLLIP|IRF4	4	PC1NegCorCanonPathways
REACTOME_PLATELET_ACTIVATION_SIGNALING_AND_AGGREGATION	208	Genes involved in Platelet activation, signaling and aggregation	8	0.0385	7.59e-06	0.002	MAPK1|PIK3R1|FYN|PRKCD|PROS1|ARRB1|CD63|TMSB4X	5	PC1NegCorCanonPathways
REACTOME_SIGNALING_BY_INSULIN_RECEPTOR	108	Genes involved in Signaling by Insulin receptor	6	0.0556	1.36e-05	0.00299	MAPK1|PIK3R1|PDE3B|ATP6V1E1|ATP6V0E1|ATP6V1G1	6	PC1NegCorCanonPathways
PID_SYNDECAN_2_PATHWAY	33	Syndecan-2-mediated signaling events	4	0.1212	1.81e-05	0.00341	MAPK1|PRKCD|LAMA1|SDCBP	7	PC1NegCorCanonPathways
REACTOME_AXON_GUIDANCE	251	Genes involved in Axon guidance	8	0.0319	2.94e-05	0.00485	MAPK1|FYN|MYO10|LAMA1|SDCBP|CDK5R1|KIAA1598|SEMA6A	8	PC1NegCorCanonPathways
PID_IFNGPATHWAY	40	IFN-gamma pathway	4	0.1	3.94e-05	0.00577	MAPK1|PIK3R1|PRKCD|DAPK1	9	PC1NegCorCanonPathways
PID_THROMBIN_PAR1_PATHWAY	43	PAR1-mediated thrombin signaling events	4	0.093	5.26e-05	0.00694	PIK3R1|PRKCD|ARRB1|ADRBK2	10	PC1NegCorCanonPathways
REACTOME_CELL_SURFACE_INTERACTIONS_AT_THE_VASCULAR_WALL	91	Genes involved in Cell surface interactions at the vascular wall	5	0.0549	7.66e-05	0.00919	PIK3R1|FYN|PROS1|SIRPA|MERTK	11	PC1NegCorCanonPathways
REACTOME_METABOLISM_OF_LIPIDS_AND_LIPOPROTEINS	478	Genes involved in Metabolism of lipids and lipoproteins	10	0.0209	0.000107	0.0118	PIK3R1|SMPD2|PIP4K2A|MTMR3|LPIN1|RORA|APOE|GK|IDH1|STARD5	12	PC1NegCorCanonPathways
BIOCARTA_TFF_PATHWAY	21	Trefoil Factors Initiate Mucosal Healing	3	0.1429	0.000131	0.0131	MAPK1|PIK3R1|GHR	13	PC1NegCorCanonPathways
PID_IL2_1PATHWAY	55	IL2-mediated signaling events	4	0.0727	0.000139	0.0131	MAPK1|PIK3R1|FYN|CDK2	14	PC1NegCorCanonPathways
REACTOME_INSULIN_RECEPTOR_RECYCLING	23	Genes involved in Insulin receptor recycling	3	0.1304	0.000174	0.0144	ATP6V1E1|ATP6V0E1|ATP6V1G1	15	PC1NegCorCanonPathways
REACTOME_TRANSMEMBRANE_TRANSPORT_OF_SMALL_MOLECULES	413	Genes involved in Transmembrane transport of small molecules	9	0.0218	0.000175	0.0144	ATP2A2|RANBP2|NUP50|ATP6V1E1|ATP6V0E1|ATP6V1G1|SLC31A1|SLC22A15|SLC24A5	16	PC1NegCorCanonPathways
BIOCARTA_ECM_PATHWAY	24	Erk and PI-3 Kinase Are Necessary for Collagen Binding in Corneal Epithelia	3	0.125	0.000198	0.0145	MAPK1|PIK3R1|FYN	17	PC1NegCorCanonPathways
BIOCARTA_EIF4_PATHWAY	24	Regulation of eIF4e and p70 S6 Kinase	3	0.125	0.000198	0.0145	MAPK1|PIK3R1|GHR	18	PC1NegCorCanonPathways
REACTOME_TRANSFERRIN_ENDOCYTOSIS_AND_RECYCLING	25	Genes involved in Transferrin endocytosis and recycling	3	0.12	0.000224	0.0156	ATP6V1E1|ATP6V0E1|ATP6V1G1	19	PC1NegCorCanonPathways
REACTOME_COSTIMULATION_BY_THE_CD28_FAMILY	63	Genes involved in Costimulation by the CD28 family	4	0.0635	0.000236	0.0156	PIK3R1|FYN|PPP2R5A|TNFRSF14	20	PC1NegCorCanonPathways
BIOCARTA_RACCYCD_PATHWAY	26	Influence of Ras and Rho proteins on G1 to S Transition	3	0.1154	0.000253	0.0159	MAPK1|PIK3R1|CDK2	21	PC1NegCorCanonPathways
REACTOME_ADAPTIVE_IMMUNE_SYSTEM	539	Genes involved in Adaptive Immune System	10	0.0186	0.00028	0.016	PIK3R1|FYN|PPP2R5A|TNFRSF14|AP1S2|FBXW7|RAB7A|CUL3|DYNC1I1|TRIM63	22	PC1NegCorCanonPathways
BIOCARTA_EDG1_PATHWAY	27	Phospholipids as signalling intermediaries	3	0.1111	0.000283	0.016	MAPK1|PIK3R1|SMPD2	23	PC1NegCorCanonPathways
KEGG_LYSOSOME	121	Lysosome	5	0.0413	0.000292	0.016	CD63|AP1S2|IGF2R|ACP5|SLC11A2	24	PC1NegCorCanonPathways
KEGG_CHEMOKINE_SIGNALING_PATHWAY	190	Chemokine signaling pathway	6	0.0316	0.000311	0.016	MAPK1|PIK3R1|PRKCD|ARRB1|ADRBK2|SHC4	25	PC1NegCorCanonPathways
BIOCARTA_GH_PATHWAY	28	Growth Hormone Signaling Pathway	3	0.1071	0.000316	0.016	MAPK1|PIK3R1|GHR	26	PC1NegCorCanonPathways
PID_VEGFR1_2_PATHWAY	69	Signaling events mediated by VEGFR1 and VEGFR2	4	0.058	0.000334	0.0164	MAPK1|PIK3R1|FYN|PRKCD	27	PC1NegCorCanonPathways
PID_REELINPATHWAY	29	Reelin signaling pathway	3	0.1034	0.000351	0.0166	PIK3R1|FYN|CDK5R1	28	PC1NegCorCanonPathways
REACTOME_SYNTHESIS_OF_PIPS_AT_THE_PLASMA_MEMBRANE	31	Genes involved in Synthesis of PIPs at the plasma membrane	3	0.0968	0.000429	0.0195	PIK3R1|PIP4K2A|MTMR3	29	PC1NegCorCanonPathways
PID_SYNDECAN_4_PATHWAY	32	Syndecan-4-mediated signaling events	3	0.0938	0.000472	0.0207	PRKCD|LAMA1|SDCBP	30	PC1NegCorCanonPathways
KEGG_INSULIN_SIGNALING_PATHWAY	137	Insulin signaling pathway	5	0.0365	0.000516	0.0207	MAPK1|PIK3R1|PDE3B|SHC4|RHOQ	31	PC1NegCorCanonPathways
PID_ALPHASYNUCLEIN_PATHWAY	33	Alpha-synuclein signaling	3	0.0909	0.000517	0.0207	MAPK1|FYN|PRKCD	32	PC1NegCorCanonPathways
REACTOME_LATENT_INFECTION_OF_HOMO_SAPIENS_WITH_MYCOBACTERIUM_TUBERCULOSIS	33	Genes involved in Latent infection of Homo sapiens with Mycobacterium tuberculosis	3	0.0909	0.000517	0.0207	ATP6V1E1|ATP6V0E1|ATP6V1G1	33	PC1NegCorCanonPathways
KEGG_FC_EPSILON_RI_SIGNALING_PATHWAY	79	Fc epsilon RI signaling pathway	4	0.0506	0.00056	0.0207	MAPK1|PIK3R1|FYN|PRKCD	34	PC1NegCorCanonPathways
PID_P73PATHWAY	79	p73 transcription factor network	4	0.0506	0.00056	0.0207	CDK2|GDF15|GRAMD4|D4S234E	35	PC1NegCorCanonPathways
PID_MAPKTRKPATHWAY	34	Trk receptor signaling mediated by the MAPK pathway	3	0.0882	0.000565	0.0207	MAPK1|PRKCD|CDK5R1	36	PC1NegCorCanonPathways
REACTOME_SIGNALLING_BY_NGF	217	Genes involved in Signalling by NGF	6	0.0276	0.000627	0.0221	MAPK1|PIK3R1|PRKCD|SMPD2|RALB|RTN4	37	PC1NegCorCanonPathways
REACTOME_DEVELOPMENTAL_BIOLOGY	396	Genes involved in Developmental Biology	8	0.0202	0.000656	0.0221	MAPK1|FYN|MYO10|LAMA1|SDCBP|CDK5R1|KIAA1598|SEMA6A	38	PC1NegCorCanonPathways
REACTOME_IRON_UPTAKE_AND_TRANSPORT	36	Genes involved in Iron uptake and transport	3	0.0833	0.00067	0.0221	ATP6V1E1|ATP6V0E1|ATP6V1G1	39	PC1NegCorCanonPathways
ST_ADRENERGIC	36	Adrenergic Pathway	3	0.0833	0.00067	0.0221	MAPK1|PIK3R1|ITPKB	40	PC1NegCorCanonPathways
KEGG_PROGESTERONE_MEDIATED_OOCYTE_MATURATION	86	Progesterone-mediated oocyte maturation	4	0.0465	0.000772	0.0241	MAPK1|PIK3R1|PDE3B|CDK2	41	PC1NegCorCanonPathways
REACTOME_L1CAM_INTERACTIONS	86	Genes involved in L1CAM interactions	4	0.0465	0.000772	0.0241	MAPK1|LAMA1|SDCBP|KIAA1598	42	PC1NegCorCanonPathways
PID_ERBB4_PATHWAY	38	ErbB4 signaling events	3	0.0789	0.000786	0.0241	MAPK1|PIK3R1|FYN	43	PC1NegCorCanonPathways
ST_B_CELL_ANTIGEN_RECEPTOR	40	B Cell Antigen Receptor	3	0.075	0.000914	0.0274	MAPK1|PIK3R1|ITPKB	44	PC1NegCorCanonPathways
KEGG_PATHWAYS_IN_CANCER	328	Pathways in cancer	7	0.0213	0.00103	0.0303	MAPK1|PIK3R1|CDK2|DAPK1|LAMA1|RALB|MITF	45	PC1NegCorCanonPathways
PID_BMPPATHWAY	42	BMP receptor signaling	3	0.0714	0.00105	0.0303	MAPK1|BMPR2|ZFYVE16	46	PC1NegCorCanonPathways
PID_CXCR3PATHWAY	43	CXCR3-mediated signaling events	3	0.0698	0.00113	0.0317	MAPK1|PIK3R1|ARRB1	47	PC1NegCorCanonPathways
BIOCARTA_CDK5_PATHWAY	11	Phosphorylation of MEK1 by cdk5/p35 down regulates the MAP kinase pathway	2	0.1818	0.0012	0.0326	MAPK1|CDK5R1	48	PC1NegCorCanonPathways
KEGG_FC_GAMMA_R_MEDIATED_PHAGOCYTOSIS	97	Fc gamma R-mediated phagocytosis	4	0.0412	0.00121	0.0326	MAPK1|PIK3R1|PRKCD|MYO10	49	PC1NegCorCanonPathways
ST_T_CELL_SIGNAL_TRANSDUCTION	45	T Cell Signal Transduction	3	0.0667	0.00129	0.0341	MAPK1|FBXW7|ITPKB	50	PC1NegCorCanonPathways
REACTOME_SIGNALING_BY_ERBB2	101	Genes involved in Signaling by ERBB2	4	0.0396	0.0014	0.0345	MAPK1|PIK3R1|FYN|PRKCD	51	PC1NegCorCanonPathways
BIOCARTA_BARR_MAPK_PATHWAY	12	Role of fl-arrestins in the activation and targeting of MAP kinases	2	0.1667	0.00143	0.0345	MAPK1|ARRB1	52	PC1NegCorCanonPathways
BIOCARTA_RAB_PATHWAY	12	Rab GTPases Mark Targets In The Endocytotic Machinery	2	0.1667	0.00143	0.0345	RAB7A|RAB27A	53	PC1NegCorCanonPathways
KEGG_MELANOGENESIS	102	Melanogenesis	4	0.0392	0.00146	0.0345	MAPK1|MITF|TYR|DCT	54	PC1NegCorCanonPathways
KEGG_TYPE_II_DIABETES_MELLITUS	47	Type II diabetes mellitus	3	0.0638	0.00146	0.0345	MAPK1|PIK3R1|PRKCD	55	PC1NegCorCanonPathways
PID_IL6_7PATHWAY	47	IL6-mediated signaling events	3	0.0638	0.00146	0.0345	PIK3R1|PRKCD|MITF	56	PC1NegCorCanonPathways
REACTOME_SIGNALING_BY_NOTCH	103	Genes involved in Signaling by NOTCH	4	0.0388	0.00151	0.0348	ARRB1|ATP2A2|FBXW7|ST3GAL6	57	PC1NegCorCanonPathways
PID_AJDISS_2PATHWAY	48	Posttranslational regulation of adherens junction stability and dissassembly	3	0.0625	0.00156	0.0348	FYN|CABLES1|RAB7A	58	PC1NegCorCanonPathways
REACTOME_PI_METABOLISM	48	Genes involved in PI Metabolism	3	0.0625	0.00156	0.0348	PIK3R1|PIP4K2A|MTMR3	59	PC1NegCorCanonPathways
REACTOME_ADVANCED_GLYCOSYLATION_ENDPRODUCT_RECEPTOR_SIGNALING	13	Genes involved in Advanced glycosylation endproduct receptor signaling	2	0.1538	0.00169	0.0371	MAPK1|LGALS3	60	PC1NegCorCanonPathways
REACTOME_SIGNALING_BY_ILS	107	Genes involved in Signaling by Interleukins	4	0.0374	0.00174	0.0373	MAPK1|PIK3R1|FYN|TOLLIP	61	PC1NegCorCanonPathways
PID_ANGIOPOIETINRECEPTOR_PATHWAY	50	Angiopoietin receptor Tie2-mediated signaling	3	0.06	0.00175	0.0373	MAPK1|PIK3R1|FYN	62	PC1NegCorCanonPathways
SIG_INSULIN_RECEPTOR_PATHWAY_IN_CARDIAC_MYOCYTES	51	Genes related to the insulin receptor pathway	3	0.0588	0.00185	0.0388	MAPK1|PIK3R1|IGFBP1	63	PC1NegCorCanonPathways
PID_IL5_PATHWAY	14	IL5-mediated signaling events	2	0.1429	0.00196	0.0399	PIK3R1|SDCBP	64	PC1NegCorCanonPathways
REACTOME_CRMPS_IN_SEMA3A_SIGNALING	14	Genes involved in CRMPs in Sema3A signaling	2	0.1429	0.00196	0.0399	FYN|CDK5R1	65	PC1NegCorCanonPathways
REACTOME_GOLGI_ASSOCIATED_VESICLE_BIOGENESIS	53	Genes involved in Golgi Associated Vesicle Biogenesis	3	0.0566	0.00207	0.0414	ARRB1|AP1S2|IGF2R	66	PC1NegCorCanonPathways
PID_TAP63PATHWAY	54	Validated transcriptional targets of TAp63 isoforms	3	0.0556	0.00219	0.043	PRKCD|CABLES1|GDF15	67	PC1NegCorCanonPathways
BIOCARTA_BARRESTIN_SRC_PATHWAY	15	Roles of fl-arrestin-dependent Recruitment of Src Kinases in GPCR Signaling	2	0.1333	0.00226	0.0432	MAPK1|ARRB1	68	PC1NegCorCanonPathways
BIOCARTA_LONGEVITY_PATHWAY	15	The IGF-1 Receptor and Longevity	2	0.1333	0.00226	0.0432	PIK3R1|GHR	69	PC1NegCorCanonPathways
KEGG_VIBRIO_CHOLERAE_INFECTION	56	Vibrio cholerae infection	3	0.0536	0.00243	0.0457	ATP6V1E1|ATP6V0E1|ATP6V1G1	70	PC1NegCorCanonPathways
PID_TXA2PATHWAY	57	Thromboxane A2 receptor signaling	3	0.0526	0.00255	0.0465	FYN|PRKCD|ADRBK2	71	PC1NegCorCanonPathways
KEGG_RIBOFLAVIN_METABOLISM	16	Riboflavin metabolism	2	0.125	0.00257	0.0465	ACP5|TYR	72	PC1NegCorCanonPathways
REACTOME_PRE_NOTCH_PROCESSING_IN_GOLGI	16	Genes involved in Pre-NOTCH Processing in Golgi	2	0.125	0.00257	0.0465	ATP2A2|ST3GAL6	73	PC1NegCorCanonPathways
REACTOME_PHOSPHOLIPID_METABOLISM	198	Genes involved in Phospholipid metabolism	5	0.0253	0.00264	0.0471	PIK3R1|SMPD2|PIP4K2A|MTMR3|LPIN1	74	PC1NegCorCanonPathways
KEGG_FOCAL_ADHESION	201	Focal adhesion	5	0.0249	0.00281	0.0482	MAPK1|PIK3R1|FYN|LAMA1|SHC4	75	PC1NegCorCanonPathways
PID_ATF2_PATHWAY	59	ATF-2 transcription factor network	3	0.0508	0.00281	0.0482	MAPK1|CUL3|HRK	76	PC1NegCorCanonPathways
PID_FAK_PATHWAY	59	Signaling events mediated by focal adhesion kinase	3	0.0508	0.00281	0.0482	MAPK1|PIK3R1|FYN	77	PC1NegCorCanonPathways
BIOCARTA_HCMV_PATHWAY	17	Human Cytomegalovirus and Map Kinase Pathways	2	0.1176	0.00291	0.0486	MAPK1|PIK3R1	78	PC1NegCorCanonPathways
BIOCARTA_IL7_PATHWAY	17	IL-7 Signal Transduction	2	0.1176	0.00291	0.0486	PIK3R1|FYN	79	PC1NegCorCanonPathways
REACTOME_TRANS_GOLGI_NETWORK_VESICLE_BUDDING	60	Genes involved in trans-Golgi Network Vesicle Budding	3	0.05	0.00295	0.0487	ARRB1|AP1S2|IGF2R	80	PC1NegCorCanonPathways
CAGGTG_V$E12_Q6	2485	Genes with promoter regions [-2kb,2kb] around transcription start site containing the motif CAGGTG which matches annotation for TCF3: transcription factor 3 (E2A immunoglobulin enhancer binding factors E12/E47)	39	0.0157	4.39e-11	2.7e-08	KCNN2|SEMA6A|AP1S2|BNC2|GREB1|AFF3|RHOQ|PIK3R1|GK|PIP4K2A|FAM81A|CSF3|NRXN1|RRAGD|OSBPL9|CDK2|PMEL|SIRPA|CPEB3|DCT|ZNF503|GPM6B|RTN4|MESDC1|BHLHE41|IVNS1ABP|GJB1|FYN|NAV2|LRRC16A|VAT1|SCAMP5|STK32A|USP48|DAPK1|GCNT3|BEST1|ZBTB8A|FAM174B	1	PC1NegCorTxnFactors
AACTTT_UNKNOWN	1890	Genes with promoter regions [-2kb,2kb] around transcription start site containing motif AACTTT. Motif does not match any known transcription factor	33	0.0175	1.15e-10	3.53e-08	KCNN2|SEMA6A|AP1S2|BNC2|GREB1|AFF3|RHOQ|PIK3R1|GK|PIP4K2A|FAM81A|CSF3|NRXN1|RRAGD|OSBPL9|MITF|ETV5|BMPR2|RORA|C21orf91|GHR|SOX6|DYNC1I1|PACSIN2|FBXW7|SDCBP|CUL3|HRK|IGF2R|DIP2C|SOAT1|MERTK|SOX13	2	PC1NegCorTxnFactors
TTGTTT_V$FOXO4_01	2061	Genes with promoter regions [-2kb,2kb] around transcription start site containing the motif TTGTTT which matches annotation for MLLT7: myeloid/lymphoid or mixed-lineage leukemia (trithorax homolog, Drosophila); translocated to, 7	34	0.0165	2.56e-10	5.25e-08	KCNN2|SEMA6A|AP1S2|BNC2|GREB1|AFF3|RHOQ|PIK3R1|CDK2|PMEL|SIRPA|CPEB3|DCT|MITF|ETV5|BMPR2|RORA|C21orf91|GHR|SOX6|MGST3|ATP2A2|APOLD1|UBL3|IRF4|PDE3B|TRIM63|SAT1|GPR137B|C2orf69|GPR18|IGFBP1|STARD5|MLANA	3	PC1NegCorTxnFactors
GGGCGGR_V$SP1_Q6	2940	Genes with promoter regions [-2kb,2kb] around transcription start site containing the motif GGGCGGR which matches annotation for SP1: Sp1 transcription factor	41	0.0139	4.57e-10	7.02e-08	KCNN2|SEMA6A|AP1S2|GK|PIP4K2A|CDK2|PMEL|SIRPA|ZNF503|GPM6B|RTN4|MESDC1|BHLHE41|IVNS1ABP|GJB1|MITF|ETV5|BMPR2|DYNC1I1|PACSIN2|MGST3|SLC27A3|RAB27A|YEATS2|RGS12|BCL2L13|SLC31A1|IDH1|BLVRB|CDK5R1|PROS1|IWS1|MTMR3|PPP2R5A|RALB|SLC11A2|ZFYVE16|PDXDC1|APOE|ASCC3|ATP6V0E1	4	PC1NegCorTxnFactors
TGGAAA_V$NFAT_Q4_01	1896	Genes with promoter regions [-2kb,2kb] around transcription start site containing the motif TGGAAA which matches annotation for NFAT<br> NFATC	29	0.0153	3.18e-08	3.91e-06	KCNN2|SEMA6A|BNC2|GREB1|AFF3|FAM81A|CPEB3|MITF|ETV5|BMPR2|RORA|C21orf91|FBXW7|SDCBP|CUL3|ATP2A2|APOLD1|UBL3|IRF4|PDE3B|SLC27A3|TYR|RASEF|RAB7A|STX7|PDK3|CABLES1|GDPD5|ATP6V1G1	5	PC1NegCorTxnFactors
TGCTGAY_UNKNOWN	538	Genes with promoter regions [-2kb,2kb] around transcription start site containing motif TGCTGAY. Motif does not match any known transcription factor	15	0.0279	5.56e-08	5.7e-06	BNC2|RHOQ|ZNF503|GPM6B|FYN|NAV2|LRRC16A|MITF|ETV5|FBXW7|HRK|PLBD2|RLBP1|CEACAM1|MICAL1	6	PC1NegCorTxnFactors
TCANNTGAY_V$SREBP1_01	475	Genes with promoter regions [-2kb,2kb] around transcription start site containing the motif TCANNTGAY which matches annotation for SREBF1: sterol regulatory element binding transcription factor 1	14	0.0295	7.93e-08	6.96e-06	CSF3|CDK2|PMEL|RTN4|IGF2R|TRIM63|RAB27A|TYR|TOLLIP|WDFY1|SLC24A5|CAPN3|LRGUK|RNF185	7	PC1NegCorTxnFactors
TGANTCA_V$AP1_C	1121	Genes with promoter regions [-2kb,2kb] around transcription start site containing the motif TGANTCA which matches annotation for JUN: jun oncogene	21	0.0187	1.12e-07	8.59e-06	RHOQ|FAM81A|CSF3|NRXN1|DCT|ZNF503|RTN4|VAT1|MITF|ETV5|SDCBP|MGST3|ATP2A2|SAT1|RASEF|PLBD2|BCAS3|NECAB3|LGALS3|C15orf39|GAPDHS	8	PC1NegCorTxnFactors
CATTGTYY_V$SOX9_B1	358	Genes with promoter regions [-2kb,2kb] around transcription start site containing the motif CATTGTYY which matches annotation for SOX9: SRY (sex determining region Y)-box 9 (campomelic dysplasia, autosomal sex-reversal)	12	0.0335	1.75e-07	1.2e-05	KCNN2|AP1S2|BNC2|GREB1|CSF3|CDK2|PMEL|MITF|IGF2R|YEATS2|MBP|LAMA1	9	PC1NegCorTxnFactors
CAGCTG_V$AP4_Q5	1524	Genes with promoter regions [-2kb,2kb] around transcription start site containing the motif CAGCTG which matches annotation for REPIN1: replication initiator 1	24	0.0157	3.2e-07	1.97e-05	KCNN2|AP1S2|BNC2|RRAGD|CDK2|PMEL|CPEB3|ZNF503|GPM6B|MESDC1|VAT1|SCAMP5|MITF|ETV5|BMPR2|GHR|APOLD1|RAB27A|RGS12|TOLLIP|WDFY1|BCAS3|MBP|FOXN2	10	PC1NegCorTxnFactors
V$CDC5_01	256	Genes with promoter regions [-2kb,2kb] around transcription start site containing the motif GATTTAACATAA which matches annotation for CDC5L: CDC5 cell division cycle 5-like (S. pombe)	10	0.0391	4.74e-07	2.65e-05	AP1S2|PIK3R1|GK|FYN|BMPR2|RORA|HRK|SAT1|TMSB4X|ITPKB	11	PC1NegCorTxnFactors
TGACCTY_V$ERR1_Q2	1043	Genes with promoter regions [-2kb,2kb] around transcription start site containing the motif TGACCTY which matches annotation for ESRRA: estrogen-related receptor alpha	19	0.0182	7.01e-07	3.59e-05	AP1S2|BNC2|RHOQ|GK|PIP4K2A|FAM81A|NRXN1|RRAGD|SIRPA|DCT|SCAMP5|STK32A|MITF|MGST3|UBL3|SAT1|BCL2L13|SLC31A1|DSCR3	12	PC1NegCorTxnFactors
GGGAGGRR_V$MAZ_Q6	2274	Genes with promoter regions [-2kb,2kb] around transcription start site containing the motif GGGAGGRR which matches annotation for MAZ: MYC-associated zinc finger protein (purine-binding transcription factor)	29	0.0128	1.36e-06	6.24e-05	AP1S2|BNC2|CSF3|ZNF503|GPM6B|MESDC1|BHLHE41|IVNS1ABP|FYN|NAV2|VAT1|MITF|ETV5|BMPR2|RORA|FBXW7|HRK|DIP2C|ATP2A2|GPR137B|C2orf69|SLC27A3|YEATS2|IDH1|BLVRB|RAB7A|NECAB3|LAMA1|GDF15	13	PC1NegCorTxnFactors
V$LHX3_01	224	Genes with promoter regions [-2kb,2kb] around transcription start site containing the motif AATTAATTAA which matches annotation for LHX3: LIM homeobox 3	9	0.0402	1.42e-06	6.24e-05	SEMA6A|DCT|BHLHE41|RORA|HRK|RGS12|TYR|STX7|CELF2	14	PC1NegCorTxnFactors
V$ATF1_Q6	231	Genes with promoter regions [-2kb,2kb] around transcription start site containing the motif CYYTGACGTCA which matches annotation for ATF1: activating transcription factor 1	9	0.039	1.83e-06	7.5e-05	GK|CSF3|NRXN1|OSBPL9|GPM6B|IVNS1ABP|SCAMP5|USP48|YEATS2	15	PC1NegCorTxnFactors
TAATTA_V$CHX10_01	810	Genes with promoter regions [-2kb,2kb] around transcription start site containing the motif TAATTA which matches annotation for VSX1: visual system homeobox 1 homolog, CHX10-like (zebrafish)	16	0.0198	1.96e-06	7.53e-05	AP1S2|BNC2|AFF3|BHLHE41|FYN|LRRC16A|MITF|BMPR2|RORA|HRK|ATP2A2|RGS12|TYR|STX7|CELF2|ARRB1	16	PC1NegCorTxnFactors
RTAAACA_V$FREAC2_01	919	Genes with promoter regions [-2kb,2kb] around transcription start site containing the motif RTAAACA which matches annotation for FOXF2: forkhead box F2	17	0.0185	2.25e-06	8.13e-05	BNC2|RHOQ|CPEB3|FYN|MITF|ETV5|RORA|DYNC1I1|FBXW7|UBL3|IRF4|TRIM63|GPR137B|GPR18|BCL2L13|BCAS3|RASSF6	17	PC1NegCorTxnFactors
CTTTGT_V$LEF1_Q2	1972	Genes with promoter regions [-2kb,2kb] around transcription start site containing the motif CTTTGT which matches annotation for LEF1: lymphoid enhancer-binding factor 1	26	0.0132	2.76e-06	9.45e-05	SEMA6A|BNC2|AFF3|RHOQ|PIK3R1|FAM81A|RRAGD|GPM6B|RTN4|MESDC1|IVNS1ABP|GJB1|FYN|VAT1|DAPK1|MITF|BMPR2|SOX6|IGF2R|GPR137B|CDK5R1|RLBP1|TBC1D16|MYO10|IGSF11|D4S234E	18	PC1NegCorTxnFactors
V$STAT5A_01	251	Genes with promoter regions [-2kb,2kb] around transcription start site containing the motif NAWTTCYNGGAANYN which matches annotation for STAT5A: signal transducer and activator of transcription 5A	9	0.0359	3.61e-06	0.000117	GK|CSF3|ETV5|ATP2A2|APOLD1|IRF4|PROS1|IWS1|LAMA1	19	PC1NegCorTxnFactors
CTTTAAR_UNKNOWN	972	Genes with promoter regions [-2kb,2kb] around transcription start site containing motif CTTTAAR. Motif does not match any known transcription factor	17	0.0175	4.71e-06	0.000145	BNC2|AFF3|PIP4K2A|CSF3|OSBPL9|RTN4|BHLHE41|IVNS1ABP|VAT1|MITF|ETV5|PACSIN2|FBXW7|IGF2R|PDE3B|IDH1|BCAS3	20	PC1NegCorTxnFactors
V$CEBP_C	200	Genes with promoter regions [-2kb,2kb] around transcription start site containing the motif NGWVTKNKGYAAKNSAYA which matches annotation for CEBPA: CCAAT/enhancer binding protein (C/EBP), alpha	8	0.04	5.7e-06	0.000167	AP1S2|RHOQ|PIK3R1|MITF|RORA|FBXW7|SAT1|BCL2L13	21	PC1NegCorTxnFactors
GGGYGTGNY_UNKNOWN	664	Genes with promoter regions [-2kb,2kb] around transcription start site containing motif GGGYGTGNY. Motif does not match any known transcription factor	13	0.0196	2e-05	0.00056	SEMA6A|RHOQ|NAV2|VAT1|MITF|BMPR2|RORA|MGST3|APOLD1|UBL3|BCL2L13|MTMR3|LGALS3	22	PC1NegCorTxnFactors
V$S8_01	245	Genes with promoter regions [-2kb,2kb] around transcription start site containing the motif WNNANYYAATTANCNN which matches annotation for PRRX2: paired related homeobox 2	8	0.0327	2.47e-05	0.000661	NRXN1|DCT|MITF|HRK|PDE3B|TYR|CELF2|TESK2	23	PC1NegCorTxnFactors
CTTTGA_V$LEF1_Q2	1232	Genes with promoter regions [-2kb,2kb] around transcription start site containing the motif CTTTGA which matches annotation for LEF1: lymphoid enhancer-binding factor 1	18	0.0146	2.76e-05	0.000707	AP1S2|AFF3|PIK3R1|NRXN1|RRAGD|DCT|NAV2|MITF|ETV5|BMPR2|RORA|SOX6|FBXW7|RGS12|RAB7A|RLBP1|MBP|TMSB4X	24	PC1NegCorTxnFactors
V$AREB6_02	254	Genes with promoter regions [-2kb,2kb] around transcription start site containing the motif WNWCACCTGWNN which matches annotation for TCF8: transcription factor 8 (represses interleukin 2 expression)	8	0.0315	3.2e-05	0.000756	AFF3|PIK3R1|FAM81A|CSF3|GJB1|VAT1|USP48|GPRIN1	25	PC1NegCorTxnFactors
V$CREBP1_Q2	254	Genes with promoter regions [-2kb,2kb] around transcription start site containing the motif VGTGACGTMACN which matches annotation for ATF2: activating transcription factor 2	8	0.0315	3.2e-05	0.000756	GK|OSBPL9|GPM6B|MESDC1|SCAMP5|BCL2L13|SLC31A1|RANBP2	26	PC1NegCorTxnFactors
TTCYNRGAA_V$STAT5B_01	335	Genes with promoter regions [-2kb,2kb] around transcription start site containing the motif TTCYNRGAA which matches annotation for STAT5B: signal transducer and activator of transcription 5B	9	0.0269	3.57e-05	0.000814	PIK3R1|GK|ETV5|APOLD1|IRF4|PROS1|IWS1|LAMA1|AFF1	27	PC1NegCorTxnFactors
WTGAAAT_UNKNOWN	616	Genes with promoter regions [-2kb,2kb] around transcription start site containing motif WTGAAAT. Motif does not match any known transcription factor	12	0.0195	4.39e-05	0.000939	GPM6B|FYN|LRRC16A|MITF|RORA|SOX6|FBXW7|RGS12|MTMR3|SLC24A5|QPCT|TULP4	28	PC1NegCorTxnFactors
V$NFAT_Q4_01	266	Genes with promoter regions [-2kb,2kb] around transcription start site containing the motif NWGGAAANWN which matches annotation for NFAT<br> NFATC	8	0.0301	4.43e-05	0.000939	BNC2|ZNF503|MITF|PACSIN2|SDCBP|PDE3B|TRIM63|TYR	29	PC1NegCorTxnFactors
V$MYCMAX_02	268	Genes with promoter regions [-2kb,2kb] around transcription start site containing the motif NANCACGTGNNW which matches annotation for MYC: v-myc myelocytomatosis viral oncogene homolog (avian)<br> MAX: MYC associated factor X	8	0.0299	4.67e-05	0.000956	CDK2|PMEL|DCT|IVNS1ABP|FBXW7|CDK5R1|TYR|TESK2	30	PC1NegCorTxnFactors
V$GR_Q6	271	Genes with promoter regions [-2kb,2kb] around transcription start site containing the motif NNNNNNCNNTNTGTNCTNN which matches annotation for NR3C1: nuclear receptor subfamily 3, group C, member 1 (glucocorticoid receptor)	8	0.0295	5.04e-05	0.00099	BNC2|GREB1|AFF3|RRAGD|GCNT3|MITF|FBXW7|MBP	31	PC1NegCorTxnFactors
GGGTGGRR_V$PAX4_03	1294	Genes with promoter regions [-2kb,2kb] around transcription start site containing the motif GGGTGGRR which matches annotation for PAX4: paired box gene 4	18	0.0139	5.19e-05	0.00099	SEMA6A|RRAGD|ZNF503|GPM6B|RTN4|MESDC1|FYN|SCAMP5|ETV5|BMPR2|RORA|BLVRB|PPP2R5A|RALB|PDK3|ITPKB|QPCT|CD63	32	PC1NegCorTxnFactors
V$AP4_Q5	273	Genes with promoter regions [-2kb,2kb] around transcription start site containing the motif VDCAGCTGNN which matches annotation for TFAP4: transcription factor AP-4 (activating enhancer binding protein 4)	8	0.0293	5.31e-05	0.00099	KCNN2|BNC2|CPEB3|GPM6B|MESDC1|VAT1|RAB27A|MBP	33	PC1NegCorTxnFactors
V$CHX10_01	225	Genes with promoter regions [-2kb,2kb] around transcription start site containing the motif NNNTAATTAGCNNN which matches annotation for VSX1: visual system homeobox 1 homolog, CHX10-like (zebrafish)	7	0.0311	0.000108	0.00195	AP1S2|AFF3|BHLHE41|FYN|MITF|RGS12|STX7	34	PC1NegCorTxnFactors
V$AP4_Q6	226	Genes with promoter regions [-2kb,2kb] around transcription start site containing the motif CWCAGCTGGN which matches annotation for TFAP4: transcription factor AP-4 (activating enhancer binding protein 4)	7	0.031	0.000111	0.00195	KCNN2|CPEB3|MESDC1|VAT1|SCAMP5|APOLD1|RAB27A	35	PC1NegCorTxnFactors
GGATTA_V$PITX2_Q2	587	Genes with promoter regions [-2kb,2kb] around transcription start site containing the motif GGATTA which matches annotation for PITX2: paired-like homeodomain transcription factor 2	11	0.0187	0.000128	0.00219	SEMA6A|AP1S2|GK|DCT|ZNF503|GPM6B|MITF|RORA|HRK|RLBP1|TDRD7	36	PC1NegCorTxnFactors
V$PAX4_02	237	Genes with promoter regions [-2kb,2kb] around transcription start site containing the motif NAAWAATTANS which matches annotation for PAX4: paired box gene 4	7	0.0295	0.000149	0.00247	AP1S2|RHOQ|MITF|RORA|ATP2A2|SAT1|ARRB1	37	PC1NegCorTxnFactors
RGAGGAARY_V$PU1_Q6	502	Genes with promoter regions [-2kb,2kb] around transcription start site containing the motif RGAGGAARY which matches annotation for SPI1: spleen focus forming virus (SFFV) proviral integration oncogene spi1	10	0.0199	0.000159	0.00254	BNC2|FAM81A|CSF3|FYN|NAV2|RORA|TRIM63|GPR137B|RGS12|CAPN3	38	PC1NegCorTxnFactors
V$POU6F1_01	240	Genes with promoter regions [-2kb,2kb] around transcription start site containing the motif GCATAAWTTAT which matches annotation for POU6F1: POU domain, class 6, transcription factor 1	7	0.0292	0.000161	0.00254	BNC2|RTN4|FYN|ETV5|RORA|FBXW7|CELF2	39	PC1NegCorTxnFactors
V$CEBPA_01	244	Genes with promoter regions [-2kb,2kb] around transcription start site containing the motif NNATTRCNNAANNN which matches annotation for CEBPA: CCAAT/enhancer binding protein (C/EBP), alpha	7	0.0287	0.000178	0.00267	AP1S2|RHOQ|SIRPA|MITF|FBXW7|PROS1|TBC1D16	40	PC1NegCorTxnFactors
V$HIF1_Q5	244	Genes with promoter regions [-2kb,2kb] around transcription start site containing the motif CGTACGTGCNGB which matches annotation for HIF1A: hypoxia-inducible factor 1, alpha subunit (basic helix-loop-helix transcription factor)	7	0.0287	0.000178	0.00267	GPM6B|MESDC1|BHLHE41|NAV2|RORA|PDK3|C15orf39	41	PC1NegCorTxnFactors
V$NFKB_Q6	254	Genes with promoter regions [-2kb,2kb] around transcription start site containing motif NGGGGAMTTTCCNN. Motif does not match any known transcription factor	7	0.0276	0.000227	0.00329	AP1S2|BNC2|GJB1|PDE3B|SLC11A2|PLA1A|PRKCD	42	PC1NegCorTxnFactors
V$SP1_Q6	256	Genes with promoter regions [-2kb,2kb] around transcription start site containing the motif NGGGGGCGGGGYN which matches annotation for SP1: Sp1 transcription factor	7	0.0273	0.000238	0.00329	KCNN2|GK|OSBPL9|BMPR2|ATP2A2|CDK5R1|ZFYVE16	43	PC1NegCorTxnFactors
V$ATF4_Q2	258	Genes with promoter regions [-2kb,2kb] around transcription start site containing the motif CVTGACGYMABG which matches annotation for ATF4: activating transcription factor 4 (tax-responsive enhancer element B67)	7	0.0271	0.00025	0.00329	KCNN2|GPM6B|MESDC1|SCAMP5|USP48|CDK5R1|RAB7A	44	PC1NegCorTxnFactors
V$SP1_Q4_01	258	Genes with promoter regions [-2kb,2kb] around transcription start site containing the motif NNGGGGCGGGGNN which matches annotation for SP1: Sp1 transcription factor	7	0.0271	0.00025	0.00329	KCNN2|GK|OSBPL9|BHLHE41|BMPR2|ATP2A2|CDK5R1	45	PC1NegCorTxnFactors
V$ATF_01	259	Genes with promoter regions [-2kb,2kb] around transcription start site containing motif CNSTGACGTNNNYC. Motif does not match any known transcription factor	7	0.027	0.000256	0.00329	KCNN2|GK|CDK2|PMEL|GPM6B|USP48|PDXDC1	46	PC1NegCorTxnFactors
YTAATTAA_V$LHX3_01	184	Genes with promoter regions [-2kb,2kb] around transcription start site containing the motif YTAATTAA which matches annotation for LHX3: LIM homeobox 3	6	0.0326	0.000262	0.00329	BNC2|BHLHE41|RORA|HRK|TYR|STX7	47	PC1NegCorTxnFactors
V$POU3F2_02	260	Genes with promoter regions [-2kb,2kb] around transcription start site containing the motif TTATGYTAAT which matches annotation for POU3F2: POU domain, class 3, transcription factor 2	7	0.0269	0.000262	0.00329	AP1S2|PIK3R1|CSF3|MITF|BMPR2|PDE3B|CABLES1	48	PC1NegCorTxnFactors
V$STAT_Q6	260	Genes with promoter regions [-2kb,2kb] around transcription start site containing motif NNNNNTTCTKGGA. Motif does not match any known transcription factor	7	0.0269	0.000262	0.00329	SEMA6A|ETV5|FBXW7|IRF4|PROS1|IWS1|QPCT	49	PC1NegCorTxnFactors
V$ZIC1_01	261	Genes with promoter regions [-2kb,2kb] around transcription start site containing the motif KGGGTGGTC which matches annotation for ZIC1: Zic family member 1 (odd-paired homolog, Drosophila)	7	0.0268	0.000268	0.0033	AP1S2|CPEB3|ZNF503|GJB1|BMPR2|RORA|GHR	50	PC1NegCorTxnFactors
V$CEBPB_01	262	Genes with promoter regions [-2kb,2kb] around transcription start site containing the motif RNRTKDNGMAAKNN which matches annotation for CEBPB: CCAAT/enhancer binding protein (C/EBP), beta	7	0.0267	0.000274	0.00331	AP1S2|AFF3|PIK3R1|MITF|RORA|FBXW7|GDPD5	51	PC1NegCorTxnFactors
V$CEBP_Q2_01	267	Genes with promoter regions [-2kb,2kb] around transcription start site containing the motif NTTRCNNAANNN which matches annotation for CEBPA: CCAAT/enhancer binding protein (C/EBP), alpha	7	0.0262	0.000307	0.00364	AP1S2|BNC2|SIRPA|MITF|ETV5|FBXW7|TESK2	52	PC1NegCorTxnFactors
WGTTNNNNNAAA_UNKNOWN	547	Genes with promoter regions [-2kb,2kb] around transcription start site containing motif WGTTNNNNNAAA. Motif does not match any known transcription factor	10	0.0183	0.000315	0.00365	BNC2|RHOQ|PIK3R1|SIRPA|MITF|ETV5|FBXW7|GPR18|GDPD5|TIMP2	53	PC1NegCorTxnFactors
V$ER_Q6_01	269	Genes with promoter regions [-2kb,2kb] around transcription start site containing the motif KDMAYYNTGACCT which matches annotation for AR: androgen receptor (dihydrotestosterone receptor; testicular feminization; spinal and bulbar muscular atrophy; Kennedy disease)	7	0.026	0.000322	0.00365	GREB1|SIRPA|RTN4|MITF|FBXW7|SAT1|NECAB3	54	PC1NegCorTxnFactors
CTGCAGY_UNKNOWN	765	Genes with promoter regions [-2kb,2kb] around transcription start site containing motif CTGCAGY. Motif does not match any known transcription factor	12	0.0157	0.000327	0.00365	KCNN2|SEMA6A|PIK3R1|PIP4K2A|FAM81A|NRXN1|SIRPA|RTN4|FYN|ETV5|FBXW7|NUDT14	55	PC1NegCorTxnFactors
CTAWWWATA_V$RSRFC4_Q2	361	Genes with promoter regions [-2kb,2kb] around transcription start site containing the motif CTAWWWATA which matches annotation for MEF2A: MADS box transcription enhancer factor 2, polypeptide A (myocyte enhancer factor 2A)	8	0.0222	0.000357	0.00393	BNC2|RHOQ|GPM6B|CUL3|MGST3|TRIM63|CAPN3|TIMP2	56	PC1NegCorTxnFactors
V$AP1_C	275	Genes with promoter regions [-2kb,2kb] around transcription start site containing the motif NTGASTCAG which matches annotation for JUN: jun oncogene	7	0.0255	0.000367	0.00396	FAM81A|CSF3|VAT1|ETV5|SDCBP|NECAB3|C15orf39	57	PC1NegCorTxnFactors
V$FOXD3_01	199	Genes with promoter regions [-2kb,2kb] around transcription start site containing the motif NAWTGTTTRTTT which matches annotation for FOXD3: forkhead box D3	6	0.0302	0.000398	0.00422	BNC2|AFF3|FYN|ETV5|RORA|ATP2A2	58	PC1NegCorTxnFactors
CACGTG_V$MYC_Q2	1032	Genes with promoter regions [-2kb,2kb] around transcription start site containing the motif CACGTG which matches annotation for MYC: v-myc myelocytomatosis viral oncogene homolog (avian)	14	0.0136	0.000457	0.00471	AP1S2|GK|NRXN1|ZNF503|GPM6B|RTN4|BHLHE41|C21orf91|IGF2R|YEATS2|CDK5R1|BCAS3|C15orf39|TESK2	59	PC1NegCorTxnFactors
RGTTAMWNATT_V$HNF1_01	75	Genes with promoter regions [-2kb,2kb] around transcription start site containing the motif RGTTAMWNATT which matches annotation for TCF1: transcription factor 1, hepatic; LF-B1, hepatic nuclear factor (HNF1), albumin proximal factor	4	0.0533	0.00046	0.00471	RTN4|MITF|IGFBP1|PLA1A	60	PC1NegCorTxnFactors
GATTGGY_V$NFY_Q6_01	1160	Genes with promoter regions [-2kb,2kb] around transcription start site containing motif GATTGGY. Motif does not match any known transcription factor	15	0.0129	0.000473	0.00472	KCNN2|RHOQ|PIK3R1|OSBPL9|CPEB3|IVNS1ABP|NAV2|ETV5|GPR137B|PPP2R5A|SLC11A2|BCAS3|TESK2|C12orf49|MAPK1	61	PC1NegCorTxnFactors
YATTNATC_UNKNOWN	377	Genes with promoter regions [-2kb,2kb] around transcription start site containing motif YATTNATC. Motif does not match any known transcription factor	8	0.0212	0.000476	0.00472	BNC2|CSF3|LRRC16A|VAT1|MITF|ATP2A2|SAT1|NECAB3	62	PC1NegCorTxnFactors
YTATTTTNR_V$MEF2_02	697	Genes with promoter regions [-2kb,2kb] around transcription start site containing the motif YTATTTTNR which matches annotation for MEF2A: MADS box transcription enhancer factor 2, polypeptide A (myocyte enhancer factor 2A)	11	0.0158	0.000548	0.00535	SEMA6A|RHOQ|SIRPA|LRRC16A|MITF|BMPR2|DYNC1I1|CUL3|IGFBP1|CAPN3|TIMP2	63	PC1NegCorTxnFactors
V$HNF3B_01	221	Genes with promoter regions [-2kb,2kb] around transcription start site containing the motif KGNANTRTTTRYTTW which matches annotation for FOXA2: forkhead box A2	6	0.0271	0.00069	0.00663	AFF3|MITF|RORA|ITPKB|RASSF6|PLA1A	64	PC1NegCorTxnFactors
RYTTCCTG_V$ETS2_B	1085	Genes with promoter regions [-2kb,2kb] around transcription start site containing the motif RYTTCCTG which matches annotation for ETS2: v-ets erythroblastosis virus E26 oncogene homolog 2 (avian)	14	0.0129	0.000743	0.00703	PIK3R1|GK|PIP4K2A|GCNT3|ETV5|RORA|IGF2R|APOLD1|GPR18|RALB|MYO10|AFF1|QPCT|PLA1A	65	PC1NegCorTxnFactors
GCCNNNWTAAR_UNKNOWN	149	Genes with promoter regions [-2kb,2kb] around transcription start site containing motif GCCNNNWTAAR. Motif does not match any known transcription factor	5	0.0336	0.000754	0.00703	BHLHE41|FYN|MITF|ETV5|NECAB3	66	PC1NegCorTxnFactors
V$HIF1_Q3	230	Genes with promoter regions [-2kb,2kb] around transcription start site containing the motif GNNKACGTGCGGNN which matches annotation for HIF1A: hypoxia-inducible factor 1, alpha subunit (basic helix-loop-helix transcription factor)	6	0.0261	0.000849	0.00767	GPM6B|MESDC1|BHLHE41|NAV2|YEATS2|PDK3	67	PC1NegCorTxnFactors
V$HP1SITEFACTOR_Q6	230	Genes with promoter regions [-2kb,2kb] around transcription start site containing motif AATWTTCAACAG. Motif does not match any known transcription factor	6	0.0261	0.000849	0.00767	AP1S2|BNC2|RHOQ|PIK3R1|CSF3|BHLHE41	68	PC1NegCorTxnFactors
TGTTTGY_V$HNF3_Q6	738	Genes with promoter regions [-2kb,2kb] around transcription start site containing the motif TGTTTGY which matches annotation for FOXA1: forkhead box A1	11	0.0149	0.000874	0.00779	SEMA6A|AP1S2|AFF3|CSF3|CPEB3|DCT|MITF|ATP2A2|PDE3B|IGFBP1|ITPKB	69	PC1NegCorTxnFactors
V$CEBP_Q2	234	Genes with promoter regions [-2kb,2kb] around transcription start site containing the motif NNATTGCNNAANNN which matches annotation for CEBPA: CCAAT/enhancer binding protein (C/EBP), alpha	6	0.0256	0.000928	0.00792	CSF3|MITF|FBXW7|PDE3B|PROS1|TBC1D16	70	PC1NegCorTxnFactors
V$HNF6_Q6	234	Genes with promoter regions [-2kb,2kb] around transcription start site containing the motif HWAAATCAATAW which matches annotation for ONECUT1: one cut domain, family member 1	6	0.0256	0.000928	0.00792	AP1S2|BNC2|PIK3R1|BHLHE41|MITF|NECAB3	71	PC1NegCorTxnFactors
V$PU1_Q6	234	Genes with promoter regions [-2kb,2kb] around transcription start site containing the motif WGAGGAAG which matches annotation for SPI1: spleen focus forming virus (SFFV) proviral integration oncogene spi1	6	0.0256	0.000928	0.00792	FAM81A|SIRPA|FYN|NAV2|RORA|SLC27A3	72	PC1NegCorTxnFactors
V$NKX61_01	236	Genes with promoter regions [-2kb,2kb] around transcription start site containing the motif TWTTTAATTGGTT which matches annotation for NKX6-1: NK6 transcription factor related, locus 1 (Drosophila)	6	0.0254	0.000969	0.00816	FAM81A|CUL3|HRK|ATP2A2|SAT1|MYO10	73	PC1NegCorTxnFactors
V$FOXJ2_02	237	Genes with promoter regions [-2kb,2kb] around transcription start site containing the motif AYMATAATATTTKN which matches annotation for FOXJ2: forkhead box J2	6	0.0253	0.00099	0.00823	NRXN1|GPM6B|BMPR2|RORA|GHR|NECAB3	74	PC1NegCorTxnFactors
V$ZF5_B	239	Genes with promoter regions [-2kb,2kb] around transcription start site containing the motif NRNGNGCGCGCWN which matches annotation for ZFP161: zinc finger protein 161 homolog (mouse)	6	0.0251	0.00103	0.00848	SEMA6A|NRXN1|NAV2|RORA|MTMR3|RALB	75	PC1NegCorTxnFactors
V$CEBPDELTA_Q6	240	Genes with promoter regions [-2kb,2kb] around transcription start site containing the motif MATTKCNTMAYY which matches annotation for CEBPD: CCAAT/enhancer binding protein (C/EBP), delta	6	0.025	0.00106	0.00855	PIK3R1|GJB1|LRRC16A|MITF|RORA|FBXW7	76	PC1NegCorTxnFactors
V$GATA3_01	242	Genes with promoter regions [-2kb,2kb] around transcription start site containing the motif NNGATARNG which matches annotation for GATA3: GATA binding protein 3	6	0.0248	0.0011	0.0088	BNC2|MITF|RORA|SAT1|RGS12|APOE	77	PC1NegCorTxnFactors
V$GATA1_02	244	Genes with promoter regions [-2kb,2kb] around transcription start site containing the motif NNNNNGATANKGNN which matches annotation for GATA1: GATA binding protein 1 (globin transcription factor 1)	6	0.0246	0.00115	0.00883	SEMA6A|BNC2|MITF|RORA|SLC27A3|SLC24A5	78	PC1NegCorTxnFactors
TGAYRTCA_V$ATF3_Q6	538	Genes with promoter regions [-2kb,2kb] around transcription start site containing the motif TGAYRTCA which matches annotation for ATF3: activating transcription factor 3	9	0.0167	0.00116	0.00883	KCNN2|OSBPL9|GPM6B|SCAMP5|USP48|MITF|IGF2R|GAPDHS|QPCT	79	PC1NegCorTxnFactors
V$FOXO1_01	245	Genes with promoter regions [-2kb,2kb] around transcription start site containing the motif NRWAAACAAN which matches annotation for FOXO1A: forkhead box O1A (rhabdomyosarcoma)	6	0.0245	0.00117	0.00883	MITF|ETV5|UBL3|TRIM63|C2orf69|GPR18	80	PC1NegCorTxnFactors
V$SP1_Q2_01	245	Genes with promoter regions [-2kb,2kb] around transcription start site containing the motif CCCCGCCCCN which matches annotation for SP1: Sp1 transcription factor	6	0.0245	0.00117	0.00883	KCNN2|OSBPL9|BHLHE41|ETV5|ATP2A2|CDK5R1	81	PC1NegCorTxnFactors
RNGTGGGC_UNKNOWN	766	Genes with promoter regions [-2kb,2kb] around transcription start site containing motif RNGTGGGC. Motif does not match any known transcription factor	11	0.0144	0.00118	0.00883	GJB1|FYN|VAT1|BEST1|BMPR2|RORA|DYNC1I1|FBXW7|HRK|IDH1|ITPKB	82	PC1NegCorTxnFactors
V$NFAT_Q6	246	Genes with promoter regions [-2kb,2kb] around transcription start site containing the motif NANWGGAAAANN which matches annotation for NFAT<br> NFATC	6	0.0244	0.0012	0.00888	BNC2|MITF|ETV5|GHR|APOLD1|IRF4	83	PC1NegCorTxnFactors
GTGACGY_V$E4F1_Q6	658	Genes with promoter regions [-2kb,2kb] around transcription start site containing the motif GTGACGY which matches annotation for E4F1: E4F transcription factor 1	10	0.0152	0.00129	0.00944	GK|MESDC1|SCAMP5|SOAT1|SLC31A1|BLVRB|PDXDC1|ASCC3|RAB7A|RANBP2	84	PC1NegCorTxnFactors
V$CREB_Q3	252	Genes with promoter regions [-2kb,2kb] around transcription start site containing the motif CGTCAN which matches annotation for CREB1: cAMP responsive element binding protein 1	6	0.0238	0.00136	0.00981	PIP4K2A|USP48|MITF|ETV5|IWS1|ATP6V0E1	85	PC1NegCorTxnFactors
TGACATY_UNKNOWN	665	Genes with promoter regions [-2kb,2kb] around transcription start site containing motif TGACATY. Motif does not match any known transcription factor	10	0.015	0.00139	0.00997	KCNN2|PIK3R1|FYN|MITF|BMPR2|IGF2R|SAT1|ASCC3|CABLES1|QPCT	86	PC1NegCorTxnFactors
TATAAA_V$TATA_01	1296	Genes with promoter regions [-2kb,2kb] around transcription start site containing the motif TATAAA which matches annotation for TAF<br> TATA	15	0.0116	0.00144	0.01	BNC2|CSF3|GJB1|FYN|MITF|ETV5|RORA|CUL3|MGST3|APOLD1|TRIM63|CABLES1|GDF15|TULP4|PROM1	87	PC1NegCorTxnFactors
V$SRY_02	255	Genes with promoter regions [-2kb,2kb] around transcription start site containing the motif NWWAACAAWANN which matches annotation for SRY: sex determining region Y	6	0.0235	0.00144	0.01	KCNN2|BNC2|PIK3R1|MITF|C21orf91|SOX6	88	PC1NegCorTxnFactors
YCATTAA_UNKNOWN	556	Genes with promoter regions [-2kb,2kb] around transcription start site containing motif YCATTAA. Motif does not match any known transcription factor	9	0.0162	0.00146	0.01	BNC2|DCT|ZNF503|VAT1|MITF|HRK|IGFBP1|NECAB3|CELF2	89	PC1NegCorTxnFactors
V$PXR_Q2	256	Genes with promoter regions [-2kb,2kb] around transcription start site containing the motif RRGGTYANTRNM which matches annotation for NR1H4: nuclear receptor subfamily 1, group H, member 4	6	0.0234	0.00147	0.01	BNC2|CDK2|MITF|ETV5|SAT1|CABLES1	90	PC1NegCorTxnFactors
V$CEBPGAMMA_Q6	257	Genes with promoter regions [-2kb,2kb] around transcription start site containing the motif CTBATTTCARAAW which matches annotation for CEBPG: CCAAT/enhancer binding protein (C/EBP), gamma	6	0.0233	0.0015	0.01	SEMA6A|OSBPL9|ZNF503|MITF|GPR18|CELF2	91	PC1NegCorTxnFactors
V$DBP_Q6	257	Genes with promoter regions [-2kb,2kb] around transcription start site containing the motif AGCAHAC which matches annotation for DBP: D site of albumin promoter (albumin D-box) binding protein	6	0.0233	0.0015	0.01	SEMA6A|AFF3|BHLHE41|MITF|FBXW7|ITPKB	92	PC1NegCorTxnFactors
YAATNRNNNYNATT_UNKNOWN	104	Genes with promoter regions [-2kb,2kb] around transcription start site containing motif YAATNRNNNYNATT. Motif does not match any known transcription factor	4	0.0385	0.00156	0.0103	BNC2|DCT|BHLHE41|CELF2	93	PC1NegCorTxnFactors
V$FREAC2_01	260	Genes with promoter regions [-2kb,2kb] around transcription start site containing the motif NNANNGTAAACAANNN which matches annotation for FOXF2: forkhead box F2	6	0.0231	0.00159	0.0104	MITF|ETV5|RORA|FBXW7|GPR137B|BCAS3	94	PC1NegCorTxnFactors
RACCACAR_V$AML_Q6	261	Genes with promoter regions [-2kb,2kb] around transcription start site containing the motif RACCACAR which matches annotation for RUNX1: runt-related transcription factor 1 (acute myeloid leukemia 1; aml1 oncogene)	6	0.023	0.00162	0.0104	AP1S2|BNC2|PIK3R1|ZBTB8A|MTMR3|TULP4	95	PC1NegCorTxnFactors
V$ARNT_01	261	Genes with promoter regions [-2kb,2kb] around transcription start site containing the motif NDDNNCACGTGNNNNN which matches annotation for ARNT: aryl hydrocarbon receptor nuclear translocator	6	0.023	0.00162	0.0104	AP1S2|GK|RTN4|BHLHE41|C15orf39|TESK2	96	PC1NegCorTxnFactors
V$PAX8_B	106	Genes with promoter regions [-2kb,2kb] around transcription start site containing the motif NCNNTNNTGCRTGANNNN which matches annotation for PAX8: paired box gene 8	4	0.0377	0.00168	0.0106	BNC2|RHOQ|RGS12|NECAB3	97	PC1NegCorTxnFactors
V$CREB_Q2	263	Genes with promoter regions [-2kb,2kb] around transcription start site containing the motif NSTGACGTAANN which matches annotation for CREB1: cAMP responsive element binding protein 1	6	0.0228	0.00168	0.0106	OSBPL9|GPM6B|MESDC1|SCAMP5|SLC31A1|RAB7A	98	PC1NegCorTxnFactors
V$OSF2_Q6	264	Genes with promoter regions [-2kb,2kb] around transcription start site containing the motif ACCACANM which matches annotation for RUNX2: runt-related transcription factor 2	6	0.0227	0.00171	0.0107	RHOQ|ZBTB8A|ATP2A2|RAB27A|MTMR3|TULP4	99	PC1NegCorTxnFactors
V$AP1_Q2	265	Genes with promoter regions [-2kb,2kb] around transcription start site containing the motif RSTGACTNANW which matches annotation for JUN: jun oncogene	6	0.0226	0.00175	0.0107	BNC2|ETV5|SDCBP|SLC31A1|PLBD2|NECAB3	100	PC1NegCorTxnFactors
REACTOME_INFLUENZA_VIRAL_RNA_TRANSCRIPTION_AND_REPLICATION	169	Genes involved in Influenza Viral RNA Transcription and Replication	11	0.0651	4.75e-11	2.36e-08	RPS27|FAU|RPS3|RPS5|RPS25|RPL6|RPL7|RPL13|RPL41|POLR2C|POLR2G	1	PC1PosCorCanonPathways
KEGG_RIBOSOME	88	Ribosome	9	0.1023	4.91e-11	2.36e-08	RPS27|FAU|RPS3|RPS5|RPS25|RPL6|RPL7|RPL13|RPL41	2	PC1PosCorCanonPathways
REACTOME_TRANSLATION	222	Genes involved in Translation	12	0.0541	5.37e-11	2.36e-08	RPS27|FAU|RPS3|RPS5|RPS25|RPL6|RPL7|RPL13|RPL41|EIF3H|SRP72|EEF1G	3	PC1PosCorCanonPathways
REACTOME_INFLUENZA_LIFE_CYCLE	203	Genes involved in Influenza Life Cycle	11	0.0542	3.39e-10	1.12e-07	RPS27|FAU|RPS3|RPS5|RPS25|RPL6|RPL7|RPL13|RPL41|POLR2C|POLR2G	4	PC1PosCorCanonPathways
REACTOME_3_UTR_MEDIATED_TRANSLATIONAL_REGULATION	176	Genes involved in 3' -UTR-mediated translational regulation	10	0.0568	1.39e-09	3.6e-07	RPS27|FAU|RPS3|RPS5|RPS25|RPL6|RPL7|RPL13|RPL41|EIF3H	5	PC1PosCorCanonPathways
REACTOME_SRP_DEPENDENT_COTRANSLATIONAL_PROTEIN_TARGETING_TO_MEMBRANE	179	Genes involved in SRP-dependent cotranslational protein targeting to membrane	10	0.0559	1.64e-09	3.6e-07	RPS27|FAU|RPS3|RPS5|RPS25|RPL6|RPL7|RPL13|RPL41|SRP72	6	PC1PosCorCanonPathways
REACTOME_PEPTIDE_CHAIN_ELONGATION	153	Genes involved in Peptide chain elongation	9	0.0588	6.97e-09	1.31e-06	RPS27|FAU|RPS3|RPS5|RPS25|RPL6|RPL7|RPL13|RPL41	7	PC1PosCorCanonPathways
REACTOME_METABOLISM_OF_PROTEINS	518	Genes involved in Metabolism of proteins	14	0.027	1.09e-08	1.67e-06	RPS27|FAU|RPS3|RPS5|RPS25|RPL6|RPL7|RPL13|RPL41|EIF3H|SRP72|EEF1G|PRKCSH|DHPS	8	PC1PosCorCanonPathways
REACTOME_METABOLISM_OF_MRNA	284	Genes involved in Metabolism of mRNA	11	0.0387	1.14e-08	1.67e-06	RPS27|FAU|RPS3|RPS5|RPS25|RPL6|RPL7|RPL13|RPL41|PSMC5|DIS3	9	PC1PosCorCanonPathways
REACTOME_NONSENSE_MEDIATED_DECAY_ENHANCED_BY_THE_EXON_JUNCTION_COMPLEX	176	Genes involved in Nonsense Mediated Decay Enhanced by the Exon Junction Complex	9	0.0511	2.36e-08	3.11e-06	RPS27|FAU|RPS3|RPS5|RPS25|RPL6|RPL7|RPL13|RPL41	10	PC1PosCorCanonPathways
REACTOME_METABOLISM_OF_RNA	330	Genes involved in Metabolism of RNA	11	0.0333	5.27e-08	6.32e-06	RPS27|FAU|RPS3|RPS5|RPS25|RPL6|RPL7|RPL13|RPL41|PSMC5|DIS3	11	PC1PosCorCanonPathways
REACTOME_ELONGATION_ARREST_AND_RECOVERY	32	Genes involved in Elongation arrest and recovery	5	0.1562	1.25e-07	1.37e-05	POLR2C|POLR2G|TCEB2|SSRP1|SUPT16H	12	PC1PosCorCanonPathways
REACTOME_FORMATION_OF_THE_TERNARY_COMPLEX_AND_SUBSEQUENTLY_THE_43S_COMPLEX	74	Genes involved in Formation of the ternary complex, and subsequently, the 43S complex	6	0.0811	3.65e-07	3.71e-05	RPS27|FAU|RPS3|RPS5|RPS25|EIF3H	13	PC1PosCorCanonPathways
REACTOME_FORMATION_OF_RNA_POL_II_ELONGATION_COMPLEX_	45	Genes involved in Formation of RNA Pol II elongation complex	5	0.1111	7.28e-07	6.84e-05	POLR2C|POLR2G|TCEB2|SSRP1|SUPT16H	14	PC1PosCorCanonPathways
REACTOME_ACTIVATION_OF_THE_MRNA_UPON_BINDING_OF_THE_CAP_BINDING_COMPLEX_AND_EIFS_AND_SUBSEQUENT_BINDING_TO_43S	84	Genes involved in Activation of the mRNA upon binding of the cap-binding complex and eIFs, and subsequent binding to 43S	6	0.0714	7.77e-07	6.84e-05	RPS27|FAU|RPS3|RPS5|RPS25|EIF3H	15	PC1PosCorCanonPathways
KEGG_APOPTOSIS	88	Apoptosis	6	0.0682	1.02e-06	8.44e-05	TNFRSF1A|NFKBIA|BIRC2|ENDOG|IRAK2|PRKAR1B	16	PC1PosCorCanonPathways
PID_NFKAPPABCANONICALPATHWAY	23	Canonical NF-kappaB pathway	4	0.1739	1.55e-06	0.00012	TNFRSF1A|NFKBIA|BIRC2|UBE2D3	17	PC1PosCorCanonPathways
REACTOME_RNA_POL_II_TRANSCRIPTION	105	Genes involved in RNA Polymerase II Transcription	6	0.0571	2.88e-06	0.000211	POLR2C|POLR2G|TCEB2|SSRP1|SUPT16H|SRSF6	18	PC1PosCorCanonPathways
REACTOME_RNA_POL_II_PRE_TRANSCRIPTION_EVENTS	61	Genes involved in RNA Polymerase II Pre-transcription Events	5	0.082	3.38e-06	0.000235	POLR2C|POLR2G|TCEB2|SSRP1|SUPT16H	19	PC1PosCorCanonPathways
REACTOME_TRANSCRIPTION	210	Genes involved in Transcription	7	0.0333	1.5e-05	0.000988	POLR2C|POLR2G|TCEB2|SSRP1|SUPT16H|SRSF6|H2AFX	20	PC1PosCorCanonPathways
REACTOME_MRNA_SPLICING_MINOR_PATHWAY	45	Genes involved in mRNA Splicing - Minor Pathway	4	0.0889	2.45e-05	0.00154	POLR2C|POLR2G|SRSF6|SF3B2	21	PC1PosCorCanonPathways
REACTOME_LATE_PHASE_OF_HIV_LIFE_CYCLE	104	Genes involved in Late Phase of HIV Life Cycle	5	0.0481	4.59e-05	0.00276	POLR2C|POLR2G|TCEB2|SSRP1|SUPT16H	22	PC1PosCorCanonPathways
REACTOME_MRNA_SPLICING	111	Genes involved in mRNA Splicing	5	0.045	6.27e-05	0.0036	POLR2C|POLR2G|SRSF6|SF3B2|HNRNPU	23	PC1PosCorCanonPathways
REACTOME_HIV_LIFE_CYCLE	125	Genes involved in HIV Life Cycle	5	0.04	0.00011	0.00605	POLR2C|POLR2G|TCEB2|SSRP1|SUPT16H	24	PC1PosCorCanonPathways
KEGG_AXON_GUIDANCE	129	Axon guidance	5	0.0388	0.000128	0.00674	NRP1|SEMA3A|SLIT2|ROBO3|EFNA1	25	PC1PosCorCanonPathways
REACTOME_HIV_INFECTION	207	Genes involved in HIV Infection	6	0.029	0.000133	0.00676	POLR2C|POLR2G|PSMC5|TCEB2|SSRP1|SUPT16H	26	PC1PosCorCanonPathways
KEGG_RNA_POLYMERASE	29	RNA polymerase	3	0.1034	0.000172	0.00812	POLR2C|POLR2G|ZNRD1	27	PC1PosCorCanonPathways
ST_TUMOR_NECROSIS_FACTOR_PATHWAY	29	Tumor Necrosis Factor Pathway.	3	0.1034	0.000172	0.00812	TNFRSF1A|NFKBIA|BIRC2	28	PC1PosCorCanonPathways
REACTOME_PROCESSING_OF_CAPPED_INTRON_CONTAINING_PRE_MRNA	140	Genes involved in Processing of Capped Intron-Containing Pre-mRNA	5	0.0357	0.000187	0.00829	POLR2C|POLR2G|SRSF6|SF3B2|HNRNPU	29	PC1PosCorCanonPathways
REACTOME_FORMATION_OF_TRANSCRIPTION_COUPLED_NER_TC_NER_REPAIR_COMPLEX	30	Genes involved in Formation of transcription-coupled NER (TC-NER) repair complex	3	0.1	0.000191	0.00829	POLR2C|POLR2G|ERCC8	30	PC1PosCorCanonPathways
REACTOME_CELL_CYCLE	421	Genes involved in Cell Cycle	8	0.019	0.000195	0.00829	RPS27|PSMC5|H2AFX|ITGB3BP|AHCTF1|MIS12|E2F4|CKS1B	31	PC1PosCorCanonPathways
REACTOME_CELL_CYCLE_MITOTIC	325	Genes involved in Cell Cycle, Mitotic	7	0.0215	0.000231	0.00953	RPS27|PSMC5|ITGB3BP|AHCTF1|MIS12|E2F4|CKS1B	32	PC1PosCorCanonPathways
REACTOME_MITOTIC_PROMETAPHASE	87	Genes involved in Mitotic Prometaphase	4	0.046	0.000324	0.013	RPS27|ITGB3BP|AHCTF1|MIS12	33	PC1PosCorCanonPathways
REACTOME_MRNA_PROCESSING	161	Genes involved in mRNA Processing	5	0.0311	0.000357	0.0138	POLR2C|POLR2G|SRSF6|SF3B2|HNRNPU	34	PC1PosCorCanonPathways
REACTOME_MITOTIC_M_M_G1_PHASES	172	Genes involved in Mitotic M-M/G1 phases	5	0.0291	0.000482	0.0182	RPS27|PSMC5|ITGB3BP|AHCTF1|MIS12	35	PC1PosCorCanonPathways
KEGG_PYRIMIDINE_METABOLISM	98	Pyrimidine metabolism	4	0.0408	0.000509	0.0187	POLR2C|POLR2G|ZNRD1|DPYD	36	PC1PosCorCanonPathways
REACTOME_TRANSCRIPTION_COUPLED_NER_TC_NER	45	Genes involved in Transcription-coupled NER (TC-NER)	3	0.0667	0.00064	0.0228	POLR2C|POLR2G|ERCC8	37	PC1PosCorCanonPathways
REACTOME_DNA_REPLICATION	192	Genes involved in DNA Replication	5	0.026	0.000793	0.0275	RPS27|PSMC5|ITGB3BP|AHCTF1|MIS12	38	PC1PosCorCanonPathways
REACTOME_DNA_REPAIR	112	Genes involved in DNA Repair	4	0.0357	0.000841	0.0285	POLR2C|POLR2G|H2AFX|ERCC8	39	PC1PosCorCanonPathways
REACTOME_NUCLEOTIDE_EXCISION_REPAIR	51	Genes involved in Nucleotide Excision Repair	3	0.0588	0.000925	0.0305	POLR2C|POLR2G|ERCC8	40	PC1PosCorCanonPathways
REACTOME_SEMA3A_PLEXIN_REPULSION_SIGNALING_BY_INHIBITING_INTEGRIN_ADHESION	13	Genes involved in SEMA3A-Plexin repulsion signaling by inhibiting Integrin adhesion	2	0.1538	0.00105	0.0336	NRP1|SEMA3A	41	PC1PosCorCanonPathways
REACTOME_CRMPS_IN_SEMA3A_SIGNALING	14	Genes involved in CRMPs in Sema3A signaling	2	0.1429	0.00122	0.0373	NRP1|SEMA3A	42	PC1PosCorCanonPathways
REACTOME_VIRAL_MESSENGER_RNA_SYNTHESIS	14	Genes involved in Viral Messenger RNA Synthesis	2	0.1429	0.00122	0.0373	POLR2C|POLR2G	43	PC1PosCorCanonPathways
BIOCARTA_HIVNEF_PATHWAY	58	HIV-I Nef: negative effector of Fas and TNF	3	0.0517	0.00134	0.0403	TNFRSF1A|NFKBIA|BIRC2	44	PC1PosCorCanonPathways
REACTOME_SEMA3A_PAK_DEPENDENT_AXON_REPULSION	15	Genes involved in Sema3A PAK dependent Axon repulsion	2	0.1333	0.0014	0.0411	NRP1|SEMA3A	45	PC1PosCorCanonPathways
BIOCARTA_RELA_PATHWAY	16	Acetylation and Deacetylation of RelA in The Nucleus	2	0.125	0.0016	0.0458	TNFRSF1A|NFKBIA	46	PC1PosCorCanonPathways
KEGG_CELL_ADHESION_MOLECULES_CAMS	134	Cell adhesion molecules (CAMs)	4	0.0299	0.00163	0.0458	SDC1|CDH2|PTPRF|NLGN2	47	PC1PosCorCanonPathways
REACTOME_SIGNALING_BY_TGF_BETA_RECEPTOR_COMPLEX	63	Genes involved in Signaling by TGF-beta Receptor Complex	3	0.0476	0.00171	0.0469	UBE2D3|E2F4|PMEPA1	48	PC1PosCorCanonPathways
PID_P53DOWNSTREAMPATHWAY	137	Direct p53 effectors	4	0.0292	0.00177	0.047	PRKAB1|PMAIP1|MCL1|ZNF385A	49	PC1PosCorCanonPathways
PID_INTEGRIN5_PATHWAY	17	Beta5 beta6 beta7 and beta8 integrin cell surface interactions	2	0.1176	0.0018	0.047	SDC1|CYR61	50	PC1PosCorCanonPathways
KEGG_UBIQUITIN_MEDIATED_PROTEOLYSIS	138	Ubiquitin mediated proteolysis	4	0.029	0.00182	0.047	TCEB2|BIRC2|UBE2D3|ERCC8	51	PC1PosCorCanonPathways
GGGAGGRR_V$MAZ_Q6	2274	Genes with promoter regions [-2kb,2kb] around transcription start site containing the motif GGGAGGRR which matches annotation for MAZ: MYC-associated zinc finger protein (purine-binding transcription factor)	39	0.0172	7.93e-16	4.87e-13	NFIX|IGFBP6|CDH2|SDC1|EFNA1|ROBO3|UBE2D3|TRPS1|TNFRSF12A|FOSL1|ZNF395|WDR90|CKS1B|KLHDC3|ODF2|SRSF6|SUPT16H|AIP|EEF1G|ZNF385A|HOXC11|PATZ1|NOTCH1|RPL41|TMEM109|ZNF32|THOC6|NLGN2|PTPRF|NFKBIA|SH3BP5L|TNFRSF1A|MSL3|NOB1|PHLDB1|NRP1|TSR1|SLC6A9|ZNRD1	1	PC1PosCorTxnFactors
CAGGTG_V$E12_Q6	2485	Genes with promoter regions [-2kb,2kb] around transcription start site containing the motif CAGGTG which matches annotation for TCF3: transcription factor 3 (E2A immunoglobulin enhancer binding factors E12/E47)	34	0.0137	3.9e-11	1.2e-08	NFIX|IGFBP6|CDH2|SDC1|EFNA1|ROBO3|UBE2D3|TRPS1|TNFRSF12A|FOSL1|ZNF395|WDR90|THAP11|FBXL6|FAM89B|SERTAD4|CRIM1|C15orf52|SEMA3A|DDR1|AXL|TAGLN2|PMEPA1|ZNF232|TLE4|ADK|PRKCSH|EFEMP1|SNCAIP|UBASH3B|DOCK5|FZD2|RPAIN|SLIT2	2	PC1PosCorTxnFactors
SCGGAAGY_V$ELK1_02	1199	Genes with promoter regions [-2kb,2kb] around transcription start site containing the motif SCGGAAGY which matches annotation for ELK1: ELK1, member of ETS oncogene family	23	0.0192	1.48e-10	3.03e-08	CKS1B|KLHDC3|ODF2|SRSF6|SUPT16H|AIP|THAP11|FBXL6|UBXN1|RPS3|E2F4|WFDC3|ZNF22|WDR74|RPL6|RPS5|PGS1|PRKAB1|DPCD|DDX47|EIF3H|MCL1|RPS25	3	PC1PosCorTxnFactors
CTTTGT_V$LEF1_Q2	1972	Genes with promoter regions [-2kb,2kb] around transcription start site containing the motif CTTTGT which matches annotation for LEF1: lymphoid enhancer-binding factor 1	28	0.0142	1.18e-09	1.81e-07	NFIX|IGFBP6|CDH2|SDC1|EFNA1|EEF1G|ZNF385A|HOXC11|PATZ1|NOTCH1|RPL41|TMEM109|ZNF32|THAP11|FAM89B|SERTAD4|CRIM1|C15orf52|SEMA3A|DDR1|MEX3B|GFOD2|CYR61|KLHDC2|CD96|HPCAL1|RAD54B|FJX1	4	PC1PosCorTxnFactors
GGGTGGRR_V$PAX4_03	1294	Genes with promoter regions [-2kb,2kb] around transcription start site containing the motif GGGTGGRR which matches annotation for PAX4: paired box gene 4	22	0.017	3.51e-09	4.32e-07	NFIX|IGFBP6|ROBO3|UBE2D3|CKS1B|KLHDC3|ODF2|SRSF6|EEF1G|ZNF385A|HOXC11|THOC6|NLGN2|PTPRF|FAM89B|SERTAD4|CRIM1|AXL|MEX3B|H2AFX|MIS12|TCEA2	5	PC1PosCorTxnFactors
GGGCGGR_V$SP1_Q6	2940	Genes with promoter regions [-2kb,2kb] around transcription start site containing the motif GGGCGGR which matches annotation for SP1: Sp1 transcription factor	32	0.0109	4e-08	3.62e-06	CDH2|SDC1|ROBO3|UBE2D3|TRPS1|TNFRSF12A|FOSL1|CKS1B|KLHDC3|ODF2|SUPT16H|AIP|EEF1G|PATZ1|NOTCH1|THOC6|NFKBIA|AXL|TAGLN2|PMEPA1|ZNF232|TLE4|ADK|UBXN1|RPS3|GFOD2|FAM46B|HMBS|PSMC5|NCAPD2|AHCTF1|POLR2G	6	PC1PosCorTxnFactors
V$AP2_Q3	251	Genes with promoter regions [-2kb,2kb] around transcription start site containing the motif GSCCSCRGGCNRNRNN which matches annotation for GTF3A: general transcription factor IIIA	10	0.0398	4.12e-08	3.62e-06	ZNF385A|PATZ1|RPL41|SH3BP5L|FAM89B|C15orf52|E2F4|WFDC3|MEX3B|FAM46B	7	PC1PosCorTxnFactors
V$NRF2_01	270	Genes with promoter regions [-2kb,2kb] around transcription start site containing the motif ACCGGAAGNG which matches annotation for GABPB1: GA binding protein transcription factor, beta subunit 1.	10	0.037	8.15e-08	6.27e-06	CKS1B|SRSF6|TNFRSF1A|PRKCSH|UBXN1|E2F4|ZNF22|WDR74|RPL6|RPS5	8	PC1PosCorTxnFactors
TTANTCA_UNKNOWN	952	Genes with promoter regions [-2kb,2kb] around transcription start site containing motif TTANTCA. Motif does not match any known transcription factor	17	0.0179	1.19e-07	8.13e-06	NFIX|IGFBP6|ROBO3|TRPS1|KLHDC3|HOXC11|NOTCH1|THOC6|SERTAD4|CRIM1|SEMA3A|TAGLN2|EFEMP1|CYR61|DPYD|NOL3|OTUD4	9	PC1PosCorTxnFactors
CTTTAAR_UNKNOWN	972	Genes with promoter regions [-2kb,2kb] around transcription start site containing motif CTTTAAR. Motif does not match any known transcription factor	17	0.0175	1.59e-07	9.65e-06	NFIX|KLHDC3|THOC6|MSL3|SERTAD4|SEMA3A|AXL|TAGLN2|PMEPA1|SNCAIP|CYR61|H2AFX|HMBS|IFT43|SRP72|RPL7|BIRC2	10	PC1PosCorTxnFactors
TGGAAA_V$NFAT_Q4_01	1896	Genes with promoter regions [-2kb,2kb] around transcription start site containing the motif TGGAAA which matches annotation for NFAT<br> NFATC	24	0.0127	1.73e-07	9.65e-06	NFIX|TRPS1|CKS1B|SRSF6|SUPT16H|ZNF385A|HOXC11|RPL41|THOC6|NFKBIA|TNFRSF1A|NOB1|PHLDB1|SERTAD4|SEMA3A|ZNF232|SNCAIP|UBASH3B|PGS1|CYR61|IFT43|ELMOD1|POLR2C|RPL13	11	PC1PosCorTxnFactors
YCATTAA_UNKNOWN	556	Genes with promoter regions [-2kb,2kb] around transcription start site containing motif YCATTAA. Motif does not match any known transcription factor	13	0.0234	1.96e-07	1e-05	TRPS1|KLHDC3|SUPT16H|PATZ1|NLGN2|NOB1|NRP1|C15orf52|PMEPA1|TLE4|PRKCSH|PRKAB1|DPYD	12	PC1PosCorTxnFactors
V$HNF1_C	243	Genes with promoter regions [-2kb,2kb] around transcription start site containing the motif DGTTAATKAWTNACCAM which matches annotation for TCF1: transcription factor 1, hepatic; LF-B1, hepatic nuclear factor (HNF1), albumin proximal factor	9	0.037	3.68e-07	1.74e-05	NFIX|ROBO3|TRPS1|SUPT16H|NLGN2|PHLDB1|NRP1|TLE4|DPYD	13	PC1PosCorTxnFactors
RTAAACA_V$FREAC2_01	919	Genes with promoter regions [-2kb,2kb] around transcription start site containing the motif RTAAACA which matches annotation for FOXF2: forkhead box F2	16	0.0174	3.99e-07	1.75e-05	NFIX|IGFBP6|TRPS1|KLHDC3|SRSF6|NOB1|SERTAD4|C15orf52|AXL|EFEMP1|SNCAIP|DOCK5|MEX3B|CYR61|KLHDC2|RPS27	14	PC1PosCorTxnFactors
V$HNF1_Q6	253	Genes with promoter regions [-2kb,2kb] around transcription start site containing the motif WRGTTAATNATTAACNNN which matches annotation for TCF1: transcription factor 1, hepatic; LF-B1, hepatic nuclear factor (HNF1), albumin proximal factor	9	0.0356	5.16e-07	2.12e-05	NFIX|ROBO3|SRSF6|PHLDB1|NRP1|SEMA3A|TLE4|ZNF22|DPYD	15	PC1PosCorTxnFactors
V$DBP_Q6	257	Genes with promoter regions [-2kb,2kb] around transcription start site containing the motif AGCAHAC which matches annotation for DBP: D site of albumin promoter (albumin D-box) binding protein	9	0.035	5.88e-07	2.26e-05	NFIX|RPL41|TSR1|SLC6A9|THAP11|TLE4|CD96|ITGB3BP|HS3ST3A1	16	PC1PosCorTxnFactors
V$FOXD3_01	199	Genes with promoter regions [-2kb,2kb] around transcription start site containing the motif NAWTGTTTRTTT which matches annotation for FOXD3: forkhead box D3	8	0.0402	9.02e-07	3.26e-05	NFIX|MSL3|NRP1|CRIM1|TLE4|SNCAIP|CYR61|H2AFX	17	PC1PosCorTxnFactors
MGGAAGTG_V$GABP_B	757	Genes with promoter regions [-2kb,2kb] around transcription start site containing the motif MGGAAGTG which matches annotation for GABPA: GA binding protein transcription factor, alpha subunit 60kDa<br> GABPB2: GA binding protein transcription factor, beta subunit 2	14	0.0185	1.08e-06	3.7e-05	CDH2|UBE2D3|CKS1B|SUPT16H|PATZ1|RPL41|THAP11|PRKCSH|SNCAIP|UBXN1|ZNF22|WDR74|DPCD|DDX47	18	PC1PosCorTxnFactors
TAATTA_V$CHX10_01	810	Genes with promoter regions [-2kb,2kb] around transcription start site containing the motif TAATTA which matches annotation for VSX1: visual system homeobox 1 homolog, CHX10-like (zebrafish)	14	0.0173	2.37e-06	7.69e-05	NFIX|EFNA1|ROBO3|NLGN2|NRP1|SERTAD4|C15orf52|SEMA3A|PMEPA1|TLE4|FZD2|PRKAB1|HPCAL1|ITGB3BP	19	PC1PosCorTxnFactors
TTGTTT_V$FOXO4_01	2061	Genes with promoter regions [-2kb,2kb] around transcription start site containing the motif TTGTTT which matches annotation for MLLT7: myeloid/lymphoid or mixed-lineage leukemia (trithorax homolog, Drosophila); translocated to, 7	23	0.0112	2.72e-06	8.37e-05	NFIX|IGFBP6|EFNA1|TRPS1|ZNF395|SH3BP5L|MSL3|NRP1|CRIM1|SEMA3A|EFEMP1|SNCAIP|CYR61|KLHDC2|CD96|HPCAL1|RAD54B|MIS12|HMBS|RPS27|ARID4B|CYB561|TSEN15	20	PC1PosCorTxnFactors
V$MZF1_01	236	Genes with promoter regions [-2kb,2kb] around transcription start site containing motif NGNGGGGA. Motif does not match any known transcription factor	8	0.0339	3.21e-06	9.41e-05	NFIX|KLHDC3|ZNF385A|HOXC11|PATZ1|NLGN2|E2F4|MEX3B	21	PC1PosCorTxnFactors
TGTTTGY_V$HNF3_Q6	738	Genes with promoter regions [-2kb,2kb] around transcription start site containing the motif TGTTTGY which matches annotation for FOXA1: forkhead box A1	13	0.0176	4.49e-06	0.000126	EFNA1|ROBO3|TRPS1|ZNF395|SRSF6|HOXC11|SH3BP5L|THAP11|SEMA3A|TAGLN2|TLE4|CYR61|C1orf131	22	PC1PosCorTxnFactors
V$NGFIC_01	255	Genes with promoter regions [-2kb,2kb] around transcription start site containing the motif WTGCGTGGGYGG which matches annotation for EGR4: early growth response 4	8	0.0314	5.68e-06	0.000152	CDH2|TNFRSF12A|TSR1|ZNF232|TLE4|UBASH3B|ELMOD1|GPR176	23	PC1PosCorTxnFactors
V$CETS1P54_01	258	Genes with promoter regions [-2kb,2kb] around transcription start site containing the motif NCMGGAWGYN which matches annotation for ETS1: v-ets erythroblastosis virus E26 oncogene homolog 1 (avian)	8	0.031	6.18e-06	0.000158	CKS1B|SRSF6|ZNF22|WDR74|RPL6|DPCD|DDX47|ITGB3BP	24	PC1PosCorTxnFactors
V$CP2_01	260	Genes with promoter regions [-2kb,2kb] around transcription start site containing the motif GCHCDAMCCAG which matches annotation for TFCP2: transcription factor CP2	8	0.0308	6.54e-06	0.000161	IGFBP6|CDH2|RPL41|NLGN2|DDR1|E2F4|MEX3B|GFOD2	25	PC1PosCorTxnFactors
AACTTT_UNKNOWN	1890	Genes with promoter regions [-2kb,2kb] around transcription start site containing motif AACTTT. Motif does not match any known transcription factor	21	0.0111	8.2e-06	0.000189	TRPS1|FOSL1|CKS1B|SRSF6|HOXC11|PATZ1|NOTCH1|THOC6|PTPRF|NFKBIA|SERTAD4|CRIM1|SEMA3A|AXL|PMEPA1|TLE4|SNCAIP|PGS1|CYR61|HPCAL1|UBN1	26	PC1PosCorTxnFactors
CACGTG_V$MYC_Q2	1032	Genes with promoter regions [-2kb,2kb] around transcription start site containing the motif CACGTG which matches annotation for MYC: v-myc myelocytomatosis viral oncogene homolog (avian)	15	0.0145	8.28e-06	0.000189	SDC1|FOSL1|KLHDC3|SUPT16H|HOXC11|PATZ1|NOTCH1|TAGLN2|TLE4|ADK|SNCAIP|UBXN1|SRP72|HS3ST3A1|GPR176	27	PC1PosCorTxnFactors
YATGNWAAT_V$OCT_C	360	Genes with promoter regions [-2kb,2kb] around transcription start site containing motif YATGNWAAT. Motif does not match any known transcription factor	9	0.025	9.19e-06	0.000202	ROBO3|TRPS1|HOXC11|PATZ1|SERTAD4|SNCAIP|FZD2|CYR61|ITGB3BP	28	PC1PosCorTxnFactors
CTTTGA_V$LEF1_Q2	1232	Genes with promoter regions [-2kb,2kb] around transcription start site containing the motif CTTTGA which matches annotation for LEF1: lymphoid enhancer-binding factor 1	16	0.013	1.65e-05	0.000349	NFIX|UBE2D3|ODF2|HOXC11|TSR1|SLC6A9|SEMA3A|PMEPA1|TLE4|SNCAIP|WFDC3|DPYD|POLR2C|GPR176|CARD10|UTP23	29	PC1PosCorTxnFactors
V$FAC1_01	222	Genes with promoter regions [-2kb,2kb] around transcription start site containing the motif NNNCAMAACACRNA which matches annotation for FALZ: fetal Alzheimer antigen	7	0.0315	2.14e-05	0.000439	NFIX|EFNA1|SRSF6|HOXC11|SEMA3A|RAD54B|C16orf13	30	PC1PosCorTxnFactors
V$LBP1_Q6	224	Genes with promoter regions [-2kb,2kb] around transcription start site containing the motif CAGCTGS which matches annotation for UBP1: upstream binding protein 1 (LBP-1a)	7	0.0312	2.27e-05	0.000449	IGFBP6|EFNA1|SUPT16H|ZNF385A|TMEM109|PHLDB1|DPCD	31	PC1PosCorTxnFactors
RNGTGGGC_UNKNOWN	766	Genes with promoter regions [-2kb,2kb] around transcription start site containing motif RNGTGGGC. Motif does not match any known transcription factor	12	0.0157	3.33e-05	0.00064	ODF2|SUPT16H|HOXC11|THOC6|TSR1|TLE4|ADK|E2F4|RAD54B|HS3ST3A1|GPR176|SARM1	32	PC1PosCorTxnFactors
V$HNF1_01	245	Genes with promoter regions [-2kb,2kb] around transcription start site containing the motif GGTTAATNWTTAMCN which matches annotation for TCF1: transcription factor 1, hepatic; LF-B1, hepatic nuclear factor (HNF1), albumin proximal factor	7	0.0286	4.01e-05	0.000747	NFIX|ROBO3|NRP1|SEMA3A|TLE4|EFEMP1|DPYD	33	PC1PosCorTxnFactors
V$STAT5B_01	247	Genes with promoter regions [-2kb,2kb] around transcription start site containing the motif NAWTTCYNGGAAWTN which matches annotation for STAT5B: signal transducer and activator of transcription 5B	7	0.0283	4.22e-05	0.000763	SDC1|NFKBIA|NOB1|NRP1|TCEA2|IFT43|BBS1	34	PC1PosCorTxnFactors
V$STAT5A_01	251	Genes with promoter regions [-2kb,2kb] around transcription start site containing the motif NAWTTCYNGGAANYN which matches annotation for STAT5A: signal transducer and activator of transcription 5A	7	0.0279	4.67e-05	0.000774	SDC1|NOB1|NRP1|TCEA2|IFT43|SARM1|BBS1	35	PC1PosCorTxnFactors
V$PBX1_01	252	Genes with promoter regions [-2kb,2kb] around transcription start site containing the motif ANCAATCAW which matches annotation for PBX1: pre-B-cell leukemia transcription factor 1	7	0.0278	4.79e-05	0.000774	ROBO3|SUPT16H|THOC6|SLC6A9|TLE4|DPYD|FEZ1	36	PC1PosCorTxnFactors
GGAANCGGAANY_UNKNOWN	106	Genes with promoter regions [-2kb,2kb] around transcription start site containing motif GGAANCGGAANY. Motif does not match any known transcription factor	5	0.0472	5.03e-05	0.000774	UBXN1|E2F4|PGS1|PRKAB1|EIF3H	37	PC1PosCorTxnFactors
V$NFKB_Q6	254	Genes with promoter regions [-2kb,2kb] around transcription start site containing motif NGGGGAMTTTCCNN. Motif does not match any known transcription factor	7	0.0276	5.03e-05	0.000774	NLGN2|NFKBIA|NOB1|DDR1|ZNF232|CYR61|TCEA2	38	PC1PosCorTxnFactors
V$WHN_B	254	Genes with promoter regions [-2kb,2kb] around transcription start site containing the motif ANNGACGCTNN which matches annotation for FOXN1: forkhead box N1	7	0.0276	5.03e-05	0.000774	SUPT16H|ZNF385A|HOXC11|RPL41|SH3BP5L|HPCAL1|ARID4B	39	PC1PosCorTxnFactors
WCAANNNYCAG_UNKNOWN	254	Genes with promoter regions [-2kb,2kb] around transcription start site containing motif WCAANNNYCAG. Motif does not match any known transcription factor	7	0.0276	5.03e-05	0.000774	NFIX|ZNF32|THOC6|MSL3|SLC6A9|TCEA2|RPL7	40	PC1PosCorTxnFactors
V$GABP_B	259	Genes with promoter regions [-2kb,2kb] around transcription start site containing the motif VCCGGAAGNGCR which matches annotation for GABPA: GA binding protein transcription factor, alpha subunit 60kDa<br> GABPB2: GA binding protein transcription factor, beta subunit 2	7	0.027	5.69e-05	0.000853	SUPT16H|PATZ1|UBXN1|WFDC3|WDR74|PRKAB1|EIF3H	41	PC1PosCorTxnFactors
V$LEF1_Q6	261	Genes with promoter regions [-2kb,2kb] around transcription start site containing the motif SWWCAAAGGG which matches annotation for LEF1: lymphoid enhancer-binding factor 1<br> TCF1: transcription factor 1, hepatic; LF-B1, hepatic nuclear factor (HNF1), albumin proximal factor	7	0.0268	5.97e-05	0.000874	SDC1|EFNA1|ODF2|HOXC11|SERTAD4|MEX3B|SARM1	42	PC1PosCorTxnFactors
V$MYC_Q2	185	Genes with promoter regions [-2kb,2kb] around transcription start site containing the motif CACGTGS which matches annotation for MYC: v-myc myelocytomatosis viral oncogene homolog (avian)	6	0.0324	7.2e-05	0.000986	FOSL1|HOXC11|PTPRF|TAGLN2|ADK|UBXN1	43	PC1PosCorTxnFactors
V$EGR1_01	269	Genes with promoter regions [-2kb,2kb] around transcription start site containing the motif WTGCGTGGGCGK which matches annotation for EGR1: early growth response 1	7	0.026	7.21e-05	0.000986	CDH2|TNFRSF12A|THOC6|ZNF232|TLE4|UBASH3B|SARM1	44	PC1PosCorTxnFactors
V$ELK1_01	269	Genes with promoter regions [-2kb,2kb] around transcription start site containing the motif NAAACMGGAAGTNCVH which matches annotation for ELK1: ELK1, member of ETS oncogene family	7	0.026	7.21e-05	0.000986	UBE2D3|WDR90|CKS1B|TAGLN2|TLE4|UBXN1|PRKAB1	45	PC1PosCorTxnFactors
GGATTA_V$PITX2_Q2	587	Genes with promoter regions [-2kb,2kb] around transcription start site containing the motif GGATTA which matches annotation for PITX2: paired-like homeodomain transcription factor 2	10	0.017	7.7e-05	0.00103	ROBO3|TRPS1|SUPT16H|ZNF385A|SEMA3A|TLE4|EFEMP1|SNCAIP|IFT43|IFT46	46	PC1PosCorTxnFactors
V$NKX22_01	190	Genes with promoter regions [-2kb,2kb] around transcription start site containing the motif TTAAGTRSTT which matches annotation for NKX2-2: NK2 transcription factor related, locus 2 (Drosophila)	6	0.0316	8.33e-05	0.00109	NFIX|SRSF6|NOTCH1|NLGN2|FZD2|IFT43	47	PC1PosCorTxnFactors
V$RFX1_02	278	Genes with promoter regions [-2kb,2kb] around transcription start site containing the motif NNGTNRCNATRGYAACNN which matches annotation for RFX1: regulatory factor X, 1 (influences HLA class II expression)	7	0.0252	8.85e-05	0.00113	TRPS1|NLGN2|ADK|WFDC3|HPCAL1|ITGB3BP|BBS1	48	PC1PosCorTxnFactors
YRCCAKNNGNCGC_UNKNOWN	65	Genes with promoter regions [-2kb,2kb] around transcription start site containing motif YRCCAKNNGNCGC. Motif does not match any known transcription factor	4	0.0615	0.000105	0.00132	UBE2D3|SRSF6|PATZ1|PTPRF	49	PC1PosCorTxnFactors
V$GR_01	204	Genes with promoter regions [-2kb,2kb] around transcription start site containing the motif NNNNNNNGKACNNNNTGTTCTNNNNNN which matches annotation for NR3C1: nuclear receptor subfamily 3, group C, member 1 (glucocorticoid receptor)	6	0.0294	0.000123	0.00151	SDC1|EFNA1|SRSF6|SEMA3A|E2F4|CD96	50	PC1PosCorTxnFactors
WTTGKCTG_UNKNOWN	516	Genes with promoter regions [-2kb,2kb] around transcription start site containing motif WTTGKCTG. Motif does not match any known transcription factor	9	0.0174	0.000148	0.00178	SRSF6|ZNF385A|ZNF32|NRP1|SEMA3A|RPS3|MEX3B|GFOD2|NOL3	51	PC1PosCorTxnFactors
TGACCTY_V$ERR1_Q2	1043	Genes with promoter regions [-2kb,2kb] around transcription start site containing the motif TGACCTY which matches annotation for ESRRA: estrogen-related receptor alpha	13	0.0125	0.000157	0.00185	NFIX|UBE2D3|TNFRSF12A|SRSF6|EEF1G|NRP1|SLC6A9|C15orf52|TAGLN2|PMEPA1|PRKCSH|PRKAB1|NAE1	52	PC1PosCorTxnFactors
RYCACNNRNNRNCAG_UNKNOWN	76	Genes with promoter regions [-2kb,2kb] around transcription start site containing motif RYCACNNRNNRNCAG. Motif does not match any known transcription factor	4	0.0526	0.000193	0.00217	PHLDB1|FAM89B|SEMA3A|C1orf86	53	PC1PosCorTxnFactors
GCANCTGNY_V$MYOD_Q6	924	Genes with promoter regions [-2kb,2kb] around transcription start site containing the motif GCANCTGNY which matches annotation for MYOD1: myogenic differentiation 1	12	0.013	0.000194	0.00217	IGFBP6|EFNA1|ROBO3|UBE2D3|SUPT16H|ZNF385A|NOTCH1|TMEM109|NLGN2|ADK|RPAIN|SLIT2	54	PC1PosCorTxnFactors
GTGACGY_V$E4F1_Q6	658	Genes with promoter regions [-2kb,2kb] around transcription start site containing the motif GTGACGY which matches annotation for E4F1: E4F transcription factor 1	10	0.0152	0.000194	0.00217	UBE2D3|ODF2|RPL41|TAGLN2|WFDC3|CYR61|HMBS|HS3ST3A1|C1orf35|FAU	55	PC1PosCorTxnFactors
WGTTNNNNNAAA_UNKNOWN	547	Genes with promoter regions [-2kb,2kb] around transcription start site containing motif WGTTNNNNNAAA. Motif does not match any known transcription factor	9	0.0165	0.000228	0.00245	IGFBP6|ODF2|SRSF6|HOXC11|PTPRF|THAP11|CD96|HPCAL1|BIRC2	56	PC1PosCorTxnFactors
RYTTCCTG_V$ETS2_B	1085	Genes with promoter regions [-2kb,2kb] around transcription start site containing the motif RYTTCCTG which matches annotation for ETS2: v-ets erythroblastosis virus E26 oncogene homolog 2 (avian)	13	0.012	0.00023	0.00245	FOSL1|CKS1B|RPL41|SH3BP5L|MSL3|NRP1|C15orf52|TAGLN2|SNCAIP|CD96|IFT43|CYB561|DHPS	57	PC1PosCorTxnFactors
V$HIF1_Q3	230	Genes with promoter regions [-2kb,2kb] around transcription start site containing the motif GNNKACGTGCGGNN which matches annotation for HIF1A: hypoxia-inducible factor 1, alpha subunit (basic helix-loop-helix transcription factor)	6	0.0261	0.000235	0.00245	KLHDC3|SRSF6|PATZ1|PTPRF|ADK|GPR176	58	PC1PosCorTxnFactors
V$OCT1_03	230	Genes with promoter regions [-2kb,2kb] around transcription start site containing the motif NNNRTAATNANNN which matches annotation for POU2F1: POU domain, class 2, transcription factor 1	6	0.0261	0.000235	0.00245	NFIX|UBE2D3|SRSF6|NFKBIA|NRP1|SEMA3A	59	PC1PosCorTxnFactors
V$ATF1_Q6	231	Genes with promoter regions [-2kb,2kb] around transcription start site containing the motif CYYTGACGTCA which matches annotation for ATF1: activating transcription factor 1	6	0.026	0.000241	0.00247	TNFRSF12A|SRSF6|WFDC3|HS3ST3A1|GPR176|C1orf35	60	PC1PosCorTxnFactors
V$MZF1_02	232	Genes with promoter regions [-2kb,2kb] around transcription start site containing motif KNNNKAGGGGNAA. Motif does not match any known transcription factor	6	0.0259	0.000247	0.00249	NFIX|EFNA1|SUPT16H|HOXC11|NLGN2|PTPRF	61	PC1PosCorTxnFactors
V$FOXJ2_02	237	Genes with promoter regions [-2kb,2kb] around transcription start site containing the motif AYMATAATATTTKN which matches annotation for FOXJ2: forkhead box J2	6	0.0253	0.000276	0.00267	NFIX|CRIM1|SEMA3A|EFEMP1|FEZ1|CTXN1	62	PC1PosCorTxnFactors
TTCYNRGAA_V$STAT5B_01	335	Genes with promoter regions [-2kb,2kb] around transcription start site containing the motif TTCYNRGAA which matches annotation for STAT5B: signal transducer and activator of transcription 5B	7	0.0209	0.000277	0.00267	SDC1|NOB1|NRP1|TCEA2|IFT43|BIRC2|SARM1	63	PC1PosCorTxnFactors
V$CHOP_01	238	Genes with promoter regions [-2kb,2kb] around transcription start site containing the motif NNRTGCAATMCCC which matches annotation for DDIT3: DNA-damage-inducible transcript 3<br> CEBPA DIFF GENES	6	0.0252	0.000283	0.00267	SUPT16H|NFKBIA|SNCAIP|RAD54B|OTUD4|ITGB3BP	64	PC1PosCorTxnFactors
V$POU1F1_Q6	238	Genes with promoter regions [-2kb,2kb] around transcription start site containing the motif ATGAATAAWT which matches annotation for POU1F1: POU domain, class 1, transcription factor 1 (Pit1, growth hormone factor 1)	6	0.0252	0.000283	0.00267	TRPS1|TNFRSF12A|NRP1|CRIM1|DPYD|ELMOD1	65	PC1PosCorTxnFactors
V$CEBPDELTA_Q6	240	Genes with promoter regions [-2kb,2kb] around transcription start site containing the motif MATTKCNTMAYY which matches annotation for CEBPD: CCAAT/enhancer binding protein (C/EBP), delta	6	0.025	0.000296	0.00275	NOTCH1|SEMA3A|ADK|EFEMP1|ITGB3BP|ARID4B	66	PC1PosCorTxnFactors
V$YY1_02	242	Genes with promoter regions [-2kb,2kb] around transcription start site containing the motif NNNCGGCCATCTTGNCTSNW which matches annotation for YY1: YY1 transcription factor	6	0.0248	0.000309	0.00284	ODF2|AIP|PATZ1|ADK|PRKCSH|JTB	67	PC1PosCorTxnFactors
V$HFH1_01	243	Genes with promoter regions [-2kb,2kb] around transcription start site containing the motif NATTGTTTATWT which matches annotation for FOXQ1: forkhead box Q1	6	0.0247	0.000316	0.00286	MSL3|NRP1|SERTAD4|EFEMP1|SNCAIP|ITGB3BP	68	PC1PosCorTxnFactors
V$E2F1_Q4	244	Genes with promoter regions [-2kb,2kb] around transcription start site containing the motif NTTSGCGG which matches annotation for E2F1: E2F transcription factor 1	6	0.0246	0.000323	0.00286	CDH2|UBE2D3|PATZ1|THAP11|PRKCSH|FAU	69	PC1PosCorTxnFactors
V$FOXO1_01	245	Genes with promoter regions [-2kb,2kb] around transcription start site containing the motif NRWAAACAAN which matches annotation for FOXO1A: forkhead box O1A (rhabdomyosarcoma)	6	0.0245	0.00033	0.00286	NFIX|EFEMP1|SNCAIP|CYR61|KLHDC2|H2AFX	70	PC1PosCorTxnFactors
V$NFMUE1_Q6	245	Genes with promoter regions [-2kb,2kb] around transcription start site containing motif CGGCCATCT. Motif does not match any known transcription factor	6	0.0245	0.00033	0.00286	UBE2D3|ODF2|ADK|PRKCSH|RPS27|C1orf131	71	PC1PosCorTxnFactors
GTTNYYNNGGTNA_UNKNOWN	88	Genes with promoter regions [-2kb,2kb] around transcription start site containing motif GTTNYYNNGGTNA. Motif does not match any known transcription factor	4	0.0455	0.000338	0.00289	NLGN2|HPCAL1|ITGB3BP|DIS3	72	PC1PosCorTxnFactors
V$COUP_DR1_Q6	247	Genes with promoter regions [-2kb,2kb] around transcription start site containing the motif TGACCTTTGACCC which matches annotation for PITX2: paired-like homeodomain transcription factor 2	6	0.0243	0.000344	0.0029	UBE2D3|CKS1B|SRSF6|PRKCSH|EFEMP1|TCEA2	73	PC1PosCorTxnFactors
V$ELK1_02	248	Genes with promoter regions [-2kb,2kb] around transcription start site containing the motif NNNNCCGGAARTNN which matches annotation for ELK1: ELK1, member of ETS oncogene family	6	0.0242	0.000352	0.00292	CKS1B|KLHDC3|ZNF22|WDR74|DPCD|ITGB3BP	74	PC1PosCorTxnFactors
V$P300_01	249	Genes with promoter regions [-2kb,2kb] around transcription start site containing the motif NNNGGGAGTNNNNS which matches annotation for PCAF: p300/CBP-associated factor	6	0.0241	0.000359	0.00295	TNFRSF12A|ZNF395|CKS1B|NFKBIA|TNFRSF1A|CRIM1	75	PC1PosCorTxnFactors
V$USF2_Q6	251	Genes with promoter regions [-2kb,2kb] around transcription start site containing motif CASGYG. Motif does not match any known transcription factor	6	0.0239	0.000375	0.00299	FOSL1|HOXC11|PTPRF|TAGLN2|ADK|UBXN1	76	PC1PosCorTxnFactors
V$AREB6_04	252	Genes with promoter regions [-2kb,2kb] around transcription start site containing the motif CBGTTTSNN which matches annotation for TCF8: transcription factor 8 (represses interleukin 2 expression)	6	0.0238	0.000383	0.00299	NFIX|EFNA1|TRPS1|SERTAD4|TAGLN2|HPCAL1	77	PC1PosCorTxnFactors
V$CREB_Q3	252	Genes with promoter regions [-2kb,2kb] around transcription start site containing the motif CGTCAN which matches annotation for CREB1: cAMP responsive element binding protein 1	6	0.0238	0.000383	0.00299	SRSF6|HOXC11|RPS3|ARID4B|FEZ1|STK19	78	PC1PosCorTxnFactors
V$STAT_01	253	Genes with promoter regions [-2kb,2kb] around transcription start site containing motif TTCCCGKAA. Motif does not match any known transcription factor	6	0.0237	0.000391	0.00299	SDC1|SRSF6|NRP1|TCEA2|IFT43|SARM1	79	PC1PosCorTxnFactors
AAAYWAACM_V$HFH4_01	254	Genes with promoter regions [-2kb,2kb] around transcription start site containing the motif AAAYWAACM which matches annotation for FOXJ1: forkhead box J1	6	0.0236	0.000399	0.00299	NFIX|EFNA1|CRIM1|SEMA3A|SNCAIP|CYR61	80	PC1PosCorTxnFactors
TGCCAAR_V$NF1_Q6	722	Genes with promoter regions [-2kb,2kb] around transcription start site containing the motif TGCCAAR which matches annotation for NF1: neurofibromin 1 (neurofibromatosis, von Recklinghausen disease, Watson disease)	10	0.0139	0.000404	0.00299	NFIX|IGFBP6|TRPS1|SUPT16H|TMEM109|THAP11|UBXN1|CYR61|PSMC5|IFT43	81	PC1PosCorTxnFactors
V$PITX2_Q2	255	Genes with promoter regions [-2kb,2kb] around transcription start site containing the motif WNTAATCCCAR which matches annotation for PITX2: paired-like homeodomain transcription factor 2	6	0.0235	0.000408	0.00299	NFIX|ROBO3|TRPS1|ODF2|FAM89B|TLE4	82	PC1PosCorTxnFactors
V$SMAD_Q6	255	Genes with promoter regions [-2kb,2kb] around transcription start site containing the motif AGACNBCNN which matches annotation for SMAD1: SMAD, mothers against DPP homolog 1 (Drosophila)	6	0.0235	0.000408	0.00299	CKS1B|NRP1|CRIM1|PMEPA1|MEX3B|RPL7	83	PC1PosCorTxnFactors
V$TEF_Q6	255	Genes with promoter regions [-2kb,2kb] around transcription start site containing the motif ATGTTWAYATAA which matches annotation for TEF: thyrotrophic embryonic factor	6	0.0235	0.000408	0.00299	NFIX|HOXC11|MSL3|NRP1|CRIM1|TLE4	84	PC1PosCorTxnFactors
GATTGGY_V$NFY_Q6_01	1160	Genes with promoter regions [-2kb,2kb] around transcription start site containing motif GATTGGY. Motif does not match any known transcription factor	13	0.0112	0.000433	0.00313	UBE2D3|CKS1B|SRSF6|ZNF385A|HOXC11|MSL3|TLE4|RPAIN|H2AFX|MIS12|FAM46B|HMBS|NCAPD2	85	PC1PosCorTxnFactors
V$DR4_Q2	260	Genes with promoter regions [-2kb,2kb] around transcription start site containing the motif YGAMCTNNASTRACCYN which matches annotation for RXRB: retinoid X receptor, beta	6	0.0231	0.000452	0.00316	UBE2D3|TNFRSF12A|ZNF385A|NFKBIA|HS3ST3A1|ARID4B	86	PC1PosCorTxnFactors
V$IPF1_Q4	260	Genes with promoter regions [-2kb,2kb] around transcription start site containing the motif GHNNTAATGACM which matches annotation for IPF1: insulin promoter factor 1, homeodomain transcription factor	6	0.0231	0.000452	0.00316	NFIX|NRP1|PMEPA1|TLE4|EFEMP1|DPYD	87	PC1PosCorTxnFactors
V$POU3F2_02	260	Genes with promoter regions [-2kb,2kb] around transcription start site containing the motif TTATGYTAAT which matches annotation for POU3F2: POU domain, class 3, transcription factor 2	6	0.0231	0.000452	0.00316	NFIX|SUPT16H|SEMA3A|SNCAIP|CYR61|DPYD	88	PC1PosCorTxnFactors
YNGTTNNNATT_UNKNOWN	365	Genes with promoter regions [-2kb,2kb] around transcription start site containing motif YNGTTNNNATT. Motif does not match any known transcription factor	7	0.0192	0.000463	0.0032	NFIX|SRSF6|SEMA3A|CD96|RAD54B|ELMOD1|HAX1	89	PC1PosCorTxnFactors
V$OSF2_Q6	264	Genes with promoter regions [-2kb,2kb] around transcription start site containing the motif ACCACANM which matches annotation for RUNX2: runt-related transcription factor 2	6	0.0227	0.00049	0.00331	SRSF6|SUPT16H|NOB1|SLC6A9|MEX3B|HPCAL1	90	PC1PosCorTxnFactors
V$STAT6_01	264	Genes with promoter regions [-2kb,2kb] around transcription start site containing the motif NAWTTCCN which matches annotation for STAT6: signal transducer and activator of transcription 6, interleukin-4 induced	6	0.0227	0.00049	0.00331	TRPS1|ZNF385A|NFKBIA|SH3BP5L|SNCAIP|MEX3B	91	PC1PosCorTxnFactors
V$ER_Q6_01	269	Genes with promoter regions [-2kb,2kb] around transcription start site containing the motif KDMAYYNTGACCT which matches annotation for AR: androgen receptor (dihydrotestosterone receptor; testicular feminization; spinal and bulbar muscular atrophy; Kennedy disease)	6	0.0223	0.00054	0.00361	SDC1|TRPS1|ZNF32|PHLDB1|SLC6A9|DDR1	92	PC1PosCorTxnFactors
CAGCTG_V$AP4_Q5	1524	Genes with promoter regions [-2kb,2kb] around transcription start site containing the motif CAGCTG which matches annotation for REPIN1: replication initiator 1	15	0.0098	0.000613	0.00405	NFIX|IGFBP6|EFNA1|UBE2D3|SUPT16H|ZNF385A|NOTCH1|TMEM109|PHLDB1|DDR1|ZNF232|TLE4|DPCD|KLHDC2|CTXN1	93	PC1PosCorTxnFactors
CTGCAGY_UNKNOWN	765	Genes with promoter regions [-2kb,2kb] around transcription start site containing motif CTGCAGY. Motif does not match any known transcription factor	10	0.0131	0.000631	0.00413	NFIX|CDH2|TRPS1|TNFRSF12A|NLGN2|NFKBIA|CRIM1|MEX3B|SARM1|PTPN14	94	PC1PosCorTxnFactors
V$USF_C	279	Genes with promoter regions [-2kb,2kb] around transcription start site containing motif NCACGTGN. Motif does not match any known transcription factor	6	0.0215	0.000654	0.00423	SDC1|HOXC11|SNCAIP|UBXN1|SRP72|HS3ST3A1	95	PC1PosCorTxnFactors
V$EN1_01	109	Genes with promoter regions [-2kb,2kb] around transcription start site containing the motif GTANTNN which matches annotation for EN1: engrailed homolog 1	4	0.0367	0.00076	0.00487	HOXC11|NOTCH1|SLC6A9|EFEMP1	96	PC1PosCorTxnFactors
MYAATNNNNNNNGGC_UNKNOWN	111	Genes with promoter regions [-2kb,2kb] around transcription start site containing motif MYAATNNNNNNNGGC. Motif does not match any known transcription factor	4	0.036	0.000813	0.00516	SRSF6|HOXC11|TLE4|MIS12	97	PC1PosCorTxnFactors
V$MEIS1AHOXA9_01	117	Genes with promoter regions [-2kb,2kb] around transcription start site containing the motif TGACAGKTTTAYGA which matches annotation for MEIS1: Meis1, myeloid ecotropic viral integration site 1 homolog (mouse)<br> HOXA9: homeobox A9	4	0.0342	0.000989	0.00621	ODF2|NRP1|TLE4|HS3ST3A1	98	PC1PosCorTxnFactors
V$TFIII_Q6	205	Genes with promoter regions [-2kb,2kb] around transcription start site containing the motif RGAGGKAGG which matches annotation for GTF2A1: general transcription factor IIA, 1, 19/37kDa<br> GTF2A2: general transcription factor IIA, 2, 12kDa	5	0.0244	0.00106	0.0066	NFIX|HOXC11|THOC6|NLGN2|SH3BP5L	99	PC1PosCorTxnFactors
CCCNNGGGAR_V$OLF1_01	320	Genes with promoter regions [-2kb,2kb] around transcription start site containing the motif CCCNNGGGAR which matches annotation for EBF2: early B-cell factor 2	6	0.0187	0.00132	0.00814	ROBO3|PATZ1|NFKBIA|DDR1|AXL|ZNF232	100	PC1PosCorTxnFactors
REACTOME_GPCR_DOWNSTREAM_SIGNALING	805	Genes involved in GPCR downstream signaling	156	0.1938	1.99e-59	1.49e-56	OR51A7|OR51F2|OR4X2|OR4B1|OR5P3|OR56A4|OR2T12|OR2T11|OR2F2|OR52B4|OR52I2|OR6B3|OR56B4|OR4C16|OR4C11|OR5R1|OR5M3|OR5AR1|OR10S1|OR6T1|OR6Q1|OR9Q1|OR1S2|OR5B17|OR4D6|OR4D11|OR52A1|OR6C3|OR4S1|OR2F1|OR5L2|OR7C1|OR1L1|OR8B4|OR10H5|OR2V2|OR8D4|OR6C4|OR10R2|OR6V1|OR6B2|OR51D1|OR51B6|OR52N4|OR8H3|OR5T3|OR10G4|OR6C1|OR4K2|OR5AU1|OR7G2|OR6K3|OR1L6|OR5K2|OR2T27|OR8U8|OR5H2|OR51B2|OR4K1|OR4K15|OR4A15|OR2AE1|…	1	PC2NegCorCanonPathways
REACTOME_SIGNALING_BY_GPCR	920	Genes involved in Signaling by GPCR	167	0.1815	2.26e-59	1.49e-56	OR51A7|OR51F2|OR4X2|OR4B1|OR5P3|OR56A4|OR2T12|OR2T11|OR2F2|OR52B4|OR52I2|OR6B3|OR56B4|OR4C16|OR4C11|OR5R1|OR5M3|OR5AR1|OR10S1|OR6T1|OR6Q1|OR9Q1|OR1S2|OR5B17|OR4D6|OR4D11|OR52A1|OR6C3|OR4S1|OR2F1|OR5L2|OR7C1|OR1L1|OR8B4|OR10H5|OR2V2|OR8D4|OR6C4|OR10R2|OR6V1|OR6B2|OR51D1|OR51B6|OR52N4|OR8H3|OR5T3|OR10G4|OR6C1|OR4K2|OR5AU1|OR7G2|OR6K3|OR1L6|OR5K2|OR2T27|OR8U8|OR5H2|OR51B2|OR4K1|OR4K15|OR4A15|OR2AE1|…	2	PC2NegCorCanonPathways
KEGG_OLFACTORY_TRANSDUCTION	389	Olfactory transduction	75	0.1928	7.05e-29	3.1e-26	OR51A7|OR51F2|OR4X2|OR4B1|OR5P3|OR56A4|OR2T12|OR2T11|OR2F2|OR52B4|OR52I2|OR6B3|OR56B4|OR4C16|OR4C11|OR5R1|OR5M3|OR5AR1|OR10S1|OR6T1|OR6Q1|OR9Q1|OR1S2|OR5B17|OR4D6|OR4D11|OR52A1|OR6C3|OR4S1|OR2F1|OR5L2|OR7C1|OR1L1|OR8B4|OR10H5|OR2V2|OR8D4|OR6C4|OR10R2|OR6V1|OR6B2|OR51D1|OR51B6|OR52N4|OR8H3|OR5T3|OR10G4|OR6C1|OR4K2|OR5AU1|OR7G2|OR6K3|OR1L6|OR5K2|OR2T27|OR8U8|OR5H2|OR51B2|OR4K1|OR4K15|OR4A15|OR2AE1|…	3	PC2NegCorCanonPathways
REACTOME_OLFACTORY_SIGNALING_PATHWAY	328	Genes involved in Olfactory Signaling Pathway	67	0.2043	1.82e-27	6.01e-25	OR51A7|OR51F2|OR4X2|OR4B1|OR5P3|OR56A4|OR2T12|OR2T11|OR2F2|OR52B4|OR52I2|OR6B3|OR56B4|OR4C16|OR4C11|OR5R1|OR5M3|OR5AR1|OR10S1|OR6T1|OR6Q1|OR9Q1|OR1S2|OR5B17|OR4D6|OR4D11|OR52A1|OR6C3|OR4S1|OR2F1|OR5L2|OR7C1|OR1L1|OR8B4|OR10H5|OR2V2|OR8D4|OR6C4|OR10R2|OR6V1|OR6B2|OR51D1|OR51B6|OR52N4|OR8H3|OR5T3|OR10G4|OR6C1|OR4K2|OR5AU1|OR7G2|OR6K3|OR1L6|OR5K2|OR2T27|OR8U8|OR5H2|OR51B2|OR4K1|OR4K15|OR4A15|OR2AE1|…	4	PC2NegCorCanonPathways
REACTOME_GPCR_LIGAND_BINDING	408	Genes involved in GPCR ligand binding	73	0.1789	4.83e-26	1.28e-23	GNGT1|P2RY1|BDKRB1|FPR2|MCHR2|TACR1|GHSR|MLNR|BRS3|CHRM1|CHRM5|ADRA1A|PTGER1|P2RY10|P2RY2|PPYR1|OPRM1|NPBWR1|OPRD1|SSTR4|SSTR5|GALR3|PTGER3|ADORA1|S1PR5|MTNR1B|RXFP2|HTR4|HTR6|HTR7|DRD1|HRH2|LHCGR|FSHR|GABBR1|GLP1R|SCTR|PTH1R|CCR2|XCR1|CCR3|CXCR3|CCR7|CCL25|CCL21|SAA1|C3|AVP|KNG1|GRP|UTS2D|MLN|TAC3|TRH|GNRH2|GPR4|CXCR7|INSL5|OPN1SW|INSL3|GPBAR1|GNB3|CASR|GNAS|ADCYAP1|VIP|PRLHR|SHH|WNT11|WNT10A|WN…	5	PC2NegCorCanonPathways
KEGG_NEUROACTIVE_LIGAND_RECEPTOR_INTERACTION	272	Neuroactive ligand-receptor interaction	58	0.2132	5.8e-25	1.28e-22	P2RY1|BDKRB1|FPR2|MCHR2|TACR1|GHSR|MLNR|BRS3|CHRM1|CHRM5|ADRA1A|PTGER1|P2RY10|P2RY2|PPYR1|OPRM1|NPBWR1|OPRD1|SSTR4|SSTR5|GALR3|PTGER3|ADORA1|S1PR5|MTNR1B|RXFP2|HTR4|HTR6|HTR7|DRD1|HRH2|LHCGR|FSHR|GABBR1|GLP1R|SCTR|PTH1R|PRLHR|PRLR|GH1|LEPR|GABRR2|GRIA1|GRIA4|CHRNG|CHRNA4|CHRNA6|NR3C1|THRA|THRB|P2RX3|TRPV1|GZMA|CRHR1|MAS1|GABRG1|GRID1|GPR50	6	PC2NegCorCanonPathways
REACTOME_CLASS_A1_RHODOPSIN_LIKE_RECEPTORS	305	Genes involved in Class A/1 (Rhodopsin-like receptors)	57	0.1869	1.38e-21	2.61e-19	P2RY1|BDKRB1|FPR2|MCHR2|TACR1|GHSR|MLNR|BRS3|CHRM1|CHRM5|ADRA1A|PTGER1|P2RY10|P2RY2|PPYR1|OPRM1|NPBWR1|OPRD1|SSTR4|SSTR5|GALR3|PTGER3|ADORA1|S1PR5|MTNR1B|RXFP2|HTR4|HTR6|HTR7|DRD1|HRH2|LHCGR|FSHR|CCR2|XCR1|CCR3|CXCR3|CCR7|CCL25|CCL21|SAA1|C3|AVP|KNG1|GRP|UTS2D|MLN|TAC3|TRH|GNRH2|GPR4|CXCR7|INSL5|OPN1SW|INSL3|GPBAR1|PRLHR	7	PC2NegCorCanonPathways
KEGG_CYTOKINE_CYTOKINE_RECEPTOR_INTERACTION	267	Cytokine-cytokine receptor interaction	53	0.1985	2.04e-21	3.36e-19	CCR2|XCR1|CCR3|CXCR3|CCR7|CCL25|CCL21|EGFR|PRLR|GH1|LEPR|IFNA7|HGF|IL1R1|IL1R2|IL5|IL7|IL5RA|IL6ST|TGFB3|PDGFRA|CSF3R|FLT3|KITLG|FASLG|CSF3|EPO|IL4R|TPO|CSF1|IL13|IL15RA|IL10RA|IL22RA2|IL22|CTF1|CNTFR|IL21R|TSLP|FLT1|TNFRSF10C|TNFRSF18|TNFSF13|TNFRSF17|BMPR1A|GDF5|EDA|LTB|TNFRSF19|IL25|RELT|TNFSF14|TNFSF18	8	PC2NegCorCanonPathways
REACTOME_NEURONAL_SYSTEM	279	Genes involved in Neuronal System	50	0.1792	2.61e-18	3.83e-16	GNGT1|GABBR1|GNB3|PDPK1|ADCY4|ADCY7|RPS6KA3|CAMK2B|CAMK2D|GABRR2|GRIA1|GRIA4|CHRNG|CHRNA4|CHRNA6|ABCC8|SLC6A3|SLC5A7|SLC1A6|KCNMB2|KCNMB1|KCNQ2|KCNJ15|KCNJ16|KCNJ11|KCNC2|KCNQ1|KCNA1|KCNC1|KCNC3|KCNC4|KCND2|KCNS2|KCNH7|KCNG4|KCNJ14|KCNK2|KCNK10|KCNK17|CACNB1|DLG3|BRAF|CAMKK1|AKAP9|NSF|GRIP2|SYN1|SYN3|GJD2|VAMP1	9	PC2NegCorCanonPathways
REACTOME_IMMUNE_SYSTEM	933	Genes involved in Immune System	99	0.1061	2.31e-17	3.05e-15	CCR2|SAA1|C3|PDPK1|PIK3CA|PIK3R1|RASGRP2|CDC42|AKT2|RPS6KA3|PPP2CB|CAMK2B|CAMK2D|PRLR|GH1|IFNA7|HGF|IL1R1|IL1R2|IL5|IL7|IL5RA|IL6ST|NUP155|POM121|ITGB1|SHC1|LCK|KIF5B|KLC4|SMURF2|MAP2K6|NCAM1|PTPRC|VASP|CR1|C4BPB|C4BPA|CFH|CD46|C9|MAPK10|CASP8|CD14|DUSP6|CASP1|NOD2|PELI1|TLR1|TIRAP|TLR6|S100A12|SIGIRR|TLR9|EEA1|CASP10|CASP2|DEFB118|DEFB108B|DEFB110|DEFB132|DEFB103B|DEFA4|RIPK3|NLRP1|TANK|CD8A|CD8…	10	PC2NegCorCanonPathways
REACTOME_G_ALPHA_Q_SIGNALLING_EVENTS	184	Genes involved in G alpha (q) signalling events	38	0.2065	2.3e-16	2.76e-14	GNGT1|P2RY1|BDKRB1|FPR2|MCHR2|TACR1|GHSR|MLNR|BRS3|CHRM1|CHRM5|ADRA1A|PTGER1|P2RY10|P2RY2|XCR1|SAA1|AVP|KNG1|GRP|UTS2D|MLN|TAC3|TRH|GNRH2|GPR4|GNB3|CASR|PIK3CA|PIK3R1|RASGRP2|TRPC7|GNA15|DGKA|DGKB|DGKD|DGKK|KALRN	11	PC2NegCorCanonPathways
REACTOME_GASTRIN_CREB_SIGNALLING_PATHWAY_VIA_PKC_AND_MAPK	205	Genes involved in Gastrin-CREB signalling pathway via PKC and MAPK	40	0.1951	2.99e-16	3.29e-14	GNGT1|P2RY1|BDKRB1|FPR2|MCHR2|TACR1|GHSR|MLNR|BRS3|CHRM1|CHRM5|ADRA1A|PTGER1|P2RY10|P2RY2|XCR1|SAA1|AVP|KNG1|GRP|UTS2D|MLN|TAC3|TRH|GNRH2|GPR4|GNB3|CASR|PIK3CA|PIK3R1|RASGRP2|TRPC7|GNA15|DGKA|DGKB|DGKD|DGKK|KALRN|EGFR|RPS6KA3	12	PC2NegCorCanonPathways
REACTOME_TRANSMEMBRANE_TRANSPORT_OF_SMALL_MOLECULES	413	Genes involved in Transmembrane transport of small molecules	55	0.1332	3.59e-14	3.64e-12	GNGT1|AVP|GNB3|GNAS|ADCY4|ADCY7|GABRR2|ABCC8|SLC6A3|SLC5A7|SLC1A6|NUP155|POM121|SLC8A3|ATP2A1|SLC7A10|SLC2A2|GCK|G6PC2|HK1|SLCO1A2|SLC30A5|SLC39A4|SLC30A2|CP|SLC11A1|SLC22A3|SLC22A16|SLC22A8|SLC2A9|RHAG|SLC5A5|SLC3A1|SLC7A2|SLC26A9|SLC24A4|SLC34A3|SLC9A9|SLC4A8|SLC12A6|SLCO1C1|SLC28A1|FXYD2|AQP3|AQP4|AQP5|AQP7|ABCC5|STEAP3|ABCA2|ABCA12|ABCC6|ATP4B|ATP9A|ATP10D	13	PC2NegCorCanonPathways
REACTOME_HEMOSTASIS	466	Genes involved in Hemostasis	59	0.1266	4.06e-14	3.67e-12	GNGT1|P2RY1|KNG1|GNB3|GNAS|PDPK1|PIK3CA|PIK3R1|RASGRP2|CDC42|AKT2|TRPC7|GNA15|DGKA|DGKB|DGKD|DGKK|PDE1A|PDE2A|PPP2CB|IFNA7|HGF|TGFB3|KCNMB2|KCNMB1|ITGB1|SHC1|LCK|KIF5B|KLC4|SLC8A3|ATP2A1|SLC7A10|FGG|FGA|F5|F8|SERPING1|F13A1|SERPINA1|F10|F7|SELP|ESAM|SPN|PLEK|ITGAX|SIRPG|GRB7|CD48|DOK2|ANGPT4|BSG|TREM1|FGR|AKAP1|HIST1H3I|RAD51C|MFN1	14	PC2NegCorCanonPathways
REACTOME_GENERIC_TRANSCRIPTION_PATHWAY	352	Genes involved in Generic Transcription Pathway	50	0.142	4.17e-14	3.67e-12	NR3C1|THRA|THRB|SMURF2|HNF4A|HNF4G|NR5A2|MED1|MED7|AR|RXRG|RARA|NR3C2|PGR|NR4A3|NR1I3|ESRRB|YAP1|TEAD1|RUNX2|TGIF1|MEN1|ZNF197|ZNF560|ZNF582|ZNF92|ZKSCAN5|ZNF493|ZNF546|ZNF445|ZNF354A|ZNF3|ZNF33A|ZNF37A|ZNF221|ZNF189|ZNF200|ZNF202|ZNF208|ZNF214|ZNF226|ZNF655|ZNF606|ZFP2|ZNF436|ZNF528|ZNF607|ZNF566|ZNF551|ZNF585B	15	PC2NegCorCanonPathways
REACTOME_G_ALPHA_I_SIGNALLING_EVENTS	195	Genes involved in G alpha (i) signalling events	36	0.1846	5.33e-14	4.4e-12	GNGT1|BDKRB1|FPR2|MCHR2|PPYR1|OPRM1|NPBWR1|OPRD1|SSTR4|SSTR5|GALR3|PTGER3|ADORA1|S1PR5|MTNR1B|GABBR1|CCR2|CCR3|CXCR3|CCR7|CCL25|CCL21|SAA1|C3|KNG1|CXCR7|INSL5|OPN1SW|GNB3|CASR|GNAS|ADCY4|ADCY7|GNAT1|RGS9|RGS6	16	PC2NegCorCanonPathways
REACTOME_PEPTIDE_LIGAND_BINDING_RECEPTORS	188	Genes involved in Peptide ligand-binding receptors	35	0.1862	9.17e-14	7.12e-12	BDKRB1|FPR2|MCHR2|TACR1|GHSR|MLNR|BRS3|PPYR1|OPRM1|NPBWR1|OPRD1|SSTR4|SSTR5|GALR3|RXFP2|CCR2|XCR1|CCR3|CXCR3|CCR7|CCL25|CCL21|SAA1|C3|AVP|KNG1|GRP|UTS2D|MLN|TAC3|TRH|CXCR7|INSL5|INSL3|PRLHR	17	PC2NegCorCanonPathways
REACTOME_POTASSIUM_CHANNELS	98	Genes involved in Potassium Channels	24	0.2449	1.48e-12	1.08e-10	GNGT1|GABBR1|GNB3|ABCC8|KCNMB2|KCNMB1|KCNQ2|KCNJ15|KCNJ16|KCNJ11|KCNC2|KCNQ1|KCNA1|KCNC1|KCNC3|KCNC4|KCND2|KCNS2|KCNH7|KCNG4|KCNJ14|KCNK2|KCNK10|KCNK17	18	PC2NegCorCanonPathways
REACTOME_DEVELOPMENTAL_BIOLOGY	396	Genes involved in Developmental Biology	50	0.1263	3.87e-12	2.69e-10	CDC42|AKT2|TRPC7|EGFR|RPS6KA3|KCNQ2|CACNB1|DLG3|ITGB1|MAP2K6|NCAM1|PTPRC|VASP|SLC2A2|GCK|HNF4A|HNF4G|NR5A2|MED1|MED7|CACNA1G|COL4A4|ARHGAP35|NTN1|SPTB|SCN3B|ANK1|SCN2A|SCN4A|SCN5A|SCN8A|SLIT1|SEMA4D|DPYSL5|MYH11|COL9A1|COL9A2|GFRA1|PSPN|ARTN|CD72|CRMP1|TRPC5|PKLR|FOXA2|HNF1B|NKX6-1|MED13L|PCSK6|NODAL	19	PC2NegCorCanonPathways
KEGG_CALCIUM_SIGNALING_PATHWAY	178	Calcium signaling pathway	31	0.1742	1.43e-11	9.41e-10	BDKRB1|TACR1|CHRM1|CHRM5|ADRA1A|PTGER1|PTGER3|HTR4|HTR6|HTR7|DRD1|HRH2|LHCGR|GNAS|ADCY4|ADCY7|GNA15|PDE1A|EGFR|CAMK2B|CAMK2D|P2RX3|PDGFRA|SLC8A3|ATP2A1|CACNA1G|ERBB3|ERBB4|PHKB|PHKG1|TNNC2	20	PC2NegCorCanonPathways
REACTOME_G_ALPHA_S_SIGNALLING_EVENTS	121	Genes involved in G alpha (s) signalling events	25	0.2066	2.87e-11	1.8e-09	GNGT1|RXFP2|HTR4|HTR6|HTR7|DRD1|HRH2|LHCGR|FSHR|GLP1R|SCTR|PTH1R|AVP|INSL3|GPBAR1|GNB3|GNAS|ADCYAP1|VIP|ADCY4|ADCY7|PDE1A|PDE2A|PDE4B|PDE7B	21	PC2NegCorCanonPathways
KEGG_COMPLEMENT_AND_COAGULATION_CASCADES	69	Complement and coagulation cascades	19	0.2754	3.36e-11	2.02e-09	BDKRB1|C3|KNG1|CR1|C4BPB|C4BPA|CFH|CD46|C9|FGG|FGA|F5|F8|SERPING1|F13A1|SERPINA1|F10|F7|CPB2	22	PC2NegCorCanonPathways
REACTOME_INNATE_IMMUNE_SYSTEM	279	Genes involved in Innate Immune System	38	0.1362	1.58e-10	9.09e-09	CCR2|SAA1|C3|RPS6KA3|PPP2CB|IFNA7|MAP2K6|CR1|C4BPB|C4BPA|CFH|CD46|C9|MAPK10|CASP8|CD14|DUSP6|CASP1|NOD2|PELI1|TLR1|TIRAP|TLR6|S100A12|SIGIRR|TLR9|EEA1|CASP10|CASP2|DEFB118|DEFB108B|DEFB110|DEFB132|DEFB103B|DEFA4|RIPK3|NLRP1|TANK	23	PC2NegCorCanonPathways
KEGG_CELL_ADHESION_MOLECULES_CAMS	134	Cell adhesion molecules (CAMs)	25	0.1866	2.88e-10	1.58e-08	ITGB1|NCAM1|PTPRC|CD8A|CD86|PDCD1LG2|CD226|SELP|ESAM|SPN|CLDN3|CLDN17|CLDN18|CLDN10|CLDN8|CLDN9|PVRL1|OCLN|CLDN23|SDC1|NEGR1|CNTNAP2|NLGN3|SIGLEC1|NRXN3	24	PC2NegCorCanonPathways
KEGG_PATHWAYS_IN_CANCER	328	Pathways in cancer	41	0.125	4.41e-10	2.27e-08	PIK3CA|PIK3R1|CDC42|AKT2|SHH|WNT11|WNT10A|WNT8B|PTCH2|EGFR|HGF|TGFB3|PDGFRA|CSF3R|FLT3|KITLG|FASLG|BRAF|ITGB1|MAPK10|CASP8|PML|AR|RXRG|RARA|COL4A4|NTRK1|FGF8|FGF6|FGF5|FGF13|FGF14|APC2|LAMB3|RASSF5|LAMA2|RALGDS|TCF7|CCNE2|HHIP|TRAF5	25	PC2NegCorCanonPathways
KEGG_HEMATOPOIETIC_CELL_LINEAGE	88	Hematopoietic cell lineage	20	0.2273	4.47e-10	2.27e-08	IL1R1|IL1R2|IL5|IL7|IL5RA|CSF3R|FLT3|KITLG|CSF3|EPO|IL4R|TPO|CSF1|CR1|CD14|CD8A|CD3D|FCER2|CD5|DNTT	26	PC2NegCorCanonPathways
REACTOME_SLC_MEDIATED_TRANSMEMBRANE_TRANSPORT	241	Genes involved in SLC-mediated transmembrane transport	34	0.1411	5.6e-10	2.74e-08	AVP|SLC6A3|SLC5A7|SLC1A6|NUP155|POM121|SLC8A3|SLC7A10|SLC2A2|GCK|G6PC2|HK1|SLCO1A2|SLC30A5|SLC39A4|SLC30A2|CP|SLC11A1|SLC22A3|SLC22A16|SLC22A8|SLC2A9|RHAG|SLC5A5|SLC3A1|SLC7A2|SLC26A9|SLC24A4|SLC34A3|SLC9A9|SLC4A8|SLC12A6|SLCO1C1|SLC28A1	27	PC2NegCorCanonPathways
REACTOME_NUCLEAR_RECEPTOR_TRANSCRIPTION_PATHWAY	49	Genes involved in Nuclear Receptor transcription pathway	15	0.3061	7.59e-10	3.58e-08	NR3C1|THRA|THRB|HNF4A|HNF4G|NR5A2|MED1|AR|RXRG|RARA|NR3C2|PGR|NR4A3|NR1I3|ESRRB	28	PC2NegCorCanonPathways
REACTOME_TRANSMISSION_ACROSS_CHEMICAL_SYNAPSES	186	Genes involved in Transmission across Chemical Synapses	29	0.1559	9.66e-10	4.4e-08	GNGT1|GABBR1|GNB3|PDPK1|ADCY4|ADCY7|RPS6KA3|CAMK2B|CAMK2D|GABRR2|GRIA1|GRIA4|CHRNG|CHRNA4|CHRNA6|SLC6A3|SLC5A7|SLC1A6|KCNJ15|KCNJ16|CACNB1|DLG3|BRAF|CAMKK1|AKAP9|NSF|GRIP2|SYN1|SYN3	29	PC2NegCorCanonPathways
REACTOME_AXON_GUIDANCE	251	Genes involved in Axon guidance	34	0.1355	1.65e-09	7.26e-08	CDC42|TRPC7|EGFR|RPS6KA3|KCNQ2|CACNB1|DLG3|ITGB1|NCAM1|PTPRC|VASP|CACNA1G|COL4A4|ARHGAP35|NTN1|SPTB|SCN3B|ANK1|SCN2A|SCN4A|SCN5A|SCN8A|SLIT1|SEMA4D|DPYSL5|MYH11|COL9A1|COL9A2|GFRA1|PSPN|ARTN|CD72|CRMP1|TRPC5	30	PC2NegCorCanonPathways
KEGG_MAPK_SIGNALING_PATHWAY	267	MAPK signaling pathway	35	0.1311	2.31e-09	9.84e-08	RASGRP2|CDC42|AKT2|EGFR|RPS6KA3|IL1R1|IL1R2|TGFB3|PDGFRA|FASLG|CACNB1|BRAF|MAP2K6|MAPK10|CD14|DUSP6|MAP3K3|PPM1B|CACNA1G|NTRK1|FGF8|FGF6|FGF5|FGF13|FGF14|MAPK8IP3|BDNF|NTF4|RASA1|NFATC2|PLA2G6|MAPT|STMN1|CACNG7|GADD45G	31	PC2NegCorCanonPathways
KEGG_JAK_STAT_SIGNALING_PATHWAY	155	Jak-STAT signaling pathway	25	0.1613	6.66e-09	2.75e-07	PIK3CA|PIK3R1|AKT2|PRLR|GH1|LEPR|IFNA7|IL5|IL7|IL5RA|IL6ST|CSF3R|CSF3|EPO|IL4R|TPO|IL13|IL15RA|IL10RA|IL22RA2|IL22|CTF1|CNTFR|IL21R|TSLP	32	PC2NegCorCanonPathways
REACTOME_NEUROTRANSMITTER_RECEPTOR_BINDING_AND_DOWNSTREAM_TRANSMISSION_IN_THE_POSTSYNAPTIC_CELL	137	Genes involved in Neurotransmitter Receptor Binding And Downstream Transmission In The Postsynaptic Cell	23	0.1679	1.21e-08	4.85e-07	GNGT1|GABBR1|GNB3|PDPK1|ADCY4|ADCY7|RPS6KA3|CAMK2B|CAMK2D|GABRR2|GRIA1|GRIA4|CHRNG|CHRNA4|CHRNA6|KCNJ15|KCNJ16|DLG3|BRAF|CAMKK1|AKAP9|NSF|GRIP2	33	PC2NegCorCanonPathways
REACTOME_PLATELET_ACTIVATION_SIGNALING_AND_AGGREGATION	208	Genes involved in Platelet activation, signaling and aggregation	29	0.1394	1.32e-08	5.08e-07	GNGT1|P2RY1|KNG1|GNB3|PDPK1|PIK3CA|PIK3R1|RASGRP2|CDC42|AKT2|TRPC7|GNA15|DGKA|DGKB|DGKD|DGKK|HGF|TGFB3|SHC1|LCK|FGG|FGA|F5|F8|SERPING1|F13A1|SERPINA1|SELP|PLEK	34	PC2NegCorCanonPathways
REACTOME_CYTOCHROME_P450_ARRANGED_BY_SUBSTRATE_TYPE	51	Genes involved in Cytochrome P450 - arranged by substrate type	14	0.2745	1.35e-08	5.08e-07	CYP1A1|CYP3A4|CYP1A2|CYP2C9|CYP2A6|CYP2F1|CYP2D6|CYP7A1|CYP11B2|CYP24A1|CYP26A1|CYP2S1|CYP2W1|CYP4F11	35	PC2NegCorCanonPathways
REACTOME_BIOLOGICAL_OXIDATIONS	139	Genes involved in Biological oxidations	23	0.1655	1.61e-08	5.9e-07	CYP1A1|CYP3A4|CYP1A2|CYP2C9|CYP2A6|CYP2F1|CYP2D6|CYP7A1|CYP11B2|CYP24A1|CYP26A1|CYP2S1|CYP2W1|CYP4F11|ADH6|UGT2B17|BPNT1|MAT1A|GCLC|SULT1A1|GGT5|ACSM1|GLYAT	36	PC2NegCorCanonPathways
REACTOME_INTEGRATION_OF_ENERGY_METABOLISM	120	Genes involved in Integration of energy metabolism	20	0.1667	1.2e-07	4.29e-06	GNGT1|GLP1R|GRP|GNB3|GNAS|ADCY4|ADCY7|GNA15|PPP2CB|ABCC8|KCNJ11|KCNC2|SLC2A2|PKLR|PRKAG2|ACACA|AGPAT1|SPCS2|GPR119|CDX2	37	PC2NegCorCanonPathways
REACTOME_PHASE1_FUNCTIONALIZATION_OF_COMPOUNDS	70	Genes involved in Phase 1 - Functionalization of compounds	15	0.2143	1.53e-07	5.3e-06	CYP1A1|CYP3A4|CYP1A2|CYP2C9|CYP2A6|CYP2F1|CYP2D6|CYP7A1|CYP11B2|CYP24A1|CYP26A1|CYP2S1|CYP2W1|CYP4F11|ADH6	38	PC2NegCorCanonPathways
REACTOME_CELL_SURFACE_INTERACTIONS_AT_THE_VASCULAR_WALL	91	Genes involved in Cell surface interactions at the vascular wall	17	0.1868	1.93e-07	6.52e-06	PIK3CA|PIK3R1|ITGB1|SHC1|LCK|SLC7A10|SELP|ESAM|SPN|ITGAX|SIRPG|GRB7|CD48|DOK2|ANGPT4|BSG|TREM1	39	PC2NegCorCanonPathways
PID_HNF3BPATHWAY	45	FOXA2 and FOXA3 transcription factor networks	12	0.2667	2.08e-07	6.68e-06	NR3C1|ABCC8|KCNJ11|SLC2A2|GCK|HNF4A|PKLR|FOXA2|HNF1B|IGFBP1|TAT|NKX2-1	40	PC2NegCorCanonPathways
ST_DIFFERENTIATION_PATHWAY_IN_PC12_CELLS	45	Differentiation Pathway in PC12 Cells; this is a specific case of PAC1 Receptor Pathway.	12	0.2667	2.08e-07	6.68e-06	PIK3CA|PIK3R1|RPS6KA3|BRAF|SHC1|MAPK10|NTRK1|MAPK8IP3|CAMP|TH|EGR4|CREB5	41	PC2NegCorCanonPathways
REACTOME_REGULATION_OF_BETA_CELL_DEVELOPMENT	30	Genes involved in Regulation of beta-cell development	10	0.3333	2.12e-07	6.68e-06	AKT2|SLC2A2|GCK|HNF4A|HNF4G|NR5A2|PKLR|FOXA2|HNF1B|NKX6-1	42	PC2NegCorCanonPathways
KEGG_MATURITY_ONSET_DIABETES_OF_THE_YOUNG	25	Maturity onset diabetes of the young	9	0.36	4.09e-07	1.25e-05	SLC2A2|GCK|HNF4A|HNF4G|NR5A2|PKLR|FOXA2|HNF1B|NKX6-1	43	PC2NegCorCanonPathways
REACTOME_REGULATION_OF_GENE_EXPRESSION_IN_BETA_CELLS	20	Genes involved in Regulation of gene expression in beta cells	8	0.4	7.12e-07	2.13e-05	AKT2|SLC2A2|GCK|HNF4A|HNF4G|PKLR|FOXA2|NKX6-1	44	PC2NegCorCanonPathways
REACTOME_VOLTAGE_GATED_POTASSIUM_CHANNELS	43	Genes involved in Voltage gated Potassium channels	11	0.2558	1.06e-06	3.1e-05	KCNQ2|KCNC2|KCNQ1|KCNA1|KCNC1|KCNC3|KCNC4|KCND2|KCNS2|KCNH7|KCNG4	45	PC2NegCorCanonPathways
KEGG_TASTE_TRANSDUCTION	52	Taste transduction	12	0.2308	1.14e-06	3.27e-05	GNB3|GNAS|ADCY4|PDE1A|TAS1R1|SCNN1B|TAS2R39|TAS2R1|TAS2R7|TAS2R10|TAS2R5|TAS2R38	46	PC2NegCorCanonPathways
KEGG_REGULATION_OF_ACTIN_CYTOSKELETON	216	Regulation of actin cytoskeleton	26	0.1204	1.33e-06	3.72e-05	BDKRB1|CHRM1|CHRM5|PIK3CA|PIK3R1|CDC42|ARHGEF4|EGFR|PDGFRA|BRAF|ITGB1|CD14|ITGAX|ARHGAP35|FGF8|FGF6|FGF5|FGF13|FGF14|APC2|MYLPF|ARPC2|CYFIP2|WASF1|NCKAP1L|PFN3	47	PC2NegCorCanonPathways
BIOCARTA_HER2_PATHWAY	22	Role of ERBB2 in Signal Transduction and Oncology	8	0.3636	1.68e-06	4.61e-05	PIK3CA|PIK3R1|EGFR|IL6ST|SHC1|ERBB3|ERBB4|GRIP1	48	PC2NegCorCanonPathways
REACTOME_XENOBIOTICS	16	Genes involved in Xenobiotics	7	0.4375	1.75e-06	4.72e-05	CYP1A1|CYP3A4|CYP1A2|CYP2C9|CYP2A6|CYP2F1|CYP2D6	49	PC2NegCorCanonPathways
REACTOME_SIGNALING_BY_ILS	107	Genes involved in Signaling by Interleukins	17	0.1589	2.07e-06	5.47e-05	PIK3CA|PIK3R1|HGF|IL1R1|IL1R2|IL5|IL7|IL5RA|IL6ST|SHC1|LCK|MAP2K6|CASP1|NOD2|PELI1|MAP3K3|IL1RN	50	PC2NegCorCanonPathways
REACTOME_CELL_CELL_COMMUNICATION	120	Genes involved in Cell-Cell communication	18	0.15	2.47e-06	6.17e-05	PIK3CA|PIK3R1|ITGB1|VASP|SIRPG|NTN1|CLDN3|CLDN17|CLDN18|CLDN10|CLDN8|CLDN9|PVRL1|LAMB3|PVRL4|CDH11|CDH24|FBLIM1	51	PC2NegCorCanonPathways
BIOCARTA_INTRINSIC_PATHWAY	23	Intrinsic Prothrombin Activation Pathway	8	0.3478	2.48e-06	6.17e-05	KNG1|FGG|FGA|F5|F8|SERPING1|F10|COL4A4	52	PC2NegCorCanonPathways
REACTOME_INTERACTION_BETWEEN_L1_AND_ANKYRINS	23	Genes involved in Interaction between L1 and Ankyrins	8	0.3478	2.48e-06	6.17e-05	KCNQ2|SPTB|SCN3B|ANK1|SCN2A|SCN4A|SCN5A|SCN8A	53	PC2NegCorCanonPathways
REACTOME_CYTOKINE_SIGNALING_IN_IMMUNE_SYSTEM	270	Genes involved in Cytokine Signaling in Immune system	29	0.1074	3.46e-06	8.45e-05	PIK3CA|PIK3R1|CAMK2B|CAMK2D|PRLR|GH1|IFNA7|HGF|IL1R1|IL1R2|IL5|IL7|IL5RA|IL6ST|NUP155|POM121|SHC1|LCK|MAP2K6|NCAM1|CASP1|NOD2|PELI1|PML|MAP3K3|PPM1B|IL1RN|FCGR1B|GBP5	54	PC2NegCorCanonPathways
REACTOME_CELL_JUNCTION_ORGANIZATION	78	Genes involved in Cell junction organization	14	0.1795	3.73e-06	8.95e-05	ITGB1|VASP|CLDN3|CLDN17|CLDN18|CLDN10|CLDN8|CLDN9|PVRL1|LAMB3|PVRL4|CDH11|CDH24|FBLIM1	55	PC2NegCorCanonPathways
PID_SHP2_PATHWAY	58	SHP2 signaling	12	0.2069	3.91e-06	9.22e-05	PIK3CA|PIK3R1|EGFR|IL6ST|SHC1|LCK|ARHGAP35|NTRK1|BDNF|NTF4|GAB1|NTRK3	56	PC2NegCorCanonPathways
PID_EPHBFWDPATHWAY	40	EPHB forward signaling	10	0.25	4.1e-06	9.49e-05	PIK3CA|PIK3R1|CDC42|KALRN|GRIA1|SHC1|GRB7|RASA1|EFNA5|SYNJ1	57	PC2NegCorCanonPathways
REACTOME_FORMATION_OF_FIBRIN_CLOT_CLOTTING_CASCADE	32	Genes involved in Formation of Fibrin Clot (Clotting Cascade)	9	0.2812	4.31e-06	9.81e-05	KNG1|FGG|FGA|F5|F8|SERPING1|F13A1|F10|F7	58	PC2NegCorCanonPathways
REACTOME_SIGNALING_BY_FGFR_IN_DISEASE	127	Genes involved in Signaling by FGFR in disease	18	0.1417	5.62e-06	0.000126	PDPK1|ADCY4|ADCY7|PIK3CA|PIK3R1|AKT2|PDE1A|PPP2CB|BRAF|SHC1|FGF8|FGF6|FGF5|GAB1|TRIM24|CUX1|MYO18A|KL	59	PC2NegCorCanonPathways
KEGG_ALDOSTERONE_REGULATED_SODIUM_REABSORPTION	42	Aldosterone-regulated sodium reabsorption	10	0.2381	6.59e-06	0.000145	PDPK1|PIK3CA|PIK3R1|FXYD2|NR3C2|SCNN1B|SLC9A3R2|HSD11B1|HSD11B2|FXYD4	60	PC2NegCorCanonPathways
KEGG_AXON_GUIDANCE	129	Axon guidance	18	0.1395	7.02e-06	0.000152	CDC42|ITGB1|NTN1|SLIT1|SEMA4D|DPYSL5|RASA1|NFATC2|EFNA5|NFATC3|RGS3|EPHA5|EPHA7|EPHA6|SEMA6C|NTNG1|SEMA3G|ABLIM2	61	PC2NegCorCanonPathways
PID_IL1PATHWAY	34	IL1-mediated signaling events	9	0.2647	7.48e-06	0.000159	PIK3CA|PIK3R1|IL1R1|IL1R2|MAP2K6|CASP1|MAP3K3|IL1RN|ERC1	62	PC2NegCorCanonPathways
KEGG_LEUKOCYTE_TRANSENDOTHELIAL_MIGRATION	118	Leukocyte transendothelial migration	17	0.1441	8.11e-06	0.000168	PIK3CA|PIK3R1|CDC42|ITGB1|VASP|ESAM|ARHGAP35|CLDN3|CLDN17|CLDN18|CLDN10|CLDN8|CLDN9|OCLN|CLDN23|RASSF5|MYLPF	63	PC2NegCorCanonPathways
PID_TRKRPATHWAY	62	Neurotrophic factor-mediated Trk receptor signaling	12	0.1935	8.12e-06	0.000168	PIK3CA|PIK3R1|CDC42|SHC1|NTRK1|BDNF|NTF4|RASA1|GAB1|NTRK3|ELMO1|FAIM	64	PC2NegCorCanonPathways
REACTOME_REGULATION_OF_COMPLEMENT_CASCADE	14	Genes involved in Regulation of Complement cascade	6	0.4286	1.16e-05	0.000235	C3|CR1|C4BPB|C4BPA|CFH|CD46	65	PC2NegCorCanonPathways
KEGG_FOCAL_ADHESION	201	Focal adhesion	23	0.1144	1.22e-05	0.000245	PDPK1|PIK3CA|PIK3R1|CDC42|AKT2|EGFR|HGF|PDGFRA|FLT1|BRAF|ITGB1|SHC1|VASP|MAPK10|COL4A4|ARHGAP35|LAMB3|LAMA2|MYLPF|COL11A1|CAV3|CHAD|PARVG	66	PC2NegCorCanonPathways
ST_ADRENERGIC	36	Adrenergic Pathway	9	0.25	1.24e-05	0.000245	PIK3CA|PIK3R1|GNA15|EGFR|BRAF|MAPK10|AR|CAMP|PTX3	67	PC2NegCorCanonPathways
REACTOME_ACTIVATION_OF_NMDA_RECEPTOR_UPON_GLUTAMATE_BINDING_AND_POSTSYNAPTIC_EVENTS	37	Genes involved in Activation of NMDA receptor upon glutamate binding and postsynaptic events	9	0.2432	1.58e-05	0.000308	PDPK1|RPS6KA3|CAMK2B|CAMK2D|GRIA1|GRIA4|BRAF|CAMKK1|AKAP9	68	PC2NegCorCanonPathways
KEGG_INSULIN_SIGNALING_PATHWAY	137	Insulin signaling pathway	18	0.1314	1.63e-05	0.000308	PDPK1|PIK3CA|PIK3R1|AKT2|BRAF|SHC1|MAPK10|GCK|G6PC2|HK1|PKLR|PHKB|PHKG1|PRKAG2|ACACA|PRKAG3|SORBS1|INPP5D	69	PC2NegCorCanonPathways
KEGG_NATURAL_KILLER_CELL_MEDIATED_CYTOTOXICITY	137	Natural killer cell mediated cytotoxicity	18	0.1314	1.63e-05	0.000308	PIK3CA|PIK3R1|IFNA7|FASLG|TNFRSF10C|BRAF|SHC1|LCK|KIR2DL4|CD48|NFATC2|NFATC3|GZMB|KLRC3|KLRC2|KIR2DL5A|NCR3|NCR1	70	PC2NegCorCanonPathways
KEGG_ADIPOCYTOKINE_SIGNALING_PATHWAY	67	Adipocytokine signaling pathway	12	0.1791	1.86e-05	0.000341	AKT2|LEPR|CAMKK1|MAPK10|G6PC2|RXRG|PRKAG2|PRKAG3|ACSL4|ACSL6|ACSL5|ADIPOR1	71	PC2NegCorCanonPathways
BIOCARTA_STEM_PATHWAY	15	Regulation of hematopoiesis by cytokines	6	0.4	1.86e-05	0.000341	IL5|IL7|CSF3|EPO|CSF1|CD8A	72	PC2NegCorCanonPathways
KEGG_TYPE_II_DIABETES_MELLITUS	47	Type II diabetes mellitus	10	0.2128	1.92e-05	0.000347	PIK3CA|PIK3R1|ABCC8|KCNJ11|MAPK10|SLC2A2|GCK|HK1|CACNA1G|PKLR	73	PC2NegCorCanonPathways
KEGG_NEUROTROPHIN_SIGNALING_PATHWAY	126	Neurotrophin signaling pathway	17	0.1349	1.96e-05	0.00035	PIK3CA|PIK3R1|CDC42|AKT2|RPS6KA3|CAMK2B|CAMK2D|FASLG|BRAF|SHC1|MAPK10|MAP3K3|NTRK1|BDNF|NTF4|GAB1|NTRK3	74	PC2NegCorCanonPathways
REACTOME_ADAPTIVE_IMMUNE_SYSTEM	539	Genes involved in Adaptive Immune System	44	0.0816	2.03e-05	0.000357	C3|PDPK1|PIK3CA|PIK3R1|RASGRP2|CDC42|AKT2|PPP2CB|ITGB1|SHC1|LCK|KIF5B|KLC4|SMURF2|PTPRC|VASP|CD8A|CD86|PDCD1LG2|CD226|CD3D|FCGR1B|KIR2DL4|BLK|ICAM4|SH3KBP1|CD79A|DCTN1|DCTN6|PARK2|CDC27|LILRA1|UBE2U|UBE2Z|UBE2H|UBE3B|KLHL20|ASB11|ASB6|FBXO3|TRIM36|RNF6|RNF34|FBXO44	75	PC2NegCorCanonPathways
PID_EPHRINBREVPATHWAY	30	Ephrin B reverse signaling	8	0.2667	2.28e-05	0.000391	PIK3CA|PIK3R1|LCK|BLK|FGG|FGA|FGR|RGS3	76	PC2NegCorCanonPathways
REACTOME_SIGNALING_BY_FGFR1_MUTANTS	30	Genes involved in Signaling by FGFR1 mutants	8	0.2667	2.28e-05	0.000391	PIK3CA|PIK3R1|FGF8|FGF6|FGF5|TRIM24|CUX1|MYO18A	77	PC2NegCorCanonPathways
REACTOME_MUSCLE_CONTRACTION	48	Genes involved in Muscle contraction	10	0.2083	2.33e-05	0.000395	MYH11|TNNC2|SORBS1|DMD|TNNT2|MYBPC1|MYBPC2|TCAP|SORBS3|LMOD1	78	PC2NegCorCanonPathways
REACTOME_NCAM1_INTERACTIONS	39	Genes involved in NCAM1 interactions	9	0.2308	2.5e-05	0.000418	CACNB1|NCAM1|CACNA1G|COL4A4|COL9A1|COL9A2|GFRA1|PSPN|ARTN	79	PC2NegCorCanonPathways
PID_PDGFRBPATHWAY	129	PDGFR-beta signaling pathway	17	0.1318	2.67e-05	0.000441	PIK3CA|PIK3R1|RPS6KA3|BRAF|SHC1|LCK|MAPK10|BLK|FGR|ARHGAP35|RASA1|ARPC2|CYFIP2|GAB1|SLC9A3R2|PPP2R2B|USP6NL	80	PC2NegCorCanonPathways
REACTOME_METABOLISM_OF_LIPIDS_AND_LIPOPROTEINS	478	Genes involved in Metabolism of lipids and lipoproteins	40	0.0837	2.71e-05	0.000442	PIK3CA|PIK3R1|SLCO1A2|MED1|MED7|YAP1|TEAD1|MED13L|SDC1|PLA2G6|CYP1A1|CYP7A1|CYP11B2|CYP24A1|PRKAG2|ACACA|AGPAT1|SYNJ1|HSD11B1|ACSL4|ACSL6|ACSL5|DGAT2|AGPAT3|ACOX1|NRF1|GRHL1|AKR1C4|PPAP2A|PNLIPRP2|LCAT|GBA3|PLD3|LPA|PI4K2B|MTMR7|ARSF|NEU3|GAL3ST1|GGPS1	81	PC2NegCorCanonPathways
REACTOME_INWARDLY_RECTIFYING_K_CHANNELS	31	Genes involved in Inwardly rectifying K+ channels	8	0.2581	2.96e-05	0.000476	GNGT1|GABBR1|GNB3|ABCC8|KCNJ15|KCNJ16|KCNJ11|KCNJ14	82	PC2NegCorCanonPathways
REACTOME_ACTIVATED_TLR4_SIGNALLING	93	Genes involved in Activated TLR4 signalling	14	0.1505	3.02e-05	0.00048	SAA1|RPS6KA3|PPP2CB|MAP2K6|MAPK10|CD14|DUSP6|NOD2|PELI1|TLR1|TIRAP|TLR6|S100A12|SIGIRR	83	PC2NegCorCanonPathways
REACTOME_TOLL_RECEPTOR_CASCADES	118	Genes involved in Toll Receptor Cascades	16	0.1356	3.2e-05	0.000503	SAA1|RPS6KA3|PPP2CB|MAP2K6|MAPK10|CD14|DUSP6|NOD2|PELI1|TLR1|TIRAP|TLR6|S100A12|SIGIRR|TLR9|EEA1	84	PC2NegCorCanonPathways
KEGG_MELANOMA	71	Melanoma	12	0.169	3.41e-05	0.000523	PIK3CA|PIK3R1|AKT2|EGFR|HGF|PDGFRA|BRAF|FGF8|FGF6|FGF5|FGF13|FGF14	85	PC2NegCorCanonPathways
REACTOME_PI3K_CASCADE	71	Genes involved in PI3K Cascade	12	0.169	3.41e-05	0.000523	PDPK1|PIK3CA|PIK3R1|AKT2|TLR9|FGF8|FGF6|FGF5|PRKAG2|GAB1|KL|PRKAG3	86	PC2NegCorCanonPathways
REACTOME_MYD88_MAL_CASCADE_INITIATED_ON_PLASMA_MEMBRANE	83	Genes involved in MyD88:Mal cascade initiated on plasma membrane	13	0.1566	3.75e-05	0.000569	SAA1|RPS6KA3|PPP2CB|MAP2K6|MAPK10|DUSP6|NOD2|PELI1|TLR1|TIRAP|TLR6|S100A12|SIGIRR	87	PC2NegCorCanonPathways
REACTOME_AQUAPORIN_MEDIATED_TRANSPORT	51	Genes involved in Aquaporin-mediated transport	10	0.1961	4.07e-05	0.000611	GNGT1|AVP|GNB3|GNAS|ADCY4|ADCY7|AQP3|AQP4|AQP5|AQP7	88	PC2NegCorCanonPathways
REACTOME_TIE2_SIGNALING	17	Genes involved in Tie2 Signaling	6	0.3529	4.28e-05	0.000635	PIK3CA|PIK3R1|SHC1|GRB7|DOK2|ANGPT4	89	PC2NegCorCanonPathways
BIOCARTA_CHREBP2_PATHWAY	42	Regulation And Function Of ChREBP in Liver	9	0.2143	4.71e-05	0.00069	PPP2CB|GCK|PKLR|PRKAG2|ACACA|PRKAG3|PPP2R2B|PPP2R2C|PPP2R3A	90	PC2NegCorCanonPathways
PID_PTP1BPATHWAY	52	Signaling events mediated by PTP1B	10	0.1923	4.85e-05	0.000704	PIK3CA|PIK3R1|EGFR|PRLR|LEPR|CSF1|SHC1|LCK|BLK|FGR	91	PC2NegCorCanonPathways
REACTOME_L1CAM_INTERACTIONS	86	Genes involved in L1CAM interactions	13	0.1512	5.5e-05	0.000789	EGFR|RPS6KA3|KCNQ2|DLG3|ITGB1|NCAM1|SPTB|SCN3B|ANK1|SCN2A|SCN4A|SCN5A|SCN8A	92	PC2NegCorCanonPathways
BIOCARTA_PTEN_PATHWAY	18	PTEN dependent cell cycle arrest and apoptosis	6	0.3333	6.2e-05	0.000864	PDPK1|PIK3CA|PIK3R1|FASLG|ITGB1|SHC1	93	PC2NegCorCanonPathways
KEGG_ERBB_SIGNALING_PATHWAY	87	ErbB signaling pathway	13	0.1494	6.22e-05	0.000864	PIK3CA|PIK3R1|AKT2|EGFR|CAMK2B|CAMK2D|BRAF|SHC1|MAPK10|ERBB3|ERBB4|GAB1|AREG	94	PC2NegCorCanonPathways
REACTOME_INSULIN_RECEPTOR_SIGNALLING_CASCADE	87	Genes involved in Insulin receptor signalling cascade	13	0.1494	6.22e-05	0.000864	PDPK1|PIK3CA|PIK3R1|AKT2|SHC1|TLR9|FGF8|FGF6|FGF5|PRKAG2|GAB1|KL|PRKAG3	95	PC2NegCorCanonPathways
REACTOME_SIGNALING_BY_FGFR	112	Genes involved in Signaling by FGFR	15	0.1339	6.46e-05	0.000888	PDPK1|ADCY4|ADCY7|PIK3CA|PIK3R1|AKT2|PDE1A|PPP2CB|BRAF|SHC1|FGF8|FGF6|FGF5|GAB1|KL	96	PC2NegCorCanonPathways
REACTOME_SIGNALING_BY_FGFR_MUTANTS	44	Genes involved in Signaling by FGFR mutants	9	0.2045	6.94e-05	0.000945	PIK3CA|PIK3R1|FGF8|FGF6|FGF5|GAB1|TRIM24|CUX1|MYO18A	97	PC2NegCorCanonPathways
REACTOME_CLASS_B_2_SECRETIN_FAMILY_RECEPTORS	88	Genes involved in Class B/2 (Secretin family receptors)	13	0.1477	7.02e-05	0.000946	GNGT1|GLP1R|SCTR|PTH1R|GNB3|GNAS|ADCYAP1|VIP|SHH|WNT11|WNT10A|WNT8B|PTCH2	98	PC2NegCorCanonPathways
REACTOME_TRANSPORT_OF_GLUCOSE_AND_OTHER_SUGARS_BILE_SALTS_AND_ORGANIC_ACIDS_METAL_IONS_AND_AMINE_COMPOUNDS	89	Genes involved in Transport of glucose and other sugars, bile salts and organic acids, metal ions and amine compounds	13	0.1461	7.92e-05	0.00105	SLC6A3|SLC5A7|SLC2A2|SLC30A5|SLC39A4|SLC30A2|CP|SLC11A1|SLC22A3|SLC22A16|SLC22A8|SLC2A9|RHAG	99	PC2NegCorCanonPathways
PID_FGF_PATHWAY	55	FGF signaling pathway	10	0.1818	8.01e-05	0.00105	PDPK1|PIK3CA|PIK3R1|HGF|SHC1|NCAM1|RUNX2|FGF8|FGF6|GAB1	100	PC2NegCorCanonPathways
CAGGTG_V$E12_Q6	2485	Genes with promoter regions [-2kb,2kb] around transcription start site containing the motif CAGGTG which matches annotation for TCF3: transcription factor 3 (E2A immunoglobulin enhancer binding factors E12/E47)	329	0.1324	4.78e-81	2.94e-78	BDNF|ETV1|DMD|CHD2|TGFB3|PLAG1|NR4A3|RGS3|TSC22D3|TRERF1|PTCHD1|FOXB1|POU3F3|MAPK10|FGF13|GNAS|CSRP3|ERBB3|HS6ST3|SORBS3|CYP26A1|LPHN1|NKX2-1|NTRK3|PPP2R2B|YPEL4|PAX2|BMF|SORBS1|DST|THRA|NCAM1|KCNK10|CRMP1|GRIA1|IGSF1|JPH3|DUSP6|KCNC2|ZDHHC15|ATXN7L1|BCL11A|CASKIN2|ADD3|WWP2|KCNMA1|SHANK2|HSD11B1|POU2AF1|GPR173|MYO19|GPR162|DCHS2|LDB3|ACAP1|PKP4|DNMT3B|HNF1B|FAM155B|LSM12|CSF3|MTUS1|SCN3B|CA7|FGF…	1	PC2NegCorTxnFactors
GGGAGGRR_V$MAZ_Q6	2274	Genes with promoter regions [-2kb,2kb] around transcription start site containing the motif GGGAGGRR which matches annotation for MAZ: MYC-associated zinc finger protein (purine-binding transcription factor)	266	0.117	6.73e-54	2.07e-51	BDNF|ETV1|DMD|CHD2|TGFB3|PLAG1|NR4A3|RGS3|TSC22D3|TRERF1|PTCHD1|FOXB1|POU3F3|MAPK10|FGF13|GNAS|CSRP3|ERBB3|HS6ST3|SORBS3|CYP26A1|LPHN1|NKX2-1|NTRK3|PPP2R2B|YPEL4|PAX2|BMF|SORBS1|DST|THRA|NCAM1|KCNK10|CRMP1|GRIA1|IGSF1|JPH3|DUSP6|KCNC2|ZDHHC15|ATXN7L1|BCL11A|CASKIN2|ADD3|WWP2|KCNMA1|SHANK2|HSD11B1|POU2AF1|GPR173|MYO19|GPR162|DCHS2|LDB3|ACAP1|PKP4|DNMT3B|HNF1B|FAM155B|LSM12|CSF3|MTUS1|SCN3B|CA7|FGF…	2	PC2NegCorTxnFactors
TTGTTT_V$FOXO4_01	2061	Genes with promoter regions [-2kb,2kb] around transcription start site containing the motif TTGTTT which matches annotation for MLLT7: myeloid/lymphoid or mixed-lineage leukemia (trithorax homolog, Drosophila); translocated to, 7	244	0.1184	3.15e-50	6.46e-48	BDNF|ETV1|DMD|CHD2|TGFB3|PLAG1|NR4A3|RGS3|TSC22D3|TRERF1|PTCHD1|FOXB1|POU3F3|MAPK10|FGF13|GNAS|CSRP3|ERBB3|HS6ST3|SORBS3|CYP26A1|LPHN1|NKX2-1|NTRK3|PPP2R2B|YPEL4|PAX2|BMF|SORBS1|DST|THRA|NCAM1|KCNK10|CRMP1|GRIA1|IGSF1|JPH3|DUSP6|KCNC2|ZDHHC15|MID2|WFIKKN2|ERBB4|POU3F4|NR3C1|RREB1|PRKAG2|NR3C2|TAL1|HECTD2|CARTPT|CALB1|LRP5|IL25|MGAT4B|DGKA|PDGFRA|GFRA1|SMOC1|BRS3|HDAC9|PNLIPRP2|SLC26A9|GPRIN3|MYO1…	3	PC2NegCorTxnFactors
TGGAAA_V$NFAT_Q4_01	1896	Genes with promoter regions [-2kb,2kb] around transcription start site containing the motif TGGAAA which matches annotation for NFAT<br> NFATC	231	0.1218	1.28e-49	1.97e-47	BDNF|ETV1|DMD|CHD2|TGFB3|PLAG1|NR4A3|RGS3|TSC22D3|TRERF1|PTCHD1|FOXB1|POU3F3|MAPK10|FGF13|GNAS|CSRP3|ERBB3|HS6ST3|SORBS3|ATXN7L1|BCL11A|CASKIN2|ADD3|WWP2|KCNMA1|SHANK2|HSD11B1|POU2AF1|GPR173|MYO19|GPR162|DCHS2|LDB3|ACAP1|PKP4|DNMT3B|HNF1B|FAM155B|LSM12|MID2|WFIKKN2|ERBB4|POU3F4|NR3C1|RREB1|PRKAG2|NR3C2|TAL1|HECTD2|CARTPT|CALB1|LRP5|IL25|MGAT4B|DGKA|PDGFRA|FAM19A1|ELMO1|POU4F3|APOBEC2|FGF8|IL22|LM…	4	PC2NegCorTxnFactors
TATAAA_V$TATA_01	1296	Genes with promoter regions [-2kb,2kb] around transcription start site containing the motif TATAAA which matches annotation for TAF<br> TATA	176	0.1358	5.04e-44	5.63e-42	BDNF|ETV1|DMD|CHD2|TGFB3|PLAG1|NR4A3|RGS3|TSC22D3|CYP26A1|LPHN1|ATXN7L1|CSF3|MTUS1|SCN3B|CA7|FGF5|TUBA4B|MID2|WFIKKN2|GFRA1|SMOC1|BRS3|HDAC9|PNLIPRP2|SLC26A9|FAM19A1|ELMO1|POU4F3|APOBEC2|FGF8|IL22|LMO2|PDZD2|GALNT7|SPTB|TACR1|SCRT2|IGSF21|TCF7|CHAD|CYP1A1|OTOS|TGIF1|FGF14|ZNF436|UBE2H|HOXA9|CNN1|LUC7L3|MAP2K6|STAG2|CHRDL1|PRDM12|EPHA7|TNRC6A|TBX6|HOXC5|RARA|IL1RN|IL13|SCN8A|PATZ1|LUC7L|LHX6|RNF39…	5	PC2NegCorTxnFactors
AACTTT_UNKNOWN	1890	Genes with promoter regions [-2kb,2kb] around transcription start site containing motif AACTTT. Motif does not match any known transcription factor	220	0.1164	5.49e-44	5.63e-42	BDNF|ETV1|DMD|CHD2|TGFB3|PLAG1|NR4A3|RGS3|TRERF1|PTCHD1|FOXB1|POU3F3|MAPK10|FGF13|GNAS|CYP26A1|NKX2-1|NTRK3|PPP2R2B|YPEL4|PAX2|BMF|SORBS1|ATXN7L1|BCL11A|CASKIN2|ADD3|WWP2|KCNMA1|SHANK2|CSF3|SLC4A10|CACNA1G|PHC2|LMX1A|PRDM16|LIN28A|PHYHIP|SCN5A|CASZ1|OSBPL7|PDE2A|MID2|ERBB4|POU3F4|NR3C1|RREB1|PRKAG2|NR3C2|TAL1|HECTD2|CARTPT|CALB1|GFRA1|SMOC1|BRS3|GPRIN3|MYO18A|GCH1|BARHL2|PIK3R1|CPNE9|ACSL4|FIP1L1…	6	PC2NegCorTxnFactors
RTAAACA_V$FREAC2_01	919	Genes with promoter regions [-2kb,2kb] around transcription start site containing the motif RTAAACA which matches annotation for FOXF2: forkhead box F2	127	0.1382	1.21e-32	1.07e-30	BDNF|ETV1|DMD|CHD2|TGFB3|PLAG1|TSC22D3|TRERF1|PTCHD1|FOXB1|POU3F3|MAPK10|CSRP3|NKX2-1|NTRK3|PPP2R2B|DST|THRA|ATXN7L1|BCL11A|HSD11B1|POU2AF1|SLC4A10|OCLN|ERBB4|POU3F4|NR3C1|RREB1|LRP5|IL25|MGAT4B|GFRA1|GPRIN3|GRB7|HMCN1|SLC12A6|ZFYVE9|HHIP|FAM19A1|ELMO1|POU4F3|RNF128|PBXIP1|SMURF2|TCF7|CLDN8|HPN|DDB1|LTB|BMP3|TGIF1|FGF14|UBE2H|RBFOX1|ARID4A|LUC7L3|MAP2K6|STAG2|HOXB9|PNRC1|GPRC5C|YTHDC1|GABARAPL2|R…	7	PC2NegCorTxnFactors
GCANCTGNY_V$MYOD_Q6	924	Genes with promoter regions [-2kb,2kb] around transcription start site containing the motif GCANCTGNY which matches annotation for MYOD1: myogenic differentiation 1	126	0.1364	8.06e-32	6.19e-30	BDNF|ETV1|DMD|NR4A3|RGS3|TSC22D3|TRERF1|PTCHD1|FGF13|ERBB3|NKX2-1|NTRK3|YPEL4|DST|NCAM1|CASKIN2|GPR173|MYO19|GPR162|DCHS2|LDB3|ACAP1|PKP4|MTUS1|SCN3B|CA7|GGN|PKN1|CLDN9|MYLPF|TNNC2|TNFSF13|MID2|PRKAG2|LRP5|GFRA1|HDAC9|PNLIPRP2|MYO18A|GRB7|DPYSL5|FCGBP|FBXO32|APOBEC2|C22orf31|DNHD1|SPTB|TACR1|TCF7|VSX2|HSD11B2|KCND2|WDR47|RASAL1|XIRP1|CAMKK1|NDUFAF3|WNT10A|CRELD1|CLDN3|PVRL4|NEGR1|NRXN3|BARX2|TMEM…	8	PC2NegCorTxnFactors
CTTTGT_V$LEF1_Q2	1972	Genes with promoter regions [-2kb,2kb] around transcription start site containing the motif CTTTGT which matches annotation for LEF1: lymphoid enhancer-binding factor 1	200	0.1014	1.34e-31	9.16e-30	BDNF|ETV1|DMD|CHD2|NR4A3|RGS3|TSC22D3|FOXB1|POU3F3|CSRP3|ERBB3|NKX2-1|PPP2R2B|YPEL4|PAX2|DST|KCNK10|CRMP1|GRIA1|BCL11A|CASKIN2|ADD3|WWP2|DNMT3B|MTUS1|CACNA1G|PHC2|GGN|PKN1|RTN3|MAPT|DNAJB5|GJD2|ERC1|SDC1|CHRM1|SHH|PCDH1|C1QTNF4|NR3C2|TAL1|LRP5|IL25|DGKA|PDGFRA|GFRA1|GCH1|BARHL2|PIK3R1|HMCN1|DPYSL5|SEMA6C|PAQR9|SORBS2|CXCR7|C22orf31|SCRT2|IGSF21|CHAD|DOPEY1|ARPP21|SEL1L3|HSD11B2|KCND2|WDR47|RASAL1…	9	PC2NegCorTxnFactors
GGGCGGR_V$SP1_Q6	2940	Genes with promoter regions [-2kb,2kb] around transcription start site containing the motif GGGCGGR which matches annotation for SP1: Sp1 transcription factor	256	0.0871	8.11e-30	4.65e-28	BDNF|ETV1|NR4A3|TSC22D3|TRERF1|PTCHD1|FOXB1|CSRP3|ERBB3|HS6ST3|NKX2-1|NTRK3|PPP2R2B|PAX2|THRA|NCAM1|KCNK10|CRMP1|BCL11A|CASKIN2|KCNMA1|GPR173|MYO19|FGF5|CACNA1G|LMX1A|PRDM16|GGN|RTN3|MAPT|DNAJB5|GJD2|ERC1|SDC1|SH2D3C|RASGRP2|HNF4A|TAF15|NRF1|ARTN|WFIKKN2|ERBB4|NR3C2|MGAT4B|DGKA|GFRA1|SMOC1|MYO18A|GRB7|SEMA6C|PAQR9|POU4F3|RNF128|RPS6KA3|PVRL1|LMOD1|SPTB|SCRT2|TCF7|DOPEY1|KCNS2|KCNIP1|SUPT6H|HPN|DD…	10	PC2NegCorTxnFactors
GGGTGGRR_V$PAX4_03	1294	Genes with promoter regions [-2kb,2kb] around transcription start site containing the motif GGGTGGRR which matches annotation for PAX4: paired box gene 4	150	0.1159	8.31e-30	4.65e-28	TGFB3|NR4A3|TRERF1|PTCHD1|CSRP3|HS6ST3|NKX2-1|PPP2R2B|YPEL4|BMF|THRA|KCNK10|IGSF1|ADD3|HSD11B1|GPR173|GPR162|DCHS2|DNMT3B|HNF1B|MTUS1|SCN3B|TUBA4B|CACNA1G|LMX1A|LIN28A|PHYHIP|GGN|RTN3|MAPT|CHRM1|SHH|SH2D3C|RASGRP2|HNF4A|TMEM151A|SRCIN1|MID2|POU3F4|NR3C1|TAL1|LRP5|MYO18A|GCH1|CPNE9|GRB7|SLC12A6|DPYSL5|FCGBP|SEMA6C|FAM19A1|PBXIP1|RPS6KA3|PVRL1|GPR119|KCNH7|SPTB|KIF5B|WDR47|PVRL4|NEGR1|ESAM|APOBR|SE…	11	PC2NegCorTxnFactors
TGANTCA_V$AP1_C	1121	Genes with promoter regions [-2kb,2kb] around transcription start site containing the motif TGANTCA which matches annotation for JUN: jun oncogene	135	0.1204	1.61e-28	8.26e-27	BDNF|DMD|RGS3|MAPK10|FGF13|PPP2R2B|KCNK10|GRIA1|POU2AF1|LDB3|CSF3|CA7|TUBA4B|SCN5A|GGN|PKN1|CLDN9|RTN3|CHRM1|TAF15|TMEM151A|GADD45G|FOXN1|DGKA|PDGFRA|GFRA1|HDAC9|SLC26A9|GPRIN3|BARHL2|ACSL4|ZFYVE9|AKAP1|RPS6KA3|C22orf31|IGSF21|ARPP21|SEL1L3|FBXO44|ADRA1A|XIRP1|CAMKK1|NRXN3|LTBP3|CDC14A|ABCA2|APOBR|SERPINB5|BTBD11|CNOT6L|XYLT1|PRSS22|TGIF1|ZNF436|PRDM12|TNRC6A|TOR1AIP2|IL1RN|COL27A1|CNTNAP2|ABI3|N…	12	PC2NegCorTxnFactors
CAGCTG_V$AP4_Q5	1524	Genes with promoter regions [-2kb,2kb] around transcription start site containing the motif CAGCTG which matches annotation for REPIN1: replication initiator 1	163	0.107	2.43e-28	1.15e-26	ETV1|DMD|TGFB3|NR4A3|TSC22D3|TRERF1|PTCHD1|FGF13|ERBB3|SORBS3|PAX2|BMF|SORBS1|CASKIN2|KCNMA1|HSD11B1|GPR162|LDB3|SCN3B|TUBA4B|CACNA1G|SCN5A|MYLPF|TNNC2|DNAJB5|SRCIN1|GADD45G|CNNM2|MID2|NR3C2|HECTD2|LRP5|HDAC9|MYO18A|ACSL4|FCGBP|APOBEC2|FGF8|PBXIP1|DNHD1|RUSC1-AS1|EMILIN3|TCF7|ARPP21|KCNS2|CDK18|XIRP1|NDUFAF3|WNT10A|BARX2|TMEM184A|FGR|DOK7|GNB3|ASB14|TAS1R1|ANK1|TMUB2|EYA3|LMF1|USP1|NTF4|SYVN1|DCT…	13	PC2NegCorTxnFactors
CTTTGA_V$LEF1_Q2	1232	Genes with promoter regions [-2kb,2kb] around transcription start site containing the motif CTTTGA which matches annotation for LEF1: lymphoid enhancer-binding factor 1	141	0.1144	1.69e-27	7.42e-26	ETV1|DMD|CHD2|PLAG1|NR4A3|RGS3|MAPK10|HS6ST3|PPP2R2B|SORBS1|ADD3|WWP2|HSD11B1|POU2AF1|HNF1B|LIN28A|PHYHIP|CASZ1|DNAJB5|PCDH1|ENGASE|COL18A1|WFIKKN2|ERBB4|POU3F4|GFRA1|SLC26A9|GPRIN3|BARHL2|PIK3R1|HMCN1|ZFYVE9|FBXO32|AKAP1|SLC22A8|FAM19A1|ELMO1|POU4F3|IL22|SCRT2|TCF7|ARPP21|PVRL4|BARX2|MANSC1|SMARCC2|FRA10AC1|TGIF1|FGF14|MAP2K6|STAG2|CHRDL1|EPHA7|HOXB9|FOXA2|NXPH3|HOXC5|STAC2|MED13|RNF39|EFNA5|CNT…	14	PC2NegCorTxnFactors
RYTTCCTG_V$ETS2_B	1085	Genes with promoter regions [-2kb,2kb] around transcription start site containing the motif RYTTCCTG which matches annotation for ETS2: v-ets erythroblastosis virus E26 oncogene homolog 2 (avian)	129	0.1189	9.17e-27	3.76e-25	BDNF|CHD2|TGFB3|NR4A3|RGS3|TRERF1|NKX2-1|CRMP1|GRIA1|JPH3|ATXN7L1|CASKIN2|WWP2|HSD11B1|ACAP1|SCN3B|GGN|TNFSF13|PCDH1|NOVA2|POU3F4|PRKAG2|LRP5|DGKA|PDGFRA|MYO18A|PIK3R1|GRB7|FCGBP|SEMA6C|SORBS2|RNF128|RPS6KA3|HGF|SERPINI2|LTC4S|LTB|RASAL1|NDUFAF3|NRXN3|TMEM184A|FGR|FBLIM1|TMUB2|LTBP3|ESAM|ABCA2|SIGIRR|RHOV|NTF4|MADD|NDRG4|CD79A|DENND3|TGIF1|MAP2K6|PRDM12|YTHDC1|CNOT1|MSL3|RARA|IL1RN|SHC1|ADCY4|SCN…	15	PC2NegCorTxnFactors
TAATTA_V$CHX10_01	810	Genes with promoter regions [-2kb,2kb] around transcription start site containing the motif TAATTA which matches annotation for VSX1: visual system homeobox 1 homolog, CHX10-like (zebrafish)	107	0.1321	5.04e-26	1.94e-24	BDNF|ETV1|DMD|CHD2|TSC22D3|GNAS|NKX2-1|PPP2R2B|YPEL4|PAX2|THRA|JPH3|ATXN7L1|ADD3|KCNMA1|MTUS1|LMX1A|LIN28A|OCLN|GJD2|ERBB4|POU3F4|RREB1|TAL1|LRP5|PDGFRA|SMOC1|BARHL2|FIP1L1|HHIP|PAQR9|SORBS2|FAM19A1|ELMO1|SMURF2|C22orf31|PCDHA6|SCRT2|ARPP21|LTBP3|CKM|FRA10AC1|RP1L1|RBFOX1|LUC7L3|STAG2|TNRC6A|TBX6|GPRC5C|CCNG2|STAC2|LHX6|RNF39|PTH1R|PGR|AIM1L|OPRM1|LRRC4|PPAP2A|ARC|SHOX2|CREB5|EDA|PDE1A|DEDD|DIXDC…	16	PC2NegCorTxnFactors
TTANTCA_UNKNOWN	952	Genes with promoter regions [-2kb,2kb] around transcription start site containing motif TTANTCA. Motif does not match any known transcription factor	116	0.1218	4.56e-25	1.65e-23	DMD|TRERF1|PPP2R2B|DUSP6|ATXN7L1|SHANK2|SCN3B|FGF5|LMX1A|CASZ1|RTN3|ENGASE|POU3F4|NR3C2|CARTPT|IL25|DGKA|GFRA1|GPRIN3|BARHL2|ACSL4|GRB7|AKAP1|FAM19A1|POU4F3|LMO2|PDZD2|CXCR7|RPS6KA3|GPR119|HGF|SERPINI2|SPTB|TCF7|CLDN8|ARPP21|FBXO44|CAMKK1|COL4A4|WNT11|LGI2|RP1L1|PLA2G6|TGIF1|HOXA9|RBFOX1|ARID4A|WASF1|STAG2|LHX9|IL13|STAC2|MED13|EFNA5|PCDH11Y|MYBPH|MARK2|AIM1L|SH3TC2|PDZD7|VSX1|CREB5|ZNF654|MCF2|F…	17	PC2NegCorTxnFactors
CTTTAAR_UNKNOWN	972	Genes with promoter regions [-2kb,2kb] around transcription start site containing motif CTTTAAR. Motif does not match any known transcription factor	115	0.1183	8.71e-24	2.97e-22	BDNF|DMD|CHD2|TGFB3|PLAG1|TRERF1|FOXB1|MAPK10|CSRP3|NKX2-1|PPP2R2B|SORBS1|GRIA1|ADD3|SHANK2|LDB3|CSF3|CA7|FGF5|LMX1A|PRDM16|LIN28A|ERC1|SHH|NODAL|NR3C2|HECTD2|LRP5|MGAT4B|PDGFRA|FIP1L1|HMCN1|ZFYVE9|AKAP1|FAM19A1|LMOD1|KCNH7|RNF19A|TCF7|FBXO44|CDC14A|FAM117B|GNGT1|TGIF1|LUC7L3|CHRDL1|PRDM12|CCNG2|MSL3|INPP5F|NLGN3|DLG3|VASP|AGPAT1|CCR7|THRB|TNNT2|MEOX1|OPRM1|SLC7A10|CREB5|FOXD3|PPP2R3A|TNFRSF19|MC…	18	PC2NegCorTxnFactors
TGACAGNY_V$MEIS1_01	827	Genes with promoter regions [-2kb,2kb] around transcription start site containing the motif TGACAGNY which matches annotation for MEIS1: Meis1, myeloid ecotropic viral integration site 1 homolog (mouse)	104	0.1258	1.21e-23	3.93e-22	ETV1|DMD|CHD2|TGFB3|NR4A3|TRERF1|POU3F3|FGF13|PPP2R2B|PAX2|NCAM1|KCNK10|GRIA1|SHANK2|POU2AF1|HNF1B|PHC2|LIN28A|DNAJB5|SH2D3C|NRF1|WFIKKN2|NR3C2|IL25|PDGFRA|SMOC1|SEMA6C|SLC22A8|FAM19A1|ELMO1|POU4F3|APOBEC2|LMO2|GPR119|SPTB|IGSF21|DOPEY1|SEL1L3|WNT10A|BARX2|ZP1|SYVN1|TRIM55|CNOT6L|RGS6|NAA40|TGIF1|UBE2H|TNPO1|TNRC6A|MAP3K3|USF1|RXRG|LHX9|IL1RN|MED13|LHX6|PHF20L1|TENC1|COL11A1|MARK2|CLIC5|PDZD7|SHO…	19	PC2NegCorTxnFactors
TGACCTY_V$ERR1_Q2	1043	Genes with promoter regions [-2kb,2kb] around transcription start site containing the motif TGACCTY which matches annotation for ESRRA: estrogen-related receptor alpha	119	0.1141	3.11e-23	9.55e-22	BDNF|DMD|CHD2|RGS3|TRERF1|CSRP3|LPHN1|GPR162|LDB3|HNF1B|FAM155B|MTUS1|PRDM16|SCN5A|PKN1|RTN3|RASGRP2|SRCIN1|ANXA9|ERBB4|RREB1|HECTD2|LRP5|SMOC1|ZFYVE9|AKAP1|FAM19A1|CXCR7|KCNH7|TCF7|CYP1A1|KIF5B|HPN|DDB1|WNT10A|MYOM3|LTBP3|SMARCC2|ESAM|CDH24|ME3|DCTN1|XYLT1|MADD|RP1L1|WTAP|ERGIC1|CNN1|RBFOX1|LUC7L3|EPHA7|TBX6|PNRC1|HOXC5|RARA|STAC2|MED13|INPP5F|CNTFR|GDPD1|VASP|KCNC1|FOXD3|PPP2R3A|STMN1|PPM1B|ABR…	20	PC2NegCorTxnFactors
CTGCAGY_UNKNOWN	765	Genes with promoter regions [-2kb,2kb] around transcription start site containing motif CTGCAGY. Motif does not match any known transcription factor	97	0.1268	2.17e-22	6.37e-21	BDNF|ETV1|DMD|TSC22D3|PTCHD1|FGF13|PPP2R2B|IGSF1|BCL11A|ADD3|HNF1B|MTUS1|CA7|TUBA4B|SLC4A10|LMX1A|OSBPL7|MAPT|SH2D3C|NR3C2|LRP5|HDAC9|SLC26A9|MYO18A|PIK3R1|ELMO1|FGF8|RPS6KA3|RUSC1-AS1|HGF|OTOS|KCNIP1|NRXN3|DOK7|TMUB2|CDH24|FLT3|TGIF1|FGF14|HOXA9|MAP2K6|EPHA7|PNRC1|RARA|CD72|SCN8A|LUC7L|NLGN3|TMEM132E|CCNE2|DLG3|APC2|WDR78|LCK|SASH3|NAP1L2|SHOX2|C1QTNF3|EDA|MCF2|OPCML|CSRNP3|KITLG|ICK|NKD1|C14orf…	21	PC2NegCorTxnFactors
YTATTTTNR_V$MEF2_02	697	Genes with promoter regions [-2kb,2kb] around transcription start site containing the motif YTATTTTNR which matches annotation for MEF2A: MADS box transcription enhancer factor 2, polypeptide A (myocyte enhancer factor 2A)	91	0.1306	5.94e-22	1.66e-20	BDNF|ETV1|DMD|CHD2|TGFB3|FGF13|GNAS|CSRP3|NCAM1|BCL11A|HSD11B1|CA7|MYLPF|TNNC2|TNFSF13|SHH|KCNJ11|MID2|NR3C2|CARTPT|LRP5|IL25|PDGFRA|HDAC9|IL22|PCDHA6|SPTB|XIRP1|NRXN3|BARX2|ESAM|CKM|RFFL|JSRP1|RBFOX1|HNF4G|STAG2|MSL3|MED13|PHF20L1|CLIC5|CNST|TNNT2|SH3TC2|LRRC4|F13A1|BOLL|CREB5|PPP2R3A|MCF2|OPCML|PPM1B|SERPINB10|FGF6|CSRNP3|ROGDI|CLEC1B|SCML1|TRIM14|IGFBP1|ESRRB|ADAMTS14|SEMA4D|ASB11|CUX1|BRAF|RN…	22	PC2NegCorTxnFactors
CAGGTA_V$AREB6_01	792	Genes with promoter regions [-2kb,2kb] around transcription start site containing the motif CAGGTA which matches annotation for TCF8: transcription factor 8 (represses interleukin 2 expression)	97	0.1225	2.65e-21	7.08e-20	BDNF|DMD|TGFB3|PTCHD1|FOXB1|FGF13|CSRP3|PPP2R2B|NCAM1|ATXN7L1|BCL11A|GPR173|CSF3|SLC4A10|CACNA1G|LMX1A|DNAJB5|CHRM1|SRCIN1|NR3C2|PDGFRA|SLC26A9|FAM19A1|IL22|CXCR7|RPS6KA3|PDE4B|SMURF2|GPR119|RUSC1-AS1|HGF|REPIN1|TACR1|SEL1L3|PVRL4|NRXN3|CDH24|NTF4|DCTN1|BTBD11|NDRG4|SLC17A3|ARID4A|LUC7L3|STAG2|PRDM12|EPHA7|TBX6|GPRC5C|RARA|IL1RN|CD72|FXYD2|LHX6|MDFI|SLC34A3|UBE2Z|TLX1|LYPLA2|CREB5|FOXD3|TNFRSF19|…	23	PC2NegCorTxnFactors
V$GATA1_04	245	Genes with promoter regions [-2kb,2kb] around transcription start site containing the motif NNCWGATARNNNN which matches annotation for GATA1: GATA binding protein 1 (globin transcription factor 1)	47	0.1918	1.58e-18	4.06e-17	DMD|PLAG1|TSC22D3|LIN28A|CASZ1|GADD45G|WFIKKN2|NR3C1|PDGFRA|PNLIPRP2|SLC26A9|FAM19A1|APOBEC2|LMO2|PDZD2|C22orf31|ABCA12|XIRP1|UBE2H|CNN1|HNF4G|LUC7L3|STAG2|HOXB9|CREB5|PPP2R3A|TNFRSF19|EDA|CCDC80|TMEM196|RALGPS2|NR5A2|HTR7|ADAMTSL1|ESRRB|IL5|SEMA4D|ARPC2|SPAG11B|SYNPO|SLC8A3|SYN1|EPO|ROS1|PRR18|SFRP5|ICAM4	24	PC2NegCorTxnFactors
TGTTTGY_V$HNF3_Q6	738	Genes with promoter regions [-2kb,2kb] around transcription start site containing the motif TGTTTGY which matches annotation for FOXA1: forkhead box A1	86	0.1165	1.11e-17	2.63e-16	DMD|NR4A3|RGS3|TSC22D3|MAPK10|ERBB3|PPP2R2B|BMF|THRA|NCAM1|DUSP6|ATXN7L1|BCL11A|CSF3|CHRM1|HNF4A|TAF15|RREB1|MGAT4B|PDGFRA|SMOC1|BRS3|GPRIN3|GRB7|FCGBP|POU4F3|ARPP21|NRXN3|ESAM|DCTN1|LGI2|TGIF1|FGF14|ZNF436|UBE2H|RBFOX1|NMNAT2|HNF4G|STAG2|CHRDL1|EPHA7|FOXA2|PNRC1|GPRC5C|LHX9|CNTNAP2|LUC7L|PHF20L1|EFNA5|PCDH11Y|CREB5|TEAD1|PPP2R3A|EDA|HCAR1|ICK|SLCO1A2|NTN1|NKD1|IKZF3|LRRC17|C14orf119|PRX|FGA|IGFB…	25	PC2NegCorTxnFactors
WTGAAAT_UNKNOWN	616	Genes with promoter regions [-2kb,2kb] around transcription start site containing motif WTGAAAT. Motif does not match any known transcription factor	77	0.125	1.11e-17	2.63e-16	DMD|CHD2|NR4A3|TRERF1|FGF13|PAX2|SORBS1|KCNK10|DUSP6|WWP2|HSD11B1|PKP4|DNMT3B|SLC4A10|LMX1A|PRDM16|GGN|PKN1|GADD45G|WFIKKN2|POU3F4|HDAC9|GPRIN3|BARHL2|FAM19A1|OTOS|ARPP21|ADRA1A|HPN|GNB3|CNOT6L|CASC4|ADAMTS20|TAS2R38|TGIF1|HOXA9|LUC7L3|HOXB9|UPF2|SCN8A|LUC7L|ANKRD17|GDPD1|TEAD1|TNFRSF19|IL6ST|MCF2|OPCML|STMN1|PPM1B|MBD5|FMNL3|ADAMTSL1|RCAN1|NSRP1|OR6C3|GLDN|CUX1|RNF17|DSG1|RXFP2|OGN|CYP7A1|WNT8B|…	26	PC2NegCorTxnFactors
RGAGGAARY_V$PU1_Q6	502	Genes with promoter regions [-2kb,2kb] around transcription start site containing the motif RGAGGAARY which matches annotation for SPI1: spleen focus forming virus (SFFV) proviral integration oncogene spi1	68	0.1355	1.42e-17	3.24e-16	CHD2|ERBB3|NCAM1|ADD3|POU2AF1|GPR173|GPR162|LSM12|CSF3|CACNA1G|OSBPL7|PKN1|TNFSF13|SH2D3C|NR3C2|ACSL4|ELMO1|LTC4S|SCRT2|DOPEY1|NDUFAF3|KCNQ1|APOBR|CNOT6L|GCK|CAMK2B|FGF14|IL13|ABI3|ADCY4|INPP5F|PATZ1|LUC7L|NLGN3|VASP|WDR78|CNST|TIE1|CCR7|GPR56|CREB5|ADORA1|GPR85|SYNRG|MSH5|BRAF|CDX2|VIP|P2RY10|RUFY1|SNCG|IL17RE|ARHGEF4|BAG1|AR|PML|CD5|CXCR3|CD101|DOK2|PRSS27|NCKAP1L|CSF1|FAM3D|BIN2|BRD9|TNFSF14|P…	27	PC2NegCorTxnFactors
WTTGKCTG_UNKNOWN	516	Genes with promoter regions [-2kb,2kb] around transcription start site containing motif WTTGKCTG. Motif does not match any known transcription factor	69	0.1337	1.63e-17	3.59e-16	DMD|TGFB3|FGF13|CYP26A1|PPP2R2B|YPEL4|PAX2|NCAM1|DUSP6|CACNA1G|GJD2|HNF4A|TAF15|SPCS2|MID2|POU3F4|LRP5|GFRA1|HDAC9|PIK3R1|DPYSL5|SORBS2|AKAP1|ELMO1|SCRT2|VSX2|WDR47|ZNF189|HOXA9|ARID4A|MAP3K3|LPHN3|CNOT1|STAC2|PHF20L1|MDFI|DLG3|APC2|TSNAXIP1|MEOX1|PDZD7|TLX1|MCF2|CCDC80|ACACA|STMN1|NTN1|NKD1|MORN4|PRX|MANEA|DIXDC1|GPR85|CLDN17|ADAMTSL1|NKX6-1|ESRRB|POGZ|THAP9|TANK|WNT8B|SERPING1|AR|MAEL|SLC39A4|A…	28	PC2NegCorTxnFactors
TGCCAAR_V$NF1_Q6	722	Genes with promoter regions [-2kb,2kb] around transcription start site containing the motif TGCCAAR which matches annotation for NF1: neurofibromin 1 (neurofibromatosis, von Recklinghausen disease, Watson disease)	84	0.1163	2.93e-17	6.22e-16	BDNF|DMD|TGFB3|NTRK3|PAX2|DST|NCAM1|IGSF1|ADD3|GPR173|DCHS2|LIN28A|PHYHIP|OSBPL7|MAPT|ARTN|RNF183|NR3C2|HECTD2|SLC26A9|HHIP|SORBS2|PBXIP1|PVRL1|HGF|SCRT2|CHAD|DGKD|HPN|WDR47|CAMKK1|WNT10A|FBLIM1|COL4A4|ESAM|SERPINB5|UBE2H|CNN1|RBFOX1|FOXA2|RARA|MED13|NLGN3|DLG3|MARK2|AGPAT1|CLIC5|PRKAG3|PPP2R2C|SHOX2|C1QTNF3|ZNF654|PPM1D|ABRA|PER2|VPS13B|ARFIP1|TIGD4|PDE1A|LRRC48|CBFA2T2|MYH1|NFATC2|ABLIM2|DSG1|C…	29	PC2NegCorTxnFactors
V$FOXO4_01	243	Genes with promoter regions [-2kb,2kb] around transcription start site containing the motif RWAAACAANNN which matches annotation for MLLT7: myeloid/lymphoid or mixed-lineage leukemia (trithorax homolog, Drosophila); translocated to, 7	45	0.1852	3.47e-17	7.11e-16	BDNF|ETV1|DMD|PLAG1|TRERF1|PTCHD1|CSRP3|LPHN1|NTRK3|DST|THRA|ATXN7L1|WFIKKN2|NR3C1|IL25|HDAC9|SLC12A6|ZFYVE9|HHIP|PAQR9|SMURF2|TGIF1|FGF14|UBE2H|NMNAT2|LUC7L3|MAP3K3|RARA|PTH1R|SHOX2|C1QTNF3|ZNF654|IL6ST|TRPM3|ABCC5|SLC10A7|KCNJ15|BRD8|NFATC3|TSPAN4|CBFA2T2|CCDC41|ZNF366|CBX2|RASSF6	30	PC2NegCorTxnFactors
V$FOXO3_01	245	Genes with promoter regions [-2kb,2kb] around transcription start site containing the motif TNNTTGTTTACNTW which matches annotation for FOXO3A: forkhead box O3A	45	0.1837	4.8e-17	9.23e-16	BDNF|CHD2|TGFB3|PLAG1|PTCHD1|FOXB1|MAPK10|NKX2-1|NTRK3|POU3F4|NR3C2|TAL1|LRP5|GFRA1|PNLIPRP2|GRB7|HMCN1|UBE2H|RBFOX1|ARID4A|NMNAT2|TNRC6A|NXPH3|LHX9|SHOX2|FOXD3|NRN1L|ACACA|CSRNP3|KITLG|ICK|METTL21D|ARFIP1|TIGD4|GTF2A1L|NTN1|BRD8|SERINC3|TSPAN4|DIXDC1|UTY|BRAF|FAM134B|FBXO9|SH2D4A	31	PC2NegCorTxnFactors
V$S8_01	245	Genes with promoter regions [-2kb,2kb] around transcription start site containing the motif WNNANYYAATTANCNN which matches annotation for PRRX2: paired related homeobox 2	45	0.1837	4.8e-17	9.23e-16	ETV1|DMD|JPH3|ATXN7L1|MTUS1|PHC2|RREB1|BARHL2|PAQR9|CLDN8|SEL1L3|RFX8|HOXA9|LUC7L3|PRDM12|TBX6|GPRC5C|INPP5F|EFNA5|PTH1R|OPRM1|LRRC4|SHOX2|SCN3A|GTF2A1L|DEDD|PREX2|SLC10A7|RALGPS2|DIXDC1|CLDN17|IL17F|CYFIP2|SYNRG|POGZ|OSR2|SEZ6L|WNT8B|SLC24A4|TRIM24|TCAP|KCNK2|MMP27|TAS2R7|FBLN2	32	PC2NegCorTxnFactors
YATGNWAAT_V$OCT_C	360	Genes with promoter regions [-2kb,2kb] around transcription start site containing motif YATGNWAAT. Motif does not match any known transcription factor	55	0.1528	9.01e-17	1.68e-15	ETV1|NR4A3|TSC22D3|TRERF1|FOXB1|LPHN1|SORBS1|THRA|ATXN7L1|HNF1B|CSF3|MTUS1|PHC2|FOXN1|POU3F4|IL25|HDAC9|BARHL2|SEMA6C|PDZD2|EMILIN3|NRXN3|GNB3|UPK3A|HOXC5|CAMKV|PATZ1|LHX6|PPP2R3A|EDA|CCDC80|STMN1|ADORA1|CSRNP3|CBFA2T2|GPR85|IL17F|EPC1|GPR98|RCAN1|C21orf62|LDHAL6B|ING1|CUX1|POU1F1|HIST1H2AH|EIF1AX|AKT2|GPR4|LHX3|NRL|DNAH5|TAS2R7|TSNAX|SGCA	33	PC2NegCorTxnFactors
RNGTGGGC_UNKNOWN	766	Genes with promoter regions [-2kb,2kb] around transcription start site containing motif RNGTGGGC. Motif does not match any known transcription factor	86	0.1123	1.07e-16	1.93e-15	BDNF|DMD|NR4A3|TRERF1|GNAS|PPP2R2B|NCAM1|ATXN7L1|CASKIN2|ADD3|WWP2|GPR162|PKP4|SLC4A10|DNAJB5|CHRM1|SHH|NRF1|TMEM151A|AMPD2|SHANK1|WFIKKN2|NR3C1|SMOC1|GPRIN3|ACSL4|AGL|FAM19A1|RPS6KA3|PVRL1|REPIN1|SUPT6H|BMP3|CAMKK1|NDUFAF3|TMEM184A|EYA3|LTBP3|DCTN1|CKM|PDP2|NXPH3|GPRC5C|HOXC5|RARA|FBXO36|EFNA5|SRRM4|TENC1|ANKRD17|DLG3|UBE2Z|DRD1|SYNJ1|CRHR1|LCK|GPR56|PPP2R2C|GABBR1|FOXD3|PPM1D|CSRNP3|FLT1|CCDC10…	34	PC2NegCorTxnFactors
GATAAGR_V$GATA_C	295	Genes with promoter regions [-2kb,2kb] around transcription start site containing motif GATAAGR. Motif does not match any known transcription factor	48	0.1627	6.56e-16	1.15e-14	ETV1|DMD|PLAG1|TSC22D3|YPEL4|PAX2|ADD3|GADD45G|PNLIPRP2|SLC26A9|MYO18A|GRB7|FCGBP|FAM19A1|IL22|LMO2|PDZD2|ABCA12|NRXN3|GNB3|NTF4|TRIM15|LUC7L3|LHX6|PCDH11Y|SLC34A3|GABBR1|LCAT|CREB5|PPP2R3A|TNFRSF19|CCDC80|TRPM3|NFATC3|NR5A2|CUX1|EPX|ADCYAP1|KDM5C|PTPRC|PRR18|ADPRHL1|RHAG|PKLR|RHCE|TSPAN32|TM4SF5|PCDHB8	35	PC2NegCorTxnFactors
TGACATY_UNKNOWN	665	Genes with promoter regions [-2kb,2kb] around transcription start site containing motif TGACATY. Motif does not match any known transcription factor	77	0.1158	8.08e-16	1.38e-14	BDNF|DMD|PLAG1|MAPK10|ERBB3|SORBS3|CYP26A1|YPEL4|SORBS1|BCL11A|HSD11B1|GPR162|SCN3B|CACNA1G|OSBPL7|C1QTNF4|NOVA2|POU3F4|NR3C1|PDGFRA|BARHL2|PIK3R1|FBXO32|ELMO1|FGF8|IL22|PDZD2|PBXIP1|C22orf31|RNF19A|SCRT2|TMUB2|NTF4|RGS6|MADD|CNN1|RBFOX1|IL13|STAC2|SCN8A|FBXO36|VASP|LCAT|ZNF654|TNFRSF19|DICER1|CCDC108|GABRG1|TSPAN4|CBFA2T2|GPR85|PPP1R1B|GAS7|OMA1|ASB11|KRT36|ZKSCAN5|ITGBL1|SLC24A4|NUDT4|TET2|TPRG…	36	PC2NegCorTxnFactors
V$CHX10_01	225	Genes with promoter regions [-2kb,2kb] around transcription start site containing the motif NNNTAATTAGCNNN which matches annotation for VSX1: visual system homeobox 1 homolog, CHX10-like (zebrafish)	41	0.1822	1.55e-15	2.58e-14	ETV1|DMD|FOXB1|NKX2-1|YPEL4|THRA|ATXN7L1|ADD3|KCNMA1|LSM12|MTUS1|GJD2|BARHL2|SEMA6C|POU4F3|C22orf31|ADRA1A|WNT10A|LTBP3|FRA10AC1|RP1L1|LUC7L3|GPRC5C|RNF39|PPAP2A|SHOX2|DIXDC1|MYH1|PPP1R1B|RCAN1|CYFIP2|POGZ|NTRK1|CA2|ELMO2|SEZ6L|GRHL1|BACH1|FBXO40|MYBPC2|KCNK2	37	PC2NegCorTxnFactors
CACGTG_V$MYC_Q2	1032	Genes with promoter regions [-2kb,2kb] around transcription start site containing the motif CACGTG which matches annotation for MYC: v-myc myelocytomatosis viral oncogene homolog (avian)	101	0.0979	2.33e-15	3.78e-14	BDNF|ETV1|TGFB3|PLAG1|NR4A3|GNAS|PPP2R2B|CRMP1|WWP2|MYO19|MTUS1|TUBA4B|LMX1A|LIN28A|GGN|PKN1|DNAJB5|SDC1|CHRM1|RASGRP2|GADD45G|AMPD2|SLC12A6|HHIP|AKAP1|RNF128|SCRT2|DOPEY1|CAMKK1|CDC14A|ABCA2|PLA2G6|FLT3|PDP2|FGF14|HOXA9|NMNAT2|GPRC5C|LHX9|HOXC5|CAMKV|FXYD2|PATZ1|PHF20L1|TMEM132E|ACAN|ANKRD17|CNST|DRD1|SASH3|BRDT|FOXD3|ACACA|STMN1|FGF6|RUNX2|IKZF3|LRRC48|NFATC3|TSPAN4|CCDC41|EPC1|FAM192A|PPP1R1B|…	38	PC2NegCorTxnFactors
V$HP1SITEFACTOR_Q6	230	Genes with promoter regions [-2kb,2kb] around transcription start site containing motif AATWTTCAACAG. Motif does not match any known transcription factor	41	0.1783	3.41e-15	5.38e-14	DMD|CHD2|TGFB3|RGS3|POU3F3|MAPK10|YPEL4|BCL11A|CSF3|HDAC9|PIK3R1|PDZD2|NRXN3|TGIF1|HOXA9|RBFOX1|LUC7L3|MAP2K6|STAG2|CHRDL1|FOXA2|LUC7L|LHX6|CNTFR|FOXD3|ROGDI|PREX2|SCML1|ADAM28|NR5A2|STEAP2|CYFIP2|C11orf92|P2RY10|SPATA17|TET2|CASP8|MMP27|SLC5A12|ACRV1|SAMD3	39	PC2NegCorTxnFactors
V$OCT_Q6	265	Genes with promoter regions [-2kb,2kb] around transcription start site containing motif TNATTTGCATN. Motif does not match any known transcription factor	44	0.166	4.95e-15	7.61e-14	BDNF|ETV1|DMD|TSC22D3|TRERF1|PPP2R2B|THRA|DUSP6|HNF1B|CSF3|MTUS1|POU3F4|IL25|HDAC9|SEMA6C|IGSF21|NRXN3|UPK3A|SYVN1|FGF14|MAP2K6|HOXC5|PATZ1|LHX6|PPP2R3A|ADORA1|CSRNP3|ROGDI|CBFA2T2|GPR85|RCAN1|CD86|CDX2|HIST1H2AH|SPRR2B|BCO2|EIF1AX|MYBPC1|GPR4|CNNM4|NRL|DNAH5|TSNAX|TPD52	40	PC2NegCorTxnFactors
V$FOXO4_02	255	Genes with promoter regions [-2kb,2kb] around transcription start site containing the motif NNGTTGTTTACNTN which matches annotation for MLLT7: myeloid/lymphoid or mixed-lineage leukemia (trithorax homolog, Drosophila); translocated to, 7	43	0.1686	5.72e-15	8.59e-14	BDNF|CHD2|TGFB3|PLAG1|TRERF1|MAPK10|GNAS|CSRP3|NTRK3|THRA|JPH3|NR3C1|LRP5|GFRA1|GRB7|HMCN1|ZFYVE9|PAQR9|TGIF1|UBE2H|RBFOX1|ARID4A|STAG2|TNRC6A|NXPH3|LHX9|MEOX1|NRN1L|IL6ST|SCN3A|CSRNP3|CNGB3|METTL21D|ARFIP1|TIGD4|GTF2A1L|NTN1|TMEM196|SLC10A7|BRD8|NFATC3|TSPAN4|DIXDC1	41	PC2NegCorTxnFactors
V$MYOD_Q6	245	Genes with promoter regions [-2kb,2kb] around transcription start site containing the motif NNCACCTGNY which matches annotation for MYOD1: myogenic differentiation 1	42	0.1714	6.53e-15	9.56e-14	NR4A3|POU3F3|GNAS|ERBB3|HS6ST3|CYP26A1|CASKIN2|GPR173|PKP4|MTUS1|CA7|LIN28A|GGN|PCDH1|NRF1|SHANK1|ERBB4|PRKAG2|GFRA1|HDAC9|FBXO32|RUSC1-AS1|SPTB|ARPP21|DGKD|HSD11B2|XIRP1|NDUFAF3|CRELD1|DOK7|ASB14|FBLIM1|COL4A4|NKX6-2|LCN9|CKM|GALR3|USF1|HTR7|C21orf62|SPOP|CHRNG	42	PC2NegCorTxnFactors
TGGNNNNNNKCCAR_UNKNOWN	424	Genes with promoter regions [-2kb,2kb] around transcription start site containing motif TGGNNNNNNKCCAR. Motif does not match any known transcription factor	57	0.1344	8.17e-15	1.17e-13	IGSF1|JPH3|ADD3|CA7|OSBPL7|MYLPF|SDC1|CHRM1|SRCIN1|FOXN1|FCGBP|SLC22A8|ELMO1|LMOD1|GPR119|SPTB|SCRT2|DGKD|HPN|NRXN3|DOK7|EYA3|ZNF189|UBE2H|HOXA9|PNRC1|GPRC5C|CAMKV|NLGN3|ANKRD17|LYPLA2|CREB5|EDA|CBFA2T2|RALGPS2|LRRC17|CBX2|CACNB1|RPL23A|GDPD3|VIP|AQP3|TANK|SLC3A1|CYP1A2|VAMP1|RUFY1|GNAT1|CAV3|SLC39A4|SYT12|C16orf89|SH2D4A|LMLN|GAL3ST1|CAMP|SULT1A1	43	PC2NegCorTxnFactors
V$OCT1_Q5_01	273	Genes with promoter regions [-2kb,2kb] around transcription start site containing the motif TNATTTGCATW which matches annotation for POU2F1: POU domain, class 2, transcription factor 1	44	0.1612	1.49e-14	2.08e-13	BDNF|ETV1|DMD|TSC22D3|TRERF1|PPP2R2B|THRA|DUSP6|HNF1B|CSF3|MTUS1|POU3F4|IL25|SEMA6C|IGSF21|NRXN3|UPK3A|SYVN1|FGF14|MAP2K6|HOXC5|PATZ1|LHX6|PCDH11Y|PPP2R3A|EDA|ADORA1|CSRNP3|ROGDI|CBFA2T2|GPR85|RCAN1|CD86|CDX2|HIST1H2AH|SPRR2B|MYBPC1|GPR4|CNNM4|NRL|TSNAX|TPD52|GALNT1|ZC3H14	44	PC2NegCorTxnFactors
TTCYNRGAA_V$STAT5B_01	335	Genes with promoter regions [-2kb,2kb] around transcription start site containing the motif TTCYNRGAA which matches annotation for STAT5B: signal transducer and activator of transcription 5B	49	0.1463	2.38e-14	3.26e-13	BDNF|NR4A3|RGS3|MAPK10|CYP26A1|LIN28A|SDC1|PCDH1|DGKA|SLC26A9|MYO18A|PIK3R1|ELMO1|IL22|CLDN8|WNT10A|NRXN3|TMUB2|SIGIRR|NTF4|RFFL|TRIM15|RBFOX1|HOXC5|RARA|ECEL1|TENC1|TEAD1|PPP2R3A|ADORA1|ABCC5|FLT1|CCDC108|CLEC1B|FGA|VIP|SERPING1|TET2|GZMB|SYT12|CTAGE5|MAT1A|LAMA2|CCDC25|GIF|ZNF582|ZNF233|CSN3|ZNF546	45	PC2NegCorTxnFactors
V$SRY_02	255	Genes with promoter regions [-2kb,2kb] around transcription start site containing the motif NWWAACAAWANN which matches annotation for SRY: sex determining region Y	42	0.1647	2.73e-14	3.65e-13	TGFB3|NR4A3|TSC22D3|FOXB1|PPP2R2B|DUSP6|HSD11B1|MID2|POU3F4|NR3C2|LRP5|IL25|SLC26A9|MYO18A|PIK3R1|SEMA6C|SCRT2|ZNF436|RBFOX1|STAG2|EPHA7|TNRC6A|TBX6|KRT13|NRN1L|TNFRSF19|PPM1D|OPCML|CSRNP3|ICK|METTL21D|TMEM196|PREX2|CBFA2T2|RELT|IL5RA|NSF|CLDN18|MOBP|TACSTD2|RCN1|ZC3H6	46	PC2NegCorTxnFactors
YCATTAA_UNKNOWN	556	Genes with promoter regions [-2kb,2kb] around transcription start site containing motif YCATTAA. Motif does not match any known transcription factor	66	0.1187	2.88e-14	3.77e-13	DMD|PLAG1|TRERF1|FOXB1|FGF13|ERBB3|DUSP6|ATXN7L1|KCNMA1|FGF5|HNF4A|POU3F4|PDGFRA|SMOC1|HHIP|SERPINI2|ABCA12|HPN|WDR47|WNT11|DUOX1|ALX3|TGIF1|HOXA9|RBFOX1|PRDM12|STAC2|MED13|PATZ1|LHX6|NLGN3|EFNA5|SLC34A3|LRRC4|ADAM22|CREB5|NRN1L|OPCML|PTGER1|FGF6|CSRNP3|GTF2A1L|KRTAP19-7|ROGDI|COL9A1|KCNJ15|CCDC79|IGFBP1|SERPINA6|GPR85|CNIH2|MSH5|RNF17|PABPC5|AQP5|SLC8A3|GNAT1|TACSTD2|RINT1|C3orf35|HIPK3|SGCA|GDF…	47	PC2NegCorTxnFactors
V$PIT1_Q6	236	Genes with promoter regions [-2kb,2kb] around transcription start site containing the motif NMTTCATAAWTATWNMNA which matches annotation for POU1F1: POU domain, class 1, transcription factor 1 (Pit1, growth hormone factor 1)	40	0.1695	4.21e-14	5.36e-13	BDNF|CHD2|PLAG1|FGF13|LPHN1|PPP2R2B|PAX2|THRA|DUSP6|BCL11A|OSBPL7|POU3F4|CARTPT|IL25|HHIP|HPN|LGI2|HOXA9|EPHA7|HOXB9|LHX6|UBE2Z|FOXD3|TEAD1|ZNF654|OPCML|SCN3A|CSRNP3|ADAMTSL1|ASPN|BRAF|PTCH2|LOC283174|KRTAP13-1|LRRFIP2|WNT8B|MYBPC1|SGK3|CCDC8|TAS2R7	48	PC2NegCorTxnFactors
SMTTTTGT_UNKNOWN	402	Genes with promoter regions [-2kb,2kb] around transcription start site containing motif SMTTTTGT. Motif does not match any known transcription factor	54	0.1343	4.27e-14	5.36e-13	ETV1|DMD|CHD2|NR4A3|TRERF1|PPP2R2B|KCNK10|DUSP6|BCL11A|GPR173|MTUS1|GGN|SHH|NRF1|GADD45G|GPRIN3|DPYSL5|FGF8|LMOD1|KCNH7|TCF7|TGIF1|ZNF436|RBFOX1|ARID4A|NMNAT2|LUC7L3|LHX9|CNOT1|MED13|LHX6|NLGN3|SRRM4|CCR7|LRRC4|STMN1|CNGB3|ICK|METTL21D|ROGDI|SCML1|GPR12|ZNF366|CLK4|GPR85|EPC1|GLDN|ARPC2|C11orf92|NF2|GLYR1|LHX3|ATRX|CRYGA	49	PC2NegCorTxnFactors
GTGGGTGK_UNKNOWN	293	Genes with promoter regions [-2kb,2kb] around transcription start site containing motif GTGGGTGK. Motif does not match any known transcription factor	45	0.1536	4.53e-14	5.57e-13	NR4A3|MAPK10|CSRP3|PPP2R2B|SORBS1|THRA|GRIA1|BCL11A|CASKIN2|ADD3|SHANK2|MTUS1|PHYHIP|MAPT|CHRM1|SHH|MID2|NR3C1|ACSL4|PVRL1|C22orf31|KCNH7|SPTB|KCND2|WNT10A|APOBR|TRIM55|CHRDL1|NXPH3|COL27A1|FOXD3|PER2|RUNX2|PRX|KRIT1|PPP1R1B|FASLG|ARPC2|TNFSF18|RASA1|BAG1|SCYL3|HAS1|MMP28|ZCCHC12	50	PC2NegCorTxnFactors
V$AR_Q6	259	Genes with promoter regions [-2kb,2kb] around transcription start site containing the motif WGAGCANRN which matches annotation for AR: androgen receptor (dihydrotestosterone receptor; testicular feminization; spinal and bulbar muscular atrophy; Kennedy disease)	42	0.1622	4.73e-14	5.7e-13	DMD|PPP2R2B|DST|SCN3B|GJD2|SHH|SH2D3C|WFIKKN2|SMOC1|HDAC9|SORBS2|ELMO1|CXCR7|LMOD1|RUSC1-AS1|NRXN3|FA2H|SLC30A2|RBFOX1|LUC7L3|EPHA7|TNRC6A|PDZD7|ZNF654|TMEM196|LRRC48|FGA|ZNF217|KRIT1|SYNRG|KIAA1407|LDHAL6B|YAP1|CLEC3A|SLC9A9|KCNMB1|RINT1|IGSF22|ANKRD55|ACSM3|KLHL10|HTR4	51	PC2NegCorTxnFactors
GATTGGY_V$NFY_Q6_01	1160	Genes with promoter regions [-2kb,2kb] around transcription start site containing motif GATTGGY. Motif does not match any known transcription factor	104	0.0897	2.47e-13	2.92e-12	BDNF|RGS3|POU3F3|NCAM1|CASKIN2|HSD11B1|DNAJB5|CHRM1|SHH|TAF15|CNNM2|SPCS2|TAL1|SLC26A9|PIK3R1|DPYSL5|SORBS2|ELMO1|LMOD1|SPTB|VSX2|KIF5B|CDK18|WDR47|NDUFAF3|TAS1R1|NKX6-2|USP1|UPK3A|PLA2G6|WTAP|ZNF189|UACA|ATM|TGIF1|ZNF436|ARID4A|STAG2|EPHA7|HOXB9|MAP3K3|CCNG2|CNOT1|MSL3|SHC1|UPF2|ABI3|EFNA5|DLG3|AGPAT1|TAC3|MEN1|CREB5|PPM1D|KCNA1|STMN1|PPM1B|GTF2A1L|BRD8|CBFA2T2|KLC4|ATP10D|GPR85|ADAMTSL1|FAM192A…	52	PC2NegCorTxnFactors
V$E47_02	250	Genes with promoter regions [-2kb,2kb] around transcription start site containing the motif NNNMRCAGGTGTTMNN which matches annotation for TCF3: transcription factor 3 (E2A immunoglobulin enhancer binding factors E12/E47)	40	0.16	2.95e-13	3.42e-12	DMD|TRERF1|PTCHD1|FGF13|ERBB3|PPP2R2B|BMF|THRA|GRIA1|JPH3|CASKIN2|POU2AF1|HNF1B|SCN5A|MYLPF|TNFSF13|CHRM1|WFIKKN2|TAL1|CARTPT|CALB1|DGKA|HDAC9|MYO18A|HMCN1|LMO2|PDE4B|RUSC1-AS1|SERPINI2|PCDHA6|NDUFAF3|BTBD11|GALR3|ALX3|PODXL|PCDHA1|RBFOX1|LUC7L|SHOX2|AKT2	53	PC2NegCorTxnFactors
GGATTA_V$PITX2_Q2	587	Genes with promoter regions [-2kb,2kb] around transcription start site containing the motif GGATTA which matches annotation for PITX2: paired-like homeodomain transcription factor 2	66	0.1124	3.66e-13	4.17e-12	DMD|PAX2|DUSP6|ADD3|PHC2|LMX1A|LIN28A|OCLN|RTN3|GJD2|NR3C2|SLC26A9|ELMO1|POU4F3|PBXIP1|CXCR7|RPS6KA3|PDE4B|EMILIN3|SERPINI2|TCF7|NDUFAF3|GNB3|TRIM55|RP1L1|TGIF1|MAP2K6|PRDM12|RXRG|MED13|LUC7L|FBXO36|CNTFR|TMEM132E|SRRM4|SYNJ1|EFS|SHOX2|CREB5|CCDC80|TRPM3|SCN3A|ADORA1|PPM1B|KITLG|CNGB3|ARFIP1|GTF2A1L|PDE1A|PRX|CBX2|NSF|TBX20|ADAMTSL1|NKX6-1|ASB11|FAM122A|MYBPC1|LOC84931|HSPB6|DLG4|CYP2F1|C3orf35|M…	54	PC2NegCorTxnFactors
V$OCT1_04	241	Genes with promoter regions [-2kb,2kb] around transcription start site containing the motif NNNNNNNWATGCAAATNNNWNNA which matches annotation for POU2F1: POU domain, class 2, transcription factor 1	39	0.1618	4.01e-13	4.49e-12	ETV1|DMD|CHD2|FGF13|PAX2|THRA|NCAM1|PKP4|HNF1B|CSF3|POU3F4|NR3C2|IL25|HDAC9|BARHL2|SEL1L3|LUC7L3|MAP2K6|HOXC5|PATZ1|ANKRD17|SCEL|SHOX2|PPP2R3A|OPCML|PDE1A|GABRG1|DIXDC1|NSF|GPR85|IL17F|C21orf62|CD86|CUX1|C11orf92|TPD52|GALNT1|ZC3H14|PPIP5K2	55	PC2NegCorTxnFactors
WGTTNNNNNAAA_UNKNOWN	547	Genes with promoter regions [-2kb,2kb] around transcription start site containing motif WGTTNNNNNAAA. Motif does not match any known transcription factor	63	0.1152	4.31e-13	4.73e-12	BDNF|ETV1|DMD|CHD2|NR4A3|RGS3|FGF13|CYP26A1|PPP2R2B|NCAM1|DUSP6|KCNMA1|PRDM16|RREB1|IL25|HDAC9|GCH1|PIK3R1|HMCN1|RPS6KA3|CLDN8|ARPP21|WDR47|NRXN3|TGIF1|HOXA9|WASF1|LUC7L3|MAP2K6|STAG2|PRDM12|COL27A1|MED13|PCDH11Y|MARK2|CCR7|MEOX1|LRRC4|SHOX2|CREB5|NRN1L|PPP2R3A|TNFRSF19|PPM1B|ROGDI|GPR85|MYH1|NKX2-8|SPAG11B|OGN|WNT8B|TET2|SGK3|COL9A2|RNF34|PACRG|PARK2|SART1|FBXO40|DNAH5|CCNDBP1|MBNL3|C3orf20	56	PC2NegCorTxnFactors
V$AREB6_02	254	Genes with promoter regions [-2kb,2kb] around transcription start site containing the motif WNWCACCTGWNN which matches annotation for TCF8: transcription factor 8 (represses interleukin 2 expression)	40	0.1575	5e-13	5.39e-12	DMD|PLAG1|MAPK10|ERBB3|NKX2-1|BMF|WWP2|POU2AF1|HNF1B|CSF3|TUBA4B|SCN5A|OCLN|GGN|DNAJB5|CHRM1|SHH|PCDH1|HNF4A|NRF1|TMEM151A|WFIKKN2|ERBB4|POU3F4|MYO18A|PIK3R1|SLC12A6|LMO2|CAMKK1|PVRL4|NRXN3|USP1|ZNF467|DCTN1|LGI2|RFFL|CTPS2|MAP2K6|ROGDI|GNAT1	57	PC2NegCorTxnFactors
V$GATA_C	266	Genes with promoter regions [-2kb,2kb] around transcription start site containing the motif NGATAAGNMNN which matches annotation for GATA1: GATA binding protein 1 (globin transcription factor 1)	41	0.1541	5.31e-13	5.63e-12	BDNF|ETV1|DMD|PLAG1|HS6ST3|PAX2|DUSP6|CSF3|FCGBP|FAM19A1|IL22|LMO2|PDZD2|NRXN3|GNB3|WNT11|PRSS22|IL7|FGF14|UBE2H|CNN1|LUC7L3|PCDH11Y|SLC34A3|GDPD1|GABBR1|LCAT|TNFRSF19|EDA|PPM1D|NR5A2|IL1RL1|POLR3D|PRR18|SLCO1C1|CLDN10|RHAG|PKLR|RHCE|GPR116|KRT71	58	PC2NegCorTxnFactors
V$HOXA4_Q2	267	Genes with promoter regions [-2kb,2kb] around transcription start site containing the motif AWAATTRG which matches annotation for HOXA4: homeobox A4	41	0.1536	6.02e-13	6.27e-12	BDNF|DMD|NKX2-1|YPEL4|THRA|GRIA1|DUSP6|PHC2|SHANK1|SMOC1|PIK3R1|PBXIP1|CDC14A|FRA10AC1|RP1L1|GCK|HOXA9|RBFOX1|LUC7L3|STAG2|GABARAPL2|HOXC5|STAC2|SHOX2|CREB5|ZNF654|DICER1|POGZ|FAM122A|CDX2|COL10A1|ELMO2|ITGBL1|CAMK2D|TNFSF18|ADCYAP1|BBOX1|FBXO40|NEK7|MYBPC2|TMEM31	59	PC2NegCorTxnFactors
TGCTGAY_UNKNOWN	538	Genes with promoter regions [-2kb,2kb] around transcription start site containing motif TGCTGAY. Motif does not match any known transcription factor	62	0.1152	6.43e-13	6.59e-12	ETV1|PLAG1|TSC22D3|FGF13|NKX2-1|PPP2R2B|PAX2|GPR173|PKP4|OSBPL7|PKN1|SHANK1|POU3F4|NR3C2|LMOD1|GPR119|CDK18|ZP1|CKM|MADD|RBFOX1|STAG2|HOXB9|RARA|MED13|LCK|LRRC4|GABBR1|F5|TEAD1|ZNF654|CCDC80|KCNA1|FGF6|DICER1|METTL21D|ARFIP1|TIGD4|MBD5|PRX|ZNF217|GPR85|HSPB7|ESRRB|CLEC3A|WNT8B|P2RY10|ADCYAP1|SPOP|PABPC5|SLC9A9|LYVE1|OPN1SW|MRI1|KDM5C|AVP|SLCO1C1|TIMD4|INTS2|SLC7A2|APOH|LGR4	60	PC2NegCorTxnFactors
V$LHX3_01	224	Genes with promoter regions [-2kb,2kb] around transcription start site containing the motif AATTAATTAA which matches annotation for LHX3: LIM homeobox 3	37	0.1652	8.39e-13	8.46e-12	DMD|PPP2R2B|JPH3|KCNMA1|LMX1A|CASZ1|RREB1|FIP1L1|HHIP|FAM19A1|ELMO1|SCRT2|SUPT6H|GNB3|COL4A4|RBFOX1|LUC7L3|TNRC6A|TBX6|STAC2|PTH1R|OPRM1|SHOX2|GABRG1|DIXDC1|ZNF366|NKX6-1|PPP1R1B|OSR2|DSG1|WNT8B|SLC24A4|VIL1|NRL|MMP27|FBLN2|PIK3CA	61	PC2NegCorTxnFactors
CCCNNGGGAR_V$OLF1_01	320	Genes with promoter regions [-2kb,2kb] around transcription start site containing the motif CCCNNGGGAR which matches annotation for EBF2: early B-cell factor 2	45	0.1406	1.1e-12	1.09e-11	PLAG1|RGS3|SORBS3|PAX2|THRA|POU2AF1|MYO19|CA7|LIN28A|ERC1|COL18A1|ANXA9|DPYSL5|REPIN1|SEL1L3|ESAM|TRIM55|CKM|ZNF436|STAG2|CHRDL1|PRDM12|CD72|ABI3|ADCY4|PATZ1|TMEM132E|TENC1|VASP|EFS|SH3TC2|NRN1L|OPCML|FLT1|ROGDI|ECM2|CA2|NF2|STEAP3|ADCYAP1|PDAP1|SEMA3G|CCDC8|EFCAB5|SLC30A5	62	PC2NegCorTxnFactors
V$FOXJ2_01	184	Genes with promoter regions [-2kb,2kb] around transcription start site containing the motif NNNWAAAYAAAYANNNNN which matches annotation for FOXJ2: forkhead box J2	33	0.1793	1.37e-12	1.34e-11	DMD|PLAG1|TRERF1|FOXB1|NCAM1|KCNK10|ATXN7L1|HNF4A|ARTN|FOXN1|IL25|GFRA1|HMCN1|PVRL1|CLDN8|RGS6|RBFOX1|LUC7L3|MSL3|LUC7L|CREB5|PPM1D|ACACA|CSRNP3|ICK|RUNX2|NTN1|PREX2|SLC10A7|SCML1|POGZ|FAM122A|CUX1	63	PC2NegCorTxnFactors
V$CACBINDINGPROTEIN_Q6	242	Genes with promoter regions [-2kb,2kb] around transcription start site containing motif GRGGSTGGG. Motif does not match any known transcription factor	38	0.157	2.07e-12	1.99e-11	DMD|NR4A3|NKX2-1|YPEL4|NCAM1|BCL11A|CASKIN2|CACNA1G|LIN28A|RTN3|SDC1|CHRM1|NEGR1|NTF4|SYVN1|DCTN1|ZNF436|HOXB9|FOXA2|NXPH3|TOR1AIP2|ABI3|FBXO36|MGAT3|ACAN|MYBPH|MARK2|UBE2Z|KRT13|ROGDI|C14orf119|KCNJ14|EPC1|FAM192A|ARPC2|AKT2|ZSWIM3|FOXS1	64	PC2NegCorTxnFactors
V$HFH1_01	243	Genes with promoter regions [-2kb,2kb] around transcription start site containing the motif NATTGTTTATWT which matches annotation for FOXQ1: forkhead box Q1	38	0.1564	2.36e-12	2.23e-11	DMD|TRERF1|FOXB1|MAPK10|PPP2R2B|NCAM1|BCL11A|SHANK2|HSD11B1|POU2AF1|POU3F4|RREB1|IL25|GRB7|HMCN1|HHIP|CLDN8|UBE2H|RBFOX1|STAG2|LHX9|MSL3|NLGN3|EFNA5|CREB5|FOXD3|C1QTNF3|PPP2R3A|PPM1D|CSRNP3|ICK|METTL21D|NTN1|SLC10A7|RNF17|ODF3L1|TAF5L|TACSTD2	65	PC2NegCorTxnFactors
V$FOXO1_01	245	Genes with promoter regions [-2kb,2kb] around transcription start site containing the motif NRWAAACAAN which matches annotation for FOXO1A: forkhead box O1A (rhabdomyosarcoma)	38	0.1551	3.05e-12	2.8e-11	BDNF|ETV1|DMD|PLAG1|PTCHD1|NTRK3|BMF|THRA|IGSF1|ATXN7L1|WFIKKN2|POU3F4|IL25|GFRA1|GRB7|HMCN1|FGF14|UBE2H|RBFOX1|ARID4A|NMNAT2|LUC7L3|GPRC5C|CCNG2|NRN1L|C1QTNF3|ZNF654|CSRNP3|DEDD|PREX2|SLC10A7|KCNJ15|CBFA2T2|TAS2R39|SCML1|ZNF366|C18orf25|ODF3L1	66	PC2NegCorTxnFactors
V$HNF1_01	245	Genes with promoter regions [-2kb,2kb] around transcription start site containing the motif GGTTAATNWTTAMCN which matches annotation for TCF1: transcription factor 1, hepatic; LF-B1, hepatic nuclear factor (HNF1), albumin proximal factor	38	0.1551	3.05e-12	2.8e-11	BDNF|DMD|PPP2R2B|BCL11A|ADD3|HNF1B|HNF4A|RREB1|PDGFRA|PAQR9|PVRL1|HPN|CKM|KIF12|RBFOX1|LUC7L3|HOXB9|FOXA2|FXYD2|PTH1R|KITLG|COL9A1|CBFA2T2|RALGPS2|FGA|IGFBP1|SERPINA6|NR5A2|HTR7|MSH5|SLC5A7|C11orf92|SLC3A1|SERPINA7|AFM|ANXA13|HEPACAM2|LPAL2	67	PC2NegCorTxnFactors
V$E12_Q6	262	Genes with promoter regions [-2kb,2kb] around transcription start site containing the motif RRCAGGTGNCV which matches annotation for TCF3: transcription factor 3 (E2A immunoglobulin enhancer binding factors E12/E47)	39	0.1489	5.87e-12	5.31e-11	TGFB3|GNAS|CYP26A1|NTRK3|GRIA1|ACAP1|HNF1B|MTUS1|CA7|GGN|PKN1|TNNC2|TNFSF13|DNAJB5|CNNM2|WFIKKN2|PRKAG2|CALB1|LRP5|GFRA1|GRB7|ELMO1|FGF8|SPTB|HSD11B2|NDUFAF3|CRELD1|NEGR1|DOK7|ASB14|FBLIM1|COL4A4|MYOM3|EYA3|ME3|CKM|WTAP|JSRP1|CHRDL1	68	PC2NegCorTxnFactors
V$FOXO1_02	240	Genes with promoter regions [-2kb,2kb] around transcription start site containing the motif GNNTTGTTTACNTT which matches annotation for FOXO1A: forkhead box O1A (rhabdomyosarcoma)	37	0.1542	7.05e-12	6.28e-11	ETV1|CHD2|TGFB3|PLAG1|TSC22D3|TRERF1|MAPK10|GNAS|CSRP3|THRA|JPH3|GRB7|IGSF21|TCF7|ARID4A|TNRC6A|YTHDC1|LHX9|NRN1L|C1QTNF3|IL6ST|KCNA1|PPM1B|CSRNP3|NTN1|ROGDI|SLC10A7|BRD8|SERINC3|KCNJ16|DIXDC1|MOBP|UTY|TET2|AKT2|HSH2D|SH2D4A	69	PC2NegCorTxnFactors
V$E47_01	253	Genes with promoter regions [-2kb,2kb] around transcription start site containing the motif VSNGCAGGTGKNCNN which matches annotation for TCF3: transcription factor 3 (E2A immunoglobulin enhancer binding factors E12/E47)	38	0.1502	8.28e-12	7.27e-11	TGFB3|NR4A3|GNAS|SORBS3|CYP26A1|PPP2R2B|SORBS1|THRA|KCNMA1|GPR162|CA7|SCN5A|GGN|DNAJB5|CNNM2|NODAL|WFIKKN2|CALB1|SLC26A9|DPYSL5|EMILIN3|SCRT2|OTOS|DGKD|WNT10A|GNB3|BTBD11|CKM|CASC4|NAA40|WTAP|FLT3|PODXL|TTC13|CHRDL1|MAP3K3|RXRG|SPOP	70	PC2NegCorTxnFactors
V$SPZ1_01	231	Genes with promoter regions [-2kb,2kb] around transcription start site containing the motif DNNGGRGGGWWNNNN which matches annotation for SPZ1: spermatogenic leucine zipper 1	36	0.1558	9.78e-12	8.47e-11	BDNF|PTCHD1|POU3F3|FGF13|NTRK3|PAX2|CRMP1|BCL11A|CASKIN2|HNF1B|OSBPL7|SHH|SRCIN1|SHANK1|SCRT2|WNT10A|SIGIRR|DCTN1|HOXA9|STAG2|HOXB9|STAC2|ECEL1|CNTFR|TENC1|PGR|KCNC1|F13A1|LRRC48|ADAMTSL1|PPP1R1B|AKT2|KCNK2|FXYD4|GDF7|BLOC1S3	71	PC2NegCorTxnFactors
V$MYOGENIN_Q6	255	Genes with promoter regions [-2kb,2kb] around transcription start site containing the motif RGCAGSTG which matches annotation for MYOG: myogenin (myogenic factor 4)	38	0.149	1.05e-11	9.01e-11	TGFB3|POU3F3|CYP26A1|PAX2|GPR162|LDB3|CA7|GGN|PKN1|SRCIN1|WFIKKN2|LRP5|GFRA1|SMOC1|ZFYVE9|DNHD1|LMOD1|RUSC1-AS1|SPTB|HSD11B2|NEGR1|FGR|GNB3|TAS1R1|FBLIM1|COL4A4|NKX6-2|BTBD11|XYLT1|UACA|TTC13|TBX10|TGIF1|RARA|CABP1|CACNB1|C11orf87|AQP5	72	PC2NegCorTxnFactors
V$CRX_Q4	269	Genes with promoter regions [-2kb,2kb] around transcription start site containing the motif YNNNTAATCYCMN which matches annotation for CRX: cone-rod homeobox	39	0.145	1.34e-11	1.13e-10	DMD|CHD2|FOXB1|BCL11A|LIN28A|GJD2|ERBB4|CARTPT|CXCR7|RPS6KA3|TCF7|NDUFAF3|NRXN3|GNB3|TMUB2|DCTN1|FGF14|HOXC5|MED13|VASP|WDR78|EFS|CREB5|KCNA1|RALGPS2|ADAMTSL1|NKX6-1|MSH5|FAM122A|ABCC6|EFHB|ZPBP2|BDKRB1|DLG4|CYP2F1|GDF7|FRMPD2|CCDC129|ARHGAP35	73	PC2NegCorTxnFactors
V$CEBP_C	200	Genes with promoter regions [-2kb,2kb] around transcription start site containing the motif NGWVTKNKGYAAKNSAYA which matches annotation for CEBPA: CCAAT/enhancer binding protein (C/EBP), alpha	33	0.165	1.46e-11	1.2e-10	BDNF|ETV1|DMD|CHD2|PLAG1|KCNMA1|HSD11B1|TNNC2|ERC1|PDGFRA|HDAC9|PIK3R1|SLC22A8|FAM19A1|C22orf31|LTB|FGF14|RBFOX1|MAP2K6|STAG2|MSL3|LUC7L|RNF39|CREB5|SCML1|DNAJB14|NTRK1|SLC24A4|LRTOMT|ACSL5|P2RY1|NFX1|PHACTR4	74	PC2NegCorTxnFactors
V$HNF3_Q6	189	Genes with promoter regions [-2kb,2kb] around transcription start site containing the motif NWRARYAAAYANN which matches annotation for FOXA1: forkhead box A1	32	0.1693	1.46e-11	1.2e-10	DMD|TGFB3|PLAG1|NR4A3|FGF13|DUSP6|ATXN7L1|FOXN1|RREB1|IL25|GFRA1|GPRIN3|PVRL1|CLDN8|ZNF436|NMNAT2|CHRDL1|FOXA2|LHX9|LUC7L|FOXD3|TEAD1|ACACA|ICK|NKD1|SLC10A7|POGZ|ADAMTS14|FAM122A|CYP7A1|LOC84931|SYN3	75	PC2NegCorTxnFactors
V$GATA1_05	283	Genes with promoter regions [-2kb,2kb] around transcription start site containing the motif NCWGATAACA which matches annotation for GATA1: GATA binding protein 1 (globin transcription factor 1)	40	0.1413	1.65e-11	1.34e-10	BDNF|ETV1|TSC22D3|CASZ1|NR3C1|RREB1|PNLIPRP2|FAM19A1|LMO2|PDZD2|PVRL1|COL4A4|NKX6-2|IL7|LUC7L3|TNRC6A|LHX6|SYNJ1|CREB5|CCDC80|CSRNP3|CLEC1B|SLC10A7|KCNJ15|NR5A2|ESRRB|SEMA4D|WDR5B|SPAG11B|EPX|DNASE1L3|P2RY10|ANXA13|ADCYAP1|IL17RE|EPO|XCR1|DOK2|RHAG|SCMH1	76	PC2NegCorTxnFactors
V$GR_Q6	271	Genes with promoter regions [-2kb,2kb] around transcription start site containing the motif NNNNNNCNNTNTGTNCTNN which matches annotation for NR3C1: nuclear receptor subfamily 3, group C, member 1 (glucocorticoid receptor)	39	0.1439	1.69e-11	1.35e-10	PLAG1|RGS3|TSC22D3|FGF13|CSRP3|PPP2R2B|PAX2|NCAM1|WWP2|DCHS2|PKP4|PDE2A|SDC1|CHRM1|GPHA2|WFIKKN2|KCND2|NEGR1|TGIF1|LUC7L3|RARA|LHX6|UBE2Z|SHOX2|TEAD1|ZNF654|ADORA1|METTL21D|PRX|CLEC1A|ADAMTSL1|NKX2-8|MMP7|GRP|SLC9A9|RCN1|HNMT|C9orf131|GIPC2	77	PC2NegCorTxnFactors
V$CDPCR3HD_01	236	Genes with promoter regions [-2kb,2kb] around transcription start site containing the motif NATYGATSSS which matches annotation for CUTL1: cut-like 1, CCAAT displacement protein (Drosophila)	36	0.1525	1.84e-11	1.45e-10	ETV1|DMD|ATXN7L1|TUBA4B|LIN28A|OSBPL7|NR3C2|BARHL2|GRB7|FGF8|PDZD2|KCNH7|NEGR1|GCK|RBFOX1|HNF4G|STAG2|TBX6|HOXC5|LHX6|DLG3|WDR78|TLX1|MCF2|KCNA1|GTF2A1L|PDE1A|CBFA2T2|STEAP2|NTRK1|CAMK2D|SERPING1|TET2|P2RX3|AMBP|AASDH	78	PC2NegCorTxnFactors
V$PAX4_02	237	Genes with promoter regions [-2kb,2kb] around transcription start site containing the motif NAAWAATTANS which matches annotation for PAX4: paired box gene 4	36	0.1519	2.09e-11	1.62e-10	ETV1|CHD2|TSC22D3|NKX2-1|YPEL4|PAX2|GRIA1|LRP5|SMOC1|ELMO1|POU4F3|FGF8|PDZD2|RNF128|SERPINI2|HPN|RP1L1|ATM|RBFOX1|CHRDL1|PRDM12|EDA|IKZF3|CBFA2T2|RALGPS2|DIXDC1|CYFIP2|POGZ|VIP|AQP3|MIA2|MYBPC1|FOLR1|TACSTD2|SLC5A12|MBNL3	79	PC2NegCorTxnFactors
V$STAT5A_02	141	Genes with promoter regions [-2kb,2kb] around transcription start site containing the motif TTCCNRGAANNNNNNTTCCNNGRR which matches annotation for STAT5A: signal transducer and activator of transcription 5A	27	0.1915	3.03e-11	2.33e-10	BDNF|CHD2|NR4A3|SDC1|ERBB4|TAL1|PIK3R1|ELMO1|WNT10A|NTF4|RBFOX1|HNF4G|GPRC5C|RARA|IL1RN|PATZ1|LHX6|KITLG|SCN2A|NFATC2|DSG1|VIP|CDC37L1|MAT1A|GABPA|MBNL3|FAM90A1	80	PC2NegCorTxnFactors
V$IK1_01	278	Genes with promoter regions [-2kb,2kb] around transcription start site containing motif NHNTGGGAATRCC. Motif does not match any known transcription factor	39	0.1403	3.71e-11	2.82e-10	NR4A3|POU3F3|FGF13|SORBS3|CYP26A1|NKX2-1|ATXN7L1|WWP2|TNNC2|ERC1|MID2|NR3C2|SMOC1|RNF128|CXCR7|CHAD|VSX2|NDUFAF3|ABCA2|ADAMTS20|KIF12|UBE2H|LUC7L3|TOR1AIP2|HOXC5|LHX6|FOXD3|ABCC5|PREX2|TBX20|CD86|ARPC2|KRT36|TNFSF18|ZPBP2|FBXO3|SEMA3G|COX18|MED1	81	PC2NegCorTxnFactors
V$AP4_Q6_01	255	Genes with promoter regions [-2kb,2kb] around transcription start site containing the motif RNCAGCTGC which matches annotation for TFAP4: transcription factor AP-4 (activating enhancer binding protein 4)	37	0.1451	4.34e-11	3.25e-10	ETV1|DMD|TGFB3|FGF13|SORBS1|GPR162|TUBA4B|TNNC2|MYO18A|APOBEC2|NDUFAF3|WNT10A|BARX2|TMEM184A|GNB3|ANK1|CKM|TGIF1|RBFOX1|USF1|LPHN3|RXRG|CD72|PTH1R|CCNE2|TNNT2|SHOX2|PREX2|SYNRG|GAS7|KIAA1407|SPOP|HSPB6|RUFY1|RAPSN|BACH1|CHRNG	82	PC2NegCorTxnFactors
V$P53_DECAMER_Q2	256	Genes with promoter regions [-2kb,2kb] around transcription start site containing the motif RGRCAWGNCY which matches annotation for TP53: tumor protein p53 (Li-Fraumeni syndrome)	37	0.1445	4.87e-11	3.61e-10	ETV1|DMD|TGFB3|TRERF1|NTRK3|BMF|DST|ADD3|HSD11B1|LDB3|DNAJB5|DGKA|RUSC1-AS1|ABCA12|UPK3A|HOXA9|LUC7L3|PRDM12|RARA|SRRM4|PTH1R|TLX1|ZNF654|PPM1D|ABCC5|CCDC108|PREX2|CLDN18|MYH1|NTRK1|ING1|MYH11|C18orf25|PML|SPATC1|EGFR|PHKG1	83	PC2NegCorTxnFactors
V$GATA_Q6	198	Genes with promoter regions [-2kb,2kb] around transcription start site containing the motif WGATARN which matches annotation for GATA1: GATA binding protein 1 (globin transcription factor 1)	32	0.1616	5.15e-11	3.77e-10	PLAG1|PAX2|PDGFRA|PNLIPRP2|SLC26A9|FAM19A1|IL22|LMO2|PDZD2|ABCA12|PVRL4|NRXN3|COL4A4|WNT11|TRIM15|IL7|CNN1|LUC7L3|LHX6|LCAT|CREB5|PPP2R3A|EDA|KCNJ15|NR5A2|EPX|PRR18|SFRP5|ICAM4|PKLR|RHCE|GPR116	84	PC2NegCorTxnFactors
V$FAC1_01	222	Genes with promoter regions [-2kb,2kb] around transcription start site containing the motif NNNCAMAACACRNA which matches annotation for FALZ: fetal Alzheimer antigen	34	0.1532	5.92e-11	4.29e-10	PTCHD1|GNAS|SORBS3|BMF|KCNC2|BCL11A|KCNMA1|CACNA1G|CASZ1|WFIKKN2|NR3C2|LRP5|HDAC9|POU4F3|NRXN3|LUC7L3|STAG2|TNRC6A|FOXA2|GABARAPL2|LPHN3|CCNG2|LHX6|MEOX1|ACACA|FGF6|NKD1|DEDD|IKZF3|DNAJB7|GPR50|DYRK1B|ZC3H6|FBLN2	85	PC2NegCorTxnFactors
V$HFH4_01	200	Genes with promoter regions [-2kb,2kb] around transcription start site containing the motif AWKTGTTTGTTTA which matches annotation for FOXJ1: forkhead box J1	32	0.16	6.74e-11	4.82e-10	ETV1|DMD|PLAG1|NR4A3|CYP26A1|ATXN7L1|PDGFRA|GFRA1|PAQR9|TGIF1|FGF14|UBE2H|RBFOX1|LHX9|MSL3|LUC7L|FBXO36|CREB5|TEAD1|ACACA|ICK|NTN1|LRRC48|TLR1|SLC10A7|IGFBP1|POGZ|ADAMTS14|COL10A1|LOC283174|AQP5|C4BPA	86	PC2NegCorTxnFactors
V$TAL1BETAE47_01	248	Genes with promoter regions [-2kb,2kb] around transcription start site containing the motif NNNAACAGATGKTNNN which matches annotation for TAL1: T-cell acute lymphocytic leukemia 1<br> TCF3: transcription factor 3 (E2A immunoglobulin enhancer binding factors E12/E47)	36	0.1452	7.8e-11	5.52e-10	DMD|FOXB1|GNAS|HSD11B1|GPR173|DCHS2|HNF1B|LIN28A|SCN5A|PCDH1|C1QTNF4|GFRA1|BARHL2|PIK3R1|CPNE9|FAM19A1|ELMO1|PBXIP1|RNF19A|EYA3|STAG2|GABARAPL2|GTF2A1L|PDE1A|NKD1|FMNL3|HTR7|SH3KBP1|PCDH12|GLDN|ITGBL1|SERPING1|HSPB6|PACRG|PARK2|UPK2	87	PC2NegCorTxnFactors
V$NKX25_02	262	Genes with promoter regions [-2kb,2kb] around transcription start site containing the motif CWTAATTG which matches annotation for NKX2-5: NK2 transcription factor related, locus 5 (Drosophila)	37	0.1412	9.62e-11	6.72e-10	DMD|PLAG1|NR4A3|NKX2-1|PAX2|DNMT3B|GJD2|CNNM2|HDAC9|HHIP|SORBS2|FAM19A1|WNT10A|LUC7L3|GABARAPL2|HOXC5|RNF39|DLG3|SHOX2|EDA|FLT1|ROGDI|RALGPS2|SYNRG|ABLIM2|VIP|AQP3|SEZ6L|WNT8B|SLC16A14|GRHL1|TRIM24|BBOX1|SPINK6|PTPRC|NRL|ZNF354A	88	PC2NegCorTxnFactors
V$COUP_01	263	Genes with promoter regions [-2kb,2kb] around transcription start site containing the motif TGAMCTTTGMMCYT which matches annotation for HNF4A: hepatocyte nuclear factor 4, alpha	37	0.1407	1.08e-10	7.35e-10	DMD|NR4A3|CSRP3|BMF|HNF1B|FAM155B|PRDM16|MYLPF|SMOC1|VSX2|ADRA1A|HPN|DDB1|LTB|DCTN1|ZNF436|SHC1|MED13|PTH1R|MYBPH|MARK2|PPP2R3A|CSRNP3|MBD5|KLC4|FAM192A|STEAP2|ALDH6A1|CFHR1|ZPBP2|SAMD14|HAS1|ZSWIM3|ATAT1|IL21R|PKLR|ASGR2	89	PC2NegCorTxnFactors
V$NFKB_C	263	Genes with promoter regions [-2kb,2kb] around transcription start site containing motif NGGGACTTTCCA. Motif does not match any known transcription factor	37	0.1407	1.08e-10	7.35e-10	BDNF|PTCHD1|BMF|JPH3|BCL11A|LIN28A|TAL1|CARTPT|SMOC1|SPTB|SCRT2|VSX2|LTB|WNT10A|CDC14A|UACA|ZNF436|LUC7L3|HOXB9|IL1RN|IL13|ACAN|SLC34A3|RALGDS|TSNAXIP1|LYPLA2|LCAT|FOXD3|OPCML|ZNF217|LAMB3|TSLP|LRRFIP2|TNFSF18|ACAP3|CCDC8|RAD18	90	PC2NegCorTxnFactors
V$T3R_Q6	251	Genes with promoter regions [-2kb,2kb] around transcription start site containing motif MNTGWCCTN. Motif does not match any known transcription factor	36	0.1434	1.1e-10	7.45e-10	YPEL4|THRA|GPR162|DCHS2|SHH|C1QTNF4|LRP5|SMOC1|SEMA6C|RNF128|CXCR7|TCF7|CDK18|MYOM3|ME3|NTF4|TRIM55|LUC7L3|STAG2|EPHA7|TENC1|RELT|NKX6-1|BRAF|LOC283174|SYNPO|SLC8A3|GNAT1|CDHR5|ACSL5|HAS3|MYBPC2|EIF1AD|NAA25|KCNG4|PRSS27	91	PC2NegCorTxnFactors
V$TFIII_Q6	205	Genes with promoter regions [-2kb,2kb] around transcription start site containing the motif RGAGGKAGG which matches annotation for GTF2A1: general transcription factor IIA, 1, 19/37kDa<br> GTF2A2: general transcription factor IIA, 2, 12kDa	32	0.1561	1.3e-10	8.68e-10	TGFB3|FOXB1|POU3F3|GNAS|NKX2-1|YPEL4|PAX2|BMF|THRA|JPH3|BCL11A|CASKIN2|SHANK2|GPR162|LIN28A|GGN|CHRM1|NODAL|ALX3|FGF14|FOXA2|NXPH3|HOXC5|UPF2|FBXO36|APC2|CNST|MEOX1|HCAR1|CBFA2T2|PTCH2|ABCC6	92	PC2NegCorTxnFactors
V$MYOD_01	265	Genes with promoter regions [-2kb,2kb] around transcription start site containing the motif SRACAGGTGKYG which matches annotation for MYOD1: myogenic differentiation 1	37	0.1396	1.34e-10	8.86e-10	ETV1|GNAS|ERBB3|CYP26A1|DST|CASKIN2|SHANK2|GPR173|GPR162|ACAP1|CA7|TUBA4B|SCN5A|CLDN9|TNFSF13|PCDH1|CNNM2|COL18A1|WFIKKN2|CALB1|ELMO1|DGKD|GNB3|BTBD11|CKM|GCK|LUC7L3|RXRG|RARA|LUC7L|TNNT2|CBFA2T2|KIAA1407|SPOP|BACH1|CAV3|CHRNG	93	PC2NegCorTxnFactors
V$HNF1_Q6	253	Genes with promoter regions [-2kb,2kb] around transcription start site containing the motif WRGTTAATNATTAACNNN which matches annotation for TCF1: transcription factor 1, hepatic; LF-B1, hepatic nuclear factor (HNF1), albumin proximal factor	36	0.1423	1.38e-10	9.05e-10	DMD|PLAG1|PPP2R2B|PAX2|BCL11A|HNF1B|CSF3|HNF4A|RREB1|PDGFRA|ARPP21|HPN|NRXN3|FAM117B|LUC7L3|STAG2|HOXB9|FXYD2|OPRM1|CREB5|CBFA2T2|FGA|IGFBP1|SERPINA6|HTR7|CYFIP2|MSH5|MIA2|SERPINA7|AFM|LRRFIP2|SI|ANXA13|MMP27|CLDN10|LPAL2	94	PC2NegCorTxnFactors
V$OCT1_01	266	Genes with promoter regions [-2kb,2kb] around transcription start site containing the motif NNNNWTATGCAAATNTNNN which matches annotation for POU2F1: POU domain, class 2, transcription factor 1	37	0.1391	1.5e-10	9.48e-10	ETV1|DMD|THRA|DUSP6|HNF1B|CSF3|MTUS1|PHC2|PCDH1|FOXN1|POU3F4|IL25|HDAC9|BARHL2|EMILIN3|IGSF21|SEL1L3|NRXN3|GNB3|UPK3A|MAP2K6|HOXC5|LHX6|PPP2R3A|CSRNP3|GPR85|RCAN1|TCTEX1D1|ING1|CDX2|C11orf92|BCO2|GPR4|NRL|DNAH5|TSNAX|SGCA	95	PC2NegCorTxnFactors
V$PR_Q2	266	Genes with promoter regions [-2kb,2kb] around transcription start site containing the motif NWNAGRACAN which matches annotation for NR3C1: nuclear receptor subfamily 3, group C, member 1 (glucocorticoid receptor)	37	0.1391	1.5e-10	9.48e-10	BDNF|NR4A3|RGS3|PAX2|WWP2|DCHS2|CACNA1G|SHH|LRP5|PDGFRA|FAM19A1|ELMO1|PDZD2|RNF128|C22orf31|KCNIP1|FBLIM1|LTBP3|TRIM55|ZNF436|LUC7L3|DLG3|KCNC1|PPP2R3A|METTL21D|SCML1|ADAMTSL1|DSG1|C11orf92|ITGBL1|WNT8B|AGXT2L2|HEPACAM2|RCN1|CLDN10|GIPC2|NEK9	96	PC2NegCorTxnFactors
V$STAT4_01	266	Genes with promoter regions [-2kb,2kb] around transcription start site containing the motif SNWTTCNN which matches annotation for STAT4: signal transducer and activator of transcription 4	37	0.1391	1.5e-10	9.48e-10	BDNF|TRERF1|POU3F3|MAPK10|CSRP3|NCAM1|KCNK10|GRIA1|CASKIN2|HSD11B1|PKP4|MTUS1|PCDH1|FGF8|PDZD2|RBFOX1|HNF4G|HOXB9|OPRM1|SHOX2|TNFRSF19|FLT1|RUNX2|HSPB7|CLEC1A|FAM192A|LDHAL6B|ARPC2|NUDT4|ODF3L1|AFAP1|TTYH2|CD3D|CSF3R|HIPK3|C10orf107|GIF	97	PC2NegCorTxnFactors
AAAYWAACM_V$HFH4_01	254	Genes with promoter regions [-2kb,2kb] around transcription start site containing the motif AAAYWAACM which matches annotation for FOXJ1: forkhead box J1	36	0.1417	1.55e-10	9.52e-10	BDNF|DMD|NR4A3|FGF13|NCAM1|GFRA1|GRB7|HMCN1|PAQR9|ARPP21|NRXN3|HOXA9|RBFOX1|NMNAT2|STAG2|FOXA2|MAP3K3|LHX9|NLGN3|C1QTNF3|ICK|NTN1|NKD1|IKZF3|SLC10A7|RALGPS2|PRX|GPR85|ADAMTS14|SCN2A|ITGBL1|SOX1|P2RY10|GRHL1|ODF3L1|TACSTD2	98	PC2NegCorTxnFactors
V$OCT1_05	254	Genes with promoter regions [-2kb,2kb] around transcription start site containing the motif MKVATTTGCATATT which matches annotation for POU2F1: POU domain, class 2, transcription factor 1	36	0.1417	1.55e-10	9.52e-10	DMD|NR4A3|RGS3|TRERF1|LPHN1|NKX2-1|THRA|DUSP6|HNF1B|MTUS1|GADD45G|IL25|BARHL2|SEMA6C|EMILIN3|FGF14|MAP2K6|PRDM12|HOXB9|HOXC5|CAMKV|LHX6|PPP2R3A|ADORA1|CSRNP3|ROGDI|SCML1|MYH1|ING1|CDX2|C11orf92|MYBPC1|CNNM4|NRL|IGJ|GALNT1	99	PC2NegCorTxnFactors
V$P53_02	254	Genes with promoter regions [-2kb,2kb] around transcription start site containing the motif NGRCWTGYCY which matches annotation for TP53: tumor protein p53 (Li-Fraumeni syndrome)	36	0.1417	1.55e-10	9.52e-10	ETV1|DMD|NR4A3|TRERF1|HS6ST3|NTRK3|BCL11A|DNAJB5|CHRM1|SLC12A6|REPIN1|ABCA12|NRXN3|PRDM12|SRRM4|PTH1R|ZNF654|ABCC5|METTL21D|PREX2|MYH1|SCN2A|BRAF|RNF17|MYH11|CDYL|AKT2|NACC1|DYRK1B|MMP28|PML|ACSL5|SPATC1|GABRR2|EGFR|TMC7	100	PC2NegCorTxnFactors
REACTOME_CELL_CYCLE	421	Genes involved in Cell Cycle	29	0.0689	1.31e-09	1.28e-06	PSMA1|PSMC1|PSMF1|ANAPC11|ANAPC1|PPP2R1B|MCM5|ORC1|MCM8|RPA2|POLE|PCNA|CCNE1|LIG1|CDC25B|PKMYT1|DYRK1A|CENPH|PMF1|NSL1|MIS12|PCNT|CEP250|CEP192|CDK5RAP2|RFWD2|HIST1H2AE|HIST1H2BM|HIST1H2BH	1	PC2PosCorCanonicalPathways
REACTOME_CELL_CYCLE_MITOTIC	325	Genes involved in Cell Cycle, Mitotic	25	0.0769	1.94e-09	1.28e-06	PSMA1|PSMC1|PSMF1|ANAPC11|ANAPC1|PPP2R1B|MCM5|ORC1|MCM8|RPA2|POLE|PCNA|CCNE1|LIG1|CDC25B|PKMYT1|DYRK1A|CENPH|PMF1|NSL1|MIS12|PCNT|CEP250|CEP192|CDK5RAP2	2	PC2PosCorCanonicalPathways
REACTOME_TRANSMEMBRANE_TRANSPORT_OF_SMALL_MOLECULES	413	Genes involved in Transmembrane transport of small molecules	26	0.063	5.67e-08	2.26e-05	ARHGEF9|GNGT2|GNB5|GNG13|GABRB2|ATP1A3|ATP11A|ATP8B1|ATP7A|HTR3C|STEAP3|SLC44A4|SLC6A20|SLC6A9|SLC40A1|HEPH|SLC2A5|SLC13A1|SLC38A4|SLC7A2|SLC9A3|SLC29A1|SLC28A1|ABCA9|ABCG4|ABCC11	3	PC2PosCorCanonicalPathways
KEGG_OLFACTORY_TRANSDUCTION	389	Olfactory transduction	25	0.0643	6.85e-08	2.26e-05	CAMK2D|GNAL|OR51F2|OR52M1|OR10A7|OR4K14|OR10H4|OR10X1|OR2A14|OR5D14|OR5M8|OR10G9|OR4C3|OR10J1|OR1J2|OR7A10|OR2A5|OR1D5|OR3A3|PRKX|CNGA3|OR13C4|OR2T6|OR13C9|OR4D10	4	PC2PosCorCanonicalPathways
REACTOME_IMMUNE_SYSTEM	933	Genes involved in Immune System	41	0.0439	2.67e-07	7.06e-05	PSMA1|PSMC1|PSMF1|ANAPC11|ANAPC1|PPP2R1B|CAMK2D|RCHY1|FBXW7|SAE1|UBOX5|HERC2|TRIM21|ZBTB16|LNPEP|LRR1|ASB17|RNF25|UBE2V2|CCR2|PAK2|DNM2|ZAP70|NFKBIB|ICOS|VCAM1|LILRB2|LILRB1|LILRB5|DYNC2LI1|MAPK11|IRF5|IL2RG|HCK|C1QA|C8B|UNC93B1|LY86|IFNA21|DDX58|DEFB112	5	PC2PosCorCanonicalPathways
REACTOME_ANTIGEN_PROCESSING_UBIQUITINATION_PROTEASOME_DEGRADATION	212	Genes involved in Antigen processing: Ubiquitination & Proteasome degradation	17	0.0802	4.09e-07	8.99e-05	PSMA1|PSMC1|PSMF1|ANAPC11|ANAPC1|RCHY1|FBXW7|SAE1|UBOX5|HERC2|TRIM21|ZBTB16|LNPEP|LRR1|ASB17|RNF25|UBE2V2	6	PC2PosCorCanonicalPathways
REACTOME_SIGNALING_BY_GPCR	920	Genes involved in Signaling by GPCR	40	0.0435	4.89e-07	9.22e-05	PPP2R1B|ARHGEF9|GNGT2|GNB5|GNG13|GNAL|OR51F2|OR52M1|OR10A7|OR4K14|OR10H4|OR10X1|OR2A14|OR5D14|OR5M8|OR10G9|OR4C3|OR10J1|OR1J2|OR7A10|OR2A5|OR1D5|OR3A3|CCR2|GNAT1|PDE4D|EDN2|TRIO|IAPP|AKAP13|VIPR2|PTGER3|HCRTR1|P2RY6|GPRC6A|KISS1|RGS8|GNAO1|WNT7B|TAS1R2	7	PC2PosCorCanonicalPathways
REACTOME_S_PHASE	109	Genes involved in S Phase	12	0.1101	7.4e-07	0.000119	PSMA1|PSMC1|PSMF1|MCM5|ORC1|MCM8|RPA2|POLE|PCNA|CCNE1|LIG1|CDC25B	8	PC2PosCorCanonicalPathways
REACTOME_ADAPTIVE_IMMUNE_SYSTEM	539	Genes involved in Adaptive Immune System	28	0.0519	8.99e-07	0.000119	PSMA1|PSMC1|PSMF1|ANAPC11|ANAPC1|PPP2R1B|RCHY1|FBXW7|SAE1|UBOX5|HERC2|TRIM21|ZBTB16|LNPEP|LRR1|ASB17|RNF25|UBE2V2|PAK2|DNM2|ZAP70|NFKBIB|ICOS|VCAM1|LILRB2|LILRB1|LILRB5|DYNC2LI1	9	PC2PosCorCanonicalPathways
REACTOME_GPCR_DOWNSTREAM_SIGNALING	805	Genes involved in GPCR downstream signaling	36	0.0447	9.52e-07	0.000119	ARHGEF9|GNGT2|GNB5|GNG13|GNAL|OR51F2|OR52M1|OR10A7|OR4K14|OR10H4|OR10X1|OR2A14|OR5D14|OR5M8|OR10G9|OR4C3|OR10J1|OR1J2|OR7A10|OR2A5|OR1D5|OR3A3|CCR2|GNAT1|PDE4D|EDN2|TRIO|IAPP|AKAP13|VIPR2|PTGER3|HCRTR1|P2RY6|GPRC6A|KISS1|RGS8	10	PC2PosCorCanonicalPathways
REACTOME_G1_S_TRANSITION	112	Genes involved in G1/S Transition	12	0.1071	9.93e-07	0.000119	PSMA1|PSMC1|PSMF1|PPP2R1B|MCM5|ORC1|MCM8|RPA2|POLE|PCNA|CCNE1|PKMYT1	11	PC2PosCorCanonicalPathways
REACTOME_MITOTIC_G1_G1_S_PHASES	137	Genes involved in Mitotic G1-G1/S phases	13	0.0949	1.43e-06	0.000157	PSMA1|PSMC1|PSMF1|PPP2R1B|MCM5|ORC1|MCM8|RPA2|POLE|PCNA|CCNE1|PKMYT1|DYRK1A	12	PC2PosCorCanonicalPathways
REACTOME_DNA_REPLICATION	192	Genes involved in DNA Replication	15	0.0781	2.68e-06	0.000272	PSMA1|PSMC1|PSMF1|PPP2R1B|MCM5|ORC1|MCM8|RPA2|POLE|PCNA|LIG1|CENPH|PMF1|NSL1|MIS12	13	PC2PosCorCanonicalPathways
REACTOME_CLASS_I_MHC_MEDIATED_ANTIGEN_PROCESSING_PRESENTATION	251	Genes involved in Class I MHC mediated antigen processing & presentation	17	0.0677	4.16e-06	0.000381	PSMA1|PSMC1|PSMF1|ANAPC11|ANAPC1|RCHY1|FBXW7|SAE1|UBOX5|HERC2|TRIM21|ZBTB16|LNPEP|LRR1|ASB17|RNF25|UBE2V2	14	PC2PosCorCanonicalPathways
REACTOME_NEURONAL_SYSTEM	279	Genes involved in Neuronal System	18	0.0645	4.33e-06	0.000381	ARHGEF9|GNGT2|GNB5|GNG13|GABRB2|CAMK2D|GNAL|KCNC2|KCNH3|KCNV1|KCNA5|KCNA10|KCNAB2|KCNQ4|GRIN1|CHRNA2|CHRNA3|CHAT	15	PC2PosCorCanonicalPathways
REACTOME_SYNTHESIS_OF_DNA	92	Genes involved in Synthesis of DNA	10	0.1087	6.93e-06	0.000572	PSMA1|PSMC1|PSMF1|MCM5|ORC1|MCM8|RPA2|POLE|PCNA|LIG1	16	PC2PosCorCanonicalPathways
REACTOME_VOLTAGE_GATED_POTASSIUM_CHANNELS	43	Genes involved in Voltage gated Potassium channels	7	0.1628	1.15e-05	0.000896	KCNC2|KCNH3|KCNV1|KCNA5|KCNA10|KCNAB2|KCNQ4	17	PC2PosCorCanonicalPathways
REACTOME_CELL_CYCLE_CHECKPOINTS	124	Genes involved in Cell Cycle Checkpoints	11	0.0887	1.74e-05	0.00121	PSMA1|PSMC1|PSMF1|ANAPC11|ANAPC1|MCM5|ORC1|MCM8|RPA2|CCNE1|RFWD2	18	PC2PosCorCanonicalPathways
REACTOME_MITOTIC_M_M_G1_PHASES	172	Genes involved in Mitotic M-M/G1 phases	13	0.0756	1.75e-05	0.00121	PSMA1|PSMC1|PSMF1|PPP2R1B|MCM5|ORC1|MCM8|RPA2|POLE|CENPH|PMF1|NSL1|MIS12	19	PC2PosCorCanonicalPathways
KEGG_PROGESTERONE_MEDIATED_OOCYTE_MATURATION	86	Progesterone-mediated oocyte maturation	9	0.1047	2.7e-05	0.00178	ANAPC11|ANAPC1|CDC25B|PKMYT1|PRKX|MAPK11|MAD2L2|INS|SPDYA	20	PC2PosCorCanonicalPathways
REACTOME_OLFACTORY_SIGNALING_PATHWAY	328	Genes involved in Olfactory Signaling Pathway	18	0.0549	3.81e-05	0.0024	GNAL|OR51F2|OR52M1|OR10A7|OR4K14|OR10H4|OR10X1|OR2A14|OR5D14|OR5M8|OR10G9|OR4C3|OR10J1|OR1J2|OR7A10|OR2A5|OR1D5|OR3A3	21	PC2PosCorCanonicalPathways
KEGG_OOCYTE_MEIOSIS	114	Oocyte meiosis	10	0.0877	4.58e-05	0.00275	ANAPC11|ANAPC1|PPP2R1B|CCNE1|PKMYT1|CAMK2D|PRKX|MAD2L2|INS|SPDYA	22	PC2PosCorCanonicalPathways
REACTOME_ION_CHANNEL_TRANSPORT	55	Genes involved in Ion channel transport	7	0.1273	6.02e-05	0.00345	ARHGEF9|GABRB2|ATP1A3|ATP11A|ATP8B1|ATP7A|HTR3C	23	PC2PosCorCanonicalPathways
REACTOME_OPIOID_SIGNALLING	78	Genes involved in Opioid Signalling	8	0.1026	8.71e-05	0.00479	PPP2R1B|GNGT2|GNB5|GNG13|GNAL|GNAT1|PDE4D|GNAO1	24	PC2PosCorCanonicalPathways
REACTOME_G_PROTEIN_ACTIVATION	27	Genes involved in G-protein activation	5	0.1852	0.000113	0.00578	GNGT2|GNB5|GNG13|GNAT1|GNAO1	25	PC2PosCorCanonicalPathways
REACTOME_M_G1_TRANSITION	81	Genes involved in M/G1 Transition	8	0.0988	0.000114	0.00578	PSMA1|PSMC1|PSMF1|MCM5|ORC1|MCM8|RPA2|POLE	26	PC2PosCorCanonicalPathways
KEGG_CELL_CYCLE	128	Cell cycle	10	0.0781	0.000122	0.00595	ANAPC11|ANAPC1|MCM5|ORC1|PCNA|CCNE1|CDC25B|PKMYT1|MAD2L2|SMAD2	27	PC2PosCorCanonicalPathways
REACTOME_DNA_STRAND_ELONGATION	30	Genes involved in DNA strand elongation	5	0.1667	0.00019	0.00897	MCM5|MCM8|RPA2|PCNA|LIG1	28	PC2PosCorCanonicalPathways
REACTOME_NEUROTRANSMITTER_RECEPTOR_BINDING_AND_DOWNSTREAM_TRANSMISSION_IN_THE_POSTSYNAPTIC_CELL	137	Genes involved in Neurotransmitter Receptor Binding And Downstream Transmission In The Postsynaptic Cell	10	0.073	0.000213	0.00968	ARHGEF9|GNGT2|GNB5|GNG13|GABRB2|CAMK2D|GNAL|GRIN1|CHRNA2|CHRNA3	29	PC2PosCorCanonicalPathways
REACTOME_ACTIVATION_OF_THE_PRE_REPLICATIVE_COMPLEX	31	Genes involved in Activation of the pre-replicative complex	5	0.1613	0.000223	0.00983	MCM5|ORC1|MCM8|RPA2|POLE	30	PC2PosCorCanonicalPathways
REACTOME_REGULATION_OF_INSULIN_SECRETION	93	Genes involved in Regulation of Insulin Secretion	8	0.086	0.000298	0.0127	GNGT2|GNB5|GNG13|GNAO1|KCNC2|INS|LEP|SLC25A5	31	PC2PosCorCanonicalPathways
REACTOME_INTEGRATION_OF_ENERGY_METABOLISM	120	Genes involved in Integration of energy metabolism	9	0.075	0.000356	0.0147	PPP2R1B|GNGT2|GNB5|GNG13|GNAO1|KCNC2|INS|LEP|SLC25A5	32	PC2PosCorCanonicalPathways
REACTOME_E2F_MEDIATED_REGULATION_OF_DNA_REPLICATION	35	Genes involved in E2F mediated regulation of DNA replication	5	0.1429	0.000402	0.0161	PPP2R1B|ORC1|MCM8|PCNA|CCNE1	33	PC2PosCorCanonicalPathways
REACTOME_POTASSIUM_CHANNELS	98	Genes involved in Potassium Channels	8	0.0816	0.000426	0.0162	GNGT2|KCNC2|KCNH3|KCNV1|KCNA5|KCNA10|KCNAB2|KCNQ4	34	PC2PosCorCanonicalPathways
REACTOME_TELOMERE_MAINTENANCE	75	Genes involved in Telomere Maintenance	7	0.0933	0.00043	0.0162	RPA2|POLE|PCNA|LIG1|HIST1H2AE|HIST1H2BM|HIST1H2BH	35	PC2PosCorCanonicalPathways
KEGG_DNA_REPLICATION	36	DNA replication	5	0.1389	0.00046	0.0169	MCM5|RPA2|POLE|PCNA|LIG1	36	PC2PosCorCanonicalPathways
REACTOME_TRANSMISSION_ACROSS_CHEMICAL_SYNAPSES	186	Genes involved in Transmission across Chemical Synapses	11	0.0591	0.000639	0.0228	ARHGEF9|GNGT2|GNB5|GNG13|GABRB2|CAMK2D|GNAL|GRIN1|CHRNA2|CHRNA3|CHAT	37	PC2PosCorCanonicalPathways
PID_CONE_PATHWAY	23	Visual signal transduction: Cones	4	0.1739	0.000724	0.0252	GNGT2|GNB5|CNGA3|ARR3	38	PC2PosCorCanonicalPathways
PID_P53DOWNSTREAMPATHWAY	137	Direct p53 effectors	9	0.0657	0.000931	0.0315	PCNA|RFWD2|STEAP3|RCHY1|IRF5|EDN2|DROSHA|DGCR8|BCL2L14	39	PC2PosCorCanonicalPathways
KEGG_UBIQUITIN_MEDIATED_PROTEOLYSIS	138	Ubiquitin mediated proteolysis	9	0.0652	0.00098	0.0324	ANAPC11|ANAPC1|RFWD2|RCHY1|FBXW7|SAE1|UBOX5|HERC2|RNF7	40	PC2PosCorCanonicalPathways
REACTOME_INHIBITION_OF_INSULIN_SECRETION_BY_ADRENALINE_NORADRENALINE	25	Genes involved in Inhibition of Insulin Secretion by Adrenaline/Noradrenaline	4	0.16	0.00101	0.0324	GNGT2|GNB5|GNG13|GNAO1	41	PC2PosCorCanonicalPathways
REACTOME_DNA_REPAIR	112	Genes involved in DNA Repair	8	0.0714	0.00103	0.0324	RPA2|POLE|PCNA|LIG1|MAD2L2|XRCC1|PALB2|ALKBH3	42	PC2PosCorCanonicalPathways
REACTOME_DEVELOPMENTAL_BIOLOGY	396	Genes involved in Developmental Biology	17	0.0429	0.00106	0.0325	PAK2|DNM2|MAPK11|TRIO|IAPP|INS|SMAD2|LEP|NEUROD1|MED25|MED26|CER1|ROBO1|SEMA6D|TREM2|SIAH2|SPTBN4	43	PC2PosCorCanonicalPathways
PID_IL4_2PATHWAY	65	IL4-mediated signaling events	6	0.0923	0.00117	0.0342	IL2RG|AICDA|IL4|LTA|ALOX15|ARG1	44	PC2PosCorCanonicalPathways
REACTOME_ASSEMBLY_OF_THE_PRE_REPLICATIVE_COMPLEX	65	Genes involved in Assembly of the pre-replicative complex	6	0.0923	0.00117	0.0342	PSMA1|PSMC1|PSMF1|MCM5|ORC1|MCM8	45	PC2PosCorCanonicalPathways
REACTOME_TRANSPORT_OF_GLUCOSE_AND_OTHER_SUGARS_BILE_SALTS_AND_ORGANIC_ACIDS_METAL_IONS_AND_AMINE_COMPOUNDS	89	Genes involved in Transport of glucose and other sugars, bile salts and organic acids, metal ions and amine compounds	7	0.0787	0.0012	0.0345	SLC44A4|SLC6A20|SLC6A9|SLC40A1|HEPH|SLC2A5|SLC13A1	46	PC2PosCorCanonicalPathways
ST_T_CELL_SIGNAL_TRANSDUCTION	45	T Cell Signal Transduction	5	0.1111	0.0013	0.0354	FBXW7|PAK2|ZAP70|NFKBIB|RASGRP4	47	PC2PosCorCanonicalPathways
KEGG_MAPK_SIGNALING_PATHWAY	267	MAPK signaling pathway	13	0.0487	0.00132	0.0354	CDC25B|PRKX|PAK2|MAPK11|RASGRP4|MAPT|CACNA1C|CACNA1E|CACNA2D2|BDNF|PLA2G12B|NTRK1|FGF9	48	PC2PosCorCanonicalPathways
REACTOME_EXTENSION_OF_TELOMERES	27	Genes involved in Extension of Telomeres	4	0.1481	0.00136	0.0354	RPA2|POLE|PCNA|LIG1	49	PC2PosCorCanonicalPathways
REACTOME_STRIATED_MUSCLE_CONTRACTION	27	Genes involved in Striated Muscle Contraction	4	0.1481	0.00136	0.0354	MYH6|MYL1|MYL4|NEB	50	PC2PosCorCanonicalPathways
REACTOME_ORC1_REMOVAL_FROM_CHROMATIN	67	Genes involved in Orc1 removal from chromatin	6	0.0896	0.00137	0.0354	PSMA1|PSMC1|PSMF1|MCM5|ORC1|MCM8	51	PC2PosCorCanonicalPathways
REACTOME_SLC_MEDIATED_TRANSMEMBRANE_TRANSPORT	241	Genes involved in SLC-mediated transmembrane transport	12	0.0498	0.00165	0.0419	SLC44A4|SLC6A20|SLC6A9|SLC40A1|HEPH|SLC2A5|SLC13A1|SLC38A4|SLC7A2|SLC9A3|SLC29A1|SLC28A1	52	PC2PosCorCanonicalPathways
REACTOME_MUSCLE_CONTRACTION	48	Genes involved in Muscle contraction	5	0.1042	0.00175	0.0435	MYH6|MYL1|MYL4|NEB|MYLK	53	PC2PosCorCanonicalPathways
REACTOME_CHROMOSOME_MAINTENANCE	122	Genes involved in Chromosome Maintenance	8	0.0656	0.00178	0.0436	RPA2|POLE|PCNA|LIG1|CENPH|HIST1H2AE|HIST1H2BM|HIST1H2BH	54	PC2PosCorCanonicalPathways
REACTOME_REPAIR_SYNTHESIS_FOR_GAP_FILLING_BY_DNA_POL_IN_TC_NER	14	Genes involved in Repair synthesis for gap-filling by DNA polymerase in TC-NER	3	0.2143	0.00187	0.0448	RPA2|POLE|PCNA	55	PC2PosCorCanonicalPathways
CAGGTG_V$E12_Q6	2485	Genes with promoter regions [-2kb,2kb] around transcription start site containing the motif CAGGTG which matches annotation for TCF3: transcription factor 3 (E2A immunoglobulin enhancer binding factors E12/E47)	116	0.0467	1.21e-20	7.44e-18	KCNQ4|NR4A3|PLEC|BDNF|PRKD2|HMGN2|DLX4|CHAT|MAPT|ATAD5|FOXL2|ACOT11|NCDN|TMEM35|GNAO1|SLITRK3|NPR3|DCHS2|ARMCX4|GRIN1|POU2F3|NAV2|KLHL1|TCF21|FGF9|KCNH3|MYH6|SPEG|C1QA|KCNC2|STRN4|HCRTR1|MYBPC3|CAPSL|MED26|ZEB2|PVRL1|NFKBID|KCNK12|TCF7|LTA|NEUROD1|CRB3|PDLIM2|ELN|EVPL|FOXP4|DSP|SLC25A5|PAK2|GNG13|IL4|IL25|GRHL3|FAM110A|GPHB5|KCNA5|DIS3L2|WWOX|TYMP|NPPA|EXOC6|FAM19A4|ZBTB16|FAM49A|FAM193B|SOST|CNO…	1	PC2PosCorTxnFactors
GGGAGGRR_V$MAZ_Q6	2274	Genes with promoter regions [-2kb,2kb] around transcription start site containing the motif GGGAGGRR which matches annotation for MAZ: MYC-associated zinc finger protein (purine-binding transcription factor)	93	0.0409	3.13e-13	9.62e-11	KCNQ4|NR4A3|PLEC|BDNF|PRKD2|HMGN2|DLX4|CHAT|MAPT|ATAD5|FOXL2|ACOT11|NCDN|TMEM35|GNAO1|SLITRK3|NPR3|DCHS2|ARMCX4|GRIN1|POU2F3|NAV2|KLHL1|TCF21|FGF9|KCNH3|MYH6|SPEG|C1QA|KCNC2|STRN4|HCRTR1|MYBPC3|CAPSL|PITX2|RBFOX1|HOXC4|NKAIN3|WNK1|BACH2|PCNT|BAZ2A|PHF12|IL17RC|OPA3|PRDM13|EGR3|PABPC1|NETO1|ZNF703|EDN2|WDR13|SPTBN4|CLIC1|SRRM1|SP3|CCNE1|C19orf47|MED13|RARA|FBXW7|PHOX2B|PDK2|C1orf116|GNGT2|CACNA1C|…	2	PC2PosCorTxnFactors
GGGCGGR_V$SP1_Q6	2940	Genes with promoter regions [-2kb,2kb] around transcription start site containing the motif GGGCGGR which matches annotation for SP1: Sp1 transcription factor	109	0.0371	1.22e-12	2.1e-10	KCNQ4|NR4A3|PLEC|BDNF|PRKD2|HMGN2|DLX4|CHAT|MAPT|ATAD5|FOXL2|ACOT11|MED26|ZEB2|PVRL1|NFKBID|KCNK12|TCF7|LTA|NEUROD1|CRB3|PDLIM2|ELN|EVPL|FOXP4|DSP|SLC25A5|PAK2|GNG13|PITX2|RBFOX1|HOXC4|NKAIN3|WNK1|BACH2|PCNT|BAZ2A|PHF12|IL17RC|OPA3|PRDM13|EGR3|PABPC1|NETO1|ZNF703|EDN2|WDR13|SPTBN4|CLIC1|SRRM1|SP3|CCNE1|C19orf47|NTRK1|TBX5|PTPRA|PSMA1|CAD|PPP4R4|LEP|MN1|NDUFB11|LNPEP|DPF1|MTMR3|GOLGA6A|VPS16|P2RY6…	3	PC2PosCorTxnFactors
TGGAAA_V$NFAT_Q4_01	1896	Genes with promoter regions [-2kb,2kb] around transcription start site containing the motif TGGAAA which matches annotation for NFAT<br> NFATC	81	0.0427	1.37e-12	2.1e-10	KCNQ4|NR4A3|PLEC|BDNF|PRKD2|NCDN|TMEM35|GNAO1|SLITRK3|NPR3|DCHS2|ARMCX4|GRIN1|POU2F3|MED26|ZEB2|PVRL1|NFKBID|IL4|IL25|GRHL3|FAM110A|GPHB5|KCNA5|DIS3L2|WWOX|TYMP|PITX2|RBFOX1|HOXC4|NKAIN3|WNK1|MED13|RARA|FBXW7|PHOX2B|PDK2|C1orf116|GNGT2|CACNA1C|NTRK1|TBX5|PTPRA|PSMA1|CAD|PPP4R4|LEP|FOXP2|PDZRN4|SEMA6D|FLJ45256|GRB10|EBF2|S100A8|EBP|PPP2R1B|INS|TBX20|SLA|KIAA1407|COLQ|NUDT2|VCP|AKAP2|SPRY1|PDE4D|SM…	4	PC2PosCorTxnFactors
TGACAGNY_V$MEIS1_01	827	Genes with promoter regions [-2kb,2kb] around transcription start site containing the motif TGACAGNY which matches annotation for MEIS1: Meis1, myeloid ecotropic viral integration site 1 homolog (mouse)	48	0.058	2.67e-12	3.29e-10	KCNQ4|NR4A3|HMGN2|NCDN|TMEM35|GNAO1|NAV2|KLHL1|MED26|IL4|IL25|NPPA|EXOC6|FAM19A4|ZBTB16|FAM49A|FAM193B|SOST|CNOT6L|PITX2|BACH2|PCNT|BAZ2A|PHF12|MED13|MYL1|BEND4|ATP1A3|NTRK1|TBX5|MN1|NDUFB11|LNPEP|DPF1|MTMR3|GOLGA6A|FOXP2|PDZRN4|SEMA6D|FLJ45256|GRB10|BAI3|RAD51AP1|ABCG4|WDR49|LAMA3|ASH1L|DNAH10	5	PC2PosCorTxnFactors
TGCTGAY_UNKNOWN	538	Genes with promoter regions [-2kb,2kb] around transcription start site containing motif TGCTGAY. Motif does not match any known transcription factor	36	0.0669	3.05e-11	3.13e-09	KCNQ4|PLEC|NCDN|SLITRK3|NAV2|TCF21|FGF9|KCNH3|ZEB2|KCNK12|IL4|GRHL3|FAM110A|MYLK|CACNA1E|PITX2|RBFOX1|IL17RC|MED13|RARA|FBXW7|MYL1|GART|PURG|PTPRA|VPS16|P2RY6|FOXP2|PDZRN4|CLEC3A|RGS8|LHFPL1|C8B|SLC7A2|NAPA|GSTA2	6	PC2PosCorTxnFactors
TATAAA_V$TATA_01	1296	Genes with promoter regions [-2kb,2kb] around transcription start site containing the motif TATAAA which matches annotation for TAF<br> TATA	59	0.0455	1.63e-10	1.43e-08	NR4A3|PLEC|BDNF|HMGN2|KLHL1|TCF21|MYH6|KCNK12|TCF7|LTA|NPPA|MYLK|HDAC7|PITX2|HOXC4|BACH2|OPA3|RARA|PHOX2B|MYL1|PEG3|NHS|PAIP2|HNRNPAB|SMG6|DNM2|FOXP2|PDZRN4|SEMA6D|EBF2|S100A8|EBP|PPP2R1B|INS|TBX20|BAI3|CLEC3A|RNF148|ENAM|LRR1|MMP13|ESR2|KRT73|SLC38A4|KRT76|RBMXL2|GABRB2|RRAGB|ASCL3|AGBL2|SAP18|VCAM1|KRTAP13-3|HIST1H2AE|HIST1H2AI|KRTAP10-3|CGB2|KRTAP4-7|KRTAP13-4	7	PC2PosCorTxnFactors
V$ISRE_01	247	Genes with promoter regions [-2kb,2kb] around transcription start site containing the motif CAGTTTCWCTTTYCC which matches annotation for STAT1: signal transducer and activator of transcription 1, 91kDa<br> STAT2: signal transducer and activator of transcription 2, 113kDa	23	0.0931	2.11e-10	1.63e-08	BDNF|PRKD2|NPR3|FGF9|ZEB2|IL4|GPHB5|EXOC6|MS4A1|CACNA2D2|MED13|SEMA6D|SLA|RAD51AP1|HEPH|TRIM21|LY86|USP44|SERHL|DDX58|DNAH6|ANAPC1|MMP25	8	PC2PosCorTxnFactors
GATTGGY_V$NFY_Q6_01	1160	Genes with promoter regions [-2kb,2kb] around transcription start site containing motif GATTGGY. Motif does not match any known transcription factor	54	0.0466	4.53e-10	3.1e-08	BDNF|PRKD2|HMGN2|DLX4|NAV2|ZEB2|IL4|GRHL3|FAM110A|FAM19A4|CACNA1E|OSBPL9|NEB|WTAP|ASF1B|PITX2|HOXC4|PCNT|OPA3|PDK2|C1orf116|GNGT2|GART|NTRK1|MN1|NDUFB11|PEG3|SMAD2|IDH3G|TBCB|FLJ45256|KIAA1407|COLQ|NUDT2|VCP|RNF148|ENAM|ARHGEF7|RPA2|THRSP|HIST1H1B|MIS12|C1QTNF6|DROSHA|DGCR8|SC5DL|MCM8|HIST1H2BH|SPDYA|MRPS12|HSD17B10|PPIP5K1|CR2|IFT122	9	PC2PosCorTxnFactors
AACTTT_UNKNOWN	1890	Genes with promoter regions [-2kb,2kb] around transcription start site containing motif AACTTT. Motif does not match any known transcription factor	73	0.0386	1.59e-09	9.61e-08	KCNQ4|NR4A3|BDNF|PRKD2|HMGN2|NCDN|TMEM35|SLITRK3|FGF9|ZEB2|PVRL1|NFKBID|KCNK12|NEUROD1|CRB3|GRHL3|GPHB5|FAM19A4|ZBTB16|FAM49A|CACNA1E|OSBPL9|CMTM4|ZNF706|PAX7|TMEM65|PITX2|RBFOX1|HOXC4|NKAIN3|PRDM13|EGR3|PABPC1|NETO1|MED13|FBXW7|PHOX2B|MYL1|CABP1|PEX5L|DYRK1A|TBX5|MN1|LNPEP|NHS|SMAD2|PMF1|CAMK2D|SCAF4|STEAP3|FOXP2|PDZRN4|SEMA6D|EBF2|AKAP2|SPRY1|PDE4D|SMAD5|BAI3|LRR1|MMP13|ARHGEF7|CRHBP|NOX3|MED25…	10	PC2PosCorTxnFactors
CAGCTG_V$AP4_Q5	1524	Genes with promoter regions [-2kb,2kb] around transcription start site containing the motif CAGCTG which matches annotation for REPIN1: replication initiator 1	63	0.0413	1.75e-09	9.61e-08	KCNQ4|NR4A3|PLEC|HMGN2|CHAT|NCDN|TMEM35|KLHL1|TCF21|SPEG|ZEB2|TCF7|LTA|PDLIM2|ELN|GRHL3|FAM110A|NPPA|EXOC6|ZBTB16|FAM193B|SOST|MYLK|NEB|SGMS2|UNC45B|WNT7B|ADAMTS8|PKD2L1|RBFOX1|HOXC4|BACH2|BAZ2A|PRDM13|ZNF703|MED13|RARA|PDK2|C1orf116|BEND4|CABP1|LY6G6E|AICDA|RAI1|AFF4|ATF7IP|CDC25B|SEMA6D|FLJ45256|S100A8|KIAA1407|AKAP2|SVIL|BAI3|RAD51AP1|RGS8|LHFPL1|CRHBP|SELPLG|TRIM54|KNCN|CYP2F1|JAKMIP3	11	PC2PosCorTxnFactors
TAATTA_V$CHX10_01	810	Genes with promoter regions [-2kb,2kb] around transcription start site containing the motif TAATTA which matches annotation for VSX1: visual system homeobox 1 homolog, CHX10-like (zebrafish)	42	0.0519	1.88e-09	9.61e-08	BDNF|HMGN2|GNAO1|SLITRK3|NPR3|C1QA|ZEB2|NEUROD1|GRHL3|FAM193B|MS4A1|SGMS2|GJB6|FRA10AC1|PITX2|RBFOX1|HOXC4|BACH2|PCNT|PHOX2B|MYL1|LY6G6E|NTRK1|PMF1|FOXP2|PDZRN4|SPRY1|TLL1|RGS8|ESR2|KRT73|ARHGEF7|RPA2|NOX3|ROBO1|GRHL1|SLC13A1|ST8SIA3|C10orf12|CHRNA2|VPS13D|SERPINB11	12	PC2PosCorTxnFactors
TGCCAAR_V$NF1_Q6	722	Genes with promoter regions [-2kb,2kb] around transcription start site containing the motif TGCCAAR which matches annotation for NF1: neurofibromin 1 (neurofibromatosis, von Recklinghausen disease, Watson disease)	39	0.054	2.32e-09	1.1e-07	KCNQ4|BDNF|HMGN2|CHAT|MAPT|GNAO1|DCHS2|ZEB2|PVRL1|FAM49A|GJB6|PSMF1|SAMD12|PITX2|RBFOX1|WNK1|BACH2|PRDM13|MED13|RARA|PHOX2B|CACNA1C|PEX5L|TSSK6|FOXP2|PDZRN4|EBF2|AKAP2|SLC38A4|KRT76|THRSP|NOX3|ROBO1|TGM5|CXCL17|PRDM2|CYP11A1|BNC1|ABCA9	13	PC2PosCorTxnFactors
TGTTTGY_V$HNF3_Q6	738	Genes with promoter regions [-2kb,2kb] around transcription start site containing the motif TGTTTGY which matches annotation for FOXA1: forkhead box A1	39	0.0528	4.24e-09	1.86e-07	NR4A3|HMGN2|NCDN|TCF21|ZEB2|NEUROD1|PDLIM2|IL4|MYLK|VGLL1|CER1|PITX2|RBFOX1|HOXC4|EDN2|PHOX2B|PDK2|PURG|PEX5L|LY6G6E|DSC1|PSMA1|PAIP2|FOXP2|EBF2|SPRY1|PDE4D|SMAD5|SVIL|TLL1|LHFPL1|SLC38A4|HIST1H1B|MED25|SELPLG|TRIM54|GRHL1|SLC29A1|ITPA	14	PC2PosCorTxnFactors
V$OCT1_03	230	Genes with promoter regions [-2kb,2kb] around transcription start site containing the motif NNNRTAATNANNN which matches annotation for POU2F1: POU domain, class 2, transcription factor 1	20	0.087	1.02e-08	4.19e-07	KCNQ4|NR4A3|PLEC|BDNF|MYLK|FRA10AC1|RBFOX1|HOXC4|BACH2|PHF12|FBXW7|PHOX2B|BEND4|DYRK1A|PAIP2|DPY30|FOXP2|RNF148|ARHGEF7|MS4A7	15	PC2PosCorTxnFactors
GGGTGGRR_V$PAX4_03	1294	Genes with promoter regions [-2kb,2kb] around transcription start site containing the motif GGGTGGRR which matches annotation for PAX4: paired box gene 4	54	0.0417	1.92e-08	7.39e-07	NR4A3|PLEC|PRKD2|MAPT|NCDN|GNAO1|SLITRK3|DCHS2|ARMCX4|SPEG|PVRL1|KCNK12|ELN|EVPL|GRHL3|FAM110A|CACNA1E|MS4A1|UNC45B|GJB6|PITX2|HOXC4|BACH2|BAZ2A|PHF12|PRDM13|EGR3|WDR13|SPTBN4|GNGT2|ATP1A3|PURG|DYRK1A|TBX5|MN1|LNPEP|DPF1|VPS16|SMAD2|AFF4|EBP|MAB21L3|IL2RG|ABCG4|RGS8|MIS12|ABI1|DDX31|SLC6A20|ESYT3|SMARCB1|ATP8B1|PRDX2|LYZL6	16	PC2PosCorTxnFactors
YATTNATC_UNKNOWN	377	Genes with promoter regions [-2kb,2kb] around transcription start site containing motif YATTNATC. Motif does not match any known transcription factor	25	0.0663	3.74e-08	1.35e-06	KCNQ4|PLEC|HMGN2|GNAO1|NEB|RTKN2|RBFOX1|PRDM13|EGR3|BEND4|DYRK1A|NECAB3|MN1|CAMK2D|FOXP2|PDZRN4|COLQ|NUDT2|RGS8|RBMXL2|CTBP2|SLC13A1|TGM5|OVGP1|ANGPTL3	17	PC2PosCorTxnFactors
CTTTGT_V$LEF1_Q2	1972	Genes with promoter regions [-2kb,2kb] around transcription start site containing the motif CTTTGT which matches annotation for LEF1: lymphoid enhancer-binding factor 1	71	0.036	4.46e-08	1.52e-06	NR4A3|PLEC|BDNF|MAPT|TMEM35|NPR3|GRIN1|TCF21|FGF9|ZEB2|NEUROD1|FOXP4|IL4|IL25|FAM110A|EXOC6|ZBTB16|FAM193B|CACNA1E|GJB6|RTKN2|SCAND1|PITX2|RBFOX1|HOXC4|NKAIN3|BACH2|BAZ2A|PHF12|PRDM13|EGR3|RARA|PHOX2B|MYL1|ATP1A3|LECT1|TRIM3|MN1|DPF1|PAIP2|HNRNPAB|SMAD2|SCAF4|AFF4|TSSK6|CNOT7|FOXP2|PDZRN4|SEMA6D|PDE4D|SVIL|BOK|BTBD9|RGS8|SLC38A4|GABRB2|RRAGB|ARHGEF7|SOX6|MAPK11|ROBO1|ST8SIA3|ABI1|DDX31|PCNA|DYNLT…	18	PC2PosCorTxnFactors
V$OCT1_06	266	Genes with promoter regions [-2kb,2kb] around transcription start site containing the motif CWNAWTKWSATRYN which matches annotation for POU2F1: POU domain, class 2, transcription factor 1	20	0.0752	1.15e-07	3.71e-06	BDNF|GNAO1|NPR3|SOST|PITX2|RBFOX1|HOXC4|FBXW7|PHOX2B|BEND4|AICDA|LECT1|SCAF4|FOXP2|PDZRN4|PDE4D|ASCL3|AGBL2|RPA2|WDR33	19	PC2PosCorTxnFactors
TTGTTT_V$FOXO4_01	2061	Genes with promoter regions [-2kb,2kb] around transcription start site containing the motif TTGTTT which matches annotation for MLLT7: myeloid/lymphoid or mixed-lineage leukemia (trithorax homolog, Drosophila); translocated to, 7	69	0.0335	9.75e-07	3e-05	NR4A3|BDNF|PRKD2|HMGN2|NCDN|GNAO1|TCF21|FGF9|KCNC2|ZEB2|DSP|IL25|GPHB5|SOST|MYLK|CACNA1E|CACNA2D2|VGLL1|ZFYVE9|CCDC33|FBXO32|AGL|PITX2|RBFOX1|HOXC4|OPA3|PRDM13|PHOX2B|PDK2|PEX5L|DYRK1A|LY6G6E|TBX5|PAIP2|ATF7IP|SLC40A1|INADL|ORC1|FOXP2|PDZRN4|SEMA6D|EBF2|PPP2R1B|PDE4D|SMAD5|MAB21L3|HTRA4|WDR49|LHFPL1|ENAM|LRR1|SLC38A4|RBMXL2|MIS12|NOX3|SOX6|SELPLG|ROBO1|SLC13A1|CXCL17|SLC6A20|PCNA|NEK11|OR10J1|C17…	20	PC2PosCorTxnFactors
RTAAACA_V$FREAC2_01	919	Genes with promoter regions [-2kb,2kb] around transcription start site containing the motif RTAAACA which matches annotation for FOXF2: forkhead box F2	39	0.0424	1.22e-06	3.58e-05	BDNF|NCDN|GNAO1|KLHL1|FGF9|TCF7|NEUROD1|SLC25A5|IL25|FAM110A|ZBTB16|FAM49A|MYLK|UNC45B|ZFYVE9|PITX2|RBFOX1|HOXC4|BACH2|PHF12|OPA3|WDR13|RARA|FBXW7|MYL1|DNAJB12|CAD|MN1|FOXP2|PDZRN4|SEMA6D|SMAD5|MAB21L3|BAI3|MMP13|C1QTNF6|ROBO1|GRHL1|ESYT3	21	PC2PosCorTxnFactors
V$CDC5_01	256	Genes with promoter regions [-2kb,2kb] around transcription start site containing the motif GATTTAACATAA which matches annotation for CDC5L: CDC5 cell division cycle 5-like (S. pombe)	18	0.0703	1.29e-06	3.59e-05	ARMCX4|TCF21|MYH6|KCNK12|IL25|BACH2|PRDM13|RARA|PHOX2B|CACNA1C|MYL1|AICDA|MN1|FOXP2|PDZRN4|BAI3|LRR1|RPA2	22	PC2PosCorTxnFactors
V$HNF6_Q6	234	Genes with promoter regions [-2kb,2kb] around transcription start site containing the motif HWAAATCAATAW which matches annotation for ONECUT1: one cut domain, family member 1	17	0.0726	1.61e-06	4.13e-05	GNAO1|NPR3|KLHL1|LTA|RBFOX1|HOXC4|WNK1|PRDM13|PHOX2B|NECAB3|SLC6A9|MN1|PDZRN4|EBF2|BAI3|ABI1|NEK11	23	PC2PosCorTxnFactors
V$PU1_Q6	234	Genes with promoter regions [-2kb,2kb] around transcription start site containing the motif WGAGGAAG which matches annotation for SPI1: spleen focus forming virus (SFFV) proviral integration oncogene spi1	17	0.0726	1.61e-06	4.13e-05	NAV2|STRN4|LTA|PDLIM2|ELN|FAM110A|SOST|CNOT6L|HOXC4|PABPC1|CLIC1|PHOX2B|GNGT2|DPP8|LAMA3|ABI1|LAIR1	24	PC2PosCorTxnFactors
V$OSF2_Q6	264	Genes with promoter regions [-2kb,2kb] around transcription start site containing the motif ACCACANM which matches annotation for RUNX2: runt-related transcription factor 2	18	0.0682	1.99e-06	4.81e-05	NEUROD1|GRHL3|WNT7B|ADAMTS8|DUSP13|PITX2|PHF12|SRRM1|PURG|SLC6A9|TBX5|MTMR3|AFF4|MMP13|RBMXL2|RPA2|C1QTNF6|AKAP13	25	PC2PosCorTxnFactors
V$EVI1_04	238	Genes with promoter regions [-2kb,2kb] around transcription start site containing the motif DGATADGAHWAGATA which matches annotation for EVI1: ecotropic viral integration site 1	17	0.0714	2.03e-06	4.81e-05	BDNF|IL25|CER1|RTKN2|HOXC4|SP3|PHOX2B|CACNA1C|BEND4|RAI1|SLC40A1|FOXP2|PDZRN4|PDE4D|IL2RG|LRR1|SLC13A1	26	PC2PosCorTxnFactors
RCGCANGCGY_V$NRF1_Q6	918	Genes with promoter regions [-2kb,2kb] around transcription start site containing the motif RCGCANGCGY which matches annotation for NRF1: nuclear respiratory factor 1	38	0.0414	2.99e-06	6.67e-05	MAPT|MED26|NEUROD1|RTKN2|SCAMP2|WNK1|PCNT|PHF12|PABPC1|SRRM1|GART|DNAJB12|PPP4R4|PAIP2|SMG6|IDH3G|ATF7IP|TSSK6|DPY30|EBP|SMAD5|GABRB2|SAP18|MED25|ABI1|SMARCB1|PCNA|DYNLT1|AKAP13|XRCC1|PALB2|ATAD3A|SAE1|CCDC101|RTDR1|CCDC87|RWDD1|MSH4	27	PC2PosCorTxnFactors
V$CEBP_01	272	Genes with promoter regions [-2kb,2kb] around transcription start site containing the motif NNTKTGGWNANNN which matches annotation for CEBPA: CCAAT/enhancer binding protein (C/EBP), alpha	18	0.0662	3.04e-06	6.67e-05	KCNQ4|NR4A3|NCDN|SLITRK3|NPR3|ARMCX4|ZEB2|PVRL1|NEUROD1|RBFOX1|PHOX2B|C1orf116|GNGT2|PURG|CLDN16|PSMA1|SMAD5|ENAM	28	PC2PosCorTxnFactors
V$LHX3_01	224	Genes with promoter regions [-2kb,2kb] around transcription start site containing the motif AATTAATTAA which matches annotation for LHX3: LIM homeobox 3	16	0.0714	4.03e-06	8.55e-05	GNAO1|NPR3|ZEB2|FAM193B|PITX2|RBFOX1|PCNT|PHOX2B|MYL1|PDZRN4|EBF2|WDR49|RGS8|RPA2|ROBO1|ST8SIA3	29	PC2PosCorTxnFactors
CAGGTA_V$AREB6_01	792	Genes with promoter regions [-2kb,2kb] around transcription start site containing the motif CAGGTA which matches annotation for TCF8: transcription factor 8 (represses interleukin 2 expression)	34	0.0429	4.57e-06	9.36e-05	BDNF|HMGN2|NPR3|FGF9|STRN4|ZEB2|NEUROD1|FAM49A|FAM193B|SOST|CMTM4|CER1|DUSP13|PITX2|HOXC4|PHF12|PRDM13|EGR3|RARA|C1orf116|ATP1A3|PURG|AICDA|CNOT7|FOXP2|PDE4D|LAMA3|ESR2|HEPH|TMEM38A|TET1|CTAGE5|ICA1L|CCDC7	30	PC2PosCorTxnFactors
V$CDX2_Q5	254	Genes with promoter regions [-2kb,2kb] around transcription start site containing the motif ANANTTTTATKRCC which matches annotation for CDX2: caudal type homeobox transcription factor 2	17	0.0669	4.88e-06	9.68e-05	TCF21|FAM49A|CER1|HOXC4|BACH2|PHOX2B|CACNA1C|LY6G6E|TBX5|MN1|PMF1|PDZRN4|INS|ROBO1|SLC13A1|C10orf12|CCDC68	31	PC2PosCorTxnFactors
V$NKX25_02	262	Genes with promoter regions [-2kb,2kb] around transcription start site containing the motif CWTAATTG which matches annotation for NKX2-5: NK2 transcription factor related, locus 5 (Drosophila)	17	0.0649	7.35e-06	0.000141	NR4A3|HMGN2|KLHL1|MS4A1|VGLL1|CER1|PITX2|HOXC4|PCNT|FBXW7|CACNA1C|LNPEP|FOXP2|PDZRN4|GRHL1|WDR33|TET1	32	PC2PosCorTxnFactors
V$FOXJ2_01	184	Genes with promoter regions [-2kb,2kb] around transcription start site containing the motif NNNWAAAYAAAYANNNNN which matches annotation for FOXJ2: forkhead box J2	14	0.0761	7.76e-06	0.000141	PLEC|NCDN|GNAO1|FGF9|PVRL1|LTA|IL25|FAM49A|RBFOX1|HOXC4|DNAJB12|FOXP2|BAI3|SOX6	33	PC2PosCorTxnFactors
V$CDPCR3HD_01	236	Genes with promoter regions [-2kb,2kb] around transcription start site containing the motif NATYGATSSS which matches annotation for CUTL1: cut-like 1, CCAAT displacement protein (Drosophila)	16	0.0678	7.82e-06	0.000141	KCNQ4|NPR3|ZBTB16|RBFOX1|WNK1|EGR3|FBXW7|PHOX2B|GART|NTRK1|MN1|DPF1|CAMK2D|LRR1|ROBO1|SMARCB1	34	PC2PosCorTxnFactors
V$LYF1_01	264	Genes with promoter regions [-2kb,2kb] around transcription start site containing motif TTTGGGAGR. Motif does not match any known transcription factor	17	0.0644	8.12e-06	0.000143	KCNQ4|PLEC|BDNF|SPEG|MED26|PVRL1|EVPL|FAM193B|PITX2|RBFOX1|PRDM13|FLJ45256|SPRY1|LHFPL1|ST8SIA3|EFCAB5|ARG1	35	PC2PosCorTxnFactors
TGCGCANK_UNKNOWN	545	Genes with promoter regions [-2kb,2kb] around transcription start site containing motif TGCGCANK. Motif does not match any known transcription factor	26	0.0477	9.93e-06	0.00017	BDNF|FGF9|TXNDC11|RBFOX1|HOXC4|PABPC1|SRRM1|DNAJB12|PPP4R4|LEP|SMG6|AFF4|ATF7IP|DPY30|PDE4D|BAI3|GABRB2|CTBP2|SMARCB1|DYNLT1|XRCC1|PALB2|ATAD3A|SAE1|PKMYT1|VRK3	36	PC2PosCorTxnFactors
TGANTCA_V$AP1_C	1121	Genes with promoter regions [-2kb,2kb] around transcription start site containing the motif TGANTCA which matches annotation for JUN: jun oncogene	42	0.0375	1.05e-05	0.000171	PLEC|BDNF|NCDN|FGF9|KCNH3|CRB3|PDLIM2|FAM19A4|FAM49A|SOST|CNOT6L|MYLK|WNT7B|ZFYVE9|DUSP13|BAZ2A|PRDM13|CLIC1|GNGT2|DYRK1A|NECAB3|CLDN16|PPP1R8|GJB3|PSMA1|LNPEP|TSSK6|HAUS1|PDZRN4|FLJ45256|EBF2|PDE4D|SVIL|TLL1|LAMA3|RGS8|MMP13|HEPH|MED25|TRIM54|ZMAT5|KRT78	37	PC2PosCorTxnFactors
V$IRF_Q6	242	Genes with promoter regions [-2kb,2kb] around transcription start site containing the motif BNCRSTTTCANTTYY which matches annotation for IRF1: interferon regulatory factor 1	16	0.0661	1.07e-05	0.000171	KCNQ4|PRKD2|NPR3|FGF9|ZEB2|MS4A1|PITX2|SLC40A1|SEMA6D|RAD51AP1|TRIM21|LY86|USP44|SERHL|IL18BP|SLC2A5	38	PC2PosCorTxnFactors
RYTTCCTG_V$ETS2_B	1085	Genes with promoter regions [-2kb,2kb] around transcription start site containing the motif RYTTCCTG which matches annotation for ETS2: v-ets erythroblastosis virus E26 oncogene homolog 2 (avian)	41	0.0378	1.1e-05	0.000171	NR4A3|PLEC|BDNF|ARMCX4|SPEG|MED26|ZEB2|NFKBID|PDLIM2|SLC25A5|FAM110A|MS4A1|ZNF706|GJB6|KCNAB2|PITX2|HOXC4|BAZ2A|EGR3|CLIC1|SP3|RARA|BEND4|SMG6|DNM2|LIMD2|PDZRN4|GRB10|COLQ|PDE4D|SMAD5|TLL1|ASH1L|LHFPL1|C1QTNF6|DROSHA|ROBO1|DCK|MIRLET7BHG|SPNS3|CLEC10A	39	PC2PosCorTxnFactors
WTGAAAT_UNKNOWN	616	Genes with promoter regions [-2kb,2kb] around transcription start site containing motif WTGAAAT. Motif does not match any known transcription factor	28	0.0455	1.12e-05	0.000171	NR4A3|EXOC6|CNOT6L|SGMS2|PITX2|FBXW7|PHOX2B|MYL1|BEND4|PURG|DYRK1A|LECT1|DNAJB12|MN1|MTMR3|IDH3G|FOXP2|RGS8|LHFPL1|C8B|ENAM|LRR1|SOX6|ROBO1|CHRNA2|ATP8B1|RGSL1|SPOPL	40	PC2PosCorTxnFactors
V$GR_Q6	271	Genes with promoter regions [-2kb,2kb] around transcription start site containing the motif NNNNNNCNNTNTGTNCTNN which matches annotation for NR3C1: nuclear receptor subfamily 3, group C, member 1 (glucocorticoid receptor)	17	0.0627	1.14e-05	0.000171	CHAT|NCDN|DCHS2|FGF9|ZEB2|FOXP4|KCNA5|PAX7|RARA|FBXW7|KCNV1|COLQ|BAI3|LRR1|PRDX2|PMCHL1|GPRC6A	41	PC2PosCorTxnFactors
V$E2F1_Q4	244	Genes with promoter regions [-2kb,2kb] around transcription start site containing the motif NTTSGCGG which matches annotation for E2F1: E2F transcription factor 1	16	0.0656	1.19e-05	0.000174	HMGN2|FGF9|ZEB2|PVRL1|OSBPL9|RBFOX1|PHOX2B|TRIM3|PPP1R8|RPA2|DGCR8|PCNA|CCDC101|PKMYT1|UXT|E2F7	42	PC2PosCorTxnFactors
V$YY1_01	246	Genes with promoter regions [-2kb,2kb] around transcription start site containing the motif NNNNNCCATNTWNNNWN which matches annotation for YY1: YY1 transcription factor	16	0.065	1.31e-05	0.000188	NCDN|ZEB2|FAM193B|WTAP|PHF12|EGR3|NETO1|FBXW7|PHOX2B|MYL1|FOXP2|PDZRN4|PDE4D|ASH1L|RGSL1|ZNF747	43	PC2PosCorTxnFactors
RAAGNYNNCTTY_UNKNOWN	145	Genes with promoter regions [-2kb,2kb] around transcription start site containing motif RAAGNYNNCTTY. Motif does not match any known transcription factor	12	0.0828	1.48e-05	0.000199	BDNF|TMEM35|EXOC6|FAM193B|RBFOX1|FBXW7|PHOX2B|AFF4|FOXP2|BAI3|RGS8|VIPR2	44	PC2PosCorTxnFactors
YNGTTNNNATT_UNKNOWN	365	Genes with promoter regions [-2kb,2kb] around transcription start site containing motif YNGTTNNNATT. Motif does not match any known transcription factor	20	0.0548	1.48e-05	0.000199	BDNF|DLX4|GNAO1|GRIN1|FGF9|GPHB5|FAM49A|CACNA1E|OSBPL9|FRA10AC1|HOXC4|C1orf116|BEND4|NTRK1|FOXP2|PDZRN4|RAD51AP1|RGS8|GRIN3A|CTAGE5	45	PC2PosCorTxnFactors
TTCYNRGAA_V$STAT5B_01	335	Genes with promoter regions [-2kb,2kb] around transcription start site containing the motif TTCYNRGAA which matches annotation for STAT5B: signal transducer and activator of transcription 5B	19	0.0567	1.49e-05	0.000199	NR4A3|PLEC|BDNF|DLX4|LTA|RBFOX1|BACH2|RARA|PHOX2B|MYL1|LEP|HTRA2|SEMA6D|GRB10|ASCL3|XRCC1|CTAGE5|IL18BP|IAPP	46	PC2PosCorTxnFactors
GCTNWTTGK_UNKNOWN	306	Genes with promoter regions [-2kb,2kb] around transcription start site containing motif GCTNWTTGK. Motif does not match any known transcription factor	18	0.0588	1.53e-05	0.0002	PLEC|NCDN|PAK2|IL4|IL25|GRHL3|DIS3L2|FAM19A4|CCDC33|SP3|MN1|PAIP2|SMAD2|VCP|ENAM|SLC38A4|AGBL2|SC5DL	47	PC2PosCorTxnFactors
V$TEF1_Q6	226	Genes with promoter regions [-2kb,2kb] around transcription start site containing motif GRRATG. Motif does not match any known transcription factor	15	0.0664	1.91e-05	0.000241	BDNF|HMGN2|ATAD5|PVRL1|CACNA1E|SRRM1|C1orf116|SLC6A9|PPP2R1B|ABCG4|KNCN|OVGP1|IL18BP|GDPD4|KISS1	48	PC2PosCorTxnFactors
V$OCT1_05	254	Genes with promoter regions [-2kb,2kb] around transcription start site containing the motif MKVATTTGCATATT which matches annotation for POU2F1: POU domain, class 2, transcription factor 1	16	0.063	1.95e-05	0.000241	NR4A3|ARMCX4|POU2F3|IL25|GRHL3|SOST|PHOX2B|LECT1|PANK4|FOXP2|FLJ45256|PDE4D|SVIL|MAB21L3|ASCL3|OR10J1	49	PC2PosCorTxnFactors
GCANCTGNY_V$MYOD_Q6	924	Genes with promoter regions [-2kb,2kb] around transcription start site containing the motif GCANCTGNY which matches annotation for MYOD1: myogenic differentiation 1	36	0.039	1.98e-05	0.000241	NR4A3|BDNF|HMGN2|DCHS2|SPEG|HCRTR1|TCF7|NEUROD1|SLC25A5|GRHL3|ZBTB16|SOST|UNC45B|ADAMTS8|PKD2L1|FBXO32|PCDH15|RBFOX1|BAZ2A|PRDM13|RARA|ATP1A3|CABP1|AICDA|PPP4R4|LEP|ATF7IP|FOXP2|FLJ45256|S100A8|SVIL|RGS8|SELPLG|KNCN|DNAJC17|C1QTNF2	50	PC2PosCorTxnFactors
V$CEBP_C	200	Genes with promoter regions [-2kb,2kb] around transcription start site containing the motif NGWVTKNKGYAAKNSAYA which matches annotation for CEBPA: CCAAT/enhancer binding protein (C/EBP), alpha	14	0.07	1.99e-05	0.000241	BDNF|CHAT|ATAD5|ARMCX4|NEUROD1|RBFOX1|HOXC4|FBXW7|MYL1|NTRK1|PDE4D|RASGRP4|RGS8|ASCL3	51	PC2PosCorTxnFactors
V$SRY_02	255	Genes with promoter regions [-2kb,2kb] around transcription start site containing the motif NWWAACAAWANN which matches annotation for SRY: sex determining region Y	16	0.0627	2.05e-05	0.000242	NR4A3|GNAO1|FGF9|ZEB2|IL25|MYLK|CACNA1E|RBFOX1|HOXC4|TBX5|FOXP2|PDZRN4|EBF2|SOX6|SLC13A1|CXCL17	52	PC2PosCorTxnFactors
CTTTGA_V$LEF1_Q2	1232	Genes with promoter regions [-2kb,2kb] around transcription start site containing the motif CTTTGA which matches annotation for LEF1: lymphoid enhancer-binding factor 1	44	0.0357	2.08e-05	0.000242	NR4A3|PLEC|ATAD5|NCDN|NPR3|NAV2|MED26|ZEB2|TCF7|NEUROD1|GPHB5|NPPA|CACNA2D2|FRA10AC1|PSMF1|ZFYVE9|FBXO32|PITX2|HOXC4|WNK1|PRDM13|ZNF703|MED13|FBXW7|MYL1|LY6G6E|SLC6A9|IDH3G|CDC25B|FOXP2|SEMA6D|EBF2|COLQ|AKAP2|LAMA3|ENAM|GABRB2|RPA2|C1QTNF6|SOX6|ROBO1|PRDM2|SLC17A2|TDRD10	53	PC2PosCorTxnFactors
V$RFX1_01	256	Genes with promoter regions [-2kb,2kb] around transcription start site containing the motif NNGTNRCNWRGYAACNN which matches annotation for RFX1: regulatory factor X, 1 (influences HLA class II expression)	16	0.0625	2.15e-05	0.000244	BDNF|WWOX|PSMF1|CCDC33|PITX2|TBX5|SMG6|SMAD5|AGBL2|MED25|XRCC1|RTDR1|RNF25|DYDC2|FAM166A|TEKT2	54	PC2PosCorTxnFactors
V$IRF1_Q6	258	Genes with promoter regions [-2kb,2kb] around transcription start site containing the motif TTCACTT which matches annotation for IRF1: interferon regulatory factor 1	16	0.062	2.36e-05	0.000264	PRKD2|ZEB2|FAM49A|MS4A1|PITX2|NETO1|PHOX2B|CACNA1C|DYRK1A|PAIP2|PDZRN4|MMP13|TRIM21|LY86|RPA2|IL18BP	55	PC2PosCorTxnFactors
V$STAT_Q6	260	Genes with promoter regions [-2kb,2kb] around transcription start site containing motif NNNNNTTCTKGGA. Motif does not match any known transcription factor	16	0.0615	2.59e-05	0.000285	NR4A3|DLX4|TCF21|SPEG|EVPL|FAM49A|AGL|SCAMP2|BACH2|NETO1|RARA|FBXW7|LEP|MED25|IL18BP|IAPP	56	PC2PosCorTxnFactors
V$HNF3ALPHA_Q6	208	Genes with promoter regions [-2kb,2kb] around transcription start site containing the motif TRTTTGYTYWN which matches annotation for FOXA1: forkhead box A1	14	0.0673	3.08e-05	0.000332	NR4A3|GNAO1|FGF9|C1QA|PITX2|HOXC4|MYL1|FOXP2|EBF2|PDE4D|MAB21L3|BOK|C8B|ABI1	57	PC2PosCorTxnFactors
TGATTTRY_V$GFI1_01	294	Genes with promoter regions [-2kb,2kb] around transcription start site containing the motif TGATTTRY which matches annotation for GFI1: growth factor independent 1	17	0.0578	3.24e-05	0.000335	BDNF|KLHL1|TCF21|IL25|CACNA1E|FBXO32|PITX2|HOXC4|DSC1|FOXP2|GRB10|MAB21L3|ASCL3|DGCR8|OR10J1|FAM92A1|ALKBH3	58	PC2PosCorTxnFactors
GTTNYYNNGGTNA_UNKNOWN	88	Genes with promoter regions [-2kb,2kb] around transcription start site containing motif GTTNYYNNGGTNA. Motif does not match any known transcription factor	9	0.1023	3.25e-05	0.000335	NR4A3|FGF9|STRN4|KCNK12|FAM49A|FRA10AC1|RARA|PURG|FLJ45256	59	PC2PosCorTxnFactors
V$HEB_Q6	265	Genes with promoter regions [-2kb,2kb] around transcription start site containing the motif RCCWGCTG which matches annotation for TCF12: transcription factor 12 (HTF4, helix-loop-helix transcription factors 4)	16	0.0604	3.26e-05	0.000335	HMGN2|KCNH3|ELN|MYLK|ADAMTS8|HOXC4|BAZ2A|MED13|RARA|PDK2|S100A8|SVIL|BAI3|KNCN|CYP2F1|OR10J1	60	PC2PosCorTxnFactors
V$SP1_01	237	Genes with promoter regions [-2kb,2kb] around transcription start site containing the motif GGGGCGGGGT which matches annotation for SP1: Sp1 transcription factor	15	0.0633	3.33e-05	0.000335	KCNQ4|BDNF|HMGN2|OSBPL9|GJB6|ZNF703|CCNE1|TBX5|MN1|MTMR3|SMG6|IDH3G|AFF4|DPY30|VGLL2	61	PC2PosCorTxnFactors
V$POU6F1_01	240	Genes with promoter regions [-2kb,2kb] around transcription start site containing the motif GCATAAWTTAT which matches annotation for POU6F1: POU domain, class 6, transcription factor 1	15	0.0625	3.84e-05	0.000378	HMGN2|FBXO32|PITX2|HOXC4|PRDM13|FBXW7|PHOX2B|CACNA1C|LECT1|CAMK2D|PANK4|FOXP2|PDZRN4|TLL1|GTF2IRD1	62	PC2PosCorTxnFactors
YCATTAA_UNKNOWN	556	Genes with promoter regions [-2kb,2kb] around transcription start site containing motif YCATTAA. Motif does not match any known transcription factor	25	0.045	3.87e-05	0.000378	HMGN2|NPR3|KLHL1|TCF21|FAM193B|SGMS2|PITX2|RBFOX1|WNK1|BACH2|PRDM13|MED13|PHOX2B|NECAB3|FOXP2|EBF2|COLQ|PDE4D|LHFPL1|ROBO1|SLC6A20|GNAT1|LOC389199|SLC17A2|CALML4	63	PC2PosCorTxnFactors
V$TCF4_Q5	242	Genes with promoter regions [-2kb,2kb] around transcription start site containing the motif SCTTTGAW which matches annotation for TCF4: transcription factor 4	15	0.062	4.23e-05	0.000406	NR4A3|NCDN|NAV2|ZEB2|TCF7|NPPA|PRDM13|ZNF703|LY6G6E|FOXP2|EBF2|GABRB2|SOX6|PRDM2|SLC17A2	64	PC2PosCorTxnFactors
V$NKX22_01	190	Genes with promoter regions [-2kb,2kb] around transcription start site containing the motif TTAAGTRSTT which matches annotation for NKX2-2: NK2 transcription factor related, locus 2 (Drosophila)	13	0.0684	4.95e-05	0.000463	ZFYVE9|HOXC4|PRDM13|FBXW7|PHOX2B|CACNA1C|MYL1|NTRK1|FOXP2|PDZRN4|BAI3|LHFPL1|RRAGB	65	PC2PosCorTxnFactors
TGACCTY_V$ERR1_Q2	1043	Genes with promoter regions [-2kb,2kb] around transcription start site containing the motif TGACCTY which matches annotation for ESRRA: estrogen-related receptor alpha	38	0.0364	4.96e-05	0.000463	PLEC|BDNF|DLX4|CHAT|ATAD5|NCDN|TMEM35|FGF9|MED26|TCF7|SLC25A5|FAM193B|MYLK|WTAP|PAX7|ZFYVE9|PITX2|RBFOX1|NKAIN3|CLIC1|CCNE1|MED13|RARA|C1orf116|MYL1|ATP1A3|SLC6A9|TBX5|FLJ45256|COLQ|CDCP2|MRPL37|AGBL2|SAP18|DGCR8|TMEM38A|GTF2IRD1|SLC9A3	66	PC2PosCorTxnFactors
V$NERF_Q2	247	Genes with promoter regions [-2kb,2kb] around transcription start site containing the motif YRNCAGGAAGYRNSTBDS which matches annotation for ELF2: E74-like factor 2 (ets domain transcription factor)	15	0.0607	5.33e-05	0.000482	HMGN2|SPEG|FAM110A|AGL|SLX4|PITX2|HOXC4|BAZ2A|EGR3|CLIC1|DPP8|LIMD2|COLQ|C1QTNF6|UBOX5	67	PC2PosCorTxnFactors
V$TGIF_01	247	Genes with promoter regions [-2kb,2kb] around transcription start site containing the motif AGCTGTCANNA which matches annotation for TGIF: TGFB-induced factor (TALE family homeobox)	15	0.0607	5.33e-05	0.000482	KCNQ4|NR4A3|KLHL1|ZEB2|NPPA|SOST|MED13|MYL1|GOLGA6A|FOXP2|BAI3|RAD51AP1|WDR49|ASH1L|SELPLG	68	PC2PosCorTxnFactors
V$CEBP_Q3	251	Genes with promoter regions [-2kb,2kb] around transcription start site containing the motif NNNTKNNGNAAN which matches annotation for CEBPA: CCAAT/enhancer binding protein (C/EBP), alpha	15	0.0598	6.4e-05	0.000562	BDNF|HMGN2|GNAO1|PAX7|PITX2|HOXC4|WNK1|MED13|FBXW7|PHOX2B|TBX5|MN1|FOXP2|AKAP2|CTAGE5	69	PC2PosCorTxnFactors
V$T3R_Q6	251	Genes with promoter regions [-2kb,2kb] around transcription start site containing motif MNTGWCCTN. Motif does not match any known transcription factor	15	0.0598	6.4e-05	0.000562	DCHS2|TCF7|CACNA2D2|BAZ2A|OPA3|PDK2|BEND4|TBX5|MTMR3|LRR1|AGBL2|TGM5|CXCL17|GNAT1|SF3B5	70	PC2PosCorTxnFactors
V$TCF11_01	253	Genes with promoter regions [-2kb,2kb] around transcription start site containing the motif GTCATNNWNNNNN which matches annotation for NFE2L1: nuclear factor (erythroid-derived 2)-like 1	15	0.0593	6.99e-05	0.000602	NR4A3|BDNF|MAPT|KCNK12|PAX7|MB|RBFOX1|MED13|RARA|BEND4|PEX5L|FOXP2|EBF2|VCP|PDE4D	71	PC2PosCorTxnFactors
MGGAAGTG_V$GABP_B	757	Genes with promoter regions [-2kb,2kb] around transcription start site containing the motif MGGAAGTG which matches annotation for GABPA: GA binding protein transcription factor, alpha subunit 60kDa<br> GABPB2: GA binding protein transcription factor, beta subunit 2	30	0.0396	7.04e-05	0.000602	BDNF|MED26|TCF7|CRB3|PDLIM2|FAM110A|SOST|AGL|SCAMP2|HOXC4|PHF12|OPA3|VPS16|PAIP2|INADL|DPP8|LIMD2|PPIL3|SVIL|VCAM1|ARHGEF7|RPA2|ATP7A|PALB2|IL18BP|UXT|SIRT3|ZFP64|UBE2V2|CCDC94	72	PC2PosCorTxnFactors
V$E2F_Q3	227	Genes with promoter regions [-2kb,2kb] around transcription start site containing motif TTTCGCGC. Motif does not match any known transcription factor	14	0.0617	7.95e-05	0.00067	HMGN2|NPR3|PVRL1|PHF12|PPP1R8|PEG3|ORC1|LIG1|MCM8|PCNA|PKMYT1|DCK|UXT|E2F7	73	PC2PosCorTxnFactors
YGCGYRCGC_UNKNOWN	319	Genes with promoter regions [-2kb,2kb] around transcription start site containing motif YGCGYRCGC. Motif does not match any known transcription factor	17	0.0533	8.87e-05	0.000737	MAPT|MED26|NEUROD1|RBFOX1|PCNT|CCNE1|PEX5L|PPP4R4|MTMR3|HNRNPAB|SMG6|TSSK6|PALB2|CCDC101|CCDC87|PKMYT1|VRK3	74	PC2PosCorTxnFactors
V$E2F1DP1RB_01	231	Genes with promoter regions [-2kb,2kb] around transcription start site containing the motif TTTSGCGC which matches annotation for E2F1: E2F transcription factor 1<br> TFDP1: transcription factor Dp-1<br> RB1: retinoblastoma 1 (including osteosarcoma)	14	0.0606	9.57e-05	0.000785	HMGN2|MAPT|ATAD5|NPR3|PVRL1|SP3|PPP1R8|PEG3|LIG1|MCM8|PCNA|PKMYT1|DCK|E2F7	75	PC2PosCorTxnFactors
V$NF1_Q6	261	Genes with promoter regions [-2kb,2kb] around transcription start site containing the motif NNTTGGCNNNNNNCCNNN which matches annotation for NF1: neurofibromin 1 (neurofibromatosis, von Recklinghausen disease, Watson disease)	15	0.0575	9.9e-05	0.000801	BDNF|HMGN2|NAV2|EXOC6|FAM193B|SAMD12|HOXC4|CACNA1C|AFF4|PDZRN4|EBF2|CLEC3A|VCAM1|NOX3|RNF25	76	PC2PosCorTxnFactors
V$PAX4_01	262	Genes with promoter regions [-2kb,2kb] around transcription start site containing the motif NGNVGTCANGCGTGNNSNNYN which matches annotation for PAX4: paired box gene 4	15	0.0573	0.000103	0.000825	NR4A3|BDNF|HMGN2|MAPT|NCDN|PHF12|PABPC1|NECAB3|TRIM3|TBCB|PDZRN4|PDE4D|LHFPL1|CTBP2|GTF2IRD1	77	PC2PosCorTxnFactors
V$GRE_C	126	Genes with promoter regions [-2kb,2kb] around transcription start site containing the motif GGTACAANNTGTYCTK which matches annotation for NR3C1: nuclear receptor subfamily 3, group C, member 1 (glucocorticoid receptor)	10	0.0794	0.000107	0.000841	BDNF|DCHS2|KCNA5|HOXC4|OPA3|MED13|ATP1A3|SLC7A2|LRR1|TRIM54	78	PC2PosCorTxnFactors
V$RP58_01	207	Genes with promoter regions [-2kb,2kb] around transcription start site containing the motif NNAACATCTGGA which matches annotation for ZNF238: zinc finger protein 238	13	0.0628	0.000118	0.000919	FGF9|ZEB2|FAM49A|RBFOX1|HOXC4|PHOX2B|C1orf116|PMF1|FOXP2|SEMA6D|AKAP2|TLL1|BAI3	79	PC2PosCorTxnFactors
V$PIT1_Q6	236	Genes with promoter regions [-2kb,2kb] around transcription start site containing the motif NMTTCATAAWTATWNMNA which matches annotation for POU1F1: POU domain, class 1, transcription factor 1 (Pit1, growth hormone factor 1)	14	0.0593	0.00012	0.000922	BDNF|GNAO1|NPR3|FGF9|IL25|CCDC33|PITX2|CACNA1C|MYL1|BEND4|FOXP2|KIAA0825|C1QTNF6|PMCHL1	80	PC2PosCorTxnFactors
V$NKX3A_01	237	Genes with promoter regions [-2kb,2kb] around transcription start site containing the motif NWATAAGTATWT which matches annotation for NKX3-1: NK3 transcription factor related, locus 1 (Drosophila)	14	0.0591	0.000125	0.000952	NCDN|SLITRK3|ZEB2|EXOC6|HOXC4|PHOX2B|CACNA1C|BEND4|PSMA1|CNOT7|FOXP2|PDZRN4|SMAD5|RBMXL2	81	PC2PosCorTxnFactors
V$EFC_Q6	268	Genes with promoter regions [-2kb,2kb] around transcription start site containing the motif MGTTACYAGGCAAM which matches annotation for RFX1: regulatory factor X, 1 (influences HLA class II expression)	15	0.056	0.000133	0.000982	BDNF|KLHL1|FGF9|STRN4|PSMF1|HOXC4|NTRK1|DPY30|PDZRN4|EBF2|MED25|GRIN3A|DDX31|RNF25|DYDC2	82	PC2PosCorTxnFactors
V$NF1_Q6_01	268	Genes with promoter regions [-2kb,2kb] around transcription start site containing the motif NTGGNNNNNNGCCAANN which matches annotation for NF1: neurofibromin 1 (neurofibromatosis, von Recklinghausen disease, Watson disease)	15	0.056	0.000133	0.000982	HMGN2|TMEM35|NAV2|EXOC6|FAM193B|SAMD12|CACNA1C|AFF4|CNOT7|PDZRN4|EBF2|SPRY1|CLEC3A|NOX3|RNF25	83	PC2PosCorTxnFactors
V$MEIS1_01	239	Genes with promoter regions [-2kb,2kb] around transcription start site containing the motif NNNTGACAGNNN which matches annotation for MEIS1: Meis1, myeloid ecotropic viral integration site 1 homolog (mouse)	14	0.0586	0.000137	0.000987	MAPT|GNAO1|NPPA|CMTM4|RBFOX1|IL17RC|FBXW7|BEND4|FOXP2|PDZRN4|ABCG4|ASH1L|HEPH|KLB	84	PC2PosCorTxnFactors
V$SMAD3_Q6	239	Genes with promoter regions [-2kb,2kb] around transcription start site containing the motif TGTCTGTCT which matches annotation for SMAD3: SMAD, mothers against DPP homolog 3 (Drosophila)	14	0.0586	0.000137	0.000987	ZEB2|PVRL1|PDLIM2|CCDC33|MFAP4|HOXC4|BAZ2A|RAI1|SLC6A9|CLDN16|MN1|LIMD2|PDE4D|IL17RB	85	PC2PosCorTxnFactors
V$CRX_Q4	269	Genes with promoter regions [-2kb,2kb] around transcription start site containing the motif YNNNTAATCYCMN which matches annotation for CRX: cone-rod homeobox	15	0.0558	0.000138	0.000987	HMGN2|TMEM35|TCF7|PAX7|PITX2|HOXC4|PRDM13|MED13|MN1|AKAP2|PDE4D|KRTAP13-3|CTBP2|CYP2F1|SLC6A20	86	PC2PosCorTxnFactors
V$OCT1_04	241	Genes with promoter regions [-2kb,2kb] around transcription start site containing the motif NNNNNNNWATGCAAATNNNWNNA which matches annotation for POU2F1: POU domain, class 2, transcription factor 1	14	0.0581	0.000149	0.00105	GNAO1|ARMCX4|IL25|PITX2|HOXC4|PHOX2B|CACNA1C|LECT1|FOXP2|PDZRN4|SLC38A4|GRIN3A|PRDM2|OR10J1	87	PC2PosCorTxnFactors
V$AREB6_01	271	Genes with promoter regions [-2kb,2kb] around transcription start site containing the motif NNYNYACCTGWVT which matches annotation for TCF8: transcription factor 8 (represses interleukin 2 expression)	15	0.0554	0.00015	0.00105	DCHS2|KCNH3|C1QA|STRN4|HCRTR1|CRB3|PAX7|SAMD12|SCAND1|STRC|PC|RARA|HEPH|TMEM38A|GNAT1	88	PC2PosCorTxnFactors
V$GCM_Q2	242	Genes with promoter regions [-2kb,2kb] around transcription start site containing the motif CNNRCCCGCATD which matches annotation for GCM1: glial cells missing homolog 1 (Drosophila)	14	0.0579	0.000156	0.00108	BDNF|CHAT|GNAO1|SPEG|NFKBID|NEUROD1|FOXP4|DIS3L2|SPTBN4|NTRK1|COLQ|BTBD9|BAI3|XRCC1	89	PC2PosCorTxnFactors
RGAGGAARY_V$PU1_Q6	502	Genes with promoter regions [-2kb,2kb] around transcription start site containing the motif RGAGGAARY which matches annotation for SPI1: spleen focus forming virus (SFFV) proviral integration oncogene spi1	22	0.0438	0.000159	0.00108	DLX4|NAV2|LTA|PDLIM2|ELN|FAM110A|SOST|CNOT6L|PITX2|HOXC4|PABPC1|CLIC1|SRRM1|GNGT2|DPP8|TLL1|CTBP2|ABI1|CCDC68|MIRLET7BHG|UXT|PLVAP	90	PC2PosCorTxnFactors
V$HFH1_01	243	Genes with promoter regions [-2kb,2kb] around transcription start site containing the motif NATTGTTTATWT which matches annotation for FOXQ1: forkhead box Q1	14	0.0576	0.000163	0.0011	NCDN|FGF9|IL25|FAM49A|PITX2|RBFOX1|HOXC4|OPA3|MYL1|DNAJB12|FOXP2|PDZRN4|SEMA6D|C1QTNF6	91	PC2PosCorTxnFactors
V$EN1_01	109	Genes with promoter regions [-2kb,2kb] around transcription start site containing the motif GTANTNN which matches annotation for EN1: engrailed homolog 1	9	0.0826	0.000173	0.00116	NR4A3|BDNF|NPR3|ELN|RBFOX1|SLC6A9|AFF4|FOXP2|RASSF9	92	PC2PosCorTxnFactors
V$FOXO1_01	245	Genes with promoter regions [-2kb,2kb] around transcription start site containing the motif NRWAAACAAN which matches annotation for FOXO1A: forkhead box O1A (rhabdomyosarcoma)	14	0.0571	0.000177	0.00117	BDNF|FGF9|ZEB2|IL25|FAM110A|ZBTB16|PITX2|RBFOX1|HOXC4|OPA3|ATF7IP|ORC1|FOXP2|SEMA6D	93	PC2PosCorTxnFactors
STTTCRNTTT_V$IRF_Q6	188	Genes with promoter regions [-2kb,2kb] around transcription start site containing motif STTTCRNTTT. Motif does not match any known transcription factor	12	0.0638	0.000183	0.0012	PRKD2|DLX4|NPR3|IL4|PITX2|IL17RC|MED13|TRIM21|USP44|DDX58|DYNLT1|IL18BP	94	PC2PosCorTxnFactors
V$NFAT_Q6	246	Genes with promoter regions [-2kb,2kb] around transcription start site containing the motif NANWGGAAAANN which matches annotation for NFAT<br> NFATC	14	0.0569	0.000185	0.0012	NR4A3|GNAO1|PVRL1|IL4|GRHL3|PITX2|HOXC4|SP3|PHOX2B|FOXP2|PDE4D|TLL1|RBMXL2|TMEM38A	95	PC2PosCorTxnFactors
V$HNF3_Q6	189	Genes with promoter regions [-2kb,2kb] around transcription start site containing the motif NWRARYAAAYANN which matches annotation for FOXA1: forkhead box A1	12	0.0635	0.000193	0.00122	NR4A3|GNAO1|FGF9|PVRL1|IL25|MYL1|EBF2|MAB21L3|BAI3|C8B|SLC13A1|ABI1	96	PC2PosCorTxnFactors
KRCTCNNNNMANAGC_UNKNOWN	66	Genes with promoter regions [-2kb,2kb] around transcription start site containing motif KRCTCNNNNMANAGC. Motif does not match any known transcription factor	7	0.1061	0.000194	0.00122	TCF21|HIST1H2AE|HIST1H2AI|HIST1H1B|HIST1H2BH|HIST1H2BM|HIST1H2AM	97	PC2PosCorTxnFactors
CTGCAGY_UNKNOWN	765	Genes with promoter regions [-2kb,2kb] around transcription start site containing motif CTGCAGY. Motif does not match any known transcription factor	29	0.0379	0.000195	0.00122	BDNF|PRKD2|HMGN2|MAPT|NCDN|SLITRK3|ARMCX4|FGF9|PHF12|PRDM13|EGR3|RARA|FBXW7|ATP1A3|LECT1|TRIM3|CAMK2D|ATF7IP|FLJ45256|PDE4D|BTBD9|BAI3|RGS8|RRAGB|KRTAP10-3|DGCR8|GRIN3A|PRDX2|FBXW12	98	PC2PosCorTxnFactors
V$PAX4_04	218	Genes with promoter regions [-2kb,2kb] around transcription start site containing the motif RAAAAWTANNNNNNNNNNNNNNNYCACNCC which matches annotation for PAX4: paired box gene 4	13	0.0596	0.000197	0.00122	GNAO1|ZEB2|MYLK|PITX2|BACH2|PHOX2B|BEND4|CAMK2D|FOXP2|PDZRN4|EBF2|SF3B5|IKZF1	99	PC2PosCorTxnFactors
V$TFIIA_Q6	251	Genes with promoter regions [-2kb,2kb] around transcription start site containing the motif TMTRWRAGGRSS which matches annotation for GTF2A1: general transcription factor IIA, 1, 19/37kDa<br> GTF2A2: general transcription factor IIA, 2, 12kDa	14	0.0558	0.000227	0.0014	KCNQ4|NCDN|MS4A1|PHF12|FOXE1|LEP|CDC25B|FOXP2|ABCG4|LAMA3|LRR1|GABRB2|TMEM38A|SMARCB1	100	PC2PosCorTxnFactors
