# Supplementary material for: Systems Analysis of Adaptive Responses to MAP Kinase Pathway Blockade in BRAF Mutant Melanoma
Source: PLoS One. 2015 Sep 25;10(9):e0138210. doi: 10.1371/journal.pone.0138210 (PMC4583389; doi:10.1371/journal.pone.0138210)
Supplement: S6 Table — Log2 Fold changes, p values, and Bonferroni corrected p values (FDR) for differential expression analysis of each cytotoxicity group. (XLSX) [file pone.0138210.s015.xlsx]

## Sheet: Table S6
Illumina Probe ID	Gene Symbol	CGD			CGE			CGA			CGC
		Fold Change (log 2)	P value	Adjusted P Value	Fold Change (log 2)	P value	Adjusted P Value	Fold Change (log 2)	P value	Adjusted P Value	Fold Change (log 2)	P value	Adjusted P Value
ILMN_1343291	EEF1A1	-0.175794	0.0265693	0.102195	0.050121	0.350694	0.468642	-0.0153261	0.839408	0.924349	-0.434275	5.67279e-09	1.14885e-06
ILMN_1343295	GAPDH	0.135046	0.0180198	0.0798628	-0.182232	0.120346	0.222096	0.183572	0.00254058	0.0242125	-0.586722	2.80562e-06	8.52007e-05
ILMN_1651209	SLC35E2	-0.0669142	0.00199004	0.0200393	0.0996905	0.0573995	0.136464	0.010938	0.776913	0.892109	0.0637589	0.0306936	0.0933635
ILMN_1651221	EFCAB1	-0.0568873	0.124584	0.277782	0.0543079	0.251017	0.369317	0.010576	0.840256	0.924805	-0.00927819	0.844273	0.9128
ILMN_1651228	RPS28	-0.134106	0.0927854	0.228761	-0.229195	0.194527	0.308253	-0.199047	0.00694756	0.0482229	0.291181	0.00691932	0.0292067
ILMN_1651229	IPO13	0.0831121	0.198643	0.37552	0.00805158	0.935833	0.955635	0.132886	0.0202274	0.100629	-0.0293306	0.719265	0.835003
ILMN_1651230	PRSS41	-0.0461018	0.020744	0.0873316	0.0708993	0.0617841	0.143024	0.0885815	0.0310073	0.132524	0.042686	0.493705	0.666318
ILMN_1651232	FAM86FP	-0.089319	0.0412466	0.135307	0.0474944	0.0718476	0.157636	0.102048	0.00406139	0.033405	-0.0124449	0.715383	0.832432
ILMN_1651235	AFAP1	0.0682109	0.0992738	0.238698	0.0550493	0.0828684	0.173069	-0.0732956	0.0121926	0.0712396	0.217128	6.24363e-05	0.000771858
ILMN_1651237	CDT1	-0.109578	0.0539294	0.16083	-0.0364774	0.65378	0.737984	-0.00857728	0.901847	0.954736	-0.419609	2.13658e-05	0.00036648
ILMN_1651238	TRPV1	0.0340288	0.149272	0.311761	0.066589	0.117743	0.218928	0.0917138	0.163389	0.376014	0.243963	3.54759e-05	0.000513813
ILMN_1651249	PDE4DIP	0.0209497	0.378479	0.564572	0.00433108	0.902528	0.931365	0.0167888	0.767924	0.887138	0.0376793	0.196291	0.362206
ILMN_1651253	WIPF3	0.147584	0.0202644	0.0860524	0.0658976	0.0950244	0.189611	-0.0107229	0.821168	0.915368	-0.0439508	0.271947	0.452465
ILMN_1651254	LPP	0.165242	0.153481	0.317528	-0.12696	0.385754	0.502387	-0.100308	0.256337	0.490979	-0.0922853	0.45438	0.631984
ILMN_1651259	UGP2	0.194892	0.000510095	0.00851259	-0.0355049	0.47834	0.586332	0.150638	0.000353585	0.00606714	0.00309862	0.950553	0.97379
ILMN_1651260	CCNE2	-0.10493	0.0210059	0.0880056	-0.0449582	0.4302	0.543035	-0.0219215	0.647142	0.81351	0.256958	1.37418e-05	0.000268726
ILMN_1651262	HNRNPAB	-0.306769	2.18098e-05	0.00123398	-0.530438	1.83863e-06	0.000182321	-0.213394	0.0100389	0.06215	-0.455991	0.000486486	0.00361794
ILMN_1651268	LOH12CR1	0.0568808	0.153082	0.316927	0.0568152	0.0403259	0.108614	-0.0619885	0.0434146	0.164618	0.119568	0.00318348	0.0158208
ILMN_1651278	SNIP1	-0.0430756	0.527791	0.693671	-0.245852	0.00268072	0.0205683	-0.0550962	0.34042	0.575914	0.00493685	0.950179	0.973491
ILMN_1651281	LOC100130301	-0.0309269	0.301892	0.490881	0.0609787	0.120548	0.22236	0.0857783	0.038054	0.151094	-0.085496	0.046461	0.127403
ILMN_1651282	COL17A1	0.0285107	0.249508	0.434992	0.0550573	0.231239	0.348645	-0.00430176	0.891063	0.949305	0.0325298	0.345117	0.530026
ILMN_1651285	BCL6B	0.000600798	0.982781	0.990773	-0.0123708	0.649629	0.73453	-0.0372622	0.319625	0.555907	0.0920022	0.0490621	0.1327
ILMN_1651286	GRHL1	-0.0316388	0.299536	0.488352	0.0850393	0.0346924	0.0987056	0.046691	0.315269	0.551451	0.229385	2.9212e-06	8.75192e-05
ILMN_1651303	ATP13A4	-0.0113816	0.607274	0.755264	0.108049	0.0153016	0.0591737	0.0236739	0.677184	0.831657	-0.0229951	0.460342	0.637157
ILMN_1651310	MLLT4	-0.0112931	0.612071	0.7584	0.0117049	0.73717	0.805391	0.0366309	0.406482	0.635416	0.146501	0.00304202	0.015295
ILMN_1651315	HMG20B	0.0740151	0.252451	0.437811	-0.0687911	0.595077	0.688317	0.222253	0.00139949	0.0160442	-0.153859	0.167837	0.326185
ILMN_1651316	CD69	-0.0641922	0.0839858	0.214792	0.0466204	0.289564	0.408847	-0.0122271	0.730138	0.864438	0.047975	0.241111	0.416775
ILMN_1651330	KCNG4	-0.0776523	0.0390533	0.130501	0.111898	0.0274077	0.0854051	-0.0267144	0.661872	0.822321	0.224513	0.000199595	0.00182277
ILMN_1651336	MLYCD	0.0770135	0.0226853	0.0925114	0.0346607	0.213385	0.328956	0.13421	0.00448754	0.0357873	0.142448	4.09773e-05	0.000569374
ILMN_1651339	UHRF1BP1L	-0.0572404	0.0441676	0.141278	0.0614718	0.148006	0.255445	0.0130159	0.68712	0.837958	-0.0153239	0.701072	0.823264
ILMN_1651341	LOC401010	-0.029685	0.278239	0.46599	-0.0608851	0.09306	0.187044	0.0273786	0.585041	0.771536	0.126524	0.0233044	0.075672
ILMN_1651343	ITGA11	-0.0866391	0.000425359	0.0076057	0.0468978	0.507829	0.613391	-0.0256149	0.555203	0.749853	0.0430604	0.262702	0.442025
ILMN_1651347	SERTAD2	0.0519232	0.575212	0.730522	-0.294956	0.0267157	0.0839401	-0.32918	0.000770031	0.0105842	-0.344357	0.00302734	0.0152386
ILMN_1651354	SPP1	0.474686	9.11422e-05	0.00289611	-0.166419	0.0998058	0.195969	0.241472	0.0669522	0.216448	-0.150295	0.15879	0.31352
ILMN_1651358	HBE1	0.167996	0.0762923	0.201716	0.0923358	0.00307948	0.0222699	0.160697	0.00107491	0.0133513	0.191223	0.00230761	0.0122962
ILMN_1651365	ZBED2	-0.029817	0.139592	0.298511	0.122542	0.0148149	0.0580203	-0.032477	0.46228	0.679852	0.249964	5.84771e-05	0.0007329
ILMN_1651369	TMA7	-0.101117	0.0285229	0.106954	0.0450956	0.183727	0.296297	0.00632482	0.863222	0.936581	-0.0100401	0.787883	0.879616
ILMN_1651370	USP21	0.000758111	0.984677	0.991743	0.0466473	0.170355	0.281363	0.181738	0.000425961	0.00695476	0.0460086	0.241126	0.416777
ILMN_1651373	RHD	0.034095	0.204674	0.382562	0.110618	0.0277585	0.0860773	0.0183302	0.589568	0.774761	0.141673	0.00190296	0.0105738
ILMN_1651378	AUP1	0.0340296	0.524181	0.690755	-0.397444	0.00360488	0.0244718	-0.108614	0.0730572	0.228347	-0.244923	0.0219224	0.0721727
ILMN_1651385	MFN2	0.0719609	0.0513117	0.155667	-0.065813	0.438563	0.550312	-0.029762	0.684632	0.836135	-0.12416	0.168026	0.326388
ILMN_1651388	SPATA31B1	-0.0484377	0.015148	0.0714075	0.0148703	0.75433	0.818964	-0.0361366	0.308944	0.54514	-0.153871	0.00692002	0.0292071
ILMN_1651395	TIGD1	0.0303668	0.487848	0.66163	0.0482406	0.162039	0.271772	-0.0534284	0.184452	0.404599	-0.101441	0.0568452	0.147813
ILMN_1651396	ABCA9	-0.0211074	0.302088	0.491162	0.141272	0.010954	0.0481845	0.00561787	0.910175	0.958934	-0.104352	0.005341	0.0237782
ILMN_1651404	LILRA6	-0.0525417	0.152031	0.315419	0.0316043	0.475958	0.584231	-0.0553038	0.0867693	0.253994	-0.0612867	0.125876	0.26551
ILMN_1651405	BRD9	-0.087779	0.0440733	0.141072	-0.367128	0.00312354	0.0224773	-0.0406917	0.302444	0.539074	-0.262196	0.0397072	0.113144
ILMN_1651415	DERL3	-0.0338581	0.296139	0.484897	0.0526904	0.104906	0.202685	0.0588231	0.0720176	0.226041	0.00214867	0.952326	0.974672
ILMN_1651428	SYTL2	0.0748984	0.0111664	0.058958	0.0993443	0.00686816	0.0362879	0.0685712	0.0390914	0.153847	0.151106	1.65623e-05	0.000305683
ILMN_1651429	SELM	0.16617	0.057364	0.167243	0.148905	0.0146672	0.0576511	0.134297	0.0293955	0.128196	-0.230858	0.00720576	0.0302104
ILMN_1651430	CTRB2	-0.0385249	0.295181	0.483989	0.0611574	0.24957	0.367853	-0.028889	0.5538	0.749087	0.226811	8.53116e-06	0.000190949
ILMN_1651433	DCK	0.0823588	0.342154	0.530535	-0.200128	0.108761	0.207602	-0.11876	0.157518	0.368308	-0.0865212	0.39463	0.578934
ILMN_1651437	FOXI1	-0.00313589	0.880682	0.935402	0.102092	0.0261661	0.0829325	0.0055831	0.891944	0.949793	0.132301	0.000392992	0.00307166
ILMN_1651438	ZFPM1	0.072213	0.030234	0.110688	-0.0264426	0.666334	0.748544	0.167652	0.000697469	0.00982138	-0.232275	3.35576e-05	0.000494994
ILMN_1651453	RNF224	-0.00465066	0.877487	0.933702	0.0840666	0.0887804	0.181236	0.00883279	0.73481	0.867312	-0.0934986	0.00491733	0.0222482
ILMN_1651456	UTY	-0.0355261	0.343487	0.532007	0.0805843	0.0563696	0.134866	-0.0236456	0.614071	0.791434	0.174386	0.000298589	0.00249372
ILMN_1651457	GPR32	-0.0136054	0.452177	0.630391	0.0260546	0.590967	0.684872	0.0149065	0.677044	0.831603	-0.0355681	0.343112	0.528167
ILMN_1651464	KDM2B	-0.0164505	0.58884	0.741254	-0.0228147	0.575047	0.671451	0.00933029	0.70048	0.846333	-0.101162	0.0233429	0.0757568
ILMN_1651477	ZCCHC9	0.0154858	0.538336	0.702016	0.166885	0.0012412	0.0128243	0.0578974	0.190221	0.412826	0.103152	0.0118618	0.0446136
ILMN_1651486	COX11	0.0907071	0.00513309	0.0363111	0.123094	0.00639516	0.034714	0.0926102	0.00451631	0.0359495	-0.0256727	0.500427	0.671752
ILMN_1651490	CYP26A1	-0.0789191	0.014444	0.0694415	-0.0106843	0.767864	0.829835	-0.0320893	0.253553	0.487726	-0.00426122	0.918426	0.956147
ILMN_1651492	WNT2B	0.0131987	0.557588	0.716821	0.0951942	0.0162036	0.0612658	0.0317128	0.416398	0.643723	-0.104742	0.0182166	0.0624293
ILMN_1651496	HIST1H2BD	0.507716	0.0168165	0.0763734	0.450688	0.000651866	0.00850652	0.3676	5.39535e-07	4.92438e-05	0.422224	4.4501e-08	4.86081e-06
ILMN_1651498	GADD45G	0.0333786	0.113315	0.26064	0.049534	0.196287	0.310302	-0.051236	0.262653	0.497744	0.186499	0.00185443	0.0103704
ILMN_1651501	ABCD4	-0.0060873	0.813487	0.89484	0.0394525	0.379635	0.496699	0.0618175	0.0118436	0.0697969	0.127189	0.000305209	0.00253957
ILMN_1651504	FAM193A	0.00703603	0.833556	0.906824	-0.0567593	0.277851	0.397326	-0.0103137	0.762861	0.883885	-0.0523895	0.214399	0.384992
ILMN_1651506	TGS1	-0.0605024	0.093838	0.23037	-0.0886015	0.0358414	0.100729	0.00161415	0.973059	0.98895	0.0920946	0.0262418	0.082894
ILMN_1651507	PYROXD1	0.0479098	0.417368	0.600228	0.0510917	0.0556577	0.133813	0.0316415	0.13712	0.338489	0.0522295	0.292702	0.475594
ILMN_1651513	SKIV2L2	0.0393935	0.604241	0.752988	-0.266647	0.0133837	0.0544211	-0.171961	0.00594246	0.0434403	0.126588	0.260798	0.439777
ILMN_1651535	TMEM217	-0.00981323	0.646839	0.784475	0.0935482	0.0671108	0.150805	-0.0135406	0.661111	0.822003	0.0612977	0.0893605	0.207024
ILMN_1651538	NUMBL	0.0137619	0.447221	0.62624	0.150396	0.000721737	0.00905761	0.116443	0.0164886	0.0878753	-0.0385761	0.583746	0.738788
ILMN_1651543	LOC440040	-0.051918	0.0816564	0.210809	0.100875	0.0551409	0.13301	0.00984292	0.772778	0.890118	0.0107939	0.810511	0.893567
ILMN_1651544	HDAC8	0.134401	0.002506	0.0230598	0.0861942	0.0725725	0.158636	0.0494668	0.187375	0.408863	0.119559	0.00263051	0.0136477
ILMN_1651547	SEMA3E	-0.036579	0.248419	0.433819	0.153189	0.0013623	0.0135819	0.0283933	0.398866	0.62913	0.039405	0.617983	0.764792
ILMN_1651554	RGS5	-0.0407535	0.0761158	0.201417	0.0515856	0.0876988	0.179701	0.0128378	0.710763	0.85228	-0.0210749	0.599248	0.750982
ILMN_1651557	KDELC2	0.0315336	0.675508	0.804036	-0.125329	0.2218	0.338361	-0.198896	0.0199475	0.0998371	0.0477418	0.633913	0.77634
ILMN_1651563	MYO15B	-0.0614294	0.00148184	0.0166168	0.0475063	0.202548	0.317035	0.0226873	0.549461	0.746069	0.0696198	0.0949538	0.216349
ILMN_1651565	LINC00452	-0.0574504	0.0272743	0.103932	0.0126023	0.677504	0.757469	0.00304718	0.919955	0.963666	-0.0882232	0.0178469	0.0614614
ILMN_1651568	MUC13	-0.00235221	0.91362	0.952981	0.0950341	0.00865804	0.041825	-0.0696187	0.0262826	0.119411	0.0527846	0.198381	0.36461
ILMN_1651569	XRCC2	-0.0283236	0.318004	0.506691	0.00100823	0.981542	0.987702	-0.124901	2.6502e-05	0.000922235	-0.03604	0.183712	0.34662
ILMN_1651574	AQP3	0.0395904	0.109571	0.254922	0.0829028	0.0936438	0.187809	-0.0448987	0.324173	0.560326	0.147067	0.000629074	0.0044265
ILMN_1651597	FBXO44	-0.0654768	0.00217974	0.021153	0.022855	0.591575	0.685341	0.0375717	0.437707	0.660593	0.207395	9.7511e-05	0.00107216
ILMN_1651599	ENTPD2	0.016205	0.42912	0.610034	0.0227932	0.543016	0.643607	-0.0129567	0.750548	0.87671	0.00252334	0.952399	0.974672
ILMN_1651604	MARK4	0.00180546	0.939359	0.96775	0.070802	0.051669	0.127447	-0.0975018	0.00270573	0.0252422	-0.0893044	0.0132094	0.0485674
ILMN_1651608	KIAA0825	0.0141177	0.649914	0.786467	0.0433207	0.209593	0.324828	-0.0499469	0.130033	0.327141	-0.102127	0.00487855	0.0221127
ILMN_1651609	SPRED3	-0.038177	0.164948	0.332283	0.0805525	0.0670752	0.150786	-0.0356123	0.185254	0.405874	-0.0130161	0.688976	0.81505
ILMN_1651610	SPRY1	-0.734128	2.75411e-05	0.00143442	-0.277435	9.65921e-06	0.00055584	-0.659547	8.45372e-12	1.47743e-08	-0.908054	2.40665e-12	3.54883e-09
ILMN_1651617	CTNNB1	-0.02761	0.186373	0.360352	0.0230974	0.547163	0.647189	0.0342736	0.324636	0.560836	-0.0435641	0.239805	0.41533
ILMN_1651624	C6orf201	0.0112591	0.631819	0.773355	0.128813	0.00129445	0.0131575	-0.0694495	0.0116149	0.0689311	0.167562	0.000203613	0.00185373
ILMN_1651628	EXOC6	-0.0866348	0.114283	0.262289	-0.0683137	0.0810923	0.170623	-0.192025	7.51766e-05	0.00197955	-0.00241433	0.948635	0.972631
ILMN_1651636	CYP2A13	-0.103063	0.00126954	0.0151584	0.0997269	0.0451387	0.116699	0.0484644	0.367747	0.601434	-0.0476616	0.0930488	0.213223
ILMN_1651641	LOC729444	-0.0228305	0.437989	0.618052	0.0858735	0.00652056	0.03516	0.0252954	0.540149	0.73901	0.0279357	0.475906	0.651067
ILMN_1651642	GPC2	-0.0556763	0.0656669	0.182562	-0.0986362	0.00174162	0.0157295	-0.120284	0.00506429	0.0388756	-0.0233373	0.567227	0.72584
ILMN_1651643	ASB11	0.000370851	0.99281	0.995894	0.0472451	0.266603	0.385824	-0.0633757	0.104834	0.285441	-0.0606247	0.0874492	0.203907
ILMN_1651652	RTN3	0.0340125	0.187135	0.361217	0.0344462	0.37757	0.494759	-0.0423519	0.24307	0.476041	0.20239	0.000337953	0.00274333
ILMN_1651656	PSG7	0.00331189	0.909397	0.950618	0.08791	0.0495526	0.124149	-0.0354127	0.373644	0.606719	0.165767	0.00123502	0.00752833
ILMN_1651657	ADAM33	-0.00625711	0.836001	0.908321	0.0868577	0.0355792	0.100279	0.0478526	0.164294	0.377237	0.155317	0.000338714	0.00274762
ILMN_1651680	EEF1A1	0.0506511	0.199583	0.376573	0.0457444	0.460591	0.57007	0.0326429	0.586319	0.772595	-0.35453	3.14507e-06	9.24076e-05
ILMN_1651684	KIAA0586	0.0901323	0.0159314	0.0737563	-0.144482	0.057621	0.136803	-0.00837451	0.874294	0.941739	0.0601596	0.196038	0.361953
ILMN_1651685	FAM135B	-0.0219178	0.229483	0.412447	0.0996295	0.00282179	0.021152	0.0385463	0.390387	0.621264	0.0511437	0.262428	0.441768
ILMN_1651692	STK10	-0.354181	0.000153981	0.00404561	-0.371034	0.000100847	0.00258062	-0.284434	1.3862e-06	9.85101e-05	-0.521204	3.29769e-06	9.57587e-05
ILMN_1651693	GSG1	-0.0301582	0.250175	0.43562	0.110642	0.00702187	0.0367504	0.0238169	0.554693	0.749556	-0.0979362	0.0364768	0.106301
ILMN_1651699	EPS8	0.345112	0.000366115	0.00695205	0.167234	0.00565538	0.0322224	-0.00819962	0.835548	0.922369	0.215752	0.0202443	0.0677688
ILMN_1651705	CAT	0.243303	0.00231486	0.0220091	-0.0834719	0.385576	0.502227	0.149368	0.02306	0.109547	-0.0834686	0.395134	0.57942
ILMN_1651708	RESP18	-0.00333367	0.871826	0.930533	0.0726364	0.0846751	0.175537	0.0429472	0.180118	0.398688	-0.0286126	0.482903	0.6569
ILMN_1651710	IQCD	-0.0142625	0.509119	0.678599	0.0472878	0.11788	0.219087	-0.0964894	0.00829484	0.054458	0.116538	0.000312721	0.00258929
ILMN_1651712	RBM11	0.0480053	0.0985261	0.237635	0.199516	0.000111192	0.00275568	0.0255557	0.432795	0.656814	0.0607061	0.0836746	0.19726
ILMN_1651715	RNF2	-0.0234007	0.491272	0.664419	0.0565928	0.103376	0.200549	0.0690503	0.0863412	0.253149	0.152264	0.00361767	0.0174744
ILMN_1651717	ADAMTS20	-0.0588501	0.110176	0.255838	0.0239232	0.613429	0.703733	0.10852	0.101323	0.279631	-0.0179206	0.623643	0.768915
ILMN_1651719	MBTPS1	-0.164411	0.0284062	0.106669	-0.0881735	0.472215	0.580785	0.0270255	0.615449	0.792566	-0.12695	0.222145	0.394177
ILMN_1651727	OOEP	0.000386244	0.982043	0.990439	0.0627129	0.134576	0.239071	0.0899947	0.154	0.363393	0.059571	0.159725	0.314971
ILMN_1651735	TGOLN2	0.212302	0.11774	0.267695	-0.334681	0.0228262	0.0760934	-0.133869	0.0467165	0.172786	-0.293418	0.0114922	0.0435182
ILMN_1651741	ARMCX3	-0.0324369	0.317464	0.506088	0.0531074	0.211092	0.32652	0.0161723	0.636489	0.806954	0.0117022	0.665535	0.798714
ILMN_1651745	TMEM25	-0.00742423	0.830483	0.905077	0.0227074	0.530886	0.633048	0.0285141	0.331448	0.567376	-0.047235	0.177218	0.338436
ILMN_1651752	CXorf21	-0.0694724	0.0320221	0.114785	0.0309681	0.253035	0.371475	0.0074314	0.864794	0.937411	0.0224437	0.603369	0.754263
ILMN_1651760	TYW3	-0.0225931	0.208004	0.386923	0.0499478	0.326664	0.446058	-0.00503149	0.861633	0.935915	-0.0360205	0.384948	0.569153
ILMN_1651763	TFDP3	0.00391017	0.876312	0.933065	0.0973167	0.0049435	0.029623	-0.0787405	0.0247911	0.114992	0.110911	0.0614214	0.1568
ILMN_1651767	MKL1	0.0492202	0.246091	0.431251	0.138241	0.00189185	0.0165194	0.0970235	0.1074	0.289688	-0.0283071	0.409648	0.592486
ILMN_1651769	ZFYVE16	0.276781	0.0237389	0.0950663	-0.192862	0.0619989	0.14331	0.0113878	0.750064	0.876456	-0.0486645	0.60215	0.753318
ILMN_1651771	RRAGB	-0.0548173	0.0730756	0.195833	0.0878283	0.0762124	0.163853	0.0714822	0.0513461	0.183634	-0.0520183	0.247815	0.424436
ILMN_1651776	FHOD1	-0.282346	0.000329193	0.00647992	-0.676929	6.714e-07	9.96269e-05	-0.287349	6.64465e-05	0.00180611	-0.453714	9.51049e-09	1.67331e-06
ILMN_1651787	MSH5	0.0504384	0.137033	0.295368	0.0165275	0.669864	0.751519	-0.0388802	0.356896	0.592197	0.146641	3.84601e-05	0.000543095
ILMN_1651788	MAP3K11	-0.170839	0.0405131	0.133677	-0.100862	0.281658	0.400984	-0.162424	0.00638378	0.0455431	-0.308086	0.00125202	0.00760542
ILMN_1651792	RORC	-0.0837717	0.0218679	0.0903063	0.0262488	0.484776	0.592267	0.0298025	0.320358	0.55654	-0.0280683	0.453843	0.631595
ILMN_1651799	SLC38A2	0.156302	0.00126587	0.0151222	-0.234095	0.240175	0.358126	-0.316981	2.03854e-07	2.381e-05	0.18791	0.0529325	0.140448
ILMN_1651800	GSTM4	0.147411	0.00113912	0.0141677	0.052988	0.0704575	0.155657	0.0619039	0.0865533	0.253581	0.0502425	0.385997	0.570138
ILMN_1651806	TIPARP-AS1	-0.0374576	0.20633	0.384673	0.0345483	0.348062	0.466175	0.0467917	0.198908	0.423947	-0.031355	0.275109	0.456054
ILMN_1651817	GRIK1	0.0252602	0.579849	0.734178	0.156347	0.00344688	0.0238398	-0.110809	0.000873906	0.0115445	-0.00221284	0.953571	0.975157
ILMN_1651819	GALNT11	0.299208	0.00302119	0.0259638	0.051131	0.510484	0.615799	0.0330436	0.662374	0.822577	0.0494276	0.614882	0.762544
ILMN_1651826	BASP1	-0.0527301	0.120493	0.271684	0.0131781	0.719569	0.791844	0.0814013	0.0743071	0.230589	-0.174457	0.0228071	0.0744105
ILMN_1651828	CCT3	0.000740252	0.985341	0.991928	-0.523641	3.59413e-05	0.00129265	-0.0357072	0.598841	0.781263	-0.0489812	0.665449	0.798659
ILMN_1651832	EHD1	-0.124227	0.150541	0.313485	-0.683675	3.19252e-06	0.000263827	-0.191641	0.000797809	0.0108335	-0.311183	0.00183456	0.0102917
ILMN_1651838	RND1	-0.00109706	0.970713	0.984674	0.0634553	0.0922182	0.18597	-0.0251079	0.547338	0.744493	0.143097	0.00116624	0.00718899
ILMN_1651846	EML6	-0.0471985	0.0139018	0.0677109	0.0827892	0.0749258	0.162054	-0.0212892	0.546573	0.744139	-0.00300763	0.956322	0.976801
ILMN_1651848	ITSN1	-0.00475716	0.890065	0.940189	0.099289	0.0279807	0.0865275	0.0707528	0.0761934	0.234163	0.0948533	0.0201861	0.0676268
ILMN_1651850	RPS16	-0.136106	0.118645	0.269029	-0.0424202	0.506073	0.612121	0.117778	0.0301064	0.130166	-0.440461	1.87035e-07	1.323e-05
ILMN_1651872	UBIAD1	-0.214168	0.000377252	0.00708008	-0.531756	3.04784e-07	5.70709e-05	-0.088603	0.0527957	0.186822	-0.213769	0.0198013	0.066596
ILMN_1651878	EVC	0.00196887	0.944502	0.970364	0.0913489	0.0248766	0.0803239	0.0796396	0.184308	0.404459	0.240875	1.14388e-06	4.60795e-05
ILMN_1651886	CWF19L1	-0.0745731	0.341175	0.529748	-0.229571	0.0125975	0.052415	0.0299406	0.554497	0.749458	-0.22788	0.0149044	0.0534096
ILMN_1651899	RPL19	-0.0233816	0.787093	0.879608	-0.0348119	0.661111	0.744087	0.0916225	0.0881234	0.256194	-0.264844	0.0019373	0.0107182
ILMN_1651900	KCNA4	0.0173171	0.446602	0.625762	0.124365	0.00415779	0.0267257	-0.0930185	0.0959955	0.270206	0.00620722	0.885688	0.936853
ILMN_1651902	RASL11A	-0.0584738	0.216466	0.397122	0.0570219	0.123116	0.225445	0.129069	0.000244907	0.00469392	0.030084	0.385942	0.570087
ILMN_1651916	OCLN	-0.0349978	0.310561	0.499361	0.0768312	0.115426	0.215846	-0.129649	0.000608965	0.00893097	0.0115914	0.773898	0.870283
ILMN_1651936	SETD8	-0.095658	0.254182	0.43973	-0.0898975	0.161617	0.271271	-0.0283081	0.52739	0.729557	-0.110782	0.0944003	0.215318
ILMN_1651940	OR6C76	0.00914352	0.786084	0.878897	0.0860158	0.0575975	0.136798	-0.0706764	0.0839922	0.248672	0.162066	0.000311049	0.00257816
ILMN_1651943	ANK3	-0.0713392	0.00336018	0.0276836	0.0880589	0.0548417	0.132601	-0.0279162	0.492253	0.702833	0.00616384	0.866491	0.926158
ILMN_1651949	SCYL3	0.0889576	0.0434028	0.139703	0.0982293	0.00839861	0.0410339	0.0679008	0.0917713	0.262576	0.192449	0.000180906	0.00169339
ILMN_1651950	TPST1	-0.217516	0.000180787	0.00447532	-0.59044	2.89255e-06	0.000248165	-0.137176	0.0226081	0.108032	-0.512456	4.46706e-07	2.41932e-05
ILMN_1651958	MGP	0.540835	0.000189192	0.00458992	-0.00823607	0.96644	0.977753	0.545152	1.00967e-05	0.000447775	-0.00994055	0.958956	0.978249
ILMN_1651964	ABCC5	0.181019	0.00305544	0.0261333	-0.0726482	0.357651	0.475635	0.0900814	0.274832	0.510878	0.371898	4.03002e-05	0.000561951
ILMN_1651966	FGFR3	0.0172226	0.615191	0.760483	0.0430485	0.186586	0.29968	-0.104436	0.0840491	0.248731	-0.0640408	0.157569	0.311997
ILMN_1651967	TP53I3	0.0418641	0.25442	0.439918	0.116107	0.00199978	0.0171072	0.0310064	0.392919	0.62387	0.254582	4.80063e-11	3.65367e-08
ILMN_1651980	GOLGA6L1	-0.065132	0.00177493	0.0186439	0.0223587	0.632723	0.720401	0.0619865	0.0405414	0.157439	-0.0725457	0.0807006	0.192216
ILMN_1651987	CCDC167	0.217831	0.000409332	0.00743835	-0.110349	0.166366	0.276643	0.171271	0.00135002	0.0156944	-0.241273	0.0150229	0.0537158
ILMN_1652006	SMC1A	0.00501374	0.839423	0.910417	0.0893565	0.010953	0.0481845	-0.00448173	0.890768	0.949204	-0.0473769	0.120478	0.257029
ILMN_1652008	KNSTRN	0.28289	0.0924391	0.228246	-0.0658201	0.357408	0.475406	0.0896066	0.234851	0.466906	-0.0159764	0.861109	0.923061
ILMN_1652015	LOC158696	-0.0304462	0.3766	0.562913	0.0286177	0.436263	0.548344	0.03301	0.225001	0.45552	0.0178557	0.668926	0.800909
ILMN_1652017	PPEF1	0.18269	8.10379e-06	0.000679774	0.00240657	0.94083	0.959268	0.036139	0.114547	0.301558	0.0692115	0.0383664	0.110397
ILMN_1652022	DHX57	0.0189669	0.588109	0.740641	0.0148678	0.71014	0.784157	0.0958678	0.00791148	0.0527138	0.0833549	0.0274624	0.0858818
ILMN_1652023	AGFG2	-0.0590849	0.158829	0.324536	0.0830455	0.00349129	0.0240277	0.011708	0.699739	0.845827	-0.106429	0.0492264	0.133033
ILMN_1652024	CSNK1G3	-0.00536084	0.939792	0.968041	-0.0818275	0.284122	0.403482	-0.192712	0.00125745	0.0149682	0.0700887	0.282686	0.464615
ILMN_1652037	UPP2	-0.0335542	0.214476	0.394761	0.0705275	0.0795346	0.168417	-0.021967	0.386903	0.618288	0.0602951	0.0876465	0.204266
ILMN_1652056	TTN	-0.0619582	0.093766	0.230241	0.0602171	0.186549	0.299656	0.0637491	0.244467	0.477767	0.184773	8.4492e-05	0.000963957
ILMN_1652065	KCNMB1	-0.0422774	0.189242	0.363753	0.0258847	0.371556	0.489192	-0.025624	0.466275	0.683272	0.113926	0.0110155	0.042068
ILMN_1652066	SNED1	-0.0485969	0.13696	0.295291	0.0848985	0.0282181	0.0870223	-0.0425031	0.483131	0.695571	-0.0589364	0.16183	0.317889
ILMN_1652072	NIM1	-0.0342042	0.273653	0.461075	0.00834853	0.843616	0.887792	0.262055	2.33423e-06	0.000145313	-0.0579192	0.17327	0.333025
ILMN_1652073	RPS23	-0.0532486	0.51816	0.68606	-0.220634	0.241114	0.358933	-0.391163	0.00019699	0.00405558	0.273654	0.0118117	0.0444607
ILMN_1652082	ELF4	-0.138478	0.0236835	0.0949347	0.114127	0.00022123	0.00430704	-0.0433002	0.267974	0.503813	-0.125925	0.0245067	0.078565
ILMN_1652085	MPHOSPH10	-0.00319756	0.967786	0.983255	-0.241829	0.00201956	0.0172094	-0.346951	0.000166286	0.0035731	-0.107352	0.291514	0.474235
ILMN_1652088	PAPOLB	-0.0501714	0.0267056	0.102585	0.0114136	0.779165	0.838289	-0.048675	0.425587	0.650821	0.230032	1.75261e-05	0.000316972
ILMN_1652104	KRAS	0.00566326	0.843101	0.9124	0.0825246	0.0480755	0.12154	-0.0314257	0.456003	0.674971	0.154856	6.2385e-05	0.000771426
ILMN_1652123	HMGN1	0.277698	0.00804684	0.0480215	-0.0996584	0.331261	0.450571	0.0236129	0.719765	0.85799	-0.0310702	0.7956	0.884361
ILMN_1652128	LMBRD1	0.149697	0.167018	0.335023	-0.0763774	0.458561	0.568243	0.00133962	0.983763	0.993612	0.00615163	0.946993	0.971599
ILMN_1652137	PPYR1	0.0569886	0.165292	0.332848	0.108283	0.00136445	0.0135918	-0.00397445	0.915857	0.961954	0.170833	0.000141818	0.001413
ILMN_1652144	GALNT16	-0.0515064	0.0530631	0.159068	0.0732573	0.0659925	0.149149	-0.0411906	0.239652	0.47215	0.0745539	0.0309244	0.0938291
ILMN_1652147	MRPL43	-0.00901584	0.814119	0.895203	0.0751985	0.0588509	0.138663	0.00719159	0.842079	0.925645	-0.0758103	0.0373037	0.108077
ILMN_1652151	TJP2	-0.00497736	0.775291	0.871995	0.0566387	0.129252	0.232849	0.0427897	0.189912	0.41232	-0.0410435	0.337683	0.522931
ILMN_1652160	LRBA	0.235548	1.85873e-06	0.000277556	-0.0281107	0.703438	0.77898	-0.0194212	0.716572	0.855957	-0.0998854	0.0402365	0.114231
ILMN_1652161	PNKD	-0.0646153	0.112552	0.259564	0.0726535	0.0346815	0.0986923	-0.0411525	0.119193	0.309268	0.133957	0.00245661	0.0129289
ILMN_1652163	DVL2	0.239311	1.4923e-05	0.000960668	0.116087	0.232089	0.349589	0.186684	0.000135262	0.00305826	0.11993	0.11254	0.244867
ILMN_1652164	UNC93B1	-0.070012	0.0419121	0.136762	0.100798	0.00317401	0.0226781	-0.0480273	0.168596	0.383482	-0.135283	0.000827999	0.00548285
ILMN_1652166	GUCY1B2	0.00942511	0.773079	0.87069	0.0701426	0.0555053	0.133533	-0.0113578	0.761134	0.882881	-0.0356408	0.237773	0.412781
ILMN_1652170	LINC00273	-0.042524	0.0534694	0.15992	0.0739459	0.0886685	0.181063	-0.0445551	0.269916	0.505685	0.160869	4.60765e-05	0.000618904
ILMN_1652171	CDKN2C	0.0170759	0.706992	0.826213	0.495293	5.68224e-06	0.000397104	0.232747	0.000233405	0.00453239	0.0676401	0.198821	0.365102
ILMN_1652175	KRTAP9-8	0.0295853	0.145883	0.306902	0.0184499	0.660685	0.743757	-0.00979259	0.745911	0.874228	-0.0221401	0.583422	0.738583
ILMN_1652181	KIF2B	-0.0429995	0.115391	0.26392	0.133573	0.000866015	0.0102204	0.00219851	0.942391	0.974526	-0.0403508	0.426605	0.607335
ILMN_1652185	IL4R	-0.0282039	0.280835	0.46894	0.0732159	0.0768235	0.164724	-0.0966138	0.00436464	0.0350799	0.12178	0.0140682	0.0510602
ILMN_1652188	EPG5	-0.0534291	0.0156461	0.0728647	0.0663106	0.0309036	0.0919449	0.0410347	0.294195	0.530724	-0.0449248	0.241825	0.417591
ILMN_1652198	CCM2	-0.0172361	0.522127	0.689232	0.0416162	0.326765	0.446084	-0.031379	0.378553	0.611007	0.185786	7.49106e-05	0.000884587
ILMN_1652206	KIAA1875	-0.0227538	0.543419	0.7057	0.043186	0.311737	0.431301	0.0488555	0.0958321	0.26987	-0.0231955	0.495149	0.667543
ILMN_1652207	COX4I1	0.105347	0.106051	0.249699	-0.0291944	0.766863	0.829059	0.099854	0.0923769	0.263702	-0.236007	0.00768327	0.0317664
ILMN_1652209	BMS1	-0.0665374	0.0953696	0.232831	-0.0442151	0.336145	0.455337	-0.031862	0.286047	0.522448	0.0820682	0.00465578	0.0212942
ILMN_1652215	UQCR10	0.159337	0.00851524	0.0497165	-0.0383767	0.704455	0.77963	0.0302643	0.684761	0.836248	0.280848	0.00481487	0.0218923
ILMN_1652219	C20orf112	-0.0402382	0.138406	0.29699	-0.00769687	0.839252	0.884364	-0.0165578	0.722976	0.860361	0.0238173	0.531893	0.697489
ILMN_1652223	WDR91	0.0117771	0.639516	0.779038	-0.117679	0.281605	0.400935	0.154254	0.000773704	0.0106223	0.10127	0.258758	0.437557
ILMN_1652230	RPS29	-0.223598	0.0230928	0.0935385	0.118167	0.0301761	0.0906482	-0.0137354	0.783061	0.895352	-0.345224	0.000268864	0.00230127
ILMN_1652236	ATAD5	0.020405	0.514621	0.683347	0.0297434	0.353285	0.47109	-0.000889691	0.975212	0.9898	-0.00563084	0.898237	0.944242
ILMN_1652237	CBR3	-0.00686775	0.899981	0.945507	-0.084717	0.31028	0.429739	-0.0910897	0.12969	0.326713	-0.277175	0.0239105	0.0771329
ILMN_1652243	VWA5B1	-0.0662341	0.0296455	0.109433	0.0620381	0.178837	0.291048	0.0176316	0.573887	0.762967	-0.0354445	0.327495	0.512946
ILMN_1652244	POPDC3	0.0550711	0.177599	0.349053	-0.313274	6.42406e-05	0.00190661	-0.0122467	0.817471	0.913469	0.00916056	0.930101	0.962654
ILMN_1652246	NACAD	-0.0850435	0.244234	0.429144	-0.0338475	0.197126	0.311242	0.159061	0.0130763	0.0746106	-0.300345	0.000637084	0.00447286
ILMN_1652249	PPP2R4	-0.0152104	0.427947	0.608917	0.105297	0.00176644	0.0158466	-0.0205102	0.534948	0.735066	-0.0463914	0.223055	0.395391
ILMN_1652276	MAGEA3	0.0925139	0.172462	0.342118	-0.435389	5.88658e-05	0.00179091	0.0240735	0.71749	0.85655	0.0487434	0.602314	0.753399
ILMN_1652277	SECTM1	-0.0693252	0.00934139	0.0526696	0.0337103	0.326326	0.445722	0.0795794	0.0263936	0.119684	-0.019054	0.620792	0.766864
ILMN_1652280	FBXO32	-0.118306	0.201986	0.379402	-0.127425	0.142383	0.248562	-0.241729	0.00223131	0.0221474	-0.0954955	0.311551	0.495639
ILMN_1652287	NOG	0.0422088	0.0241446	0.0961037	0.058527	0.203352	0.317976	0.00445588	0.9211	0.964054	0.00624835	0.866231	0.925985
ILMN_1652291	EVX2	-0.0128542	0.716506	0.832814	0.103809	0.0292133	0.088891	-0.0413551	0.0905067	0.260205	-0.00207061	0.958323	0.977929
ILMN_1652297	LOC100506085	-0.068929	0.0218041	0.0901794	-0.0574916	0.234786	0.352401	0.00486308	0.885955	0.947337	0.00481843	0.905144	0.948207
ILMN_1652300	ZNF507	-0.00531395	0.862402	0.924658	0.122508	7.82515e-05	0.00219267	0.0445514	0.168464	0.38332	-0.0835073	0.0140144	0.0509201
ILMN_1652306	MEGF10	-0.011796	0.675225	0.803919	0.177714	0.000348757	0.00575696	-0.0305534	0.429445	0.654016	-0.0579082	0.195885	0.361742
ILMN_1652309	TTC8	-0.0148297	0.779117	0.874443	0.018112	0.6242	0.713244	-0.00679665	0.841654	0.925507	-0.0409492	0.318176	0.502889
ILMN_1652313	RNF215	-0.0266199	0.598301	0.748622	0.0495744	0.224638	0.341627	0.0494714	0.219443	0.448845	0.0421417	0.194329	0.359784
ILMN_1652314	SPAG1	-0.0545361	0.0696925	0.189839	0.0514683	0.268697	0.387843	0.0500257	0.226422	0.457155	-0.0629961	0.127085	0.267331
ILMN_1652333	FN3KRP	0.215968	0.00666375	0.042567	-0.0590637	0.565951	0.663392	0.176025	0.0123204	0.0717025	-0.22835	0.0875567	0.204097
ILMN_1652348	C4orf50	-0.00698391	0.752089	0.857011	0.0406971	0.323881	0.443409	0.0429601	0.163031	0.375714	-0.00469049	0.888994	0.938706
ILMN_1652357	PDHX	0.0885281	0.285164	0.473603	-0.33862	0.00467177	0.0286816	-0.191701	0.00148786	0.016756	0.032438	0.692064	0.817023
ILMN_1652365	DNAH14	-0.099797	0.00011376	0.00336129	0.0631743	0.118921	0.22038	0.0563763	0.243784	0.476918	0.0425716	0.336491	0.521846
ILMN_1652366	NLRP7	-0.0318064	0.22393	0.405908	0.0304176	0.452495	0.56292	0.0121042	0.790751	0.899719	0.139392	0.00894571	0.0357639
ILMN_1652369	ERCC1	-0.0312871	0.287417	0.475822	-0.37683	2.4231e-07	4.84487e-05	-0.286911	2.21858e-08	4.55167e-06	-0.194379	1.60513e-06	5.76171e-05
ILMN_1652371	KIAA1324L	0.254011	6.17113e-05	0.00226436	0.190975	0.0106717	0.0474256	0.0802657	0.0201795	0.1005	0.261677	6.46492e-10	2.57075e-07
ILMN_1652378	IPO7	0.161305	0.164606	0.33182	-0.0330151	0.374418	0.491876	0.0114643	0.797331	0.903181	0.332389	2.76963e-06	8.4809e-05
ILMN_1652379	SUCLG2	0.163257	0.0314839	0.113519	-0.194159	0.176894	0.288617	-0.00804004	0.9098	0.958724	-0.0284954	0.775998	0.871813
ILMN_1652392	DCHS2	-0.000767191	0.971576	0.984998	0.0997812	0.0526434	0.129037	0.0499691	0.140458	0.343346	-0.0363254	0.34945	0.534246
ILMN_1652394	RAB2A	0.363672	3.24926e-06	0.00039293	-0.0207972	0.864961	0.903724	0.0609207	0.299894	0.536352	0.271623	0.00909071	0.0362147
ILMN_1652397	TRPT1	0.0176523	0.541151	0.703994	0.0472879	0.325267	0.444739	-0.0241401	0.551463	0.747517	0.283647	3.53638e-05	0.000512838
ILMN_1652407	ZMYND8	0.0739729	0.417038	0.599982	-0.297974	0.00209037	0.0175575	-0.230376	0.00359751	0.0306474	-0.264653	0.00222674	0.0119683
ILMN_1652409	SPATA7	0.252774	1.35994e-05	0.00090295	0.260277	0.00112058	0.0120299	0.283727	5.2575e-06	0.000273523	0.332415	2.94507e-07	1.85539e-05
ILMN_1652412	PHKB	0.129832	1.02206e-05	0.000770418	0.110782	0.0240698	0.0786336	0.0910146	0.00262295	0.024739	0.296504	2.92671e-10	1.38103e-07
ILMN_1652413	UCN2	-1.56475	7.59764e-12	8.96275e-08	-1.96468	3.89077e-09	3.33807e-06	-1.19289	1.91216e-10	1.49109e-07	-1.69593	2.17399e-10	1.10264e-07
ILMN_1652424	OR1S1	0.0045786	0.902919	0.947179	0.0332923	0.481617	0.589332	-0.0266374	0.552392	0.748281	0.0194517	0.567316	0.725886
ILMN_1652430	FLJ44006	-0.0236875	0.315301	0.504053	0.0408067	0.373559	0.491035	-0.0432626	0.0723746	0.226814	-0.0620397	0.0822368	0.194857
ILMN_1652431	CA1	-0.0177165	0.566617	0.723657	0.149218	0.000205302	0.00410888	0.0415767	0.302683	0.539215	0.222538	0.000309669	0.00256943
ILMN_1652434	MTHFD2L	-0.145351	3.27003e-05	0.00157829	-0.0963285	0.0467697	0.119364	-0.251587	3.00066e-05	0.0010121	-0.0402925	0.341263	0.52641
ILMN_1652439	KRTAP3-1	0.00694938	0.874958	0.932152	0.0443688	0.237584	0.355585	0.0154803	0.535607	0.735479	0.189256	0.000113377	0.00119739
ILMN_1652445	RAC1	0.110246	0.00165248	0.0178352	-0.22233	0.000122351	0.00293244	0.0213888	0.799517	0.904546	-0.0272974	0.57832	0.734469
ILMN_1652456	TMEM98	0.196623	0.0076851	0.0466354	-0.229886	0.00319441	0.0227684	0.0873521	0.0264452	0.119826	-0.242415	0.0242977	0.0780541
ILMN_1652461	PARD3B	-0.0129945	0.611956	0.758328	0.0410065	0.370834	0.488609	0.0996876	0.0114979	0.0684006	-0.0244018	0.652892	0.789834
ILMN_1652464	TUBA3E	0.0508057	0.254806	0.440293	0.000250313	0.997914	0.998633	0.027419	0.506477	0.713907	0.131065	0.000777014	0.0052207
ILMN_1652465	SLC26A4	0.114376	0.000348954	0.00675394	0.0704241	0.10047	0.196815	-0.00678729	0.853319	0.931599	0.19183	0.00206429	0.0112753
ILMN_1652469	LOC100506990	-0.0512712	0.13423	0.291513	0.0591029	0.116733	0.217521	-0.0109273	0.735839	0.867855	0.0227373	0.490657	0.663742
ILMN_1652472	BRAF	0.0698529	0.0599997	0.172299	0.0677119	0.259321	0.378245	-0.0348313	0.322442	0.558422	0.251473	3.04579e-06	9.0505e-05
ILMN_1652486	THAP7	-0.00308859	0.966616	0.982588	-0.0322526	0.50664	0.612603	0.205735	2.70551e-07	2.88834e-05	-0.263019	0.000113238	0.00119618
ILMN_1652487	RIOK1	0.0175211	0.819968	0.898912	-0.385503	4.95054e-06	0.000360496	-0.199504	0.000431866	0.00701738	0.0826714	0.0664382	0.166411
ILMN_1652490	MANSC1	-0.532748	8.15288e-07	0.000173949	-0.614793	2.74987e-08	1.18345e-05	-0.489692	2.84127e-07	2.99935e-05	-0.474901	4.93823e-16	2.3302e-12
ILMN_1652505	APEX2	-0.177091	0.0189149	0.082345	-0.210689	0.000907192	0.0105412	-0.132423	0.014355	0.0798128	-0.124391	0.182063	0.344391
ILMN_1652512	C2CD2	-0.179162	0.00043726	0.00775967	0.0725602	0.0555506	0.133615	-0.0207366	0.301696	0.538351	-0.0602526	0.188512	0.352656
ILMN_1652521	MTMR9	0.0216327	0.572248	0.728164	-0.339057	3.09041e-05	0.00116942	-0.156585	0.00283319	0.026051	-0.00939507	0.874144	0.930831
ILMN_1652525	MVB12B	0.066075	0.193801	0.369415	0.107837	0.00287943	0.0214039	-0.00673941	0.790074	0.89934	0.036337	0.497793	0.669546
ILMN_1652533	POM121L8P	0.00987623	0.902467	0.94689	0.0161477	0.770502	0.831717	-0.0241249	0.559367	0.752848	-0.118566	0.0227112	0.0741693
ILMN_1652540	RELL2	-0.14865	0.0333007	0.117722	-0.072085	0.335394	0.454554	0.0552802	0.025274	0.11642	-0.318283	5.04319e-05	0.000656116
ILMN_1652549	DTNA	0.255108	4.25658e-06	0.000468194	0.0179821	0.527641	0.630287	0.0802388	0.0614783	0.20535	0.0579432	0.175547	0.336209
ILMN_1652550	FLJ14186	-0.0029625	0.912856	0.95257	0.0194502	0.683094	0.76178	-0.00704086	0.890819	0.949238	0.00566738	0.877792	0.932744
ILMN_1652578	TSHB	-0.0135595	0.675412	0.803988	0.051115	0.182147	0.294589	0.024969	0.494045	0.704305	0.137425	0.00528273	0.0235736
ILMN_1652580	POLD1	-0.0385389	0.565857	0.723086	0.0926999	0.195417	0.309309	0.0472984	0.204979	0.431132	-0.0693775	0.230029	0.40393
ILMN_1652594	ACTR5	0.21152	5.03272e-05	0.00199562	0.00916764	0.829536	0.876953	0.108482	0.00115777	0.0140767	0.0568141	0.232053	0.406182
ILMN_1652602	C11orf35	-0.0822382	0.0299716	0.110086	0.0533657	0.0860308	0.177404	0.0830677	0.0528478	0.186936	0.11845	0.017583	0.060743
ILMN_1652609	ARHGEF28	-0.0381579	0.0967168	0.234678	0.00600589	0.877239	0.913032	-0.0355139	0.267544	0.503348	0.00495067	0.906271	0.949113
ILMN_1652611	C1D	0.0319249	0.217995	0.398904	0.0620599	0.17461	0.286196	0.0125256	0.737013	0.868611	-0.0539276	0.231796	0.405943
ILMN_1652631	GLIPR2	0.0226143	0.611202	0.757948	0.201256	0.0289893	0.0885117	0.115714	0.0034603	0.0298285	0.0562038	0.400141	0.583751
ILMN_1652646	LOC100131257	-0.0188078	0.587206	0.740018	0.0630222	0.0764272	0.164153	-0.00589312	0.883621	0.946283	0.00185198	0.958096	0.977845
ILMN_1652647	INPP4A	0.0150442	0.527686	0.693591	0.0669025	0.0977378	0.19326	0.00936875	0.777243	0.892311	-0.0402103	0.280371	0.461856
ILMN_1652649	PVRL2	-0.0504165	0.103498	0.245502	0.0114828	0.827176	0.875175	0.0384287	0.181245	0.400354	0.0447234	0.222613	0.394752
ILMN_1652650	SH3KBP1	0.0598635	0.0148898	0.0707059	-0.0306144	0.526587	0.629352	-0.00417777	0.891643	0.949644	0.158293	0.0082947	0.0337328
ILMN_1652662	GRB10	-0.052947	0.12245	0.274608	0.075764	0.0747123	0.161681	0.0751077	0.00298309	0.0269747	0.0769167	0.0970718	0.219728
ILMN_1652677	FAM89A	-0.0943094	0.0398763	0.132342	-0.239004	0.00052726	0.00744905	-0.163192	0.0102595	0.0631265	-0.611251	1.86009e-09	5.52025e-07
ILMN_1652687	TMEM198B	-0.0525276	0.271063	0.458294	0.164178	0.000556448	0.00771912	0.103696	0.0311124	0.132797	0.0421287	0.18775	0.35166
ILMN_1652693	SHH	0.00130247	0.966187	0.982342	0.0522536	0.242407	0.360346	-0.0895918	0.0661275	0.214941	0.139179	0.00627738	0.0270412
ILMN_1652694	FAM131B	-0.0738109	0.0052511	0.036785	0.0745938	0.0125207	0.0522197	-0.0373481	0.477095	0.690836	-0.0137048	0.729945	0.842719
ILMN_1652715	C10orf111	0.0466675	0.189488	0.364033	0.0782112	0.0778377	0.166061	0.0554195	0.19702	0.421526	0.274726	1.477e-05	0.000282396
ILMN_1652716	ERI1	-0.0558005	0.293676	0.482342	0.0458756	0.228181	0.345411	-0.121053	0.000593967	0.00878459	0.247507	6.48767e-08	6.2349e-06
ILMN_1652719	TMCO5A	0.0358251	0.292495	0.48087	0.0631901	0.090867	0.184039	-0.00753322	0.873336	0.941365	0.0776193	0.0839643	0.197824
ILMN_1652722	C14orf2	0.255509	3.78895e-07	0.000107372	-0.261256	0.0226484	0.0756983	-0.102271	0.0547723	0.19108	-0.100354	0.328941	0.51434
ILMN_1652727	GLT8D1	0.0535302	0.0430313	0.138925	0.0150102	0.610108	0.700926	0.0708687	0.0531305	0.187542	0.20329	3.96518e-07	2.24346e-05
ILMN_1652729	ANK2	-0.0625788	0.0581871	0.16885	0.0794661	0.0443591	0.115364	0.0304005	0.473262	0.68851	0.200014	2.71106e-05	0.000430006
ILMN_1652732	HTR7	-0.0468538	0.0152626	0.0717523	-0.00317192	0.941978	0.960086	0.00733728	0.693891	0.842363	0.168097	0.000160801	0.00154662
ILMN_1652735	RFXAP	0.0443625	0.260221	0.446234	0.128783	0.00145427	0.0141578	0.229415	2.53541e-05	0.000893491	0.121408	0.0389373	0.11157
ILMN_1652736	RPS6KA3	0.0864727	0.10677	0.25063	-0.0888244	0.0612282	0.142208	-0.109082	0.213762	0.441919	0.218253	0.00550122	0.0243299
ILMN_1652740	LOC100505478	-0.0426507	0.0432162	0.139331	0.0291756	0.40424	0.519445	0.0652876	0.0361771	0.146217	0.0161827	0.676771	0.80621
ILMN_1652745	RPL23AP7	-0.0519512	0.00334601	0.0276225	0.0858815	0.0228124	0.0760615	0.0874231	0.0232606	0.110245	0.0331539	0.34637	0.53145
ILMN_1652749	ERF	-0.190877	0.00011708	0.00340909	-0.171732	0.0952444	0.189955	-0.130384	0.0555595	0.192646	-0.176588	0.0503283	0.135111
ILMN_1652753	PAAF1	0.239338	0.000827611	0.0115574	-0.108935	0.306228	0.425475	0.0846891	0.139266	0.341723	0.0403403	0.718823	0.834666
ILMN_1652754	ZNF428	0.0434443	0.429163	0.610077	-0.186745	0.0829729	0.173218	0.117279	0.0574541	0.196895	-0.0845565	0.389999	0.574354
ILMN_1652762	HIC2	0.0590463	0.185544	0.359161	-0.137314	6.58603e-05	0.00194477	-0.0694391	0.0989305	0.275591	-0.0415916	0.400153	0.583751
ILMN_1652763	C4orf52	0.166052	0.0128032	0.0643255	-0.126839	0.00159708	0.0150182	0.131664	0.00457368	0.0362415	0.0354771	0.288599	0.470841
ILMN_1652768	RPS2	-0.151806	0.0283121	0.10646	0.110524	0.0550365	0.132875	0.13768	0.00693438	0.0481904	-0.422425	1.60109e-06	5.75843e-05
ILMN_1652777	CDC42EP2	-0.0802379	0.0140527	0.0681648	-0.171034	4.57576e-05	0.00150359	-0.123145	0.000496165	0.00772436	-0.0318053	0.304929	0.488464
ILMN_1652780	TMOD2	-0.0110485	0.586012	0.739086	0.106335	0.0333158	0.0963813	-0.051066	0.141623	0.34513	0.0155592	0.70819	0.827695
ILMN_1652787	PIK3AP1	-0.105761	0.0242218	0.0962892	0.0756045	0.0442746	0.115227	-0.0946449	0.0128338	0.0737293	0.000575045	0.991533	0.995878
ILMN_1652790	CLK1	0.0926495	0.121425	0.272958	0.0372577	0.415056	0.529403	-0.00154138	0.967392	0.986786	0.317458	1.32334e-07	1.01536e-05
ILMN_1652797	FAM174B	0.0987722	0.2897	0.477991	-0.0385861	0.416342	0.530549	0.0651239	0.0151719	0.0830599	-0.115592	0.131206	0.273715
ILMN_1652806	ATP5J	0.417351	6.42505e-05	0.00231788	-0.186912	0.09333	0.187387	-0.235312	0.000328761	0.00575417	-0.0290773	0.775436	0.871389
ILMN_1652807	HOXA3	-0.00458177	0.883297	0.936948	0.0996149	0.0363143	0.101508	0.0509067	0.0952946	0.268793	0.00289458	0.923082	0.958562
ILMN_1652819	OPA3	0.044123	0.0737978	0.197152	-0.0874835	0.00844987	0.041182	-0.0567091	0.135155	0.335431	0.0242241	0.533974	0.69913
ILMN_1652825	IL10RA	0.0250121	0.337313	0.525913	0.0142961	0.767984	0.829872	0.000560498	0.990396	0.995778	0.19214	0.000404294	0.00313258
ILMN_1652826	LRRC17	-0.0311919	0.0727026	0.195099	0.149175	0.106542	0.204773	0.0799935	0.0169561	0.0895475	0.186133	0.0754376	0.182707
ILMN_1652846	PCYT2	-0.0525196	0.316944	0.505514	-0.139287	0.00804007	0.0399303	0.0420323	0.238434	0.470797	-0.177023	0.0746333	0.181401
ILMN_1652852	GAS2	0.0207537	0.558358	0.717278	0.0441629	0.222139	0.338776	-0.0357099	0.1316	0.329573	-0.0250283	0.61698	0.764072
ILMN_1652857	SLC15A1	-0.0632222	0.0174483	0.0782638	0.0342339	0.404365	0.519571	0.104235	0.00743422	0.0504601	0.233545	2.6631e-05	0.000424683
ILMN_1652865	BAIAP2	-0.0991678	0.00404043	0.0312397	-0.0411125	0.358074	0.476023	-0.0219629	0.606382	0.786492	-0.110554	0.00771725	0.0318772
ILMN_1652866	LMX1B	-0.0836728	0.0133875	0.0661415	0.0194622	0.49249	0.599565	-0.0579413	0.111019	0.295586	-0.0583488	0.0985795	0.222227
ILMN_1652872	UBOX5	-0.0277416	0.185201	0.358785	0.0487383	0.173342	0.284851	0.0273428	0.370743	0.604292	-0.075834	0.0271925	0.0852182
ILMN_1652876	ZNF736	-0.0100771	0.817219	0.897169	0.0778467	0.0755107	0.162878	-0.0504852	0.0601791	0.202538	0.0332585	0.365802	0.550558
ILMN_1652906	GBGT1	-0.139659	0.0644034	0.180381	-0.0412483	0.215758	0.331692	-0.0247603	0.546588	0.744139	-0.132644	0.0171595	0.0595985
ILMN_1652907	CDC5L	0.170028	0.129204	0.284549	-0.0700727	0.410048	0.524961	-0.153761	0.00110245	0.0136003	0.208033	0.0213996	0.0707924
ILMN_1652913	EZH2	0.155999	0.261453	0.447442	-0.156763	0.244277	0.362327	-0.232522	0.00968294	0.0606785	-0.114469	0.154707	0.307802
ILMN_1652918	RHOF	-0.116656	0.00608923	0.0401329	0.055967	0.0788916	0.167604	-0.111577	0.0310639	0.132667	0.0308854	0.383541	0.568034
ILMN_1652928	ORAI2	0.00401702	0.937636	0.966854	0.0309733	0.354198	0.472173	-0.0894724	0.0313406	0.13334	-0.0554478	0.254533	0.432474
ILMN_1652929	POGZ	0.107764	0.00619708	0.040569	0.0716761	0.048057	0.121506	-0.014249	0.674335	0.829931	0.115725	0.00481875	0.0218935
ILMN_1652931	CLDN25	-0.0848744	0.020722	0.0872964	0.0814855	0.0283458	0.0873304	0.0399841	0.387557	0.618857	-0.0129707	0.664712	0.798275
ILMN_1652938	PRRG3	-0.106393	0.00322348	0.026955	0.0942305	0.00783035	0.0392658	0.0108589	0.634324	0.805305	0.0204919	0.56054	0.720675
ILMN_1652939	SPATA31A1	-0.069871	0.0305889	0.111495	0.0421052	0.17745	0.289296	0.0357888	0.559343	0.752848	0.0157427	0.658097	0.793593
ILMN_1652940	TUBA3FP	0.0476053	0.221318	0.402761	0.138069	0.00680645	0.0360831	0.0680317	0.0860529	0.252618	0.0500098	0.279913	0.461408
ILMN_1652946	VSTM5	-0.0523641	0.0665792	0.184219	0.118212	0.00453311	0.0282046	-0.0657651	0.099885	0.277333	-0.071959	0.0467097	0.127877
ILMN_1652952	RASAL2	0.0210887	0.598277	0.748622	0.0852649	0.124053	0.226664	0.118628	0.00566437	0.0420391	0.0178631	0.655002	0.791467
ILMN_1652955	RPS27	0.221451	0.00212572	0.020845	-0.0275077	0.822859	0.872016	-0.13759	0.0301957	0.130409	-0.012036	0.915967	0.954802
ILMN_1652959	ABCD2	-0.0278961	0.215753	0.396123	0.0767218	0.0525769	0.128914	-0.034176	0.207162	0.434055	0.0315515	0.422337	0.603501
ILMN_1652963	C1orf194	-0.0369612	0.0361558	0.124414	0.0261232	0.46243	0.571776	-0.00490495	0.924251	0.965626	0.100027	0.0524233	0.139402
ILMN_1652967	RDH16	-0.0416457	0.127811	0.28259	0.10293	0.0320327	0.0941118	0.0470514	0.337784	0.573264	-0.0397782	0.296976	0.480175
ILMN_1652975	DLK1	-0.0397473	0.358055	0.545159	0.0830366	0.0224536	0.0752533	-0.0727889	0.0754929	0.232829	0.200795	1.31818e-06	5.06522e-05
ILMN_1652989	NUP160	0.0248721	0.627855	0.770062	-0.26227	0.00728599	0.037603	-0.277226	0.000158003	0.00344055	-0.11083	0.207746	0.376499
ILMN_1652992	PRDM2	0.0202019	0.429323	0.610194	0.043139	0.315869	0.435295	-0.0422441	0.324844	0.561034	0.172553	0.00014063	0.00140473
ILMN_1652998	HIST1H2BL	-0.00613306	0.784993	0.878196	0.0511868	0.268621	0.387781	0.0251025	0.625588	0.799841	0.283423	1.0293e-08	1.73146e-06
ILMN_1653001	CABLES1	0.218073	0.000393825	0.00726722	0.173269	0.0116015	0.0498625	0.143578	0.13932	0.341789	-0.0250643	0.828237	0.904053
ILMN_1653006	CSN1S1	-0.116068	9.52675e-05	0.00296863	0.0568921	0.142106	0.248206	-0.00799659	0.851828	0.930826	-0.109416	0.00603205	0.0261925
ILMN_1653026	PLAC8	-0.0359265	0.282291	0.470556	0.0396565	0.301501	0.42085	-0.151951	1.07549e-05	0.000469899	0.0071738	0.828113	0.903962
ILMN_1653028	COL4A1	-0.011162	0.840036	0.910685	-0.118603	0.323929	0.443437	-0.287956	1.24216e-05	0.000523337	-0.23428	0.0280069	0.0871974
ILMN_1653033	SETMAR	-0.0468207	0.0953969	0.232857	0.0455795	0.403801	0.519077	0.0359392	0.350833	0.586394	0.0374668	0.281829	0.463482
ILMN_1653040	PCDHGA12	0.0389728	0.107121	0.251163	-0.0457954	0.392786	0.508797	-0.0475899	0.118834	0.308627	-0.033736	0.436186	0.616034
ILMN_1653042	HSD3B7	-0.0985717	0.00746209	0.0457929	0.234152	5.27758e-06	0.000377896	0.204098	4.324e-08	7.20977e-06	0.0697882	0.0723374	0.177309
ILMN_1653055	SOX3	-0.0365766	0.106726	0.250569	0.130378	0.000905686	0.0105356	0.00948701	0.853964	0.931915	0.156339	0.000115622	0.00121322
ILMN_1653073	OR10Q1	0.0177083	0.537749	0.701572	0.0831984	0.0302792	0.0908346	0.0217788	0.560979	0.753791	0.0192965	0.649547	0.787477
ILMN_1653092	FAM186A	-0.00485267	0.855511	0.919966	0.108996	0.0219643	0.0742746	-0.0687283	0.0931871	0.265132	0.0732342	0.0293581	0.0902488
ILMN_1653098	SLC30A4	-0.0536244	0.147733	0.309593	0.0400436	0.366625	0.484457	0.000580404	0.986056	0.994273	0.0708267	0.0839799	0.197851
ILMN_1653103	CNBD2	-0.0770158	0.0160987	0.0741772	0.0854036	0.0772063	0.165191	0.0135929	0.731007	0.864941	0.0409239	0.300735	0.484029
ILMN_1653115	ECH1	0.227688	0.00251989	0.0231425	-0.112208	0.327258	0.446606	0.206451	0.000505133	0.00780987	-0.165116	0.117349	0.252321
ILMN_1653120	ST6GAL1	-0.0595133	0.0146726	0.0701333	0.0269775	0.466179	0.575357	0.0457332	0.116518	0.304839	0.16189	0.000817277	0.00542937
ILMN_1653125	PER1	-0.000505436	0.988271	0.993552	0.0790899	0.0887972	0.181256	0.105684	0.0116687	0.0690943	0.175696	0.000637727	0.00447604
ILMN_1653129	CSTF2	-0.122271	0.0207171	0.0872913	-0.327956	5.81828e-05	0.00178162	-0.213482	0.00058691	0.00872544	-0.0918589	0.38922	0.573418
ILMN_1653133	SH3D19	0.135299	0.0389435	0.130224	0.452069	0.000846396	0.0100856	0.154974	0.0255689	0.11746	0.0944058	0.329982	0.515403
ILMN_1653134	CNEP1R1	0.242398	0.00130276	0.015376	-0.174102	0.0308709	0.0918942	0.0363271	0.509525	0.716566	0.194076	0.0239096	0.0771329
ILMN_1653143	ECD	0.216982	0.0813765	0.210349	-0.276899	0.00165562	0.0152884	0.0239832	0.634208	0.805273	-0.138369	0.0204731	0.0683987
ILMN_1653146	MSH4	-0.0239483	0.298511	0.487299	0.0541441	0.171356	0.282561	0.0455338	0.439336	0.661822	-0.0731839	0.0500316	0.134582
ILMN_1653158	DPRX	-0.0140833	0.544758	0.706583	-0.0012547	0.975699	0.983852	0.0736128	0.113734	0.300227	0.175458	0.00166727	0.00954311
ILMN_1653161	SNCG	-0.0473673	0.142856	0.302965	0.0368473	0.424678	0.538184	0.0491313	0.201867	0.427383	0.211352	0.000103753	0.00112238
ILMN_1653163	ZSCAN2	0.186627	3.46203e-05	0.00162344	0.110228	0.0156707	0.0599718	0.0587401	0.21759	0.446273	-0.127765	0.0011159	0.00694484
ILMN_1653165	AAMP	-0.234571	0.00584972	0.0391533	-0.21468	0.00788998	0.0394349	0.0919343	0.264219	0.499778	-0.23727	0.0193101	0.0652384
ILMN_1653166	CLEC10A	-0.0173425	0.356662	0.543704	0.0375755	0.375107	0.492506	0.0432699	0.227017	0.457769	0.174479	0.000255236	0.00220988
ILMN_1653174	GCNT2	-0.0758496	0.00234503	0.0222063	0.0448118	0.214187	0.329836	0.0294233	0.5516	0.747598	0.158217	7.82341e-05	0.000912189
ILMN_1653180	TPM4	0.105686	0.245009	0.430121	-0.216289	0.00156177	0.0148609	-0.237359	0.0109674	0.0661367	-0.264582	0.00433433	0.0201323
ILMN_1653182	PMS2P1	0.0790854	0.0422654	0.137448	0.0246128	0.455868	0.566035	-0.0323562	0.486647	0.698549	-0.0666386	0.0450699	0.124492
ILMN_1653185	PCSK7	0.00112421	0.965726	0.982106	0.114629	0.00121878	0.0126616	-0.0875913	0.0200322	0.100059	-6.14095e-05	0.99872	0.999313
ILMN_1653189	LOC100507306	-0.033892	0.163712	0.330754	0.076109	0.0508956	0.126327	0.0834022	0.0250893	0.115806	0.00662295	0.866063	0.925848
ILMN_1653200	SLC22A17	0.0274795	0.17418	0.344436	0.167982	0.147239	0.254516	0.0379337	0.2603	0.495513	0.249953	0.000427221	0.00326837
ILMN_1653203	EFEMP2	0.10636	0.235697	0.419356	0.0197865	0.613592	0.70385	0.213247	0.00585679	0.0429671	0.0449048	0.348639	0.533529
ILMN_1653205	C8orf59	0.20157	0.00872933	0.0505288	-0.332763	0.0451655	0.116754	-0.114133	0.120848	0.312036	0.105039	0.380394	0.564916
ILMN_1653207	TET1	0.0123368	0.716903	0.833151	0.0374247	0.320928	0.44038	0.00352167	0.86548	0.937867	-0.0949506	0.00720212	0.0301978
ILMN_1653209	ZWINT	-0.19465	3.16267e-05	0.00155132	0.105221	0.0550716	0.13291	0.00649141	0.824382	0.91703	-0.094878	0.00999396	0.0390709
ILMN_1653211	ATP1B4	0.025482	0.226521	0.408926	0.0657839	0.132403	0.236557	0.00760648	0.828615	0.918705	0.172102	0.00370259	0.0177956
ILMN_1653220	PITPNM1	-0.087277	0.13442	0.291761	-0.0104922	0.927527	0.949568	0.0811224	0.0243485	0.113745	-0.0299349	0.651473	0.788778
ILMN_1653228	C3orf22	-0.0364221	0.353478	0.540878	0.00367895	0.926307	0.948643	0.0604356	0.12913	0.32576	-0.126139	0.00266365	0.0137788
ILMN_1653251	HIST1H1B	-0.0125958	0.66378	0.796028	0.125774	0.00254652	0.0198684	0.0127387	0.721747	0.859467	-0.11623	0.00147724	0.00867322
ILMN_1653263	GPRIN1	-0.192678	0.00247566	0.0228967	0.14211	0.00011454	0.00280395	-0.0616759	0.0607117	0.203611	-0.11421	0.000361241	0.00288522
ILMN_1653266	DNAJB14	0.237716	0.0206545	0.0871134	-0.253531	0.0224534	0.0752533	-0.174025	0.00455449	0.0361441	0.117705	0.13975	0.286399
ILMN_1653267	GPR26	0.0231506	0.356803	0.543855	0.0553036	0.120157	0.221877	0.00139373	0.978308	0.991418	0.258817	2.77487e-08	3.49168e-06
ILMN_1653274	NUDT10	-0.0902983	0.0274888	0.10446	0.055138	0.0910936	0.184393	0.0845103	0.068897	0.22029	0.00760877	0.82838	0.904058
ILMN_1653278	MUC20	-0.0433592	0.0547451	0.162364	0.0541686	0.268177	0.387378	0.0095478	0.842889	0.926039	0.131251	0.00297081	0.0150012
ILMN_1653282	LCE2A	-0.00109164	0.986438	0.992453	0.130765	0.00443875	0.0278415	0.108308	0.000265438	0.00494092	-0.103378	0.0767971	0.185239
ILMN_1653283	APP	0.323999	9.38189e-06	0.000734733	-0.0503908	0.287942	0.407287	0.315195	0.00454216	0.0360766	-0.0173028	0.753089	0.857074
ILMN_1653292	PFKFB4	-1.00734	0.000115583	0.00338538	-1.30747	9.56848e-07	0.000122651	-0.792314	8.62134e-09	2.27909e-06	-0.827487	3.73822e-09	8.64683e-07
ILMN_1653310	ZNF580	-0.116857	0.000821073	0.0114967	0.0424444	0.15027	0.257979	-0.044452	0.208134	0.435299	-0.116212	0.00915298	0.0364136
ILMN_1653319	MC1R	-0.47202	4.56604e-05	0.00187121	-0.65249	0.000118048	0.00285805	0.128453	0.0328956	0.13756	-0.613137	1.23423e-07	9.72277e-06
ILMN_1653324	IL22RA2	-0.00368848	0.876511	0.933127	0.0267149	0.518506	0.622487	-3.66622e-05	0.999145	0.99976	0.0127287	0.765286	0.865017
ILMN_1653332	HAUS6	-0.0818968	0.00394432	0.0307892	0.0385673	0.326436	0.44582	0.0423658	0.29432	0.530747	-0.0922672	0.011381	0.0431734
ILMN_1653337	USP32	0.00859645	0.801871	0.887796	0.0780932	0.0359396	0.100909	-0.0284828	0.488531	0.699998	0.133985	6.04218e-05	0.000751879
ILMN_1653340	RECQL5	0.0376788	0.449554	0.628215	0.0792452	0.0461855	0.11834	0.0788167	0.104718	0.285315	0.183211	4.49157e-06	0.000119137
ILMN_1653342	DUS1L	-0.0570284	0.0768213	0.202716	-0.101541	0.072729	0.158853	0.0380957	0.547838	0.744959	-0.188485	0.0157267	0.0556164
ILMN_1653358	FUT3	-0.0390414	0.442832	0.622525	0.0556072	0.17975	0.292015	-0.00870541	0.797904	0.903588	0.164937	3.84391e-05	0.000543062
ILMN_1653367	TAF12	0.282103	2.09881e-06	0.000292482	-0.0930348	0.127624	0.230965	0.00213554	0.978266	0.991412	-0.0152233	0.839015	0.909856
ILMN_1653369	LOC100509378	-0.0165572	0.559971	0.718435	0.0894518	0.00592749	0.0331831	0.0736865	0.0278133	0.123802	0.0137582	0.761604	0.862615
ILMN_1653372	ATP8B3	-0.093522	0.00149829	0.0167416	0.0526969	0.236041	0.353847	0.00779871	0.864934	0.937469	0.161742	0.000146349	0.00144412
ILMN_1653376	FAM171B	0.0636559	0.00857905	0.0499777	0.0905175	0.00733538	0.0377942	0.00122551	0.97815	0.991322	0.137182	0.000189252	0.00175757
ILMN_1653385	KIF3A	-0.0487388	0.0733379	0.196301	-0.0882202	0.0102813	0.0463233	-0.000780009	0.984354	0.993838	0.19056	0.000101378	0.00110351
ILMN_1653386	SULT6B1	-0.0534426	0.195597	0.371589	0.0797687	0.0735964	0.160064	0.0350158	0.409502	0.63796	-0.0480481	0.126221	0.266047
ILMN_1653395	CCR5	-0.0320994	0.49715	0.669073	0.0568427	0.119984	0.221652	0.0411319	0.177459	0.395344	-0.0265966	0.533038	0.698356
ILMN_1653404	NKIRAS2	0.126296	0.000339694	0.00663183	-0.0941897	0.232357	0.349915	-0.0112285	0.776367	0.892061	-0.123188	0.0952261	0.216749
ILMN_1653412	RAX2	0.0249256	0.742945	0.851009	-0.084485	0.172612	0.284008	-0.0283041	0.775151	0.891514	-0.0226532	0.762505	0.863086
ILMN_1653420	BTBD18	0.0340223	0.181686	0.354264	0.0214051	0.703894	0.779252	-0.0463822	0.212554	0.440308	-0.0572675	0.173777	0.333672
ILMN_1653428	SPINK9	-0.000898462	0.972325	0.985397	0.00103054	0.982825	0.988565	0.0359261	0.296454	0.53285	0.2041	9.08989e-05	0.00101617
ILMN_1653429	SLC35A3	0.213688	0.00312541	0.0264631	-0.238003	0.00543814	0.0314318	-0.137086	0.00622962	0.0449132	-0.0281661	0.672797	0.803586
ILMN_1653432	HNRPDL	0.133266	0.180668	0.352996	-0.340636	0.0106046	0.0472228	0.236748	0.00733465	0.0499786	0.112788	0.378489	0.563097
ILMN_1653434	DMD	0.132843	0.0372445	0.126658	0.107509	0.0218086	0.0739976	0.0401924	0.0483094	0.176643	0.0510529	0.146831	0.296556
ILMN_1653438	PHF14	0.162825	0.0071725	0.0447281	0.0707773	0.45728	0.567064	0.112932	0.137126	0.338489	0.320364	0.00385649	0.0183777
ILMN_1653443	CDK2	0.617845	0.0107156	0.0574133	-0.339261	0.00117464	0.012405	-0.0771808	0.219313	0.448637	-0.0942018	0.522956	0.690472
ILMN_1653447	PSORS1C2	-0.0194708	0.573869	0.729444	0.0554013	0.0683508	0.152632	0.00891553	0.807589	0.90807	-0.0148874	0.719213	0.834995
ILMN_1653453	MID1	-0.0088699	0.840705	0.911187	0.0499625	0.260329	0.379468	-0.0309559	0.534092	0.73452	0.0703872	0.0988283	0.222597
ILMN_1653459	IL11RA	-0.0494432	0.0744293	0.198312	0.0812006	0.0233472	0.0771665	-0.0171354	0.736359	0.86816	0.188181	1.55539e-05	0.000292524
ILMN_1653461	CCSER1	-0.0169147	0.656528	0.791729	0.0855806	0.0569888	0.135849	0.0310134	0.568909	0.759474	-0.0690452	0.139394	0.28592
ILMN_1653463	SULT1C3	-0.0630056	0.0387839	0.129942	0.0509408	0.239559	0.357622	-0.00759658	0.828545	0.918705	0.00792773	0.829755	0.904974
ILMN_1653466	HES4	-0.0238201	0.618354	0.762862	-0.223709	0.00198206	0.0170204	-0.0912182	0.0641404	0.210705	-0.0359133	0.659955	0.795212
ILMN_1653469	RPL12	0.172457	0.000116565	0.00339946	-0.17504	0.284974	0.404269	0.12203	0.15572	0.365929	-0.150389	0.150354	0.301583
ILMN_1653480	CCDC125	-0.0109827	0.724495	0.837643	0.00334194	0.928169	0.94989	0.0318315	0.411878	0.64004	-0.00159198	0.960542	0.979151
ILMN_1653494	S100A1	-0.122561	0.0511943	0.155381	0.161092	0.0343979	0.0983402	-0.0880427	0.0325493	0.13653	0.276717	0.0102708	0.0398725
ILMN_1653496	GLUL	-0.0290685	0.509834	0.679226	0.0171914	0.732469	0.801786	-0.113158	0.0452073	0.169009	0.00960641	0.823256	0.901301
ILMN_1653498	IGSF6	-0.0213035	0.588065	0.740606	0.0316964	0.375148	0.492506	-0.0746087	0.329492	0.56601	0.206292	4.16154e-05	0.000575192
ILMN_1653501	SEMA3B	-0.119047	0.254675	0.440099	-0.113371	0.269071	0.388256	0.037116	0.576643	0.765123	0.00997874	0.831213	0.905831
ILMN_1653504	S1PR1	-0.0741056	0.0935717	0.229969	0.100877	0.000456474	0.00680557	-0.0481569	0.289014	0.525154	-0.0466339	0.208653	0.377593
ILMN_1653514	RBBP4	-0.0934391	0.00116732	0.0143668	0.0480238	0.201187	0.315452	0.0329877	0.314054	0.550255	-0.0665004	0.10295	0.22959
ILMN_1653524	SIKE1	-0.0159423	0.504984	0.675187	-0.0355876	0.385145	0.501859	0.0164972	0.534888	0.735022	0.0148752	0.678301	0.807483
ILMN_1653529	TEX10	-0.198412	0.0187461	0.0818216	-0.44064	4.08523e-07	7.13962e-05	-0.101055	0.049941	0.180414	-0.534533	2.31948e-07	1.54621e-05
ILMN_1653553	C14orf80	-0.0997857	0.00372729	0.0296243	-0.200584	0.00056707	0.00780809	-0.0157687	0.696718	0.84402	-0.230983	0.00856094	0.0345535
ILMN_1653573	LOC100128420	-0.0548338	0.0477514	0.1487	0.0900199	0.00235904	0.0189761	-0.0605256	0.118043	0.307349	-0.0233047	0.600811	0.752289
ILMN_1653575	IL18BP	0.000465327	0.989978	0.994256	0.041416	0.319554	0.438937	-0.0333749	0.296614	0.532955	-0.0868176	0.0245051	0.078565
ILMN_1653578	XYLT1	-0.00153787	0.937838	0.966923	0.0294076	0.40818	0.523121	0.00357002	0.935537	0.971148	0.14404	5.33118e-05	0.000684388
ILMN_1653591	TRIM40	-0.00458878	0.871119	0.930212	0.0815142	0.0977534	0.193269	-0.0469673	0.18193	0.40125	0.0432417	0.273538	0.45431
ILMN_1653599	ATP5D	0.0811924	0.0922426	0.228057	-0.0842193	0.427098	0.540336	0.0143855	0.826056	0.917729	-0.228149	0.0371718	0.107801
ILMN_1653601	TLK2	-0.00835209	0.603282	0.752517	-0.0158096	0.688959	0.766598	0.00338686	0.922728	0.964843	0.0286839	0.428802	0.609231
ILMN_1653603	DBF4	0.053996	0.202547	0.379948	0.0137374	0.784872	0.842964	0.0137351	0.803472	0.906575	-0.114627	0.0777451	0.186923
ILMN_1653607	TXNDC2	0.0306549	0.423561	0.605333	0.0276259	0.464128	0.573438	0.024449	0.459298	0.677679	-0.0167936	0.694003	0.818228
ILMN_1653612	KCTD9	0.0366796	0.611555	0.75811	0.00337672	0.968846	0.979431	-0.11465	0.191836	0.414951	-0.1518	0.0201329	0.0674833
ILMN_1653613	PIGO	0.127368	0.03254	0.115886	0.0829223	0.0770031	0.164979	-0.0407286	0.409769	0.638155	-0.146563	0.00154311	0.00897286
ILMN_1653618	ZZZ3	0.587305	2.28502e-06	0.000309837	-0.0656483	0.473142	0.581661	0.0742673	0.211631	0.439148	0.305589	0.0229927	0.0748503
ILMN_1653622	LOC646329	0.0753011	0.0102362	0.0557564	0.0650594	0.050118	0.125053	-0.0241603	0.487816	0.699318	-0.175597	2.77747e-06	8.4932e-05
ILMN_1653636	XAGE-4	-0.00144878	0.95597	0.976816	0.0391606	0.291184	0.41045	-0.0590207	0.134245	0.334105	0.0569932	0.166667	0.324497
ILMN_1653646	UBL7	0.29476	0.0718894	0.193732	-0.0432898	0.337495	0.456576	0.149566	0.0323102	0.13595	-0.00408093	0.948625	0.972631
ILMN_1653648	GPR63	-0.0364822	0.158123	0.323689	0.12913	0.000710924	0.00896004	0.0243715	0.492357	0.702847	0.080314	0.099254	0.223351
ILMN_1653652	PTPRC	0.0181885	0.380177	0.566323	0.0941769	0.0592883	0.139296	-0.0425467	0.250339	0.484427	0.191833	0.000525468	0.00384781
ILMN_1653665	TTN	0.0175594	0.463173	0.639749	0.0291122	0.599467	0.691868	0.0174674	0.708586	0.85111	-0.0313258	0.486786	0.660439
ILMN_1653666	KLHL7	0.073662	0.238732	0.423068	0.142993	0.000320329	0.00545485	-0.0326143	0.329413	0.565916	0.0350317	0.259399	0.438327
ILMN_1653667	TBX1	0.0823996	0.0232749	0.0939175	0.0112428	0.821519	0.870928	-0.0605705	0.0312994	0.133224	-0.0825068	0.0958049	0.217741
ILMN_1653670	CUL3	-0.109639	0.00253877	0.0232248	0.0770839	0.0547215	0.132431	0.0479151	0.0623996	0.207355	-0.0515348	0.303997	0.48748
ILMN_1653678	DTX4	-0.0432005	0.0793336	0.207041	0.0259766	0.626113	0.714666	0.0223914	0.41435	0.642174	-0.0188648	0.693354	0.817892
ILMN_1653687	GALNT9	0.0163168	0.575911	0.731074	0.0698158	0.0209551	0.0719395	0.0612894	0.107043	0.289061	0.0355643	0.346446	0.531493
ILMN_1653704	IL9	-0.0699107	0.00425898	0.0322841	0.0449927	0.33751	0.456584	-0.0192029	0.474148	0.689076	0.00529739	0.904429	0.947834
ILMN_1653708	CORO1B	0.0657408	0.132677	0.289215	-0.14878	0.217079	0.333224	0.127347	0.0155589	0.0845242	-0.255176	0.0183034	0.062663
ILMN_1653709	TIMM9	0.0788624	0.446454	0.625629	-0.40948	0.00265018	0.020407	-0.159139	0.0372992	0.149244	-0.0736567	0.528767	0.695012
ILMN_1653711	FZD2	0.233189	1.58983e-05	0.00100026	0.215995	0.0162538	0.0613917	0.370731	6.14162e-07	5.39673e-05	0.290231	7.64019e-07	3.46985e-05
ILMN_1653712	UAP1L1	-0.0698849	0.322263	0.511031	0.111331	0.191212	0.304575	0.234725	5.7839e-05	0.0016333	-0.0367413	0.662804	0.797037
ILMN_1653718	ZFAND2B	0.376118	5.68047e-05	0.00215297	-0.098575	0.157959	0.266915	-0.000857306	0.983467	0.993549	-0.0762429	0.472365	0.647762
ILMN_1653719	ITGBL1	0.0304702	0.198443	0.375278	-0.00750119	0.869385	0.907081	0.0408651	0.290753	0.527115	0.187511	0.000142444	0.00141786
ILMN_1653724	LOC646329	-0.0199303	0.46064	0.637501	0.0610629	0.236657	0.354558	0.0509357	0.130997	0.328759	-0.057792	0.079175	0.189531
ILMN_1653728	ERBB4	0.0170437	0.539892	0.703229	0.0359864	0.461293	0.570656	0.0097362	0.704924	0.848816	0.216976	4.11754e-05	0.00057095
ILMN_1653730	OXCT2	-0.201945	0.00955252	0.0533567	-0.077069	0.0136941	0.0552397	-0.0161545	0.604976	0.785525	0.0347925	0.236711	0.411686
ILMN_1653748	CST11	-0.0601777	0.0355664	0.122958	0.108949	0.00352155	0.0241528	-0.00962826	0.828749	0.918805	0.0106838	0.781606	0.875609
ILMN_1653750	SOX10	-0.106426	0.129521	0.284968	0.0122029	0.89401	0.925367	-0.152315	0.0421457	0.161397	-0.287447	0.00311723	0.0155753
ILMN_1653761	MYCN	-0.0278995	0.332733	0.521271	-0.0249684	0.395072	0.510929	-0.234914	0.00849119	0.0553828	-0.0405878	0.234615	0.409256
ILMN_1653762	NRSN1	-0.058256	0.0617304	0.175485	0.0578284	0.122981	0.22532	-0.00643923	0.876172	0.942741	0.0889237	0.0844173	0.198574
ILMN_1653766	CCL24	-0.00445786	0.788795	0.880592	0.0796925	0.0857499	0.177056	0.0112964	0.777001	0.892164	0.00188957	0.95347	0.975106
ILMN_1653771	WDR63	0.00210073	0.955836	0.9767	-0.227904	0.040504	0.108905	0.036442	0.481632	0.694419	0.0827743	0.0261566	0.0826748
ILMN_1653783	MLC1	-0.00511933	0.870285	0.929813	0.0356793	0.411792	0.526449	-0.0346031	0.328548	0.564986	-0.0448716	0.36293	0.547703
ILMN_1653788	RNF208	-0.0313796	0.172289	0.341833	-0.0126269	0.756751	0.820836	0.0710016	0.0392721	0.154248	0.187537	8.98319e-06	0.000198048
ILMN_1653793	PDPK1	0.483227	0.00604992	0.0399885	-0.0501274	0.111576	0.210977	-0.0318434	0.607346	0.787093	0.371088	2.54908e-06	7.98694e-05
ILMN_1653794	SNHG5	-0.110906	0.437799	0.617887	-0.355845	0.141585	0.247572	-0.241503	0.00646867	0.0459454	0.0692886	0.53988	0.703797
ILMN_1653797	C6orf62	0.128523	5.48549e-05	0.00211149	-0.105108	0.262313	0.381507	-0.0641886	0.31078	0.546907	0.0628144	0.501889	0.673088
ILMN_1653801	LOC388282	0.0693671	0.00578962	0.0389111	0.0957195	0.00166102	0.0153233	-0.012137	0.734832	0.867312	-0.147182	0.000964662	0.00619082
ILMN_1653814	HBBP1	-0.0411984	0.329532	0.518096	0.0339481	0.388454	0.504819	0.0235745	0.533053	0.733773	-0.0652525	0.0342634	0.101544
ILMN_1653821	ADRA1A	-0.0733681	0.00600149	0.0398077	0.0705067	0.165524	0.27568	-0.00572802	0.893518	0.95051	0.187245	0.00170161	0.00969267
ILMN_1653822	NEK2	0.0769021	0.114886	0.263199	0.103083	0.132282	0.236456	0.157655	0.0139376	0.0781457	0.119989	0.0121238	0.0453966
ILMN_1653824	LAMC2	0.0322831	0.240694	0.425029	0.0833217	0.00920956	0.0433921	0.0181021	0.603599	0.784694	0.127358	0.0207207	0.0690409
ILMN_1653826	FGF13	-0.0512894	0.0801422	0.20831	0.0483819	0.231168	0.3486	0.0221496	0.555041	0.74972	0.206742	0.000348216	0.00280511
ILMN_1653828	CHFR	0.171224	0.000420114	0.0075491	-0.1291	0.22535	0.342434	0.0980879	0.0726399	0.227449	-0.208427	0.0532973	0.141114
ILMN_1653829	C15orf62	0.0274811	0.347831	0.535904	0.0492318	0.17633	0.287957	-0.0471708	0.272654	0.508648	-0.09446	0.0131485	0.0483779
ILMN_1653833	LINC00410	-0.053466	0.0351904	0.122116	0.0434084	0.398054	0.513772	-0.00623599	0.877604	0.943337	-0.0104363	0.801458	0.88786
ILMN_1653834	OGFOD1	0.00950637	0.907013	0.9493	-0.0949026	0.0960483	0.19104	0.0289236	0.383686	0.615439	0.241465	5.32816e-06	0.00013512
ILMN_1653836	KIAA1549L	0.084393	0.251925	0.437359	-0.154943	0.177226	0.289	-0.166131	0.000305217	0.005472	-0.075612	0.400596	0.584073
ILMN_1653846	WHAMMP2	-0.0154693	0.467434	0.643732	0.0706572	0.0692206	0.153922	0.0490761	0.164967	0.378162	-0.0090984	0.779287	0.874126
ILMN_1653856	UBASH3B	-0.396813	0.0010209	0.0131636	-0.89848	7.97982e-07	0.000109143	-0.691604	5.6324e-09	1.63053e-06	-0.306453	0.000212031	0.00191346
ILMN_1653861	SCMH1	0.0107899	0.862549	0.924722	-0.118705	0.138944	0.244457	0.0451525	0.36788	0.601528	-0.308127	5.16471e-05	0.000667874
ILMN_1653865	RPL7L1	-0.0980408	0.0254029	0.0993443	0.0393659	0.352407	0.470339	-0.0137981	0.467066	0.683775	-0.00627037	0.862881	0.924006
ILMN_1653867	ZNF483	0.00974411	0.744185	0.851797	0.052697	0.219978	0.336381	-0.00150983	0.95547	0.980755	-0.0455991	0.253785	0.431637
ILMN_1653871	NAMPT	0.11848	0.345369	0.53373	-0.476047	0.00198915	0.0170534	-0.139355	0.00358626	0.0305792	0.213939	0.0701885	0.173448
ILMN_1653878	CACNB2	-0.0137365	0.623821	0.767068	0.0464369	0.132721	0.236919	-0.0187091	0.74541	0.874094	0.212585	0.00018191	0.00170145
ILMN_1653896	ATRIP	-0.110327	0.100513	0.240761	-0.0599933	0.198955	0.313176	0.0683145	0.235532	0.467723	0.0255929	0.56826	0.726719
ILMN_1653910	HSP90AA6P	-0.134602	0.00484821	0.0351208	0.0600876	0.140465	0.246288	-0.0610935	0.0952651	0.268792	0.00652953	0.878589	0.933256
ILMN_1653927	SNORD83A	-0.0685758	0.18454	0.357922	0.0193342	0.634261	0.721596	-0.0378344	0.168984	0.383949	0.00209173	0.956871	0.977196
ILMN_1653934	KRT17	-0.00317933	0.85125	0.917495	0.0420188	0.447969	0.558904	-0.00505346	0.878368	0.943726	-0.00483625	0.908444	0.950314
ILMN_1653940	USP2	-0.0126337	0.703597	0.824144	0.0880486	0.0308916	0.0919297	0.068968	0.0556589	0.19279	0.0197939	0.557056	0.71778
ILMN_1653956	LOC285419	-0.0489815	0.021213	0.0885978	0.0587911	0.237714	0.355722	0.120032	0.000685697	0.00970602	-0.0640418	0.0338446	0.1006
ILMN_1653965	ITGB4	-0.000930369	0.953784	0.975371	0.0964921	0.0219902	0.074309	0.0960279	0.026742	0.120652	0.219333	0.000139975	0.00140174
ILMN_1653980	METTL8	-0.0330072	0.103191	0.244983	0.0546357	0.101137	0.197647	-0.0549544	0.204856	0.430983	0.0980122	0.00499934	0.0225292
ILMN_1654001	SMC6	0.0424603	0.331638	0.520163	-0.0575893	0.146555	0.253694	-0.13167	0.00332978	0.0291183	0.287001	5.75718e-06	0.00014337
ILMN_1654010	AGPAT3	-0.0551664	0.319116	0.507623	-0.00740255	0.845954	0.889485	-0.0114659	0.786173	0.897085	0.194707	2.24016e-05	0.000376313
ILMN_1654013	HID1	-0.00564184	0.768717	0.867827	0.0814732	0.0701067	0.155267	0.0421035	0.150119	0.357941	-0.0470535	0.244767	0.420789
ILMN_1654016	MYL12B	0.000438339	0.995961	0.997832	-0.23517	0.01904	0.0677964	0.0383981	0.596962	0.779933	-0.359209	0.0010244	0.00649971
ILMN_1654031	TPTE2	0.038288	0.382618	0.568447	0.0565773	0.151291	0.259143	-0.0738969	0.201263	0.426701	0.16137	8.43896e-05	0.000963254
ILMN_1654032	ZER1	-0.033588	0.451938	0.630189	0.0798045	0.0262248	0.083046	0.0753252	0.0307808	0.131993	-0.0799966	0.0327166	0.0979257
ILMN_1654043	NBEAL1	-0.0895151	0.0133273	0.0659863	-0.0571098	0.216038	0.332005	0.0813215	0.0347492	0.142422	0.0376178	0.332711	0.518174
ILMN_1654049	IGLON5	-0.0571472	0.160994	0.327111	0.110362	0.0545276	0.132084	-0.0457132	0.225259	0.45578	0.00239128	0.965031	0.98159
ILMN_1654060	MKNK2	0.00238844	0.942488	0.96938	-0.00295472	0.930393	0.95167	0.0461978	0.0950851	0.26842	0.0373758	0.377119	0.561927
ILMN_1654063	HYDIN	-0.0548552	0.0883123	0.221919	0.11161	0.00573151	0.0324634	-0.0570644	0.0955265	0.269207	-0.0412233	0.213557	0.383802
ILMN_1654064	EPB41L5	0.0161561	0.426023	0.607251	0.0832579	0.0604127	0.141005	0.126997	2.81244e-05	0.000963068	-0.0571219	0.118389	0.253881
ILMN_1654065	ATOH8	-0.0923107	0.00128097	0.0152254	0.149318	0.0141809	0.0564688	0.0909255	0.142009	0.34568	-0.13334	0.0371175	0.107703
ILMN_1654068	NUDT1	-0.0844832	0.0496257	0.152613	0.0737713	0.0718728	0.157672	0.165167	0.00625541	0.045051	-0.217952	0.000166724	0.00158869
ILMN_1654072	CX3CL1	-0.359008	3.791e-05	0.00169253	-0.381266	0.000123124	0.00294467	-0.039881	0.473216	0.688464	-0.471841	5.86016e-05	0.000734263
ILMN_1654074	ITGA3	-0.0602427	0.0377597	0.127817	0.107984	0.00513706	0.030289	-0.0780494	0.00271393	0.0252987	0.0219268	0.484191	0.658127
ILMN_1654099	LRIG2	0.0832923	0.000226517	0.00513631	0.0028801	0.922	0.945627	0.0696906	0.0619345	0.206348	0.0759228	0.00995053	0.038943
ILMN_1654109	EGFLAM	-0.015607	0.484131	0.658482	-0.099618	0.182582	0.295042	0.066021	0.142898	0.347018	-0.10896	0.0532172	0.140966
ILMN_1654112	PARD6A	0.00725936	0.88052	0.935327	0.0368129	0.236796	0.354732	0.22057	3.3398e-05	0.00108987	0.0029659	0.957686	0.977554
ILMN_1654118	BCL2L1	-0.0531754	0.273798	0.461254	-0.35634	0.00510269	0.0301752	-0.134297	0.0177612	0.0922074	-0.394967	0.00088121	0.00576642
ILMN_1654129	AIDA	-0.0186175	0.260492	0.446489	0.0555585	0.120582	0.222408	0.0103848	0.717499	0.85655	-0.0639296	0.0934755	0.213806
ILMN_1654141	ZDHHC20	-0.124381	0.00959691	0.053503	-0.0197649	0.677588	0.757536	-0.132297	0.000225193	0.00441726	-0.0748767	0.0325637	0.0975608
ILMN_1654151	COX6C	0.353699	1.2638e-05	0.000874427	-0.169339	0.19802	0.312142	0.0215758	0.741823	0.871811	-0.132614	0.142781	0.290837
ILMN_1654165	SLC45A2	0.36295	0.00018054	0.00447434	-0.148452	0.00981816	0.0450146	0.0517216	0.0793031	0.240215	-0.196678	0.186172	0.34973
ILMN_1654171	LOC1720	-0.128779	0.000276136	0.00580143	0.000936974	0.986287	0.991055	0.00276873	0.936822	0.971856	-0.0315228	0.402665	0.585804
ILMN_1654195	GCC2	-0.00755014	0.712923	0.830036	0.111922	0.000871208	0.0102492	0.057263	0.0781438	0.237926	-0.00230838	0.951696	0.974348
ILMN_1654200	RGPD4	-0.0397876	0.197606	0.374174	-0.00965882	0.755147	0.819605	0.0900895	0.0162715	0.0871713	-0.0312014	0.363805	0.548603
ILMN_1654204	DNAJC5B	0.0337095	0.516179	0.684491	0.0386364	0.340182	0.4591	-0.0726199	0.115011	0.302441	0.0127181	0.779263	0.874126
ILMN_1654210	CD1C	-0.094565	0.0150886	0.0712058	0.0456227	0.256955	0.375594	-0.0379389	0.235921	0.468087	0.161465	0.000136345	0.00137486
ILMN_1654212	DOK7	-0.0303494	0.452721	0.630852	0.000784687	0.97794	0.985311	-0.0557296	0.217694	0.446398	0.203742	9.60845e-07	4.07728e-05
ILMN_1654217	MPP2	0.0332613	0.243856	0.428744	-0.00393692	0.91018	0.936905	0.118851	0.00134306	0.015625	-0.0548523	0.285284	0.467679
ILMN_1654228	PCDHGA3	-0.00489455	0.853685	0.91904	0.0697496	0.0718289	0.15761	0.044222	0.127656	0.323314	0.00694782	0.847568	0.914864
ILMN_1654246	SIRT6	-0.121221	0.00929169	0.0524789	0.0902298	0.050148	0.125084	-0.0721005	0.172215	0.388205	-0.0538739	0.254157	0.432131
ILMN_1654261	TRPV1	0.010486	0.585557	0.738808	0.06174	0.108331	0.207083	0.0134727	0.823	0.916307	0.163923	0.000393632	0.0030742
ILMN_1654262	ZMAT3	0.448322	0.00155831	0.0171844	0.0543232	0.727585	0.797745	0.195071	0.00507121	0.0389048	-0.122243	0.181793	0.344087
ILMN_1654268	HMGB2	0.309386	0.0171072	0.0773077	0.0573855	0.651909	0.736382	-0.179486	0.018711	0.095454	0.141962	0.236869	0.411848
ILMN_1654287	ADCY9	0.0909111	0.0511894	0.155376	0.105807	0.288518	0.407822	0.0711828	0.244625	0.477957	0.0899271	0.164071	0.320886
ILMN_1654289	ELK1	-4.0457e-05	0.999349	0.999645	-0.330973	0.00194049	0.0167801	0.0315667	0.47903	0.692207	-0.35661	0.00231975	0.0123365
ILMN_1654313	ANKRD36C	-0.0185117	0.514831	0.683491	-0.000360951	0.99381	0.995863	-0.00368192	0.920112	0.963724	-0.118806	4.91258e-05	0.000644754
ILMN_1654317	TUBBP5	-0.0158902	0.36115	0.548129	0.0512204	0.291541	0.410863	0.00546973	0.874191	0.941739	0.00599393	0.836968	0.908991
ILMN_1654318	PTPN23	-0.0662002	0.228997	0.41188	0.0402353	0.319248	0.438606	0.207651	3.40085e-07	3.42977e-05	-0.073065	0.0337304	0.100355
ILMN_1654319	HAPLN3	-0.123475	0.0368738	0.125908	0.11607	0.0113239	0.0491646	-0.0344516	0.336593	0.572085	0.0183044	0.685637	0.812444
ILMN_1654322	ATP1B3	0.0504559	0.494091	0.666576	-0.188592	0.0423877	0.112041	0.0344187	0.636918	0.807303	-0.354421	0.000111828	0.00118553
ILMN_1654323	UBE3A	-0.122185	0.00140384	0.016098	0.0210908	0.623777	0.712916	-0.00627932	0.871121	0.940115	-0.0982567	0.0727424	0.178052
ILMN_1654324	HEYL	0.0171601	0.663012	0.795532	0.120722	0.00380993	0.0252818	-0.00345885	0.922251	0.964594	-0.0315558	0.388297	0.572438
ILMN_1654331	HOXB4	0.0289739	0.327853	0.516383	-0.0172784	0.629086	0.717264	-0.157284	1.86403e-05	0.000711676	-0.120856	0.00594267	0.0259022
ILMN_1654357	ZNF24	0.012609	0.709594	0.827902	0.13625	0.00422192	0.0269544	-0.0664145	0.0472158	0.173979	0.222371	1.56507e-05	0.000293875
ILMN_1654365	LOC440742	-0.08509	0.00889349	0.051073	0.0195518	0.51961	0.623394	-0.0386931	0.292388	0.528678	0.0435603	0.284496	0.466809
ILMN_1654370	TESK2	0.0321069	0.512978	0.682048	0.0792856	0.122589	0.224855	0.0575734	0.0310424	0.132609	0.0895985	0.195929	0.361794
ILMN_1654385	ASB13	-0.0033687	0.914506	0.953442	-0.0438826	0.157994	0.266937	-0.000781465	0.981428	0.992582	-0.000470594	0.992595	0.996227
ILMN_1654386	C14orf182	-0.0819216	0.000121164	0.00347782	0.0111022	0.77625	0.836143	0.0361287	0.294914	0.531392	0.0213167	0.599364	0.751068
ILMN_1654389	FCGR1A	-0.0163846	0.427689	0.60868	0.0931269	0.0451248	0.116681	0.0621402	0.115909	0.303873	0.0965696	0.00726933	0.0304148
ILMN_1654392	KHNYN	0.000296114	0.993437	0.996245	0.102338	0.00389265	0.0256274	-0.0370405	0.31587	0.552097	-0.0769147	0.0107807	0.0414021
ILMN_1654396	ITGB2	-0.038869	0.0971096	0.23528	0.0112834	0.638048	0.724739	-0.00847501	0.855119	0.932507	-0.0179219	0.663359	0.797359
ILMN_1654398	RGL1	0.250051	0.0375708	0.127416	-0.0250248	0.834799	0.880753	0.0243952	0.606835	0.786711	0.0734357	0.466689	0.64295
ILMN_1654402	IL18BP	-0.035078	0.193814	0.369415	0.0477484	0.159856	0.269215	0.120745	0.000379876	0.00640186	-0.0538694	0.0738069	0.179856
ILMN_1654408	TRAF7	-0.0147358	0.613229	0.7592	0.0226446	0.600076	0.692358	-0.0431537	0.254804	0.489115	0.201781	1.58772e-05	0.000296946
ILMN_1654411	CCL18	0.0315492	0.40856	0.592464	0.0534145	0.278372	0.397795	-0.105962	0.00045584	0.00728402	0.0818719	0.0109617	0.0419133
ILMN_1654413	PRR26	-0.0726898	0.0491973	0.151784	0.122652	0.0256939	0.0820032	0.00343123	0.933265	0.97001	-0.0917735	0.0472252	0.128855
ILMN_1654414	ACSL3	-0.153002	0.138844	0.297518	-0.717268	2.672e-05	0.00107274	-0.516974	1.46845e-08	3.38009e-06	-0.44562	5.32664e-09	1.10726e-06
ILMN_1654415	PTF1A	-0.0443942	0.159103	0.324912	0.10301	0.0660561	0.149225	-0.00173552	0.962152	0.984079	0.0448547	0.33125	0.516632
ILMN_1654421	MPHOSPH9	0.127375	0.0899832	0.224622	-0.00812626	0.899568	0.929315	0.0465975	0.285273	0.521522	0.0560724	0.504577	0.675417
ILMN_1654422	ACTN2	-0.07249	0.000907577	0.0122465	-0.00384509	0.936402	0.955952	0.0637876	0.169657	0.384766	0.0163189	0.656793	0.792656
ILMN_1654429	PMCH	-0.0104805	0.539825	0.703219	0.0243211	0.312538	0.432092	0.0659071	0.00597813	0.0435862	-0.0864017	0.029641	0.0908707
ILMN_1654441	OAT	0.245224	0.00422484	0.0321752	-0.0896394	0.245057	0.362984	-0.187527	0.00342034	0.0295922	-0.0213539	0.829606	0.904881
ILMN_1654445	RPL36	-0.0760774	0.0712543	0.192447	-0.119705	0.238575	0.356649	-0.0715001	0.176978	0.394757	-0.0148022	0.889956	0.939407
ILMN_1654457	TXN2	0.0476656	0.434987	0.615264	-0.0390191	0.437969	0.549903	-0.0336269	0.457413	0.676168	-0.0341478	0.561598	0.721543
ILMN_1654458	MYO1H	-0.056421	0.05047	0.154017	0.0377083	0.359854	0.477851	0.0682852	0.205968	0.432311	0.0471295	0.271929	0.452464
ILMN_1654459	SPANXN1	0.0590901	0.0217631	0.0900879	0.115255	0.0131323	0.0537493	-0.0222735	0.593305	0.777209	0.181214	0.000358276	0.00286782
ILMN_1654466	PLAC4	0.0136035	0.730406	0.841755	0.02475	0.59193	0.685607	0.0267919	0.412422	0.640395	0.0554611	0.277559	0.458761
ILMN_1654468	ACRV1	0.0408468	0.239213	0.423448	0.111629	0.0030529	0.0221627	0.0265636	0.450083	0.670672	0.19591	0.00043494	0.00331613
ILMN_1654473	ZP1	-0.0741577	0.0113832	0.0596754	-0.0686701	0.192417	0.305978	-0.0836063	0.0346029	0.142033	0.167126	0.000476625	0.00355469
ILMN_1654474	LINC00669	-0.0211845	0.484405	0.658721	0.0995376	0.0850587	0.176073	-0.0299586	0.494972	0.705066	-0.0702723	0.0398979	0.113571
ILMN_1654479	GML	-0.0258379	0.20035	0.377492	0.0394667	0.369772	0.48755	-0.0706381	0.101072	0.279182	0.171741	0.000516132	0.00379586
ILMN_1654488	KDM6A	0.239847	1.62368e-06	0.000257968	-0.160727	0.000353364	0.0058159	0.0732033	0.205447	0.43175	0.0173795	0.737802	0.848021
ILMN_1654493	WDR74	-0.0393389	0.576321	0.731379	-0.386645	2.00051e-06	0.000189694	-0.167127	0.00091194	0.0119268	0.0118415	0.808768	0.89248
ILMN_1654496	LOC646168	-0.0621197	0.0588225	0.170087	0.0712417	0.100077	0.196339	0.114137	0.0467494	0.172868	0.0389861	0.303655	0.48705
ILMN_1654497	ATAD1	0.204971	0.0112894	0.0593815	-0.238401	0.0216366	0.0735727	-0.166869	0.00727177	0.049679	-0.102909	0.147753	0.297925
ILMN_1654504	CLEC7A	-0.00192244	0.953899	0.975389	0.081086	0.0472722	0.120193	-0.111212	0.00582301	0.042808	0.181322	0.000357377	0.00286177
ILMN_1654516	TMEM120A	0.0356839	0.642926	0.781578	-0.0979595	0.218423	0.334678	0.148748	0.00151245	0.0169843	-0.302528	0.00172499	0.00980095
ILMN_1654518	SAP25	-0.11653	0.0412298	0.135265	-0.0802435	0.066526	0.149934	0.120578	0.0226781	0.108267	-0.058608	0.358384	0.543328
ILMN_1654534	NPSR1	-0.0298368	0.240509	0.424862	0.1328	0.00024807	0.00463958	-0.0486104	0.157709	0.368645	-0.0642191	0.0435687	0.121269
ILMN_1654540	SEMA6D	-0.081204	0.000386257	0.00719271	0.0899261	0.0566545	0.135275	-0.0300973	0.395009	0.625942	0.108905	0.0041782	0.0195709
ILMN_1654541	ATP6V1G2	-0.00789027	0.741045	0.84968	0.0895617	0.019864	0.0696272	0.0389401	0.28219	0.51831	0.199816	9.45861e-07	4.02456e-05
ILMN_1654542	FAM172A	0.368072	0.00277443	0.0245853	0.0531981	0.64302	0.728976	0.0628203	0.397461	0.627973	0.157966	0.0764747	0.184631
ILMN_1654543	MED6	0.13272	0.00942783	0.0529608	-0.132485	0.136074	0.240925	-0.0859475	0.240197	0.472888	-0.22087	0.0533909	0.141277
ILMN_1654545	CPSF1	-0.127102	0.228039	0.410815	-0.141238	0.0136949	0.0552397	0.137616	0.0222578	0.107051	-0.262854	0.000162849	0.00156218
ILMN_1654552	MRPS31	0.268466	0.000350213	0.00676443	-0.129901	0.132397	0.236554	-0.0567715	0.388903	0.620077	-0.0576212	0.648287	0.786414
ILMN_1654563	EFNB1	-0.0287765	0.48056	0.655418	0.00306296	0.906776	0.934523	-0.0346656	0.430639	0.655059	0.102981	0.0301728	0.092129
ILMN_1654566	HSPA1L	0.208559	0.00968653	0.0537652	0.0129503	0.60885	0.69989	-0.0451077	0.255399	0.489788	0.156389	4.76271e-05	0.000632887
ILMN_1654570	TEKT1	0.024509	0.561757	0.719924	0.0433154	0.228263	0.345475	-0.0556061	0.144936	0.350042	0.0243633	0.462812	0.639493
ILMN_1654571	FCHO1	-0.0119482	0.659918	0.793445	0.0475759	0.200696	0.314992	-0.00524254	0.905161	0.956528	0.163861	0.000108925	0.00116338
ILMN_1654583	CHD1	-0.316089	0.00085843	0.011813	-0.420299	0.00345143	0.0238592	-0.312074	1.17424e-06	8.53754e-05	-0.145531	0.0993401	0.223483
ILMN_1654586	RASA3	-0.153492	0.00154109	0.0170455	-0.224815	7.1108e-05	0.00204971	-0.18796	1.3973e-06	9.8887e-05	-0.0939872	0.00742705	0.0309212
ILMN_1654594	SLC34A2	-0.0366536	0.101687	0.242511	0.06875	0.256988	0.375608	-0.00302043	0.921008	0.964034	-0.111905	0.0211706	0.0701874
ILMN_1654598	IQCA1	-0.0283042	0.124544	0.277759	0.00258919	0.950344	0.966022	-0.0660366	0.131347	0.329236	-0.0922292	0.064822	0.163395
ILMN_1654602	SDHAP1	-0.0210009	0.534702	0.699151	0.0098531	0.824404	0.873182	0.00722764	0.834339	0.921776	-0.0957957	0.0137091	0.0500535
ILMN_1654606	ZDHHC22	-0.0451153	0.178925	0.350804	0.140211	0.00112629	0.0120691	0.0941884	0.00245986	0.0236673	0.117843	0.00562887	0.0247798
ILMN_1654609	EPB41L4A-AS1	-0.0258605	0.807203	0.89117	-0.125528	0.396175	0.511935	0.161257	0.0104684	0.0639611	-0.391791	0.00287218	0.0146076
ILMN_1654612	ZNF589	-0.0875592	0.0396648	0.131835	-0.0291818	0.451436	0.562012	-0.0712389	0.0716219	0.225308	-0.0223506	0.60483	0.755088
ILMN_1654613	THRA	0.0179949	0.32613	0.514772	0.0281321	0.376822	0.494097	-0.0931746	0.000829187	0.0111346	0.17378	0.000148143	0.00145653
ILMN_1654629	TMEM175	0.104645	0.396708	0.581251	-0.0732216	0.48713	0.594404	0.260393	0.000632631	0.00915985	-0.19995	0.0259982	0.0822934
ILMN_1654630	FAM193B	0.0110421	0.681355	0.807959	-0.0388806	0.342788	0.461632	0.0818758	0.0442346	0.166597	-0.0781289	0.0624086	0.158711
ILMN_1654632	RGS7BP	-0.0621439	0.00252989	0.0231852	0.0610824	0.209376	0.324556	-0.0141121	0.723823	0.860848	0.15992	0.000735581	0.00500864
ILMN_1654634	LINC00282	-0.0552799	0.12343	0.276137	0.0551902	0.279507	0.398929	0.0275255	0.403991	0.633306	-0.00333527	0.946343	0.971178
ILMN_1654637	SETD5	-0.0087764	0.874588	0.932051	0.132728	0.00246056	0.0194747	0.047809	0.22023	0.449734	0.0121682	0.81	0.893248
ILMN_1654639	HERC6	-0.0637479	0.24876	0.434235	0.134228	0.00116942	0.0123836	0.0499472	0.133271	0.332383	0.0810305	0.105841	0.234476
ILMN_1654653	KLC1	0.0243312	0.547782	0.708811	-0.169643	0.0908129	0.183961	0.0898254	0.0873391	0.254867	-0.349601	8.09313e-08	7.34405e-06
ILMN_1654671	SLMO1	-0.0858402	0.0498518	0.153029	-0.0365173	0.394602	0.510503	-0.0291398	0.437526	0.660446	0.116324	0.00017599	0.00165658
ILMN_1654677	RAD9B	-0.00665292	0.83703	0.908895	-0.00391976	0.904592	0.933087	-0.0233283	0.313735	0.549872	0.0125857	0.709059	0.828336
ILMN_1654685	MCTP1	-0.132639	0.0155553	0.0725994	-0.166148	0.000328352	0.00553481	-0.228974	1.63399e-08	3.65944e-06	-0.106022	0.0310719	0.0941433
ILMN_1654689	ZNF197	0.0456741	0.124221	0.277144	0.0229604	0.572335	0.669009	-0.0363155	0.211741	0.43926	-0.0764426	0.0787113	0.188689
ILMN_1654690	CECR5	-0.0128644	0.780629	0.87553	-0.293495	0.00323083	0.0229288	-0.0453291	0.47093	0.686778	-0.338537	0.00528328	0.0235736
ILMN_1654691	FKBP3	0.169345	0.0169978	0.0769818	0.11483	0.0731425	0.159387	-0.239916	0.00100987	0.0127927	0.107501	0.126045	0.265767
ILMN_1654696	C15orf48	0.0797329	0.0034944	0.0284294	0.128396	0.0014758	0.0143023	0.0175144	0.676377	0.831065	-0.00895159	0.852738	0.918365
ILMN_1654697	ZNF280B	0.356463	0.000456694	0.00796379	0.0786994	0.0175917	0.0644873	0.0754969	0.0625519	0.207628	0.166667	0.0505393	0.135523
ILMN_1654703	GPR157	0.0154842	0.693231	0.81646	0.0110096	0.646277	0.731754	-0.0377603	0.326957	0.563297	0.063383	0.115629	0.24978
ILMN_1654722	MPV17L	-0.053757	0.0207894	0.0874732	0.0284628	0.493276	0.600227	-0.137637	0.00284436	0.0261275	-0.0234023	0.520401	0.688599
ILMN_1654732	OSR2	0.00332959	0.909284	0.950595	0.0652943	0.146995	0.254215	-0.0453244	0.213227	0.441258	0.00950611	0.842481	0.911797
ILMN_1654735	SLCO3A1	0.0592727	0.278136	0.465851	0.00514941	0.869971	0.907472	-0.0749619	0.0692577	0.221039	-0.200516	0.000819468	0.00543934
ILMN_1654737	TRIM32	0.226281	0.00756235	0.0461278	-0.00962173	0.84005	0.884927	0.0527101	0.300419	0.536924	0.108682	0.160445	0.316008
ILMN_1654742	GJD4	0.0240408	0.501251	0.672577	0.022558	0.604619	0.696316	-0.109946	0.000932513	0.0121175	0.0490379	0.259622	0.438499
ILMN_1654759	CLDN22	0.0273175	0.341492	0.530031	0.0710997	0.0660088	0.149153	-0.0879099	0.0107865	0.0653209	-0.0336561	0.37843	0.563081
ILMN_1654766	SLC9B2	-0.030828	0.353538	0.540952	0.014424	0.767894	0.829835	-0.063096	0.208844	0.435969	-0.0430244	0.372035	0.556813
ILMN_1654771	SETMAR	0.0906213	0.0253278	0.099116	0.119564	0.000537248	0.00754431	-0.0276569	0.580516	0.76821	0.164165	0.00537106	0.0238895
ILMN_1654773	CASK	0.0935154	0.109471	0.254715	0.037277	0.269963	0.389148	0.00136096	0.97694	0.990754	-0.0348531	0.463976	0.640577
ILMN_1654778	LSP1	-0.0393636	0.374199	0.560461	0.0640798	0.102059	0.198888	0.0463755	0.194876	0.418904	-0.029501	0.391948	0.576352
ILMN_1654786	TRIM6	-0.00702051	0.831652	0.905723	0.0429045	0.374176	0.49168	0.0171376	0.733354	0.86655	0.199745	1.0488e-06	4.32602e-05
ILMN_1654812	UNC93B1	-0.0586904	0.151224	0.31442	0.177532	0.00129024	0.0131328	-0.0197742	0.528074	0.730012	-0.0827444	0.0546324	0.143626
ILMN_1654819	ZNF589	-0.0917721	0.00258923	0.0235356	0.0212697	0.649718	0.734558	-0.0197781	0.740172	0.870699	-0.0315093	0.264038	0.443624
ILMN_1654851	FAM134A	-0.00275642	0.968032	0.983354	-0.0188134	0.769939	0.831245	0.111637	0.00549454	0.0411649	-0.0224108	0.682852	0.810671
ILMN_1654854	MURC	-0.0116789	0.643851	0.78227	0.0131069	0.723964	0.795031	0.0273972	0.363437	0.597606	0.275924	2.03925e-09	5.86744e-07
ILMN_1654855	DCX	-0.00470589	0.829937	0.904879	0.117314	0.010539	0.0470264	0.176947	0.0074697	0.0506208	0.0604647	0.131757	0.274498
ILMN_1654857	LOC100507003	-0.0403503	0.152195	0.315619	0.113588	0.00481385	0.029193	0.0357073	0.373819	0.606894	-0.0189277	0.607976	0.757373
ILMN_1654861	ACO2	0.114157	0.000986146	0.0128687	0.0516191	0.302551	0.421757	0.129293	0.0731682	0.228482	-0.113835	0.175497	0.336154
ILMN_1654864	BROX	0.138755	4.41398e-05	0.00183737	0.153451	0.0105763	0.0471261	-0.0181321	0.581986	0.769291	0.205364	2.84497e-05	0.000443495
ILMN_1654866	RANBP2	-0.118758	0.000416661	0.0075042	0.00911065	0.796345	0.85151	-0.0894797	0.0382293	0.151552	0.0188435	0.645076	0.784334
ILMN_1654875	CLC	-0.0287697	0.33575	0.524439	0.0239386	0.463428	0.572739	-0.0716761	0.0555531	0.192646	-0.0598905	0.0891863	0.206718
ILMN_1654890	LENG8	-0.0445918	0.179697	0.351825	0.0592954	0.108387	0.207121	0.0107716	0.853486	0.931716	0.126094	0.000594323	0.00423755
ILMN_1654893	SCAMP2	0.0628886	0.325517	0.514269	0.00711879	0.877543	0.913251	0.12091	0.00429139	0.0346505	-0.314315	9.65746e-08	8.28557e-06
ILMN_1654895	LINC00032	0.0257593	0.448618	0.627327	0.0572297	0.219893	0.336326	-0.0464496	0.362931	0.597295	0.0101311	0.829393	0.904777
ILMN_1654899	CT47A6	-0.00344613	0.897596	0.944156	0.0944931	0.029849	0.0900334	-0.0131259	0.714118	0.854497	-0.0176964	0.648035	0.786296
ILMN_1654915	MLLT4	0.247623	0.0273126	0.104005	0.0144099	0.770621	0.831827	-0.202759	0.000129678	0.00296518	0.00314856	0.976703	0.988039
ILMN_1654916	KIF7	-0.0696945	0.0900019	0.224657	-0.0141859	0.546673	0.646804	-0.136303	0.00174688	0.0187492	-0.108828	0.0148654	0.0532978
ILMN_1654920	HNRNPH3	0.0304757	0.702003	0.823011	-0.173526	0.0936703	0.187846	-0.237472	0.000689119	0.00974452	0.196927	0.0308492	0.0936859
ILMN_1654939	TMED2	0.345781	0.00895697	0.0513115	-0.377418	0.0210517	0.0722135	0.0128781	0.858438	0.934229	0.0543922	0.672658	0.80344
ILMN_1654942	NFIC	-0.107157	0.00761421	0.0463483	0.1322	0.00471971	0.0288809	-0.0181588	0.540848	0.739609	0.00354627	0.901174	0.946001
ILMN_1654945	DNMT3A	-0.0248902	0.188213	0.36241	0.0730375	0.117025	0.21797	0.0500439	0.27913	0.515455	-0.0749777	0.0564443	0.14711
ILMN_1654946	ZSCAN18	0.14904	0.117915	0.267889	0.151498	0.040879	0.109469	0.157859	0.0176154	0.0917661	-0.0795374	0.0885304	0.205605
ILMN_1654966	SCARA3	0.0226247	0.511431	0.680557	0.144432	0.00153199	0.0146603	0.018661	0.608997	0.788194	-0.0431976	0.261597	0.440727
ILMN_1654979	EPHA6	-0.0154299	0.504078	0.674433	0.00563113	0.891132	0.92332	-0.0225765	0.551477	0.747517	0.0206732	0.411819	0.594357
ILMN_1654980	OTOA	0.00806116	0.718032	0.833747	0.0917497	0.0705127	0.155721	-0.081045	0.0821221	0.245113	0.209077	4.04933e-05	0.000564145
ILMN_1654997	P2RX3	-0.0155325	0.52316	0.69002	0.0342617	0.468542	0.577517	-0.134642	0.0212436	0.103806	0.200003	1.18531e-06	4.6977e-05
ILMN_1654998	SMEK1	-0.02015	0.492345	0.665205	0.0913096	0.00160146	0.0150385	-0.0461169	0.329571	0.566085	0.067111	0.089445	0.207189
ILMN_1655026	LINC00657	-0.0542322	0.190582	0.36532	0.0991928	0.0166913	0.0624435	0.0186936	0.64106	0.809747	-0.0669116	0.057563	0.149333
ILMN_1655039	SLC27A4	-0.0711219	0.0242828	0.0964098	0.106069	0.0308926	0.0919297	0.0360783	0.341052	0.576487	0.10534	0.0514494	0.137355
ILMN_1655045	LOC728012	-0.0368782	0.124935	0.27833	0.0497594	0.247363	0.365399	-0.00516189	0.871688	0.940404	0.0250527	0.527457	0.694083
ILMN_1655046	NUTF2	0.586605	0.000193776	0.00466754	-0.136059	0.147888	0.255281	0.0686295	0.253722	0.487793	0.0610694	0.57114	0.728779
ILMN_1655068	TOM1L2	0.02871	0.502109	0.673118	-0.0197808	0.698289	0.774697	0.0809928	0.0236929	0.111717	0.0340776	0.560709	0.720813
ILMN_1655077	PRDM1	0.00256726	0.910581	0.951191	0.0422225	0.210257	0.325665	-0.0889173	0.153991	0.363391	0.20705	0.000388534	0.00304295
ILMN_1655093	ING5	0.00685894	0.780665	0.875534	-0.154481	3.51156e-05	0.00127462	-0.12657	0.00248674	0.0238645	-0.0946968	0.0952632	0.216813
ILMN_1655114	ABR	-0.0134585	0.652613	0.788621	-0.174776	0.000170003	0.00364634	0.0067149	0.87041	0.939713	-0.0443847	0.143179	0.29134
ILMN_1655117	WDR19	0.112651	0.120191	0.271244	-0.0619507	0.408334	0.523219	0.1342	0.0229409	0.109232	0.0384211	0.519603	0.687872
ILMN_1655126	PI4KAP1	0.0401849	0.0899179	0.224543	-0.0625917	0.612872	0.703308	-0.0054565	0.912005	0.959675	-0.230544	0.0161708	0.0568436
ILMN_1655136	FLJ31813	-0.00943778	0.787508	0.879757	0.0327153	0.389608	0.505914	0.0150215	0.630677	0.80295	-0.0658672	0.0950861	0.216504
ILMN_1655137	ZCCHC11	0.196831	0.0200429	0.0854504	-0.113435	0.108499	0.207257	0.102349	0.0402608	0.156787	0.183172	0.00352625	0.0171098
ILMN_1655154	PTBP1	-0.155568	0.111788	0.258424	-0.272911	0.0176584	0.0646099	-0.11685	0.0989875	0.27566	-0.326179	0.00600473	0.0261027
ILMN_1655155	PRPS1L1	-0.118222	0.00270679	0.0242148	0.0406983	0.350877	0.46882	-0.0568354	0.141731	0.345273	0.031779	0.38239	0.566953
ILMN_1655161	MORN1	-0.00750892	0.72764	0.83986	0.0558874	0.152499	0.260607	-0.034969	0.421996	0.648053	0.20645	0.000106449	0.00114444
ILMN_1655162	HCP5	-0.0425673	0.408236	0.592102	0.110759	0.00482534	0.0292306	0.0187667	0.662486	0.822613	0.105343	0.00271597	0.0140033
ILMN_1655163	STK24	-0.123031	0.013276	0.0658177	-0.476224	0.00166402	0.015342	-0.392773	4.70927e-08	7.68914e-06	-0.287153	0.0326048	0.0976715
ILMN_1655165	RNF138	-0.23193	0.0087222	0.0504954	-0.323645	1.91928e-05	0.000873999	-0.308375	1.88353e-07	2.23875e-05	-0.15945	0.00187018	0.0104411
ILMN_1655167	ZNF502	0.0263763	0.210269	0.389693	0.0687888	0.0462995	0.118536	0.0102232	0.794972	0.901894	0.00306678	0.934541	0.965372
ILMN_1655171	PCDHGC5	-0.0545008	0.00997722	0.0549224	0.101201	0.0336526	0.0969692	0.000807199	0.985342	0.99417	0.196164	0.000166245	0.00158573
ILMN_1655177	PI4KA	0.084664	0.291519	0.479986	-0.0155494	0.910452	0.937066	0.0634659	0.342008	0.577461	-0.20288	0.0882564	0.205221
ILMN_1655190	LOC100506085	-0.0801268	0.0510707	0.155185	0.120947	0.00638543	0.0346865	-0.0649023	0.0781379	0.237923	-0.0964763	0.00103447	0.00655303
ILMN_1655191	CASZ1	-0.014284	0.554836	0.714634	0.0207733	0.628264	0.716555	-0.0643388	0.0183299	0.0941682	0.0493172	0.220642	0.392414
ILMN_1655194	PHF17	0.016441	0.744162	0.851797	-0.136017	0.0320544	0.0941384	0.160512	0.00205511	0.0208939	-0.167825	0.00182776	0.0102638
ILMN_1655201	FAM207A	-0.106675	4.21567e-05	0.00180074	0.119133	0.0100018	0.0455026	-0.0610072	0.0777776	0.237439	-0.0193921	0.712861	0.830796
ILMN_1655206	ZBTB34	-0.0663958	0.0965903	0.23454	-0.0845062	0.0430891	0.113254	-0.0678611	0.110908	0.295385	-0.18386	0.00455505	0.0209039
ILMN_1655218	NFAT5	-0.0779108	0.00882269	0.0508323	0.0549677	0.2406	0.358466	-0.018958	0.577866	0.7661	0.201993	4.67618e-05	0.000625085
ILMN_1655225	C19orf25	0.00263891	0.969056	0.98386	-0.0543595	0.25646	0.375038	0.107175	0.00719155	0.0493001	0.115646	0.0114213	0.0433056
ILMN_1655229	SLC7A11	-0.168939	0.00689823	0.0435869	-0.0930602	0.0193408	0.0684698	-0.0677709	0.0717649	0.225548	0.0233644	0.683698	0.811226
ILMN_1655241	PURG	0.0637366	0.0391307	0.130659	0.0730529	0.0496617	0.124337	-0.0376383	0.332992	0.568937	0.0231071	0.586082	0.740579
ILMN_1655244	DEXI	0.430864	0.000619966	0.00961365	-0.161048	0.00680091	0.0360618	0.362364	5.17305e-05	0.00150773	0.194404	0.0892753	0.206857
ILMN_1655245	MDM1	-0.00587303	0.764352	0.865129	0.0613096	0.0454571	0.117197	-0.00701029	0.825058	0.917277	0.0509969	0.179232	0.341007
ILMN_1655250	GLYATL1	-0.0371622	0.121483	0.273024	0.0676898	0.119658	0.221294	-0.00161722	0.970013	0.987829	-0.0166664	0.716761	0.833398
ILMN_1655251	KRTAP3-1	-0.100195	0.00279796	0.0247119	0.0481307	0.309502	0.428917	-0.186526	0.00060915	0.00893097	-0.00753053	0.890547	0.93978
ILMN_1655261	ERP27	0.0155854	0.371234	0.557755	0.184499	1.06365e-05	0.000592565	0.116399	0.0170488	0.0899064	0.177337	0.00758941	0.0314473
ILMN_1655269	C2orf66	-0.081451	0.00180274	0.0188074	0.0163697	0.681775	0.760757	0.0754898	0.147765	0.354388	0.171644	2.21718e-05	0.000373747
ILMN_1655272	SLC23A2	0.0608587	0.21805	0.398963	0.0918971	0.0276958	0.0859676	0.030564	0.506638	0.714039	0.0504085	0.463855	0.640447
ILMN_1655283	INPP4A	-0.00422138	0.841804	0.911791	0.031212	0.490421	0.597539	-0.0249129	0.603993	0.784898	0.0926182	0.110282	0.241412
ILMN_1655296	UTRN	-0.0084949	0.768608	0.867827	0.145206	0.00044314	0.00671595	-0.0604585	0.0505871	0.182031	-0.109004	0.00574334	0.0251799
ILMN_1655307	FAM136A	-0.0555528	0.295835	0.484505	-0.44013	5.68645e-05	0.00175952	-0.0404841	0.490234	0.701479	-0.13545	0.213126	0.383205
ILMN_1655311	C15orf61	0.362452	6.39746e-10	1.58883e-06	-0.153532	0.0202484	0.0704878	-0.00361067	0.947813	0.976964	-0.251117	0.00638608	0.0274067
ILMN_1655312	HPS5	0.463098	7.99778e-05	0.00268224	-0.0279684	0.707472	0.782108	-0.309209	6.6829e-06	0.000326107	-0.105815	0.263419	0.442978
ILMN_1655316	PSMC6	0.22679	0.000157947	0.00411471	-0.444543	0.00135328	0.0135234	-0.144591	0.0850736	0.250783	-0.082433	0.543349	0.706457
ILMN_1655329	RIOK2	0.066595	0.468726	0.644739	-0.226897	0.00458953	0.0283835	-0.0419766	0.505477	0.713238	0.0667041	0.472895	0.648338
ILMN_1655330	SPAG11B	-0.043281	0.0866964	0.219248	0.0481156	0.197018	0.311145	0.0344825	0.427641	0.652602	0.143438	0.00580949	0.0254297
ILMN_1655340	RNF181	0.174335	0.00103249	0.0132688	-0.336605	0.00222206	0.0182606	0.0966952	0.0919678	0.262884	-0.0717585	0.397803	0.581708
ILMN_1655341	PLAC8L1	0.0456552	0.170342	0.339554	0.0254303	0.376494	0.493791	0.0360251	0.348047	0.583126	0.100386	0.0191193	0.0647096
ILMN_1655347	SCGB1A1	-0.0409852	0.284211	0.472554	0.0233711	0.431842	0.54448	0.0368835	0.214671	0.442788	-0.0745495	0.0489242	0.132411
ILMN_1655348	GPR1	-0.00663219	0.787925	0.879954	0.0201716	0.647311	0.732645	-0.0177716	0.661831	0.822302	0.0807354	0.0512359	0.136963
ILMN_1655365	CCDC173	0.0162367	0.629222	0.771117	0.0819316	0.0234648	0.0773793	-0.0156016	0.672715	0.82908	-0.000828818	0.980569	0.989989
ILMN_1655374	SELV	-0.0368373	0.152271	0.315752	0.0331441	0.480907	0.58876	0.121195	0.000309425	0.00552642	-0.0744411	0.145129	0.294123
ILMN_1655377	MRPS22	0.168794	0.0180619	0.0799229	-0.312227	0.00335607	0.0234268	-0.0257325	0.630351	0.802726	-0.0371912	0.734985	0.846185
ILMN_1655380	STRC	-0.0670417	0.02905	0.108029	0.0906916	0.0419111	0.111271	0.0741409	0.0112568	0.0673223	-0.00105711	0.974108	0.986696
ILMN_1655382	DCLRE1B	-0.0694964	0.00772386	0.046744	0.0128175	0.746557	0.813011	-0.0908333	0.0391017	0.153847	0.161967	0.000191822	0.00177342
ILMN_1655387	PRDM16	-0.078135	0.00276595	0.0245378	-0.0421051	0.311533	0.431069	0.078176	0.0536467	0.188699	-0.0628387	0.14846	0.298984
ILMN_1655403	ERI2	0.0457836	0.503362	0.673877	0.103512	0.113751	0.213663	0.100239	0.00384517	0.0321278	0.0706782	0.0401919	0.114154
ILMN_1655404	FAM115C	-0.111142	0.000173951	0.00438405	-0.0284713	0.390943	0.507173	-0.0223374	0.605475	0.785877	-0.0155984	0.686047	0.812708
ILMN_1655405	SCARF2	-0.18917	0.0423667	0.137645	-0.192545	0.04132	0.110247	-0.065265	0.0680986	0.21881	-0.451012	0.000119545	0.00124332
ILMN_1655408	PRCP	0.066304	0.0603569	0.173042	0.0497324	0.249631	0.367898	0.0681937	0.140287	0.343151	0.0240058	0.649403	0.787341
ILMN_1655414	TNFSF14	0.0579483	0.0223969	0.09174	0.0366842	0.388885	0.505198	0.0774248	0.0192255	0.0973804	0.172504	0.000742942	0.00504565
ILMN_1655418	CAPNS1	0.125778	0.0543274	0.161555	-0.0654918	0.471005	0.579667	0.0429736	0.428332	0.653234	-0.327328	0.00130575	0.00787001
ILMN_1655422	RPL17	0.138609	0.0704021	0.191066	-0.256738	0.0143329	0.0568415	0.0216695	0.746325	0.874366	0.0792395	0.430831	0.610939
ILMN_1655426	KLK3	-0.000765132	0.9802	0.989426	0.0116421	0.804315	0.857642	0.0492646	0.158545	0.369764	0.0200035	0.590608	0.744035
ILMN_1655429	TNFAIP1	0.0565667	0.26052	0.446504	-0.159089	0.127678	0.230993	0.0643025	0.223553	0.453903	-0.128026	0.0448027	0.123958
ILMN_1655433	BCKDHB	0.125146	0.0892658	0.223482	0.0168242	0.763095	0.82597	-0.0105866	0.857979	0.934072	0.0446229	0.29096	0.473629
ILMN_1655446	XKR6	-0.0742932	0.00136552	0.0158472	0.132108	0.000451215	0.00677016	0.0634764	0.0938785	0.266201	-0.00464977	0.906377	0.949161
ILMN_1655449	OR5R1	0.0135827	0.737682	0.846955	0.074529	0.0306459	0.0914437	-0.00198216	0.959444	0.982725	0.230489	6.9699e-07	3.28889e-05
ILMN_1655454	ZEB2	0.0198608	0.508166	0.677919	0.0541141	0.266399	0.385627	-0.0221315	0.591592	0.775925	-0.109799	0.0139258	0.0506487
ILMN_1655468	DSG3	-0.01214	0.587371	0.740087	0.0403341	0.265188	0.384354	0.0270314	0.385531	0.617098	-0.0203088	0.671312	0.802479
ILMN_1655469	TSPAN3	0.519269	0.000587333	0.00929081	-0.0539449	0.649903	0.734609	0.0768816	0.244802	0.478223	0.187519	0.0986174	0.222281
ILMN_1655474	RNASE9	0.0663262	0.108699	0.25353	0.117806	0.00916813	0.0432736	0.0328509	0.394026	0.625006	-0.0197968	0.632565	0.775334
ILMN_1655482	TRIM27	-0.171615	0.000180966	0.00447549	-0.277498	0.00365264	0.0246895	-0.131184	0.000647162	0.00930941	-0.0477305	0.316528	0.501003
ILMN_1655485	SPRTN	0.0860709	0.191915	0.367049	-0.0938318	0.0742323	0.160989	-0.0816889	0.151417	0.359764	-0.0215815	0.743772	0.851709
ILMN_1655497	EIF4B	-0.0677661	0.271566	0.458837	-0.199781	0.181852	0.29432	0.0135094	0.830227	0.919711	-0.0756367	0.507222	0.677545
ILMN_1655498	FAM57B	-0.0686081	0.00346915	0.0282824	0.0511854	0.0962307	0.191217	-0.0182354	0.425308	0.65062	-0.0557603	0.09545	0.217092
ILMN_1655504	IFT81	0.407575	9.83413e-06	0.000752096	0.373425	0.00227562	0.0185427	0.105984	0.114636	0.301742	0.252542	0.00995407	0.0389481
ILMN_1655509	ASAH1	-0.038854	0.0756208	0.20058	0.106793	0.00455022	0.0282515	0.035754	0.27637	0.512394	-0.0355099	0.244419	0.420467
ILMN_1655519	FAM90A14P	-0.0589113	0.035487	0.122784	0.0696342	0.0310036	0.0921323	-0.0436634	0.412865	0.640703	-0.0599532	0.290347	0.472867
ILMN_1655521	DMRTA1	0.172778	0.01766	0.0789343	-0.136084	0.000155969	0.00344718	-0.146947	0.00321001	0.0283919	-0.031326	0.432438	0.61239
ILMN_1655525	FLCN	0.0450865	0.46022	0.637235	-0.00894877	0.768508	0.830116	0.0453183	0.145486	0.350902	-0.00497214	0.912048	0.952682
ILMN_1655532	ASB6	0.0438908	0.0870167	0.219775	-0.0601948	0.167643	0.278209	-0.0490212	0.391408	0.62227	0.19176	1.87171e-05	0.000333663
ILMN_1655537	ING1	-0.0281494	0.448456	0.627224	0.0270248	0.446402	0.557583	-0.039763	0.257402	0.492359	0.158118	0.000163421	0.00156636
ILMN_1655545	ZMYND12	0.0143853	0.45423	0.632153	0.194745	0.00216566	0.0179466	0.18943	0.000229597	0.00448242	-0.00392285	0.933546	0.964724
ILMN_1655549	SIGLEC10	-0.0368142	0.185761	0.359449	0.14691	0.0018608	0.016397	-0.0573035	0.293609	0.530155	0.218935	5.36024e-05	0.00068634
ILMN_1655557	INTS6	-0.0261968	0.7764	0.872817	-0.3255	0.00242502	0.0193012	-0.212821	4.62102e-05	0.0013871	-0.0552172	0.440018	0.619333
ILMN_1655561	ARPC3	0.285621	0.00175762	0.0185451	-0.099835	0.307165	0.426501	0.0587767	0.398435	0.628712	-0.0255604	0.795459	0.884224
ILMN_1655563	CTIF	0.087095	0.022942	0.0931639	0.0494498	0.255363	0.373939	0.0901801	0.0623428	0.207298	-0.154606	9.25071e-05	0.00102854
ILMN_1655565	UGT3A2	-0.0841078	0.0324645	0.115736	0.0551274	0.182992	0.295521	-0.0458315	0.11312	0.299086	0.104668	0.0102538	0.0398261
ILMN_1655572	AGPAT4-IT1	-0.0325417	0.377018	0.563255	0.0609363	0.181611	0.294107	0.099472	0.00513998	0.0392714	0.159184	0.00147838	0.00867882
ILMN_1655577	TIAM1	0.114052	0.0272461	0.103875	-0.122957	0.00601247	0.033488	-0.065291	0.203337	0.429129	-0.0100784	0.777447	0.872729
ILMN_1655595	SERPINE2	-0.211292	0.0037319	0.029656	0.0487868	0.28286	0.402233	0.174741	0.000165305	0.00356145	-0.371256	0.000273231	0.00232977
ILMN_1655605	FAM207A	-0.074353	0.0229846	0.0932875	0.0782867	0.0329065	0.0956616	-0.0135386	0.628796	0.801789	-0.0957505	0.00786529	0.0323605
ILMN_1655608	KLHL18	-0.0320414	0.39315	0.577967	-0.077348	0.0577458	0.137003	-0.256552	0.000127298	0.00293162	0.165648	0.000267501	0.0022921
ILMN_1655610	RET	-0.100023	0.00129181	0.0152965	0.114693	0.00392806	0.025765	0.118379	0.00234355	0.0228623	-0.0469747	0.169062	0.32762
ILMN_1655611	TSHZ2	-0.032032	0.299562	0.488352	0.121994	0.000749083	0.00928056	0.0612883	0.0683585	0.219291	0.0322523	0.361047	0.545909
ILMN_1655612	ARRDC2	0.00689448	0.860274	0.923067	-0.0546436	0.0635029	0.14568	-0.0258463	0.418268	0.64508	0.0374247	0.399117	0.582762
ILMN_1655613	GSTA2	-0.0242058	0.369166	0.555816	0.0804764	0.0607985	0.14162	-0.0158008	0.795138	0.902015	-0.00349305	0.931509	0.963442
ILMN_1655614	DSP	-0.106625	0.0333263	0.117795	0.199514	0.000795979	0.00965258	0.0961674	0.013371	0.0757609	-0.0629749	0.0794067	0.189912
ILMN_1655622	PRKRIR	0.165692	0.00334664	0.0276225	-0.413673	4.56507e-05	0.00150113	-0.226944	0.00132262	0.0154788	-0.156712	0.12152	0.258716
ILMN_1655624	LOC100130673	0.00573772	0.724402	0.837577	0.0699027	0.0549129	0.132677	-0.0193765	0.570947	0.760795	-0.0586629	0.26173	0.440892
ILMN_1655625	GPATCH1	-0.010445	0.814832	0.895595	0.0122236	0.754331	0.818964	0.0781854	0.0353462	0.14396	0.021699	0.404707	0.587817
ILMN_1655626	FAM193B	-0.00298559	0.889332	0.939934	0.0514474	0.110221	0.209343	0.0137685	0.711222	0.852502	-0.00195062	0.951866	0.974444
ILMN_1655632	DVL1	0.00425255	0.908967	0.95046	0.0725102	0.0272917	0.0851898	-0.0605409	0.232727	0.464401	-0.0148319	0.693136	0.817778
ILMN_1655635	METTL3	0.0492335	0.618022	0.762724	-0.400295	3.70564e-05	0.0013167	-0.0926759	0.20995	0.437333	0.0755608	0.440438	0.619646
ILMN_1655637	UPK1A	-0.0555238	0.25016	0.43562	0.0877634	0.00373439	0.0249985	0.00387613	0.930774	0.968851	0.0651464	0.208289	0.377178
ILMN_1655642	FANCI	0.0916534	0.0843498	0.215396	-0.153805	0.156326	0.265	-0.155525	0.05956	0.201236	0.00470399	0.971711	0.985199
ILMN_1655644	ZNF804A	-0.0571051	0.287678	0.476012	0.11377	0.00162204	0.0151451	-0.147135	0.00290906	0.0265256	0.0183615	0.600023	0.751533
ILMN_1655645	AK2	-0.0351198	0.612421	0.758551	-0.157094	0.00649346	0.0350821	-0.0800787	0.137152	0.338512	-0.0487231	0.42345	0.604323
ILMN_1655654	MPDU1	0.0949983	0.136414	0.294437	-0.169947	0.0480595	0.121506	0.114946	0.0540754	0.189602	-0.158892	0.0964059	0.218686
ILMN_1655663	LEPREL4	-0.0259682	0.655768	0.791136	-0.0901154	0.176664	0.288374	-0.0418543	0.28806	0.524227	0.179028	0.00408437	0.0192306
ILMN_1655664	DGKD	-0.07088	0.0286854	0.107291	0.0204434	0.661162	0.744127	0.00846667	0.83286	0.921155	-0.0727766	0.117515	0.252581
ILMN_1655684	SARS2	0.0679588	0.107372	0.25153	-0.303741	0.0065978	0.0353785	0.0926145	0.0417515	0.160381	-0.226298	0.0663098	0.166169
ILMN_1655690	CDR1	0.0158082	0.688971	0.813387	0.0921672	0.0259507	0.0825214	0.00891616	0.868057	0.939114	0.164948	6.32044e-05	0.000778238
ILMN_1655701	NBEA	-0.0608232	0.0336697	0.11853	0.0613154	0.171201	0.282349	-0.0391484	0.426181	0.651163	0.00984587	0.810239	0.893372
ILMN_1655702	ABHD5	0.275435	0.00225313	0.0216226	0.00747381	0.901784	0.930862	-0.121984	0.0699832	0.222223	0.148037	0.0758341	0.183422
ILMN_1655710	RPS25	-0.0185318	0.78375	0.87749	-0.333449	0.101303	0.197822	-0.407778	1.58694e-05	0.000634066	0.258546	0.125951	0.265612
ILMN_1655711	PRLHR	-0.0194651	0.340783	0.529365	0.0972982	0.00619168	0.0340958	0.00218054	0.951026	0.978742	0.17857	0.000170327	0.00161519
ILMN_1655713	OR2M7	0.015409	0.517742	0.685773	0.147734	0.00454671	0.0282474	-0.0171939	0.572193	0.761853	0.159803	0.00169206	0.00964987
ILMN_1655720	CNNM4	-0.0463377	0.0447366	0.142528	-0.0679808	0.0376454	0.103936	0.0354818	0.303288	0.539763	0.0861422	0.0110479	0.0421676
ILMN_1655722	BCL2L15	-0.043632	0.0356274	0.123062	0.0589827	0.211161	0.326562	0.0120754	0.611529	0.789845	0.208566	1.53989e-06	5.64591e-05
ILMN_1655733	RFC2	0.150957	0.245162	0.4302	-0.247121	0.0398014	0.107683	-0.0679235	0.286678	0.523082	-0.234044	0.0352551	0.103721
ILMN_1655734	RPF1	0.0401116	0.163956	0.331033	-0.253404	0.0111903	0.0488019	-0.246616	2.02136e-05	0.000758204	-0.00281674	0.973977	0.986645
ILMN_1655740	SNAI2	0.728009	2.86413e-05	0.00146615	0.250612	0.00617269	0.0340309	0.280321	0.00286018	0.0262218	0.336125	0.00684382	0.0289528
ILMN_1655748	ZSCAN31	0.226802	0.00070262	0.0103624	0.335097	8.21555e-08	2.53377e-05	0.0237095	0.367183	0.600999	0.117901	0.0104419	0.0403633
ILMN_1655765	MRPS21	0.114023	0.0106702	0.0572536	-0.287612	0.034923	0.0991175	-0.0378289	0.682464	0.834926	0.023081	0.82742	0.903683
ILMN_1655766	ANKRD34B	-0.0473928	0.132407	0.288893	0.104693	0.0240284	0.0785904	0.140461	0.00694263	0.0482229	0.256315	1.96829e-06	6.63414e-05
ILMN_1655771	SETMAR	-0.00415525	0.851097	0.917406	0.0367808	0.272937	0.392248	-0.0665594	0.0685232	0.219631	-0.116895	0.00224921	0.0120565
ILMN_1655780	METTL10	-0.0742853	0.056923	0.16652	0.0433436	0.237835	0.35586	-0.00722592	0.839889	0.924552	-0.116416	0.000205628	0.00186775
ILMN_1655788	ZNF780A	-0.0189999	0.421487	0.603547	0.0730988	0.0985975	0.194414	-0.0237435	0.654293	0.817876	0.223259	6.63756e-07	3.18299e-05
ILMN_1655789	LINC00668	0.0104208	0.689833	0.813983	0.0231266	0.513964	0.618511	-0.0470165	0.202752	0.428537	0.0402808	0.338155	0.523408
ILMN_1655796	2014-03-03	0.201336	7.34835e-06	0.000646915	-0.050941	0.233438	0.351158	0.00119186	0.978086	0.991309	-0.526475	2.41881e-08	3.17305e-06
ILMN_1655809	SF3A1	-0.0282582	0.21488	0.395266	0.0700171	0.207042	0.322082	-0.00258032	0.946842	0.976454	0.161603	0.00133984	0.00803242
ILMN_1655819	ANAPC11	0.20785	0.0244491	0.0968259	0.0230069	0.393498	0.509423	0.116185	0.0375703	0.14997	-0.053319	0.352658	0.537409
ILMN_1655821	CAPG	-0.0716081	0.552647	0.71285	-0.112357	0.00226368	0.0184852	-0.000423458	0.991868	0.996478	0.144694	0.16806	0.326402
ILMN_1655827	COPS2	-0.0774187	0.127377	0.282	-0.0410325	0.534357	0.636205	-0.140258	0.0159822	0.0861396	0.330504	0.00102219	0.00648833
ILMN_1655844	TAF1A	0.0515915	0.316504	0.505103	-0.132494	0.0016836	0.01545	-0.221464	3.05853e-07	3.17193e-05	0.214762	1.85564e-06	6.36203e-05
ILMN_1655849	GSC	-0.0948689	0.00184108	0.0190599	-0.00664127	0.859206	0.899604	-0.0163685	0.661412	0.822074	-0.0397531	0.28835	0.470646
ILMN_1655867	HRASLS	0.132912	0.0652974	0.181885	0.0704521	0.113481	0.213391	0.0068676	0.874144	0.941739	0.0919413	0.0863627	0.202063
ILMN_1655868	ANP32C	0.273839	0.0209837	0.087928	-0.192875	0.000547821	0.00764568	-0.19654	0.00337038	0.0292789	0.24995	0.00606457	0.0263023
ILMN_1655876	TMEM159	0.198521	0.0106219	0.0570798	0.0538498	0.234091	0.35173	0.0929753	0.00130891	0.0153488	-0.100758	0.0816501	0.193833
ILMN_1655880	CHST11	-0.0842706	0.00600806	0.0398233	0.0365982	0.368467	0.486223	-0.0586805	0.231483	0.46293	-0.0862269	0.0335228	0.0998789
ILMN_1655884	ATP2A2	0.135295	0.000501939	0.00843906	-0.235431	0.0144222	0.057035	-0.0696324	0.418222	0.645049	-0.161483	0.143601	0.291997
ILMN_1655894	MYL1	-0.0220405	0.598497	0.748768	0.0866362	0.0362131	0.101313	-0.0169853	0.511746	0.718641	-0.0864661	0.0247586	0.0791466
ILMN_1655904	ROR1	0.0664366	0.0104996	0.0566157	0.0916878	0.0741466	0.160868	0.102665	0.0111347	0.066787	-0.197297	1.08997e-05	0.000226645
ILMN_1655905	DEFB131	-0.0641124	0.0219357	0.0904633	0.0137926	0.704269	0.779514	-0.06289	0.0824278	0.245566	-0.0621685	0.178665	0.340272
ILMN_1655906	FBXW7	0.00577788	0.812104	0.893987	0.044156	0.259951	0.379004	0.0220148	0.480864	0.693773	-0.0240668	0.441676	0.6208
ILMN_1655909	NFE4	0.00342085	0.86465	0.92633	0.0733651	0.0522778	0.128407	-0.0649051	0.220766	0.450322	0.00231998	0.951462	0.974172
ILMN_1655913	NUCB2	0.140992	0.00184446	0.0190866	0.0780485	0.514511	0.618979	-0.134239	0.0338836	0.140301	0.201743	0.0598985	0.153853
ILMN_1655915	MMP11	0.0100093	0.80604	0.890365	0.0700105	0.0924164	0.186258	0.065563	0.165883	0.379521	-0.0251436	0.492417	0.665379
ILMN_1655921	GTF2E1	0.110918	0.013707	0.0670318	-0.0794218	0.151553	0.259453	-0.0385205	0.502743	0.71104	0.197825	0.00631961	0.027186
ILMN_1655924	TRNT1	-0.0186598	0.565355	0.722791	-0.209575	8.52137e-05	0.00231639	-0.216297	0.0071534	0.0490978	0.0189046	0.740109	0.849452
ILMN_1655930	ELL2	-0.0983465	0.00537066	0.0372513	-0.150123	0.00015171	0.00337995	-0.0713358	0.093986	0.266313	-0.0718751	0.151142	0.302752
ILMN_1655932	RPE	0.0253098	0.44665	0.625775	0.0510841	0.207499	0.322538	0.0557175	0.193392	0.416942	0.209861	4.95829e-05	0.000648467
ILMN_1655935	ADCY7	0.0532604	0.0627263	0.177299	-0.028846	0.373067	0.490685	-0.0440454	0.160133	0.371787	0.0123034	0.742653	0.85111
ILMN_1655941	TMEM191A	0.0825269	0.0750037	0.199406	0.107054	0.0177849	0.0649098	0.0854392	0.0465957	0.172529	0.101286	0.0443125	0.122905
ILMN_1655950	ZHX1	0.0621554	0.087553	0.220645	0.0629212	0.0728789	0.159077	-0.113784	0.0193094	0.0976504	0.172413	0.000908941	0.00590855
ILMN_1655952	WASH1	0.108694	0.322918	0.511636	-0.281756	0.0242094	0.0789746	0.268133	0.00241744	0.0233945	-0.443281	0.00274975	0.0141358
ILMN_1655955	LRRIQ1	-0.0257347	0.38216	0.56804	0.0466207	0.347519	0.465757	0.0850039	0.117104	0.305765	0.217999	1.13804e-06	4.59356e-05
ILMN_1655961	SND1-IT1	0.111791	0.0559218	0.164707	-0.245023	0.000520843	0.00738685	-0.00371956	0.946878	0.976454	0.147935	0.124151	0.26293
ILMN_1655974	PDE6B	-0.0578461	0.0719667	0.193863	0.061349	0.205945	0.320904	-0.0263473	0.413965	0.641819	0.00957581	0.783088	0.876725
ILMN_1655983	CDC14A	-0.0859075	0.0626542	0.177161	0.00299136	0.943785	0.961346	0.0275417	0.471895	0.687411	0.308917	4.95777e-07	2.59936e-05
ILMN_1655987	STAB1	0.0898161	0.000502226	0.00843965	0.151429	0.00428336	0.0272287	-0.0657495	0.00846027	0.0552476	0.0574723	0.293377	0.476313
ILMN_1655990	CDK5RAP2	0.138122	0.111213	0.25749	-0.000548412	0.992896	0.995301	0.161952	0.00687403	0.0479121	-0.396194	0.000200353	0.00182864
ILMN_1656011	RGS1	-0.178089	0.0613834	0.174896	0.0561416	0.132592	0.236795	0.0465252	0.224317	0.454793	-0.345531	0.000254563	0.00220567
ILMN_1656016	DHX9	0.149091	0.365446	0.552182	-0.100765	0.0255553	0.081688	0.0905031	0.244954	0.478336	0.0228502	0.841426	0.911194
ILMN_1656017	NRF1	-0.00341355	0.847594	0.9155	-0.0123671	0.748697	0.814477	-0.0115263	0.813937	0.911715	0.0977364	0.00467574	0.0213814
ILMN_1656040	NTN3	-0.0452466	0.246365	0.431494	0.0317231	0.274562	0.393833	-0.0598011	0.0779507	0.237715	-0.034538	0.482941	0.6569
ILMN_1656042	KIAA0319L	0.243241	0.00150749	0.016812	0.0939357	0.00919989	0.0433855	0.026184	0.464166	0.68139	0.04112	0.481617	0.655837
ILMN_1656045	CELF6	-0.0401815	0.0300204	0.110179	0.0877775	0.10906	0.207928	0.0997026	0.0223801	0.107421	-0.0124963	0.653004	0.789903
ILMN_1656051	KRTAP19-4	-0.0382491	0.386084	0.571586	0.030838	0.426356	0.539673	-0.0671534	0.346172	0.581227	0.123777	0.017418	0.060275
ILMN_1656057	PLAU	-0.0884298	0.0438563	0.140658	0.0546323	0.112883	0.212655	0.0622975	0.165907	0.379533	-0.0549901	0.120026	0.256345
ILMN_1656066	TNPO2	0.0468011	0.643867	0.78227	-0.449068	4.24204e-05	0.00142592	-0.236016	0.000995012	0.0126623	0.0142426	0.89014	0.939468
ILMN_1656069	LINC00482	-0.0619345	0.0435823	0.140128	0.076603	0.0648973	0.147645	0.00387636	0.883534	0.946271	-0.0150572	0.657181	0.792882
ILMN_1656073	MYL12A	-0.0980803	3.8406e-05	0.00170646	0.120363	0.00790765	0.0394772	0.0535649	0.106561	0.288203	0.0606492	0.173541	0.333427
ILMN_1656079	KCNQ1	0.0569957	0.0665338	0.184137	0.0872261	0.0520647	0.128117	-0.0267427	0.403622	0.632979	-0.0067168	0.89638	0.943239
ILMN_1656097	SLCO1A2	-0.0146487	0.613282	0.7592	0.0421746	0.275766	0.395088	-0.0450297	0.121474	0.313086	-0.00715464	0.886227	0.937086
ILMN_1656111	MYLIP	0.138584	0.138368	0.296983	0.00574449	0.933748	0.95411	0.170386	0.0781282	0.237909	0.0552359	0.624212	0.769313
ILMN_1656118	ZBTB7A	0.0146132	0.738563	0.847589	0.0292575	0.580819	0.676284	-0.00816612	0.748169	0.875428	0.0607761	0.316408	0.500884
ILMN_1656123	SYNDIG1L	-0.0239481	0.384145	0.569805	0.181418	0.000213604	0.00420709	-0.0601517	0.18221	0.401717	-0.0485688	0.295809	0.479105
ILMN_1656129	SLC39A10	-0.0237609	0.797288	0.88561	-0.130094	0.378351	0.495455	-0.233711	0.000110532	0.00264148	-0.0556311	0.468922	0.644982
ILMN_1656131	LINC00340	-0.0474613	0.0290172	0.107981	0.0674998	0.105157	0.203037	-0.0710142	0.000385257	0.00645615	-0.0331332	0.387222	0.571441
ILMN_1656132	PNLDC1	-0.0434587	0.0397645	0.132055	0.0502956	0.197515	0.311669	-0.040961	0.207616	0.434698	0.266024	0.000125773	0.00129269
ILMN_1656134	CNOT7	0.28518	0.00669107	0.0426837	-0.326111	0.0006845	0.00876697	-0.199462	0.0261451	0.118986	0.269876	0.0152863	0.0544511
ILMN_1656136	STAU1	0.102057	0.12073	0.271992	0.0192969	0.822426	0.871687	-0.125591	0.0525677	0.186323	0.00454611	0.963781	0.980847
ILMN_1656139	SKIDA1	-0.0627097	0.0429463	0.138792	0.0816163	0.0316097	0.0932694	0.0348642	0.469351	0.685498	0.0475692	0.256199	0.434349
ILMN_1656144	MAPKAPK2	0.031156	0.098078	0.236884	0.0783419	0.0806561	0.16996	-0.059308	0.312695	0.548641	0.162745	0.0180955	0.0621449
ILMN_1656145	GOT1	0.199084	0.00530221	0.0369521	-0.169943	0.116132	0.216785	-0.0869039	0.212765	0.440493	-0.218692	0.0633379	0.160494
ILMN_1656159	ATP10D	-0.0546732	0.00954451	0.0533432	-0.0200606	0.646795	0.732183	-0.0699824	0.0226995	0.108325	0.164497	0.000147891	0.00145549
ILMN_1656165	USP9X	0.0567797	0.617288	0.762273	-0.0924758	0.49122	0.598266	-0.126755	0.040666	0.157675	-0.245105	0.0449171	0.124173
ILMN_1656171	ADAMTS19	-0.0285749	0.210713	0.39023	0.092134	0.0858284	0.177134	0.175968	0.00975552	0.0609794	0.249772	1.02394e-05	0.000216473
ILMN_1656185	DEF8	0.14976	0.00587288	0.0392434	-0.162245	0.034369	0.0982831	-0.0215877	0.689979	0.839753	-0.285153	0.0126854	0.0470329
ILMN_1656186	SLC41A1	-0.0970851	0.000150516	0.00399766	-0.0747867	0.0925393	0.186378	-0.146622	2.48694e-07	2.76645e-05	-0.0405437	0.397781	0.5817
ILMN_1656189	ZGLP1	-0.0240925	0.355954	0.543099	0.0809723	0.0141928	0.056497	0.0237086	0.649514	0.814993	-0.028824	0.420292	0.601584
ILMN_1656192	ZNF704	0.0633828	0.0331593	0.11739	0.0445552	0.254281	0.372817	-0.0746697	0.0823665	0.245467	0.216949	1.30908e-07	1.00769e-05
ILMN_1656193	ACTL9	-0.0167139	0.499099	0.670781	0.0670287	0.196864	0.310995	0.0124205	0.793089	0.900993	0.169208	0.000645566	0.00451561
ILMN_1656194	TSPAN10	0.649362	4.08233e-05	0.00177542	0.127354	0.0274657	0.0854692	0.138529	0.000973211	0.012452	0.119694	0.444551	0.623348
ILMN_1656196	E2F6	-0.110972	0.00210386	0.0207297	-0.366959	7.87178e-06	0.000482397	-0.140796	0.00627256	0.0451144	-0.273401	0.00526723	0.0235209
ILMN_1656200	KATNAL2	0.0628222	0.0778463	0.20454	0.0227153	0.479091	0.587069	-0.0771593	0.0214343	0.104421	0.030157	0.26571	0.445656
ILMN_1656201	LOC645359	-0.0991385	0.000296628	0.00607771	0.0504992	0.234685	0.352329	0.0353367	0.318004	0.554292	0.024619	0.587422	0.741598
ILMN_1656208	HSP90AA1	-0.140448	6.21784e-05	0.00227443	0.0438185	0.1839	0.296491	-0.0396517	0.252842	0.4869	0.00141398	0.965997	0.982021
ILMN_1656221	OR2T27	-0.0201043	0.355434	0.542709	0.0702025	0.080167	0.169252	0.0297884	0.534731	0.734972	0.238098	3.88815e-05	0.000547587
ILMN_1656225	DUPD1	-0.0320641	0.265421	0.451868	0.0669445	0.161336	0.270923	-0.0505286	0.16046	0.372253	0.000488017	0.991363	0.995773
ILMN_1656233	SPDYE7P	0.241582	0.0279424	0.105564	-0.659979	0.00242148	0.0192848	-0.0363436	0.769906	0.888383	-0.194579	0.196443	0.362376
ILMN_1656248	CLMP	0.0589953	0.270528	0.457854	-0.138078	0.00143192	0.0139951	-0.278124	8.10673e-08	1.15774e-05	0.19225	0.00044691	0.00338496
ILMN_1656251	LINC00643	-0.0283406	0.258697	0.444494	0.0450627	0.133923	0.238288	-0.0741707	0.0366001	0.147372	-0.11742	0.00509032	0.0228825
ILMN_1656257	LOC732275	0.00588807	0.750042	0.855402	0.100768	0.0225169	0.075403	-0.00512231	0.923305	0.965172	0.00484166	0.906588	0.949245
ILMN_1656266	FLJ38379	-0.141063	0.000140415	0.00384726	0.0706794	0.0957289	0.190606	-0.00145386	0.96843	0.987252	-0.00243772	0.947366	0.971833
ILMN_1656274	PRPF38A	-0.0468351	0.559593	0.718219	-0.289124	0.00107022	0.0117143	-0.113514	0.0807354	0.242846	-0.142058	0.0329851	0.0985854
ILMN_1656285	METTL7A	0.0426368	0.0295947	0.10928	0.418767	8.1413e-05	0.00224789	0.0422018	0.311958	0.547868	0.209772	1.5282e-05	0.000289377
ILMN_1656287	SPOCK2	0.065971	0.0162264	0.0746199	0.0860694	0.0309974	0.0921255	0.0582022	0.0683752	0.21932	-0.102802	0.0149453	0.0535151
ILMN_1656291	TSKS	-0.0365625	0.0721676	0.194184	0.112987	0.0175925	0.0644873	-0.0908191	0.0754596	0.232772	0.186652	0.00116957	0.00720291
ILMN_1656293	GOSR2	0.047679	0.236929	0.420904	-0.364079	5.58106e-07	8.83737e-05	-0.126965	0.0635857	0.209644	-0.168251	0.0197427	0.0664466
ILMN_1656297	YBEY	-0.0451815	0.0405667	0.133787	-0.0475782	0.122347	0.224507	0.0275324	0.544544	0.742671	-0.273895	4.75252e-09	1.02517e-06
ILMN_1656300	GFRA2	-0.00546013	0.811104	0.8933	-0.0323467	0.343167	0.461932	-0.0367377	0.42515	0.650509	0.18901	0.00397787	0.0188361
ILMN_1656301	HERC2	0.0299327	0.429753	0.610493	0.077694	0.0959766	0.190938	-0.0301167	0.306679	0.543011	-0.0692376	0.0817715	0.194053
ILMN_1656303	SNORD28	-0.113495	0.000150981	0.00400468	0.0705977	0.108167	0.206877	-0.000582711	0.985878	0.994248	0.0220682	0.646854	0.785483
ILMN_1656310	IDO1	-0.0500442	0.0207814	0.087461	0.0659525	0.0991676	0.195155	0.00768819	0.827917	0.918551	0.168419	0.000805191	0.00536364
ILMN_1656315	DMD	-0.160094	0.00080705	0.0113577	0.0393085	0.265752	0.384924	0.138773	0.00494261	0.0382527	-0.0359279	0.361995	0.546835
ILMN_1656316	ZMYM3	-0.000445476	0.995555	0.997521	0.0350668	0.612214	0.702798	0.261665	3.60753e-06	0.000202738	0.0330651	0.665331	0.798582
ILMN_1656321	LTBP1	-0.0288523	0.220254	0.401636	-0.00624124	0.848727	0.891758	0.0344268	0.542108	0.74069	0.0560323	0.196221	0.362122
ILMN_1656327	GLT1D1	-3.31802e-05	0.999327	0.999645	0.125965	0.00309861	0.0223603	-0.0670047	0.177314	0.395131	0.151578	0.000909377	0.00591057
ILMN_1656330	CCKAR	-0.0419302	0.0440138	0.14092	0.038048	0.308498	0.427848	-0.0332162	0.48189	0.694659	0.00819657	0.815231	0.896362
ILMN_1656335	RIT1	0.356266	2.47285e-05	0.00134122	-0.0644937	0.173189	0.284649	0.257616	0.000131061	0.00298907	0.168678	0.0365531	0.106478
ILMN_1656338	PTPRS	-0.0267307	0.34706	0.535222	-9.06339e-05	0.99791	0.998633	0.0198406	0.623816	0.798784	0.0228757	0.500003	0.671343
ILMN_1656342	FBXO48	-0.00460366	0.880471	0.935318	0.0997217	0.00987768	0.0451752	0.08413	0.0425978	0.162536	-0.0219228	0.590573	0.744029
ILMN_1656361	ARHGAP27	-0.0199577	0.382721	0.568497	0.0716762	0.0635708	0.14578	0.0976204	0.0155307	0.0844199	0.184251	2.5909e-05	0.000415981
ILMN_1656364	ASB12	-0.0352604	0.212404	0.392217	0.0226192	0.656064	0.739765	0.0622105	0.16985	0.385	0.180518	4.87306e-06	0.000126552
ILMN_1656368	ALDH4A1	0.0572645	0.148717	0.310922	-0.139397	0.0197771	0.0694516	0.116981	0.00280923	0.0259056	0.00611862	0.929457	0.962308
ILMN_1656369	C8orf4	0.0259681	0.342389	0.530777	0.0312398	0.459833	0.56943	0.0196151	0.662506	0.822613	0.230085	0.000645194	0.00451368
ILMN_1656371	TRPA1	0.00941421	0.751265	0.856361	0.0204917	0.449331	0.560055	0.0127185	0.758306	0.88117	-0.123127	0.0184922	0.0631534
ILMN_1656372	PES1	-0.114634	0.164755	0.331994	-0.452212	6.01061e-06	0.000407504	0.0339867	0.477329	0.690957	-0.364538	4.47743e-05	0.000605724
ILMN_1656373	BNC2	0.377363	0.000756025	0.0108997	-0.0095887	0.887758	0.920826	-0.17746	0.000685552	0.00970602	0.293201	0.00222503	0.0119623
ILMN_1656378	NMT2	0.0334973	0.418692	0.601205	0.155176	0.000499191	0.00719594	0.141795	0.0340556	0.140778	-0.0549746	0.384462	0.568761
ILMN_1656380	LOC652276	-0.0810873	0.0787972	0.206126	0.021907	0.535835	0.637322	0.0232801	0.459696	0.67795	-0.0913982	0.0410022	0.115817
ILMN_1656383	SOHLH1	0.0174399	0.667043	0.798026	0.0594697	0.149204	0.256821	-0.00449695	0.929341	0.968212	0.0949895	0.0508056	0.136067
ILMN_1656386	SEC24D	0.0666203	0.478772	0.653775	-0.15796	0.0464476	0.11883	-0.198818	0.000606839	0.00892731	0.1147	0.130044	0.271835
ILMN_1656393	PPP2R3A	0.0524944	0.41117	0.594767	0.0215408	0.596198	0.689269	-0.0120609	0.828039	0.918564	-0.182997	0.000516248	0.00379586
ILMN_1656395	MYOT	0.0237302	0.596281	0.747184	0.26125	1.33671e-05	0.000691613	0.0240025	0.336951	0.572383	0.180239	0.000108008	0.00115726
ILMN_1656399	TCEAL8	0.165089	0.00122483	0.0147996	-0.300441	0.0191821	0.0681331	-0.173699	0.000431513	0.00701648	-0.042299	0.617149	0.764221
ILMN_1656404	ZNF251	-0.00613649	0.881274	0.935685	0.0488592	0.180473	0.292806	0.0605266	0.114718	0.301907	-0.0675206	0.0583901	0.150922
ILMN_1656410	TRPC6	-0.0964939	0.000773254	0.0110453	0.0831825	0.0833774	0.173739	0.0856725	0.0284567	0.12553	0.236686	8.61937e-08	7.70153e-06
ILMN_1656413	ZMPSTE24	0.106717	0.0609445	0.17414	-0.379397	0.00102444	0.0114158	-0.305279	1.56588e-05	0.000627775	-0.00808121	0.943052	0.969958
ILMN_1656415	CDKN2C	0.374737	4.13079e-10	1.14659e-06	0.435505	1.58168e-06	0.000168096	0.468053	4.6282e-06	0.000247328	0.20113	0.000129215	0.00132004
ILMN_1656420	CLUHP3	-0.0689128	0.0502027	0.153593	-0.108144	0.0132754	0.0541212	0.087562	0.0668233	0.216306	-0.0109766	0.723255	0.837934
ILMN_1656422	GPR87	0.0430184	0.294727	0.483497	0.140611	0.00546519	0.0315273	-0.0928158	0.0538977	0.189217	0.0417056	0.366059	0.550699
ILMN_1656424	SNRPE	-0.153621	0.0150652	0.0711309	0.135631	0.00523918	0.0306879	-0.159136	0.00711497	0.0489123	0.0872976	0.0583636	0.150888
ILMN_1656427	GID4	0.00854155	0.830117	0.90492	-0.125404	0.0378812	0.104349	-0.0433027	0.44277	0.665189	-0.0664278	0.0256242	0.0813243
ILMN_1656434	IP6K1	-0.102347	4.4258e-05	0.00183737	-0.024225	0.520644	0.624257	0.0216451	0.586054	0.772401	0.124819	0.00397515	0.0188272
ILMN_1656448	LOC401357	-0.00189936	0.9366	0.966272	0.104015	0.0179267	0.0651903	0.0451721	0.311927	0.547842	0.00697003	0.883156	0.935711
ILMN_1656452	C16orf59	0.0812517	0.127567	0.282288	-0.200367	0.0503549	0.125447	0.270357	0.000430265	0.00700343	-0.1988	0.0175127	0.0605578
ILMN_1656463	C11orf73	-0.0471727	0.50851	0.678114	-0.115809	0.0627365	0.144421	-0.0908052	0.0246297	0.114458	0.16286	0.0162771	0.0571436
ILMN_1656477	ARSA	-0.171499	0.00528527	0.0368929	0.149756	0.067943	0.151995	-0.0552062	0.180192	0.39874	-0.0648637	0.278484	0.459612
ILMN_1656482	OSBPL2	0.26674	0.000351679	0.00678441	0.0606664	0.52765	0.630287	0.13289	0.0150124	0.082509	-0.0156335	0.858366	0.921565
ILMN_1656486	DNAJC10	-0.142612	0.0128741	0.0645339	0.0347664	0.661502	0.744422	-0.0880053	0.111526	0.296372	0.122293	0.0839205	0.197741
ILMN_1656487	FGA	-0.0360523	0.232135	0.415451	0.0318964	0.519149	0.622971	0.0543876	0.241346	0.474003	-0.0454873	0.22063	0.392414
ILMN_1656492	C6orf183	0.0420152	0.151188	0.314375	0.0977235	0.0798856	0.16888	-0.00190624	0.942441	0.974535	-0.0141609	0.69239	0.817275
ILMN_1656495	NOTO	0.00141208	0.962958	0.980707	0.0571959	0.15509	0.263621	-0.0831449	0.0219029	0.10583	-0.116407	0.0115296	0.0436256
ILMN_1656496	EPC2	-0.039348	0.393282	0.578087	0.0200411	0.3497	0.467687	0.010056	0.75574	0.879713	0.158953	5.26196e-05	0.000677479
ILMN_1656501	DUSP5	-0.955481	3.24278e-10	1.02011e-06	-0.806724	3.30217e-09	2.93999e-06	-0.66652	4.03432e-11	4.6431e-08	-0.674365	5.71909e-11	4.08889e-08
ILMN_1656504	ZNF304	-0.00715251	0.791365	0.88223	0.0413732	0.355445	0.473461	-0.109264	0.00427008	0.0345435	0.0751128	0.0257773	0.0817223
ILMN_1656521	RRP7A	0.242096	0.0640038	0.179676	-0.402256	1.33514e-06	0.000154228	-0.0939129	0.188261	0.409875	-0.156981	0.0801461	0.191186
ILMN_1656540	RUVBL1	-0.0536634	0.418498	0.601104	-0.394841	1.77601e-06	0.000179764	0.0364911	0.538635	0.737755	-0.225296	0.0075774	0.031408
ILMN_1656546	ARHGEF11	-0.0279776	0.14852	0.310634	0.0576475	0.262943	0.382156	-0.0324957	0.421385	0.647647	0.0411246	0.302348	0.485815
ILMN_1656553	LOC653160	-0.0852179	0.0179507	0.0796538	0.137539	0.0107925	0.0477379	-0.0129251	0.796025	0.902499	-0.0653351	0.1622	0.318361
ILMN_1656557	ARMC8	-0.0267622	0.425871	0.607153	0.0305411	0.552241	0.651481	-0.13262	0.0118583	0.0698313	-0.0860864	0.0147855	0.053068
ILMN_1656560	PARM1	-0.0223536	0.376757	0.563041	0.0767798	0.037015	0.102846	0.0171791	0.44024	0.662698	0.0891706	0.108925	0.239429
ILMN_1656563	PAX8	-0.0765321	0.0160406	0.0740468	0.04462	0.166946	0.277364	0.0608111	0.235673	0.467905	0.11179	0.00705844	0.0296747
ILMN_1656574	PCGF6	-0.137637	0.0286316	0.107155	-0.252967	8.63483e-05	0.00233383	-0.184375	0.00222418	0.0220952	-0.0995915	0.349885	0.534617
ILMN_1656576	ATCAY	-0.0227211	0.421717	0.60373	0.0542599	0.151386	0.259262	0.0954549	0.0102787	0.0632278	0.145933	0.0117326	0.0442298
ILMN_1656577	KCNH7	-0.0141561	0.661545	0.794503	0.0130786	0.79919	0.853527	-0.00602916	0.875752	0.942441	0.247239	1.31336e-06	5.05906e-05
ILMN_1656589	VEZF1	-0.0516937	0.0215579	0.089531	0.0514425	0.281076	0.400409	-0.0106067	0.835369	0.922369	-0.0360117	0.338221	0.523472
ILMN_1656593	AK5	0.019022	0.787204	0.87968	0.0975427	0.0388487	0.106067	0.211231	0.014947	0.082309	-0.0661801	0.18583	0.349283
ILMN_1656595	STAC3	-0.0221801	0.543816	0.705983	0.06002	0.151295	0.259143	0.0909204	0.0239378	0.112396	0.171305	2.32127e-05	0.000385818
ILMN_1656617	C12orf68	-0.01372	0.569026	0.725633	0.101415	0.0486226	0.122516	0.0394809	0.559162	0.752658	0.150232	0.000667852	0.00463781
ILMN_1656621	CHMP2A	0.157704	0.126132	0.280083	-0.213894	0.00683681	0.0361872	0.2546	7.37912e-05	0.00195837	-0.237121	0.000759484	0.00513583
ILMN_1656624	C6orf123	-0.0444322	0.0344816	0.120453	0.0632653	0.139839	0.245543	-0.0563951	0.0566785	0.195161	0.00466206	0.91576	0.954731
ILMN_1656625	RPS24	-0.146719	0.0627736	0.177375	-0.062742	0.453433	0.563813	-0.223435	0.00286947	0.0262816	0.0725296	0.417718	0.599419
ILMN_1656628	WDR4	-0.283872	3.36257e-05	0.00159788	-0.613189	2.28067e-07	4.6387e-05	-0.140994	0.00657775	0.0463526	-0.168715	0.11637	0.250864
ILMN_1656638	BHMT	-0.120095	0.00291799	0.0253762	0.12261	0.0156449	0.059925	0.0216748	0.522923	0.72655	0.0257321	0.57766	0.733907
ILMN_1656656	COX19	0.0082226	0.778914	0.874292	-0.0633816	0.0295115	0.0894708	0.138471	0.00825505	0.0542825	0.0598397	0.228098	0.401344
ILMN_1656662	RPL24	0.189952	0.00529942	0.0369502	-0.238558	0.0646954	0.147378	-0.17223	0.00931452	0.0591076	-0.0989112	0.30869	0.492366
ILMN_1656670	HLA-G	-0.0956156	0.521477	0.688614	0.0793558	0.430235	0.543038	0.0068662	0.866518	0.938335	0.0547908	0.430029	0.61026
ILMN_1656672	MYLK	-0.0107982	0.508854	0.678419	0.111754	0.00437036	0.0275929	0.0121892	0.761793	0.88332	-0.0302756	0.458158	0.635349
ILMN_1656676	ZYG11B	0.321134	0.00286206	0.02507	0.0258364	0.854517	0.895867	-0.00785725	0.888176	0.948346	0.183716	0.0992357	0.223324
ILMN_1656678	SUZ12P1	-0.0937865	0.000737033	0.0107142	0.0688929	0.0762523	0.163916	0.0220619	0.37222	0.605543	-0.0476397	0.321832	0.506717
ILMN_1656682	AZIN1	-0.0751871	0.0701686	0.190683	-0.338055	0.00143781	0.014038	-0.200849	0.00611145	0.0442925	-0.0412104	0.718351	0.834367
ILMN_1656684	CCR3	0.0125444	0.615186	0.760483	0.100983	0.100843	0.197299	-0.135502	0.00665349	0.0467757	0.178763	0.000950543	0.00612529
ILMN_1656691	FBXO4	0.0202215	0.710382	0.82843	0.0418658	0.170587	0.281629	0.140713	0.00334535	0.0292005	0.0405509	0.544412	0.70717
ILMN_1656706	LCE2D	0.00210742	0.932651	0.964107	0.0746714	0.122975	0.225316	0.135842	0.029125	0.12747	0.201925	3.67172e-06	0.000103871
ILMN_1656713	IGLL1	-0.0666408	0.068108	0.186904	0.160496	0.000129292	0.00304602	0.0585864	0.0155773	0.0845657	-0.0106031	0.825148	0.902221
ILMN_1656715	THSD7A	0.0287189	0.287285	0.475687	0.0738429	0.0325134	0.0949858	-0.0161903	0.609443	0.788489	0.00710814	0.874296	0.930865
ILMN_1656718	DEF8	0.134618	0.00624109	0.0407554	-0.127697	0.0178249	0.0649758	0.120637	0.0310337	0.132596	-0.373569	0.000123817	0.00127639
ILMN_1656720	PTPN11	-0.0441903	0.226035	0.40836	0.0158945	0.751171	0.816472	-0.0320853	0.425982	0.651081	-0.0390358	0.297185	0.480303
ILMN_1656724	OR14A16	-0.0203647	0.429912	0.610609	0.0702638	0.0371114	0.102986	-0.0553724	0.216835	0.445286	0.173797	0.00226819	0.0121251
ILMN_1656743	MIA2	-0.0851142	0.0252646	0.0989993	0.0984658	0.0169793	0.0631118	-0.0433113	0.306431	0.54275	-0.0297279	0.466835	0.64309
ILMN_1656761	TGIF1	-0.0412272	0.255107	0.440668	-0.000780404	0.985478	0.990452	-0.0449941	0.201053	0.426424	-0.0628824	0.0722404	0.177164
ILMN_1656772	LOC100288069	-0.0123252	0.74814	0.854223	0.0532217	0.324851	0.444338	0.0722492	0.0848247	0.250259	-0.0122086	0.754654	0.858234
ILMN_1656779	SPATA31D3	0.0154756	0.660733	0.793972	0.0169919	0.653553	0.737815	-0.0694436	0.062789	0.208093	0.0945674	0.0295772	0.0907568
ILMN_1656791	RPS6	-0.0806533	0.0215717	0.0895727	-0.310145	0.0154789	0.0595811	-0.0657002	0.282277	0.518422	-0.0823687	0.452281	0.630294
ILMN_1656792	FLYWCH1	0.00819672	0.77241	0.87017	0.133505	0.000120795	0.00290476	-0.0214372	0.634483	0.805427	0.073731	0.0321941	0.0967484
ILMN_1656798	TIMM17A	0.00152776	0.96758	0.983179	0.0243001	0.407987	0.522932	-0.0865085	0.0437801	0.165414	-0.0305578	0.204916	0.37286
ILMN_1656802	LOXL2	0.0291656	0.201676	0.378969	0.0720527	0.0515684	0.127308	0.0232437	0.597446	0.780349	0.227965	3.42137e-05	0.000502745
ILMN_1656807	RPL27	0.101808	0.0198845	0.0849286	-0.223779	0.0125724	0.0523476	-0.000543846	0.992094	0.996516	-0.135704	0.141758	0.289235
ILMN_1656812	NMRK2	0.0878912	0.0364513	0.12504	0.064693	0.232113	0.349615	-0.0503972	0.0873278	0.254867	0.418841	0.000259484	0.00223844
ILMN_1656818	GPR141	0.00101948	0.965317	0.98188	0.0673238	0.152245	0.260271	-0.0273585	0.34741	0.582491	-0.0125014	0.760562	0.861941
ILMN_1656822	DNM2	-0.00596234	0.923688	0.959177	0.0926957	0.0431886	0.11342	0.175717	0.000673007	0.00959432	-0.112717	0.0562987	0.146923
ILMN_1656826	SH3RF1	0.00206392	0.958492	0.978291	-0.0878688	0.00253263	0.0198089	-0.187617	0.000137209	0.00309339	0.0415149	0.266584	0.446534
ILMN_1656837	RBP1	-0.0107655	0.649015	0.786075	0.0825954	0.0312665	0.0926218	-0.0163776	0.558383	0.752103	0.0376007	0.39232	0.576624
ILMN_1656840	VPS13D	0.0198789	0.546953	0.708185	0.177232	0.000222597	0.00431718	0.225014	0.000198709	0.0040771	0.0481454	0.355096	0.539817
ILMN_1656842	LINC00452	-0.0837732	0.00535867	0.0372156	0.105156	0.0287568	0.088142	-0.0199503	0.653969	0.817648	-0.0717885	0.197348	0.363382
ILMN_1656849	SLC26A8	-0.0434577	0.0301962	0.110618	0.0679035	0.128373	0.23177	-0.0489399	0.158688	0.369869	0.15673	0.00869063	0.0349842
ILMN_1656867	PLA2G2C	-0.0249404	0.417036	0.599982	0.05722	0.177439	0.289296	-0.0642095	0.111538	0.296372	-0.0550099	0.196298	0.362206
ILMN_1656883	LOC643201	-0.0369299	0.324159	0.512835	0.0578163	0.0570917	0.135999	-0.107568	0.000776664	0.0106412	-0.0186755	0.639538	0.780678
ILMN_1656886	LIN37	0.0497682	0.171097	0.340456	0.0214737	0.536383	0.637828	0.0299913	0.305042	0.541559	0.170664	2.6982e-05	0.000428831
ILMN_1656902	HECTD3	-0.0404742	0.398532	0.582993	-0.0693045	0.210651	0.326051	-0.00388847	0.931248	0.969013	0.12585	0.0274759	0.0859023
ILMN_1656904	SLC1A4	-0.075892	0.0591588	0.170711	-0.00486867	0.970492	0.980444	0.0705148	0.108105	0.290846	-0.199874	0.128881	0.270134
ILMN_1656910	TRIM6	0.1366	0.000563632	0.00905245	0.0766607	0.0685844	0.152995	0.160576	0.003886	0.0324044	0.225728	4.50661e-05	0.000608799
ILMN_1656913	MDH1	0.310277	0.000141637	0.00386714	-0.194241	0.0417159	0.11093	0.0384906	0.575999	0.764523	-0.118584	0.314144	0.498469
ILMN_1656915	PSD3	-0.0916129	0.000884413	0.0120344	0.000214162	0.996149	0.997502	-0.11772	0.000216744	0.00431664	-0.135654	7.29674e-05	0.000867065
ILMN_1656920	CRIP1	-0.066807	0.00318869	0.0267874	0.0836783	0.0299917	0.0902939	-0.00475426	0.928976	0.968057	-0.0320411	0.351071	0.535682
ILMN_1656925	LOC401180	-0.0071554	0.785842	0.878707	0.150989	0.00774508	0.0390257	0.0399588	0.0689915	0.220488	0.0146606	0.695003	0.818997
ILMN_1656927	SEMA5A	0.121694	0.00510481	0.0362063	0.130862	0.000848958	0.0100957	-0.103747	0.189145	0.411205	0.171772	0.111612	0.243443
ILMN_1656933	NKPD1	-0.0674803	0.00309956	0.0263388	0.122531	0.00390351	0.0256575	0.0425344	0.175908	0.39325	0.0802628	0.0527892	0.140146
ILMN_1656934	REPS2	0.239056	5.40406e-05	0.00208847	0.257283	1.75786e-06	0.000179483	-0.0959606	0.0263495	0.119612	0.175771	8.23471e-05	0.00094612
ILMN_1656938	SLC37A2	-0.0384322	0.723658	0.837051	0.0189236	0.669915	0.751558	-0.0458844	0.412585	0.640499	-0.205228	0.000323029	0.00265553
ILMN_1656939	LOC400099	0.0193705	0.507797	0.677641	0.140854	0.000634962	0.00837628	-0.0754047	0.023892	0.112301	0.0998103	0.00638999	0.0274163
ILMN_1656940	ABLIM3	0.00670954	0.73855	0.847589	0.0391889	0.268675	0.387824	0.117271	0.0141422	0.0789458	0.136015	0.000670989	0.00465549
ILMN_1656942	PRICKLE3	-0.0151578	0.519106	0.686972	0.118563	0.0107131	0.0475335	-0.00116987	0.971373	0.988274	0.0862105	0.0313164	0.0947017
ILMN_1656949	SLFN14	-0.0434944	0.0462674	0.145479	0.0397412	0.27783	0.39732	-0.0138908	0.605801	0.786151	-0.0147903	0.636624	0.778583
ILMN_1656951	APCDD1	-0.112661	0.0967569	0.234751	0.0384398	0.276539	0.39599	0.157648	0.00019991	0.0040907	0.0636741	0.197194	0.363193
ILMN_1656955	PCDHGC3	0.0358985	0.0360265	0.124068	0.0933937	0.038655	0.105726	0.0201759	0.736397	0.86816	0.0883593	0.0146719	0.0527605
ILMN_1656962	RPS15	-0.0473916	0.545564	0.707166	-0.232022	0.00528588	0.0308503	0.129571	0.058053	0.19803	-0.250365	0.00521664	0.0233258
ILMN_1656977	HIBCH	0.370626	5.42927e-07	0.000135065	-0.0866549	0.250113	0.368397	-0.0889061	0.192644	0.416053	-0.102483	0.368119	0.552733
ILMN_1656979	ABO	-0.00387477	0.855686	0.920111	0.103248	0.0234433	0.0773308	0.0857665	0.0217054	0.105313	0.256027	1.53825e-05	0.000290463
ILMN_1656981	LOC100505679	0.0134921	0.576242	0.731298	0.0371803	0.248731	0.366892	0.067532	0.0467962	0.172986	0.0760115	0.0210702	0.0699379
ILMN_1656988	FAM90A27P	-0.0338141	0.115467	0.264041	-0.0265778	0.629185	0.71736	0.0126323	0.706075	0.849599	-0.09309	0.00465219	0.0212798
ILMN_1656992	NLRP10	-0.0339298	0.144325	0.30485	0.158546	0.000326272	0.00551207	-0.00983787	0.793459	0.901085	0.185465	3.98252e-05	0.000557079
ILMN_1656998	CHMP4B	-0.0203689	0.585401	0.73871	0.0752249	0.0799215	0.168922	0.06419	0.00903928	0.0579186	-0.072412	0.0322402	0.0968216
ILMN_1657002	OR51B5	-0.028472	0.189069	0.363522	0.141464	0.0148838	0.0581916	0.0642117	0.0246675	0.114545	0.032348	0.334671	0.520163
ILMN_1657009	NFASC	-0.0500487	0.168385	0.336892	0.0494933	0.338385	0.457309	-0.0471716	0.0806908	0.242798	-0.0541384	0.120823	0.257615
ILMN_1657011	LOC100289019	-0.108574	0.0129957	0.0649124	0.00871519	0.762301	0.8253	0.0177158	0.758803	0.881492	-0.0543284	0.109337	0.239968
ILMN_1657022	NUS1	-0.0692602	0.303382	0.492613	-0.205238	0.0101247	0.0459025	0.0266644	0.583819	0.770652	0.0482658	0.141241	0.288467
ILMN_1657039	FILIP1	0.0344105	0.225306	0.407494	0.0990577	0.019916	0.0697422	0.0573222	0.0217812	0.105532	0.139899	5.90408e-05	0.000738393
ILMN_1657044	STARD6	-0.0575657	0.00091806	0.0123245	0.0325873	0.323791	0.443324	-0.0776175	0.0296088	0.128805	-0.0265485	0.517648	0.686092
ILMN_1657045	ABR	-0.0125989	0.492307	0.665205	-0.00363373	0.929902	0.951271	-0.0121787	0.725402	0.861836	0.0409628	0.241834	0.417591
ILMN_1657050	ARSK	0.0908753	0.0740369	0.19759	-0.0604097	0.247043	0.364996	0.0596753	0.232122	0.463605	0.0735661	0.0448139	0.123982
ILMN_1657058	PPIL6	-0.0638809	0.102159	0.243329	0.000224915	0.995363	0.996926	0.0152966	0.666669	0.8252	0.107697	0.0150576	0.0537923
ILMN_1657064	C6orf70	0.0949514	0.108027	0.252486	0.0848822	0.0237548	0.0780256	0.155235	0.000268218	0.00498677	-0.0381121	0.407471	0.590376
ILMN_1657074	MUC3A	-0.00212018	0.934226	0.965235	0.112706	0.0123501	0.0518381	-0.0309622	0.601232	0.782902	0.046913	0.156285	0.310053
ILMN_1657077	SOCS6	0.0360218	0.40032	0.584555	0.092745	0.102481	0.199394	0.0502366	0.213325	0.441382	0.0627087	0.219567	0.391162
ILMN_1657087	ZNF385B	-0.0990124	6.34031e-05	0.00229962	0.202506	0.00326342	0.0230629	0.0170346	0.662218	0.822492	-0.0927986	0.0572081	0.148576
ILMN_1657095	STARD3	0.132671	0.0346191	0.120782	-0.0455789	0.349152	0.46719	-0.0691366	0.176446	0.394035	-0.0500859	0.402042	0.585331
ILMN_1657111	AHNAK2	0.159228	0.242963	0.427644	0.120124	0.00853108	0.0414446	0.0460469	0.373868	0.606894	0.0831635	0.0502654	0.135026
ILMN_1657125	GAGE1	-0.0616209	0.0116527	0.0606167	0.0620187	0.0387073	0.105822	-0.0791391	0.0521977	0.185485	0.045585	0.210968	0.380425
ILMN_1657129	SKAP2	0.481444	0.000666435	0.0100555	-0.0198967	0.622586	0.7119	0.0536425	0.3984	0.628712	-0.0676128	0.437136	0.616839
ILMN_1657139	ADAT1	0.20307	0.000309605	0.00623265	-0.100253	0.0501199	0.125053	0.0879709	0.0624145	0.207376	-0.239643	0.00298153	0.0150502
ILMN_1657141	FMR1NB	-0.0555028	0.0112685	0.0593248	0.0528452	0.281658	0.400984	0.122329	0.0329614	0.137715	0.229081	2.5892e-05	0.000415849
ILMN_1657144	IBA57	0.00852211	0.814033	0.895149	0.037821	0.356639	0.474704	0.0398927	0.350471	0.58602	-0.0865315	0.0354064	0.104022
ILMN_1657145	MEOX1	-0.00897147	0.785437	0.878486	0.113473	0.00149189	0.0143965	-0.101923	0.0236227	0.111457	0.057293	0.243638	0.419612
ILMN_1657148	CIRBP-AS1	-0.105811	0.000151436	0.00401225	0.0218988	0.45889	0.568583	-0.0826258	0.0400866	0.156263	0.0346813	0.497104	0.668877
ILMN_1657149	C8orf46	0.15935	0.00659193	0.042271	0.268734	1.58781e-05	0.000765312	0.0532531	0.276524	0.512523	0.200212	0.000168828	0.00160389
ILMN_1657153	ACTR3	0.0146568	0.576959	0.731815	-0.392233	0.00370626	0.0248773	-0.296875	0.000181519	0.00380851	0.321347	0.00921129	0.0365839
ILMN_1657158	RNF168	0.0301948	0.296652	0.485372	0.0511229	0.160246	0.26966	-0.0193931	0.605841	0.786178	-0.0516108	0.11992	0.256188
ILMN_1657191	KRTAP10-5	-0.0046846	0.822434	0.900586	0.0790345	0.0641927	0.146604	-0.0274623	0.574117	0.76314	0.0535231	0.23056	0.404575
ILMN_1657194	TSNAXIP1	0.0576073	0.110294	0.255999	0.122108	0.00361585	0.0245321	0.0399098	0.426081	0.651126	0.146595	0.000504092	0.00372306
ILMN_1657199	NFASC	-0.0628723	0.203558	0.381261	0.0814824	0.035156	0.0994594	0.0661711	0.0726045	0.227368	-0.130498	0.00264782	0.0137179
ILMN_1657204	SAE1	0.139026	0.0593057	0.170909	-0.171998	0.0582061	0.137693	0.135546	0.072319	0.226715	-0.27194	0.032241	0.0968216
ILMN_1657234	CCL20	-0.279704	0.00068423	0.0102044	-1.14148	2.49839e-12	3.73859e-08	-0.426876	2.02672e-05	0.000759609	-0.33434	3.22713e-11	2.58099e-08
ILMN_1657235	PALM3	-0.00842786	0.683334	0.809346	0.0790781	0.0428784	0.112864	0.0884739	0.0202378	0.10066	-0.042873	0.35431	0.539071
ILMN_1657237	NUBP2	0.186026	0.000784863	0.0111418	0.105253	0.0686283	0.153042	0.140388	0.031928	0.13495	-0.121087	0.0817588	0.194033
ILMN_1657248	EREG	-0.0623182	0.0459916	0.144998	0.0819034	0.0499598	0.124773	-0.00425069	0.911119	0.959345	0.0213869	0.584968	0.739846
ILMN_1657254	SGCD	0.0764738	0.0575295	0.16754	0.134318	0.0150981	0.0587187	-0.075319	0.158236	0.369381	0.200192	1.34589e-05	0.000265254
ILMN_1657266	LINC00461	-0.0222247	0.56957	0.726072	0.111348	0.0385122	0.105466	-0.0130079	0.809863	0.909145	0.0155263	0.701472	0.823453
ILMN_1657273	LOC100129345	-0.070093	0.0128734	0.0645339	0.0980213	0.00942932	0.043997	-0.00243456	0.941613	0.974041	0.0663001	0.119763	0.255944
ILMN_1657278	DVL1	-0.093319	0.000652633	0.00992452	0.0298489	0.456923	0.566719	0.0525	0.132857	0.33177	-0.0158013	0.56923	0.727348
ILMN_1657279	HP1BP3	-0.0500149	0.0647023	0.180893	0.0211051	0.557076	0.655579	-0.0427693	0.180335	0.398947	0.01926	0.568519	0.726814
ILMN_1657283	ALKBH5	0.108315	0.165852	0.333451	-0.258982	0.0340062	0.0976243	0.0699396	0.389608	0.620798	-0.024497	0.844402	0.912846
ILMN_1657288	GUSBP4	0.254576	8.66564e-05	0.00279485	-0.114173	0.0156288	0.0599043	0.0555521	0.396101	0.626961	0.0190713	0.740875	0.849959
ILMN_1657295	CPA6	0.0549855	0.107769	0.252104	0.0340821	0.249832	0.368102	-0.053854	0.0697822	0.221888	-0.099494	0.0210768	0.0699452
ILMN_1657302	SULT1A1	-0.0423517	0.131558	0.287586	0.0901801	0.0659539	0.149114	0.0269828	0.339752	0.5752	-0.0132389	0.698228	0.821511
ILMN_1657312	CBWD2	-0.0444838	0.0866521	0.219206	0.043619	0.32142	0.440973	0.120567	0.03121	0.133048	0.0846754	0.0363323	0.105972
ILMN_1657316	IGSF1	-0.0669466	0.0104992	0.0566157	0.0651109	0.0829105	0.173134	-0.0198471	0.65021	0.81541	0.17506	0.0001936	0.00178555
ILMN_1657317	POLR2J	-0.0374668	0.303013	0.492144	-0.0867759	0.238843	0.356938	0.157271	0.000543585	0.00824763	-0.219866	0.00155926	0.00904445
ILMN_1657332	CCDC85B	-0.0323288	0.380479	0.566583	-0.0450686	0.207327	0.322354	0.142386	0.0676478	0.217816	-0.43087	5.92724e-11	4.15886e-08
ILMN_1657340	ZNF607	-0.00136801	0.956557	0.977219	0.0851635	0.047491	0.120533	0.0656948	0.0221767	0.106792	0.204874	7.52405e-05	0.000887816
ILMN_1657344	PLAG1	-0.0218545	0.38042	0.566553	0.15951	0.000611211	0.00817263	-0.0266276	0.484717	0.696842	-0.00307951	0.926194	0.960154
ILMN_1657347	PODXL2	0.0077417	0.824335	0.901625	0.0904771	0.429922	0.542818	0.237699	0.000144696	0.00321678	-0.158263	0.0306245	0.0931949
ILMN_1657349	EPHA6	-0.0276477	0.340479	0.529003	0.0456963	0.328112	0.4475	0.00238071	0.944785	0.975557	-0.0763158	0.0402392	0.114232
ILMN_1657358	CD200R1L	-0.0342879	0.444451	0.624001	0.0814076	0.0453931	0.117096	0.0202482	0.615384	0.792526	-0.0148706	0.682953	0.810721
ILMN_1657361	CBX7	0.0179126	0.791165	0.882153	0.13808	0.0102114	0.046137	0.100253	0.00439446	0.0352471	-0.177734	0.000769863	0.00518742
ILMN_1657373	LEPREL1	0.0650889	0.239779	0.424064	-0.241431	8.13321e-05	0.00224781	-0.105234	0.0346886	0.142199	-0.318177	0.0354707	0.104154
ILMN_1657378	FLJ42842	-0.0247605	0.30727	0.496428	0.0761495	0.147936	0.255346	0.0409015	0.333149	0.569082	-0.00426158	0.925847	0.959911
ILMN_1657381	RASSF6	-0.033706	0.238987	0.42327	0.0904159	0.0227785	0.0759879	-0.0147025	0.798586	0.904043	0.1932	2.52554e-05	0.000409569
ILMN_1657395	HMGCR	0.141484	0.0219833	0.0905767	-0.00900556	0.942871	0.960727	0.100542	0.111406	0.296265	-0.256438	0.0727813	0.178083
ILMN_1657399	RFX6	0.0337907	0.0776153	0.20409	0.03499	0.430698	0.543448	-0.0599279	0.0791831	0.239991	-0.0782765	0.0262079	0.0828035
ILMN_1657405	SPPL3	0.012689	0.746512	0.853252	0.131577	0.00252627	0.0197723	0.0332827	0.297056	0.533321	-0.222301	6.05197e-08	5.9371e-06
ILMN_1657406	NUP50	-0.0315032	0.467078	0.643373	-0.00712511	0.870289	0.907671	0.0772865	0.0674449	0.21746	0.160182	0.000408078	0.00315414
ILMN_1657421	YWHAE	-0.0262233	0.395156	0.579885	0.0156469	0.761196	0.8245	-0.0944069	0.0832319	0.247199	-0.0829323	0.0705447	0.174031
ILMN_1657423	SPG21	0.431269	0.000823614	0.0115186	-0.0314206	0.680034	0.759371	0.166208	0.0469191	0.173251	0.13235	0.229417	0.403199
ILMN_1657429	SMAGP	-0.0927026	0.0422797	0.137485	0.0235301	0.481768	0.589431	0.0116349	0.786974	0.897522	0.048646	0.182835	0.34536
ILMN_1657435	MT1M	-0.0318545	0.0622256	0.176414	0.0364061	0.512602	0.617496	-0.0987303	0.00163092	0.0178806	0.106872	0.0335412	0.0999123
ILMN_1657436	FGFR1OP2	0.173274	0.000652379	0.00992386	-0.0288525	0.55748	0.655907	-0.0376825	0.612326	0.790377	0.185118	0.0189462	0.0643035
ILMN_1657440	KCNC2	-0.0674163	0.0427225	0.138353	0.0494513	0.255425	0.373985	0.0756517	0.0396307	0.155082	0.0254605	0.568427	0.726794
ILMN_1657442	ADARB1	0.0207399	0.425827	0.607135	-0.00426852	0.90351	0.932192	-0.0645284	0.0437044	0.165237	0.137273	6.52825e-05	0.000797433
ILMN_1657446	NTPCR	0.166142	0.0052675	0.0368233	-0.0360225	0.715628	0.788482	0.119786	0.145165	0.350378	-0.0734952	0.398062	0.581924
ILMN_1657451	SRPK2	0.680443	0.000109476	0.00329244	0.371022	2.61688e-05	0.00106085	0.2276	0.00171712	0.0185583	0.443776	4.63044e-05	0.000621081
ILMN_1657455	CEACAM4	0.00702058	0.858404	0.921774	-0.0368997	0.425618	0.53897	0.0757435	0.109869	0.293734	-0.0067704	0.838116	0.909447
ILMN_1657470	YTHDF3	0.174664	0.0104332	0.0564383	-0.272603	0.0485348	0.122386	-0.0555404	0.212971	0.440843	0.0691705	0.425925	0.606663
ILMN_1657475	GALT	0.280982	0.00451789	0.0334682	-0.0744399	0.344275	0.462961	0.268228	0.000119308	0.00279532	-0.0712053	0.342701	0.527824
ILMN_1657476	C7orf72	0.00110429	0.968443	0.983538	0.0205215	0.569062	0.666046	-0.0604795	0.0142467	0.0793697	0.0859916	0.0309499	0.0938944
ILMN_1657478	MAGEL2	0.00228186	0.930277	0.962737	-0.0455083	0.241656	0.359523	0.0219267	0.644123	0.811655	-0.154016	0.00145462	0.00856065
ILMN_1657483	SEC23B	0.094505	0.0115235	0.0601502	-0.450543	1.73511e-05	0.000813862	-0.0923135	0.160696	0.372562	-0.120845	0.308391	0.492074
ILMN_1657486	OR2AG2	-0.00764242	0.871939	0.930569	0.100848	0.00908991	0.0431032	-0.0432944	0.319233	0.555547	-0.0419645	0.289725	0.472222
ILMN_1657495	MLEC	0.120058	0.0612496	0.174676	-0.166291	0.300408	0.419753	0.0824765	0.193484	0.417048	-0.206681	0.112391	0.244633
ILMN_1657497	KIAA0319	-0.0809429	0.0265137	0.102055	0.0463006	0.288517	0.407822	-0.0127961	0.695912	0.843595	0.135142	0.00100366	0.00639394
ILMN_1657505	HR	-0.0737396	0.000854028	0.0117696	-0.0953998	0.00050801	0.00727503	-0.0496011	0.297261	0.533585	0.0453978	0.190767	0.355371
ILMN_1657509	TSEN54	-0.093227	0.000242608	0.00536705	0.145542	0.000903774	0.0105234	-0.051477	0.187042	0.408427	-0.128526	0.00453224	0.020816
ILMN_1657515	RPS6KA5	0.153985	0.131173	0.287056	-0.216575	0.0191649	0.0680924	-0.276055	0.000113399	0.00268757	-0.191437	0.0210943	0.0699884
ILMN_1657527	CLEC12B	-0.073203	0.000757598	0.0109157	0.0918294	0.0644281	0.146975	0.0482453	0.236207	0.468454	0.197223	6.08762e-05	0.000756723
ILMN_1657529	CYP2B6	-0.0380169	0.0905262	0.225474	0.108897	0.00612679	0.0338967	0.047308	0.238025	0.470379	0.0158667	0.680901	0.809302
ILMN_1657547	CCDC34	0.459366	0.00380652	0.0300616	-0.0642429	0.373685	0.491158	-0.0622727	0.552543	0.74838	0.205624	0.147171	0.29708
ILMN_1657550	MVD	-0.140605	0.0467229	0.146415	-0.1105	0.0509469	0.126388	0.028968	0.428639	0.653552	-0.287083	4.15929e-06	0.000112796
ILMN_1657554	TSPYL2	-0.101838	0.0294067	0.108815	0.0414865	0.278091	0.397546	0.144732	0.00212912	0.0214441	0.0606623	0.329113	0.514541
ILMN_1657571	ASNA1	-0.0173062	0.802489	0.888169	-0.0460334	0.148143	0.255555	0.0345562	0.465139	0.682266	0.0951403	0.0247312	0.079075
ILMN_1657572	GRIN1	0.0105245	0.671728	0.801416	0.0948842	0.00722218	0.0373999	-0.0191015	0.440334	0.662724	-0.0906605	0.0247043	0.0790319
ILMN_1657591	SCN3A	-0.0209008	0.389396	0.5745	-0.00202414	0.969314	0.979674	-0.00951425	0.788654	0.898546	0.228833	2.1022e-05	0.000362031
ILMN_1657600	NCAPH	0.0479794	0.143037	0.303217	-0.0162215	0.593085	0.686468	-0.039875	0.254571	0.488868	0.0521417	0.16831	0.326684
ILMN_1657606	ZFHX4	0.0311819	0.35412	0.541473	0.11285	0.00130359	0.0132171	-0.0137238	0.690157	0.83986	0.23809	1.57517e-06	5.71751e-05
ILMN_1657607	NRG1	-0.0465377	0.0477469	0.148695	0.121693	0.0139528	0.0559047	-0.0113181	0.725057	0.861578	0.0478403	0.274956	0.455893
ILMN_1657611	SH3RF3	-0.0724085	0.00185105	0.0191379	0.136193	0.000707857	0.00894288	0.0412488	0.280419	0.516586	0.031144	0.339684	0.524877
ILMN_1657612	RPL6	0.173518	0.0370768	0.126348	-0.118108	0.313092	0.432566	-0.00737171	0.923067	0.96508	-0.123047	0.310149	0.493896
ILMN_1657618	WTAP	-0.0468294	0.0851724	0.216648	0.0695044	0.0953835	0.19011	-0.0350409	0.482837	0.695387	0.15816	0.000601655	0.00427693
ILMN_1657619	DNAJB14	0.1522	0.026073	0.101044	0.0290693	0.470004	0.578783	-0.1974	0.000191088	0.00396695	0.00347008	0.944842	0.970658
ILMN_1657624	NSFL1C	0.0639261	0.184876	0.358456	-0.0239053	0.7085	0.782823	-0.0295434	0.673694	0.829582	-0.192558	0.0418681	0.117653
ILMN_1657627	CBFA2T3	-0.0234293	0.384381	0.569941	0.118812	0.00168975	0.0154892	0.000544898	0.982913	0.993141	-0.00663931	0.816112	0.896872
ILMN_1657631	STAP2	-0.157541	9.47436e-06	0.000735307	0.0674291	0.0559434	0.134286	-0.051694	0.0459426	0.170916	-0.154974	0.00155029	0.00900461
ILMN_1657632	ZMYM6NB	0.340916	3.07294e-05	0.00152854	-0.23794	0.0263228	0.0832322	0.110307	0.0707687	0.223591	0.00442779	0.968637	0.983603
ILMN_1657634	FANCD2	-0.0693484	0.000610156	0.00952098	-0.00758451	0.8395	0.884526	-0.0885944	0.0322924	0.135894	0.184609	1.57294e-06	5.71751e-05
ILMN_1657639	EDEM3	0.0366884	0.410453	0.594057	0.0189983	0.717946	0.790612	0.106873	0.0467143	0.172786	0.0485948	0.28921	0.471615
ILMN_1657643	KCNIP2	-0.0142014	0.587106	0.739931	0.0886433	0.0372955	0.103254	0.110132	0.0249918	0.115606	0.119912	0.00922289	0.0366238
ILMN_1657656	NDOR1	-0.0445101	0.216711	0.397364	0.116955	0.00121706	0.0126592	0.0225136	0.688184	0.838715	-0.0347198	0.407657	0.590572
ILMN_1657662	ERI2	0.0136731	0.432943	0.613342	0.0461975	0.205997	0.32094	-0.0777255	0.0424677	0.162182	0.0198187	0.600297	0.751797
ILMN_1657665	ZNF644	0.0436054	0.177626	0.349089	0.0687805	0.0407321	0.109253	0.00592302	0.89787	0.952599	0.0720496	0.116427	0.250928
ILMN_1657673	C9orf69	-0.174604	0.000712903	0.0104634	0.109985	0.0454099	0.117123	0.000598718	0.983656	0.993552	-0.123779	0.00308719	0.0154595
ILMN_1657679	VAV3	0.0136676	0.774682	0.871708	-0.025947	0.38112	0.498086	-0.0254583	0.626393	0.800346	0.0212918	0.785235	0.87823
ILMN_1657680	CCDC69	-0.0256048	0.441771	0.621393	0.110637	0.0114902	0.0495876	0.0506889	0.261252	0.496352	0.112931	0.000695458	0.00479555
ILMN_1657682	GFM1	0.0712688	0.120384	0.271514	-0.35816	0.00650509	0.0351168	-0.243334	0.00019754	0.00406158	-0.0463863	0.61838	0.765053
ILMN_1657683	C1orf198	0.2762	0.000130954	0.00367215	0.214278	0.00262687	0.0202937	0.308798	0.000250541	0.00476321	0.0699737	0.48949	0.662695
ILMN_1657697	SAR1A	-0.0362636	0.652354	0.788368	-0.0194624	0.830935	0.877795	-0.230496	0.000937421	0.0121456	0.0958408	0.314408	0.498738
ILMN_1657701	RBM14	0.129291	0.0920641	0.22784	-0.224212	0.000206727	0.00412292	-0.0399296	0.551332	0.74743	0.0450813	0.453231	0.631023
ILMN_1657708	MGLL	-0.169803	0.00338684	0.0278375	-0.272175	0.00050571	0.00725096	-0.130132	0.0981463	0.274329	-0.288323	0.00210123	0.0114374
ILMN_1657709	TRIM34	-0.0917185	0.00519297	0.0365623	0.111102	0.0515424	0.12725	0.0858294	0.078854	0.239362	0.207858	3.56869e-05	0.000515918
ILMN_1657722	RPS3A	-0.0358829	0.732757	0.843147	-0.20957	0.104103	0.201547	-0.0622845	0.429381	0.653996	0.0585104	0.492722	0.665676
ILMN_1657729	ZNF254	-0.0091552	0.750798	0.855953	0.17464	0.00348456	0.0240003	-0.0195123	0.676749	0.831345	0.107194	0.040427	0.1146
ILMN_1657744	FAM219B	0.0679018	0.0538113	0.160617	-0.247896	0.00170732	0.0155798	0.0465211	0.286248	0.522663	-0.122496	0.170984	0.330084
ILMN_1657746	BPHL	0.273817	0.000210117	0.00488655	-0.0133623	0.878776	0.914272	0.0802333	0.207988	0.435187	-0.00729774	0.921107	0.957489
ILMN_1657749	CYP27C1	-0.0838092	0.0376927	0.127681	0.00119672	0.975044	0.983427	-0.118121	0.0208922	0.102766	-0.121953	0.00104892	0.00663212
ILMN_1657750	CNNM1	-0.0612897	0.0271263	0.103577	0.0992363	0.00984146	0.0450801	0.0554168	0.196183	0.420404	0.118759	0.000146089	0.00144366
ILMN_1657754	RPAP2	0.0877	0.0732395	0.196116	-0.0377959	0.365909	0.483822	0.0162766	0.648571	0.814329	0.145433	6.33595e-05	0.000779188
ILMN_1657760	SYT17	-0.0506708	0.0339478	0.119224	0.0100117	0.819857	0.869674	-0.0126697	0.731487	0.865262	0.156078	0.000398006	0.00309759
ILMN_1657766	TRIM29	-0.0406109	0.0217367	0.0900202	0.14265	0.00120376	0.0125768	-0.0276621	0.535598	0.735479	0.222782	2.11829e-07	1.45074e-05
ILMN_1657769	EIF5	-0.0193617	0.420336	0.602577	0.0811861	0.0432248	0.113446	0.00737907	0.82146	0.91546	-0.0218003	0.569479	0.727549
ILMN_1657771	CRTC2	-0.13613	0.0106619	0.0572359	0.0587145	0.429682	0.542662	-0.0239573	0.588014	0.773705	-0.0184423	0.703041	0.824486
ILMN_1657790	SRSF11	-0.00230941	0.966494	0.982511	-0.0625038	0.542684	0.643376	-0.109317	0.0157533	0.085198	0.33137	4.96307e-05	0.000648552
ILMN_1657796	STMN1	0.200554	0.0896451	0.224122	-0.123652	0.29791	0.417446	0.129731	0.0859875	0.252473	-0.0338333	0.786327	0.878881
ILMN_1657797	FIBP	-0.127438	0.167923	0.336281	-0.238608	0.0156783	0.0599742	0.112697	0.0103075	0.063336	-0.298689	0.00123735	0.00753868
ILMN_1657803	CFH	-0.0432534	0.200477	0.377581	0.0130577	0.796208	0.851441	-0.044979	0.347887	0.582925	0.0255958	0.604766	0.75503
ILMN_1657810	PPM1M	0.0864662	0.195319	0.371229	-0.0247811	0.82882	0.876463	0.0609898	0.343393	0.578682	0.171337	1.184e-05	0.000240595
ILMN_1657816	NFE4	0.0331358	0.310452	0.499283	0.0790526	0.0820932	0.172051	0.0594548	0.0552032	0.191873	0.0129696	0.719774	0.835317
ILMN_1657818	IQCB1	-0.0430836	0.191965	0.367058	0.0203179	0.554879	0.653711	-0.0400164	0.281825	0.518015	-0.0714	0.0285136	0.0883608
ILMN_1657823	PMEPA1	-0.185565	0.00829624	0.0489282	0.115457	0.0999852	0.19624	-0.16429	0.00273838	0.0254713	0.188578	2.34934e-05	0.000389387
ILMN_1657832	TOB2P1	0.0509437	0.00263827	0.0238264	0.161658	0.0156595	0.0599581	-0.0233871	0.497265	0.706931	0.03812	0.386054	0.5702
ILMN_1657836	PLEKHG2	-0.170786	0.0106651	0.0572459	0.0252799	0.329077	0.448492	0.0427502	0.250275	0.48441	-0.109578	0.000555181	0.00401368
ILMN_1657837	ZC3H8	0.00375358	0.923108	0.95883	-0.137939	0.0732077	0.159478	-0.00470791	0.915625	0.961856	-0.0645102	0.424181	0.604962
ILMN_1657838	KDM8	-0.0488814	0.0848096	0.216133	0.0649921	0.109905	0.20901	0.0385288	0.151872	0.360409	-0.0756792	0.0331587	0.0990102
ILMN_1657847	SUN3	-0.00642724	0.698487	0.820518	0.0548626	0.160905	0.270439	-0.057246	0.134039	0.333698	0.190028	0.000249304	0.00217891
ILMN_1657854	MITF	-0.00544314	0.873416	0.931598	0.0680282	0.111156	0.210487	0.0149704	0.726844	0.862637	0.0113809	0.782356	0.876056
ILMN_1657855	ACTL6B	-0.0381502	0.0785456	0.205617	-0.00580942	0.902685	0.931507	0.142997	0.0160652	0.0864488	0.0232137	0.538673	0.702767
ILMN_1657857	TMEM14C	0.295071	4.21047e-06	0.000464204	-0.155745	0.2215	0.338074	0.122553	0.0631654	0.208905	-0.13035	0.210009	0.379354
ILMN_1657860	MINOS1	0.058774	0.0641224	0.179922	-0.0084684	0.798876	0.853276	-0.00700054	0.848851	0.929346	-0.0716465	0.116945	0.251711
ILMN_1657862	AHCY	0.0369312	0.523213	0.690056	-0.206195	0.0590131	0.138913	0.0327762	0.567065	0.758171	-0.144141	0.224003	0.396556
ILMN_1657864	TMUB2	0.20086	5.94896e-07	0.000144698	-0.0118422	0.867612	0.905817	0.210041	0.000530126	0.00808502	0.0201065	0.739572	0.849062
ILMN_1657868	SIRT4	0.0883836	0.00280869	0.0247634	0.108919	0.00197174	0.0169534	0.0983711	0.000966448	0.0124018	0.241145	7.29354e-06	0.000171224
ILMN_1657870	ABL2	-0.0115416	0.527916	0.693759	-0.0848003	0.03373	0.0971274	0.0476234	0.32827	0.564623	-0.000148811	0.996352	0.997938
ILMN_1657871	RSAD2	0.000655305	0.980003	0.989345	0.0846894	0.0313131	0.0926843	-0.00823826	0.800508	0.905081	-0.113414	0.00551836	0.024379
ILMN_1657873	XPO4	-0.000610563	0.991808	0.995373	-0.274371	0.007049	0.0368514	-0.15288	0.0127903	0.0735749	-0.227538	0.0481403	0.130722
ILMN_1657884	NME2	0.0537966	0.315148	0.503919	-0.00950038	0.879768	0.91486	0.141515	0.0103331	0.0634386	-0.22652	0.0001307	0.00133204
ILMN_1657888	SALL1	-0.0293197	0.233011	0.416417	0.0730264	0.0111122	0.0486458	-0.162916	0.00157861	0.0175023	0.14454	0.0005423	0.00394049
ILMN_1657891	TNKS	0.0523436	0.131233	0.287115	0.0581835	0.0269099	0.0843271	-0.0707138	0.0314092	0.133535	-0.000894759	0.976319	0.987876
ILMN_1657892	TLR8	0.00325971	0.915712	0.954172	0.0690426	0.111298	0.210663	0.0274873	0.530462	0.731759	-0.0782232	0.0799058	0.190748
ILMN_1657893	TXNRD2	0.00454831	0.914421	0.953375	-0.0493383	0.455974	0.566052	0.184283	0.0105775	0.0644411	-0.206422	0.0183888	0.0628959
ILMN_1657898	MTFP1	-0.0725253	0.24194	0.426431	-0.208396	2.84395e-05	0.00111175	0.0257552	0.456005	0.674971	-0.101068	0.0471641	0.128718
ILMN_1657914	NFE4	7.75778e-05	0.99721	0.998462	0.12268	0.00713694	0.0371247	-0.0144985	0.651029	0.816025	-0.0228837	0.58645	0.740826
ILMN_1657932	MUC6	-0.0653823	0.0544196	0.161716	-0.023479	0.513208	0.617924	-0.140656	0.000754906	0.0104493	-0.0498605	0.19153	0.356363
ILMN_1657949	RHEB	0.153081	0.0555583	0.164053	-0.20806	0.0592188	0.139201	-0.0507055	0.484263	0.696589	-0.167781	0.176111	0.336961
ILMN_1657950	RPS26	0.0636671	0.20493	0.382852	-0.31329	0.00024389	0.00458869	0.0852268	0.206998	0.433847	0.169459	0.109506	0.240193
ILMN_1657955	FMNL3	0.0482011	0.0078182	0.0471405	-0.0334198	0.308264	0.427586	-0.0239579	0.595283	0.778796	0.155276	0.00841739	0.0341142
ILMN_1657958	FLJ31662	0.0092299	0.744786	0.852228	0.0555325	0.248005	0.366111	0.0285475	0.386406	0.617953	0.0308457	0.430814	0.610939
ILMN_1657962	KRTAP1-1	-0.020401	0.356356	0.54343	0.109959	0.0124784	0.0521187	-0.0200955	0.480415	0.693371	-0.147866	0.000190526	0.00176523
ILMN_1657968	MAP2K2	-0.112489	0.363138	0.550004	0.154375	0.141061	0.246985	0.170527	0.0446229	0.167458	-0.26998	0.0322208	0.0967732
ILMN_1657972	HHIPL1	-0.0678784	0.0362331	0.12458	0.111442	0.000807625	0.0097555	0.0100922	0.74686	0.874585	-0.0177276	0.64657	0.785361
ILMN_1657977	MSRB2	0.196702	0.0234856	0.0944124	-0.0487325	0.64254	0.728537	0.339561	1.6295e-05	0.000649417	-0.0502419	0.664352	0.798105
ILMN_1657983	TERF2IP	0.062872	0.455147	0.632868	-0.202501	0.0470652	0.119855	-0.00104594	0.986399	0.99428	-0.287627	0.000618313	0.00437033
ILMN_1657991	LOC391722	0.00456195	0.792577	0.88277	-0.00384716	0.928334	0.950017	0.142594	8.27185e-05	0.00212479	0.0417024	0.351064	0.535682
ILMN_1657993	ADNP	0.19684	6.78281e-05	0.00239746	-0.175847	0.0614182	0.142498	-0.0487246	0.335129	0.570665	0.0912959	0.302459	0.485909
ILMN_1658010	CENPI	0.125262	0.299058	0.487855	-0.0239909	0.629846	0.717922	0.0500526	0.224581	0.455055	0.0993811	0.0776094	0.186673
ILMN_1658015	MBNL2	-0.361173	0.00013642	0.00377996	0.0364282	0.743598	0.810556	-0.191533	0.00353562	0.0302786	0.00229829	0.981145	0.990317
ILMN_1658016	ZNF831	-0.107747	0.00349179	0.028413	0.0724987	0.0886447	0.181045	0.0265339	0.679363	0.832929	0.3299	1.02588e-06	4.25381e-05
ILMN_1658017	SPN	-0.021249	0.476101	0.651239	0.10134	0.00763967	0.0387197	-0.0869994	0.0224378	0.107588	0.138926	0.00123805	0.00754002
ILMN_1658027	RAD54L	-0.169346	0.0633171	0.178362	-0.00822344	0.845946	0.889485	-0.0347865	0.377852	0.610416	-0.116072	0.13192	0.274733
ILMN_1658040	CRABP1	-0.00268527	0.930612	0.962979	0.0791155	0.0360249	0.101047	-0.0368012	0.320967	0.557105	-0.117567	0.00398719	0.0188615
ILMN_1658044	EDNRB	0.0129132	0.727824	0.839969	0.0528443	0.0921236	0.185851	0.0170594	0.734268	0.867058	0.00856835	0.833762	0.90733
ILMN_1658053	DYNLRB1	0.333826	0.0148165	0.070514	-0.104577	0.0483574	0.12205	0.00120909	0.981808	0.992642	-0.226166	0.0161676	0.0568412
ILMN_1658067	HNRNPA3	0.00705059	0.756786	0.860327	0.145211	0.00241941	0.0192814	0.0280565	0.29017	0.526441	0.0631813	0.17741	0.338719
ILMN_1658071	ATP1B1	0.225432	0.000854623	0.0117743	0.270996	0.00059607	0.00804541	0.00456423	0.955554	0.980808	-0.0957694	0.302348	0.485815
ILMN_1658072	IGBP1	-0.00578881	0.851084	0.917406	0.136537	0.00199668	0.0170931	-0.0851524	0.0110013	0.0662903	0.0904055	0.0323449	0.0970902
ILMN_1658074	ZCCHC13	0.0338071	0.425301	0.60678	0.0911865	0.0362247	0.10133	0.0375206	0.103947	0.284213	0.171567	0.00143527	0.00847319
ILMN_1658080	ZNF573	0.0836424	0.00277507	0.024586	0.125778	0.000142228	0.00324858	-0.0335842	0.369183	0.602769	0.259494	1.774e-06	6.19611e-05
ILMN_1658081	FRMPD2	0.000614411	0.978483	0.988911	0.0124352	0.738807	0.806639	-0.0205343	0.572944	0.762336	0.237138	1.84708e-05	0.000329894
ILMN_1658083	ABT1	0.0797595	0.0163835	0.0751374	-0.030995	0.315951	0.435378	-0.049848	0.178005	0.396043	-0.00128645	0.977043	0.988078
ILMN_1658093	PCBP1-AS1	-0.0312067	0.25949	0.44537	0.00188918	0.947604	0.964063	-0.0266312	0.466144	0.683201	0.0917447	0.0129124	0.0476796
ILMN_1658094	ZNF365	-0.0133988	0.746013	0.852909	-0.20568	0.000675244	0.00869854	-0.00756054	0.849991	0.929882	-0.13613	0.00288021	0.0146406
ILMN_1658104	KBTBD6	-0.115521	0.000287068	0.00593858	-0.0480775	0.314821	0.43432	-0.0593675	0.169784	0.384926	0.0348492	0.563848	0.723233
ILMN_1658109	ADCY10P1	0.00668307	0.817419	0.897326	0.0747883	0.0740796	0.160776	0.00880062	0.843441	0.926323	0.00163489	0.965637	0.981854
ILMN_1658110	FAM210A	-0.302214	0.0386485	0.129715	-0.865958	1.27408e-11	8.58857e-08	-0.450133	3.21119e-05	0.00106629	-0.357764	2.27405e-06	7.33463e-05
ILMN_1658111	MGC34800	0.0193876	0.322217	0.510989	0.0346208	0.391934	0.507971	-0.0173718	0.607958	0.787493	0.0174714	0.672305	0.803144
ILMN_1658114	IFFO1	-0.0776972	0.0620548	0.17614	0.0929182	0.0103874	0.046619	-0.0362048	0.297973	0.534337	0.0441404	0.306263	0.490035
ILMN_1658121	CFP	-0.00821809	0.620077	0.764198	0.079699	0.011143	0.0487118	-0.0154149	0.517975	0.723084	-0.0304137	0.486169	0.659903
ILMN_1658143	RFC3	-0.0141548	0.903855	0.947512	-0.249843	0.017014	0.0631809	-0.176673	0.0530862	0.187401	-0.0654158	0.629671	0.773216
ILMN_1658144	TRIP11	0.277458	0.00280099	0.0247242	-0.0371407	0.621343	0.710806	0.136678	0.00735992	0.0500927	0.0596606	0.392425	0.576703
ILMN_1658145	ARHGAP35	-0.0700024	0.0798912	0.207943	0.0798268	0.072474	0.158524	-0.0162886	0.711066	0.85238	-0.102537	0.00334878	0.0164591
ILMN_1658152	MAP3K10	-0.0463451	0.38156	0.567583	0.0258609	0.601119	0.693216	-0.0606836	0.0856012	0.251824	0.0528978	0.430244	0.610419
ILMN_1658158	ZNF501	0.0241458	0.444222	0.623781	0.113997	0.0315688	0.0931956	-0.0408695	0.0859751	0.252468	0.201674	6.23285e-06	0.000152173
ILMN_1658173	ZNF418	-0.0616089	0.0130622	0.0651138	-0.00227256	0.938066	0.957381	0.0151828	0.665919	0.824916	-0.0330002	0.406087	0.589094
ILMN_1658175	GGA1	-0.00208803	0.946813	0.971561	0.0500411	0.29387	0.413258	0.0422637	0.364233	0.598447	0.064034	0.20214	0.369229
ILMN_1658176	ABCG1	0.0180226	0.450576	0.629055	0.0943017	0.00204909	0.0173613	-0.042652	0.169487	0.384538	-0.0745136	0.162577	0.318916
ILMN_1658182	MEX3C	-0.647245	3.16653e-05	0.0015516	-0.842111	2.64274e-06	0.00023136	-0.734899	8.9357e-12	1.50589e-08	-0.312567	0.00255484	0.0133299
ILMN_1658187	KAZN	-0.0717664	0.00263568	0.0238165	0.0889767	0.0471407	0.119974	0.00791436	0.775234	0.891517	0.00815339	0.830692	0.90543
ILMN_1658190	ZNF883	-0.073878	0.101199	0.24179	0.120566	0.0106286	0.0472919	-0.129001	0.000966545	0.0124018	0.0526562	0.181145	0.343406
ILMN_1658200	LOC100127983	-0.02211	0.238381	0.422638	0.132305	0.00128393	0.0130995	0.0329357	0.407544	0.636345	-0.0236812	0.514733	0.683843
ILMN_1658206	OSCP1	-0.0500512	0.216322	0.396919	0.05214	0.0331675	0.0961111	0.107341	0.0134288	0.0760338	0.253386	7.55727e-07	3.45883e-05
ILMN_1658207	MSLNL	-0.000706338	0.966972	0.98278	0.00766251	0.824732	0.873373	-0.00360634	0.923323	0.965172	0.119387	0.000695038	0.00479345
ILMN_1658210	C7orf60	-0.0134832	0.612243	0.758445	0.0880002	0.0325713	0.0950726	-0.011917	0.839396	0.924349	0.20571	0.00429006	0.0199679
ILMN_1658214	DRD2	-0.0336127	0.041013	0.13475	0.0193865	0.611489	0.702121	0.0134741	0.722717	0.86014	0.136659	0.00851567	0.0344297
ILMN_1658221	POLH	-0.096726	0.0292473	0.108455	0.184411	3.75912e-05	0.00132771	0.0512284	0.24306	0.476041	0.0655281	0.0337522	0.100395
ILMN_1658231	NACC1	-0.124167	0.0233256	0.0940189	-0.0501124	0.190099	0.303385	0.0270875	0.362503	0.596964	0.0989794	0.00124218	0.00755636
ILMN_1658232	KDM2B	0.00820337	0.605044	0.753602	0.0125964	0.634567	0.721821	-0.107471	0.0314927	0.133751	-0.104509	0.00158032	0.00913965
ILMN_1658237	KHDRBS2	-0.00789959	0.745549	0.852647	0.0867069	0.0591306	0.139078	0.0372645	0.305533	0.541923	-0.0434042	0.263601	0.443173
ILMN_1658243	PSD3	-0.037057	0.212117	0.391963	0.0212015	0.577592	0.673597	0.101926	0.00670606	0.0470192	0.0983268	0.00595221	0.0259304
ILMN_1658247	OAS1	-0.160399	0.0249094	0.0980072	-0.0866369	0.0141974	0.0565009	0.0508033	0.19314	0.416702	-0.206175	0.000490545	0.00364239
ILMN_1658254	LOC158696	-0.0118452	0.765719	0.865976	0.0823615	0.0078891	0.0394349	-0.0191501	0.577128	0.765594	-0.0252932	0.575449	0.732103
ILMN_1658257	ABCB5	-0.056364	0.0574749	0.167442	0.0160396	0.751922	0.817063	0.00287217	0.952797	0.979513	0.181849	3.88896e-05	0.000547587
ILMN_1658259	DRG1	0.154343	0.00665917	0.042555	-0.394393	0.0002653	0.00484845	-0.144418	0.0714786	0.225067	-0.256762	0.0511211	0.13671
ILMN_1658261	MAPKBP1	0.0554398	0.218236	0.399175	0.0647891	0.0205434	0.0710897	0.0454026	0.116286	0.304422	-0.0453529	0.254822	0.432776
ILMN_1658266	RPS3A	0.0111825	0.816648	0.896751	0.166189	0.000920134	0.0106254	0.0143101	0.772727	0.890093	0.0831814	0.0573549	0.1489
ILMN_1658271	LSS	-0.0190984	0.454287	0.632171	-0.0183971	0.585807	0.680531	0.1136	0.00152967	0.0171166	-0.145989	7.09892e-05	0.000849763
ILMN_1658277	L3MBTL1	0.113746	0.00587721	0.0392594	0.0430421	0.112909	0.212663	0.00772986	0.880816	0.944733	0.223808	1.42941e-06	5.3489e-05
ILMN_1658289	WDR54	0.131314	0.175984	0.346973	-0.220358	0.0990765	0.195057	0.112503	0.0913939	0.261967	-0.205018	0.0181863	0.062357
ILMN_1658290	METTL22	0.210654	0.00303224	0.026006	-0.169183	0.0248033	0.0801714	0.149451	0.0174091	0.0911036	-0.188187	0.0371045	0.107684
ILMN_1658299	CCR2	0.00560461	0.824452	0.90171	0.069386	0.00701426	0.0367268	-0.0204788	0.673472	0.829396	-0.00181404	0.949532	0.973149
ILMN_1658301	FAM83E	0.0101628	0.683751	0.809579	0.0478539	0.284521	0.40389	-0.0777947	0.0210365	0.103154	0.14349	0.000508595	0.00375044
ILMN_1658302	PIAS2	-0.18718	0.000971646	0.0127489	-0.254145	7.68083e-05	0.00217027	0.011804	0.690893	0.840302	0.0916266	0.146056	0.29536
ILMN_1658304	LOC643669	-0.0678858	0.00400759	0.0310906	0.112287	0.0135078	0.054773	0.0803453	0.0302694	0.13063	-0.0249886	0.551715	0.713488
ILMN_1658310	PCYT1A	-0.072056	0.0204627	0.0865985	0.0551859	0.179635	0.291938	0.0158777	0.709395	0.851532	0.239328	4.6201e-09	1.01399e-06
ILMN_1658318	C11orf93	0.0306867	0.398813	0.583175	0.0477184	0.347698	0.465891	0.0227056	0.686132	0.837079	0.113145	0.0128021	0.0473539
ILMN_1658327	BAZ1A	-0.0774833	0.132771	0.289353	-0.138403	3.71575e-05	0.0013193	-0.205221	0.000778477	0.0106608	-0.0436506	0.154088	0.307025
ILMN_1658333	ECM1	-0.0335815	0.754541	0.858786	0.0553753	0.616239	0.706234	0.156197	0.000514349	0.00791089	-0.536909	9.76786e-05	0.0010724
ILMN_1658337	AKIRIN1	0.319278	0.0219048	0.0903912	-0.425001	7.37334e-05	0.00210864	-0.0743654	0.201648	0.427163	0.27851	0.00527191	0.0235351
ILMN_1658351	FIS1	0.241858	0.000430779	0.00766808	-0.0367789	0.765654	0.82813	0.162194	0.00881136	0.0568837	-0.0619309	0.516169	0.68494
ILMN_1658356	PAMR1	-0.058158	0.087645	0.220818	0.0662155	0.151167	0.259009	0.0514801	0.31213	0.548017	0.216684	5.37751e-05	0.000687665
ILMN_1658369	TACR3	-0.0253942	0.410491	0.594075	-0.000331785	0.993596	0.995709	0.0704456	0.063058	0.208691	-0.0910152	0.00551152	0.0243536
ILMN_1658373	PAN2	0.281983	0.0129358	0.0647298	-0.095699	0.301656	0.421007	0.207593	0.00633357	0.045344	0.0606709	0.344183	0.529194
ILMN_1658375	GRIK1-AS1	-0.0598325	0.0139741	0.0679161	0.136371	0.00289602	0.0214735	-0.0305386	0.192173	0.415415	0.0673641	0.0793368	0.189808
ILMN_1658376	CCDC114	-0.129867	1.28902e-05	0.000881627	0.0178203	0.657859	0.741382	0.0350152	0.355181	0.590469	0.214339	1.98673e-07	1.38068e-05
ILMN_1658384	CRTAC1	0.0839708	0.0050971	0.0361897	-0.0108683	0.653803	0.737991	0.0185773	0.6517	0.816477	0.130008	0.364198	0.54891
ILMN_1658386	DAOA	-0.00241222	0.93484	0.965336	0.0676062	0.107237	0.205733	0.0348149	0.47126	0.686931	0.124196	0.0105598	0.040693
ILMN_1658396	SPEF2	0.0251615	0.364677	0.55138	0.00679568	0.828397	0.876135	-0.121276	0.00144784	0.0164387	-0.0900028	0.0243752	0.0782218
ILMN_1658398	FAM198A	-0.0313786	0.17751	0.348977	0.124245	0.00245826	0.0194747	-0.0358884	0.287402	0.523794	0.0104588	0.806227	0.890885
ILMN_1658399	KLRG1	0.0593122	0.239934	0.424194	0.030106	0.526568	0.629345	0.0126155	0.778965	0.893342	0.0078603	0.755758	0.858898
ILMN_1658405	HAVCR1P1	-0.078011	0.0497717	0.152902	0.00677197	0.876616	0.912568	-0.0372438	0.366074	0.600061	-0.0241225	0.585224	0.740007
ILMN_1658407	SLC43A3	-0.895891	4.90954e-09	6.43518e-06	-0.900787	2.02544e-08	9.27906e-06	-0.432639	6.14955e-10	3.51813e-07	-0.878689	1.54495e-13	3.3137e-10
ILMN_1658411	CHD4	0.0579138	0.191624	0.366628	0.0127351	0.929018	0.950531	-0.0144094	0.819909	0.91483	-0.148808	0.0914141	0.210551
ILMN_1658413	HYDIN	-0.0581737	0.00568171	0.038526	0.0377005	0.366882	0.48466	-0.00508463	0.910063	0.958918	-0.0927702	0.00824391	0.0335523
ILMN_1658416	MRPS18C	0.284183	0.000167934	0.00427422	-0.359517	0.00173739	0.0157144	-0.0675119	0.431011	0.655425	0.0483525	0.684515	0.811746
ILMN_1658420	DSCAM	-0.0410604	0.152191	0.315619	-0.0139138	0.674225	0.75494	-0.0703828	0.169143	0.384182	0.204421	1.69046e-09	5.11332e-07
ILMN_1658425	DAG1	0.0392235	0.4778	0.652862	0.113422	0.350776	0.468724	0.237953	0.000239316	0.00462055	-0.2434	0.0404203	0.114598
ILMN_1658426	WNT10A	-0.0125395	0.586181	0.7392	0.0748572	0.0808677	0.170295	-0.0451822	0.280031	0.516179	0.17336	0.00109992	0.00687065
ILMN_1658437	SFXN4	-0.00286108	0.963707	0.980996	-0.50207	1.31508e-05	0.000686855	-0.0616089	0.225035	0.45552	-0.323647	0.00857588	0.0346049
ILMN_1658439	TRAPPC13	0.245638	0.000693356	0.0102885	-0.0454392	0.281206	0.400534	0.0305721	0.376792	0.609561	0.157876	0.0169145	0.058934
ILMN_1658452	FAM53A	-0.0418807	0.17725	0.34872	-0.0138395	0.706409	0.781207	0.157026	0.000431302	0.00701547	0.0244767	0.408686	0.591527
ILMN_1658460	SRSF10	0.136209	0.119985	0.270958	-0.524029	0.000104779	0.00263973	-0.214077	0.00969304	0.0607235	-0.0948636	0.374682	0.559533
ILMN_1658464	GTF3A	0.224423	0.00526131	0.036791	-0.345851	0.0101622	0.0460154	-0.15819	0.0157855	0.0853331	-0.137623	0.248681	0.425411
ILMN_1658469	TP53TG1	0.0932496	0.0255867	0.0998478	0.166073	0.0389751	0.106265	0.195638	0.00597195	0.0435681	-0.0317607	0.465628	0.64203
ILMN_1658472	APH1A	0.278554	0.00348267	0.0283591	0.122161	0.181056	0.293455	0.108185	0.119761	0.310218	-0.0284015	0.772501	0.869292
ILMN_1658477	OTOGL	-0.0810098	0.00631852	0.0411244	0.0602648	0.174384	0.285955	0.0357096	0.412015	0.640163	-0.0139391	0.732408	0.844289
ILMN_1658483	IL1A	-0.0523242	0.02354	0.0945429	0.0161033	0.755479	0.819814	-0.819137	6.38118e-10	3.58463e-07	0.128689	0.00273913	0.0140996
ILMN_1658486	MRPL54	0.31471	0.000168282	0.0042774	-0.245921	0.00697467	0.0366292	0.128006	0.141131	0.344359	-0.0299502	0.751389	0.856256
ILMN_1658494	RGCC	0.135874	0.0454977	0.143981	0.0810987	0.0273695	0.0853363	0.0254354	0.375595	0.6085	0.0434947	0.196866	0.362759
ILMN_1658498	SLC44A3	0.243011	0.000599583	0.00942455	0.0628679	0.0160964	0.0610073	0.0748901	0.00183415	0.0193274	0.154099	0.000194064	0.00178756
ILMN_1658499	SYT13	-0.0094447	0.604893	0.753456	0.0811627	0.0709236	0.156314	0.0574714	0.136733	0.337943	0.0167346	0.632666	0.775358
ILMN_1658502	SCAND2P	-0.0224101	0.346406	0.534756	0.0284771	0.42944	0.54247	0.0289046	0.432577	0.656555	-0.0542152	0.268535	0.448643
ILMN_1658504	CHKA	0.224284	0.0124433	0.0631695	-0.245348	0.00314517	0.0225652	0.0414185	0.358213	0.593249	-0.201846	0.0387988	0.111274
ILMN_1658513	IQSEC2	0.0110378	0.586728	0.739633	0.10174	0.00426351	0.0271648	0.065393	0.0764856	0.234801	-0.0512978	0.0658548	0.165318
ILMN_1658519	SLC13A3	-0.0343217	0.0709147	0.191884	0.1089	0.00603223	0.0335308	-0.00492731	0.896029	0.951747	0.126067	0.0291052	0.089711
ILMN_1658526	RYK	0.0396232	0.398433	0.582901	-0.218376	0.00506864	0.0300621	-0.0401343	0.616186	0.793103	-0.0191822	0.796349	0.884795
ILMN_1658531	RPL7	-0.136255	0.0720788	0.194056	0.0856602	0.485997	0.593313	-0.195718	0.00174647	0.0187492	0.02979	0.76399	0.864083
ILMN_1658537	TXNDC2	-0.050044	0.0236956	0.0949655	0.111244	0.00733586	0.0377942	0.0978083	0.0173944	0.0910473	0.145186	0.00800205	0.0328056
ILMN_1658548	LOC401180	-0.032918	0.386032	0.571527	0.0996177	0.0181445	0.0656632	-0.0665487	0.0749349	0.23176	0.105077	0.0152894	0.0544581
ILMN_1658563	KRT40	-0.0427367	0.224973	0.407126	0.0870232	0.0325889	0.0950902	0.0663201	0.0873541	0.254867	-0.105315	0.012661	0.046957
ILMN_1658571	ZNF876P	-0.0150325	0.720136	0.834915	0.0583717	0.0702124	0.155377	-0.00779852	0.80525	0.907247	-0.0125242	0.738043	0.848112
ILMN_1658575	GALNT5	-0.0320289	0.271944	0.459228	0.0650499	0.296645	0.416121	-0.0602321	0.246917	0.480406	0.0652737	0.107759	0.237565
ILMN_1658576	PTPRN	-0.0290823	0.549821	0.710438	0.078118	0.089676	0.182425	-0.0170713	0.640285	0.809331	-0.0214727	0.595094	0.747782
ILMN_1658586	GPR161	-0.207561	4.45468e-07	0.000120116	0.0143907	0.770827	0.831981	-0.0834769	0.123088	0.315848	-0.237331	8.21337e-06	0.000185704
ILMN_1658593	LOC643401	-0.076807	0.0623291	0.176626	0.00595967	0.814704	0.865648	-0.0111594	0.717179	0.856466	-0.0416671	0.293289	0.476225
ILMN_1658607	DLEU2L	-0.209339	0.114368	0.262409	-0.0756644	0.212534	0.327965	-0.181142	0.0061008	0.0442549	-0.179954	0.0393943	0.112545
ILMN_1658619	WWC1	-0.191762	0.00583965	0.0391192	-0.233614	0.000512157	0.0073082	-0.0255816	0.507515	0.714933	0.00219221	0.968136	0.983393
ILMN_1658623	MAGEC3	-0.0274764	0.295983	0.484715	0.0658879	0.0919136	0.185506	0.0310488	0.132898	0.33182	-0.0674841	0.125085	0.264338
ILMN_1658624	UBXN6	0.142963	0.00446533	0.0332396	0.0564635	0.559047	0.657373	0.154474	8.17429e-05	0.00210766	-0.132748	0.0950671	0.216494
ILMN_1658628	LINC00239	-0.11079	0.000429983	0.00766223	0.0362747	0.313836	0.433341	0.000511626	0.992611	0.996687	0.0208999	0.572927	0.730254
ILMN_1658632	NLRP7	-0.0317391	0.149422	0.311994	0.0486425	0.274247	0.393483	0.00466823	0.881827	0.945356	0.132157	0.00352257	0.0170955
ILMN_1658635	CLGN	-0.0135139	0.583506	0.737403	0.132268	0.00252292	0.0197541	0.0282224	0.463885	0.681225	0.0340152	0.378082	0.562761
ILMN_1658636	MRE11A	-0.00464636	0.868788	0.929003	-0.0306077	0.402424	0.517839	-0.0151981	0.74242	0.872217	-0.0778894	0.0128942	0.0476349
ILMN_1658639	SLC46A3	0.214934	0.0045989	0.033821	0.0608314	0.045458	0.117197	0.144397	0.000271679	0.00502536	0.206281	0.0253631	0.0806422
ILMN_1658647	LOC100507803	-0.0161002	0.464554	0.640981	0.0585556	0.181162	0.293581	-0.047851	0.116508	0.304834	-0.0416623	0.417849	0.599479
ILMN_1658649	SPTSSB	-0.0855738	0.00135693	0.0157809	0.0540969	0.123679	0.226142	-0.100167	0.00694928	0.0482229	-0.0259036	0.496732	0.668718
ILMN_1658660	ACTC1	-0.0453867	0.0374059	0.126993	0.0946835	0.0122196	0.0515116	-0.0495238	0.318826	0.555125	0.189768	4.76397e-07	2.52229e-05
ILMN_1658675	CDH23	-0.0152463	0.430893	0.611536	0.0910524	0.0440625	0.114869	0.0319015	0.254141	0.4883	-0.0117291	0.73119	0.843397
ILMN_1658677	DTX3	0.0715027	0.474567	0.64996	0.141537	0.0755698	0.162952	0.110698	0.0845013	0.249646	0.0406598	0.406861	0.589835
ILMN_1658678	SAAL1	0.0139203	0.790314	0.881558	-0.407229	0.000265411	0.0048486	-0.293363	0.000484143	0.00759483	-0.117665	0.290928	0.473609
ILMN_1658679	YJEFN3	-0.0531522	0.0348685	0.121339	-0.0589852	0.183774	0.296328	0.110114	0.0104375	0.0638476	0.100487	0.00546107	0.0242009
ILMN_1658684	ATP9B	-0.021776	0.210387	0.38985	0.0159312	0.68455	0.762988	0.0416475	0.366375	0.600347	-0.034226	0.3018	0.485193
ILMN_1658685	ELFN2	-0.0347755	0.24204	0.426559	0.0310487	0.525394	0.628356	-0.031658	0.593589	0.777464	0.214241	0.000540629	0.00393258
ILMN_1658695	NUF2	0.0589338	0.532733	0.697666	-0.0627452	0.515833	0.620254	-0.187575	0.00540349	0.0406918	0.203372	0.0432883	0.120667
ILMN_1658702	HIST1H2BJ	0.312916	0.00285114	0.0250064	0.0113934	0.846288	0.889791	0.0748137	0.169237	0.384234	0.00449637	0.90459	0.947879
ILMN_1658706	ST6GALNAC2	0.425497	0.000395048	0.00727897	0.261427	0.0136286	0.0550949	0.147373	0.00711887	0.0489256	-0.00108346	0.993217	0.996384
ILMN_1658709	LAMB1	0.0928739	0.372959	0.559349	-0.138398	0.481276	0.589027	-0.153682	0.0643856	0.211258	-0.200114	0.0461123	0.126716
ILMN_1658710	FAM19A4	-0.0817699	0.114936	0.263276	0.0361409	0.255214	0.373768	0.0668233	0.0202814	0.100803	-0.094584	0.0429308	0.11989
ILMN_1658713	TNFSF11	-0.0353665	0.130905	0.286793	-0.0322611	0.409116	0.524064	0.0397273	0.0865198	0.253515	-0.0772438	0.144337	0.292981
ILMN_1658715	NRXN3	0.0192076	0.284389	0.472749	0.00616993	0.896774	0.927109	0.082867	0.0372549	0.149092	0.108479	0.0127867	0.0473116
ILMN_1658717	DEPDC5	-0.0492288	0.0512878	0.155635	0.0190601	0.514669	0.619151	0.00953628	0.7457	0.874222	-0.236326	2.98449e-07	1.86776e-05
ILMN_1658728	ZBTB25	0.0334234	0.407847	0.59181	0.0839782	0.0192371	0.0682613	0.044851	0.402697	0.632285	-0.149173	0.000101446	0.00110386
ILMN_1658743	CCNDBP1	0.0557921	0.318594	0.507271	0.00214165	0.969392	0.979732	0.303541	8.96153e-07	7.03455e-05	0.0884522	0.0100208	0.039153
ILMN_1658746	PTPLAD1	0.0754898	0.0420146	0.136935	-0.107708	0.000981725	0.0110772	-0.105455	0.060784	0.203766	-0.0713459	0.0865036	0.202332
ILMN_1658748	LIMD1-AS1	-0.111058	0.000738875	0.0107273	-0.0049865	0.919967	0.944138	0.0586313	0.108427	0.291434	-0.039025	0.298861	0.482108
ILMN_1658758	NPB	0.00820485	0.800294	0.887134	0.18938	6.7215e-05	0.00196852	-0.0367465	0.408026	0.636726	-0.0762729	0.0979764	0.22127
ILMN_1658759	PEX19	0.200849	0.0196634	0.084366	-0.220595	0.038254	0.104996	-0.0910309	0.0719939	0.226014	-0.103406	0.20497	0.372871
ILMN_1658773	PIGF	-0.0385425	0.21264	0.392512	0.0131117	0.667031	0.749178	0.077317	0.110484	0.294642	0.0594078	0.195502	0.361232
ILMN_1658798	MEGF9	0.0344839	0.323483	0.512255	0.142737	0.00351896	0.0241468	0.0642198	0.0696151	0.22164	0.15465	0.000753993	0.00510528
ILMN_1658800	BRPF3	0.088763	0.167409	0.335521	-0.100176	0.381059	0.498021	0.0614545	0.322017	0.558205	0.0695655	0.512107	0.681655
ILMN_1658802	KRTCAP2	0.0297467	0.771377	0.869539	-0.0955406	0.316737	0.436111	0.162812	0.0023559	0.0229543	-0.366799	0.000992892	0.00634244
ILMN_1658805	BRE	0.055764	0.273668	0.461083	0.0359977	0.258986	0.377873	0.110342	0.00827248	0.0543517	0.0143292	0.657177	0.792882
ILMN_1658806	SLC5A10	-0.0596721	0.0623371	0.176626	0.074453	0.0455923	0.117432	0.0440408	0.416726	0.643816	-0.0369451	0.334645	0.520146
ILMN_1658807	HMOX2	-0.108236	0.0484217	0.15021	0.123597	0.0295054	0.0894604	0.0395496	0.398673	0.629002	-0.120934	1.58958e-05	0.000297177
ILMN_1658809	SEZ6	-0.0216386	0.236287	0.420125	0.111853	0.00228401	0.0185822	0.019223	0.60009	0.782158	-0.0866171	0.0391114	0.11194
ILMN_1658818	CAMK2D	0.0496893	0.0252849	0.0990305	0.0316758	0.399701	0.515305	-0.0930385	0.00672478	0.0471154	0.184708	0.000106532	0.00114482
ILMN_1658821	SAMD1	-0.0360234	0.198672	0.375549	0.0722778	0.0480012	0.121449	0.0702213	0.0879954	0.255948	-0.0481689	0.261018	0.440054
ILMN_1658830	WBP1L	0.179717	0.0023035	0.0219422	0.194515	0.00125916	0.0129391	0.321568	1.06984e-05	0.000467864	0.0365855	0.395066	0.579357
ILMN_1658834	ZC3H18	-0.103344	0.00150593	0.0168071	-0.187205	5.21709e-05	0.00164889	-0.0451315	0.278101	0.514138	-0.05426	0.0996271	0.224001
ILMN_1658835	CAV2	0.187418	0.0246992	0.0974157	-0.305715	0.00208785	0.0175455	-0.185139	0.00675802	0.0473126	-0.0485322	0.605185	0.755373
ILMN_1658847	NRARP	0.0453444	0.116921	0.266336	0.101898	0.039826	0.107713	0.0903019	0.0366586	0.147442	-0.0124103	0.786759	0.879022
ILMN_1658853	ARHGAP25	-0.0160432	0.765436	0.865871	0.170265	0.00177418	0.0158818	-0.0118069	0.80082	0.905258	0.0324877	0.310152	0.493896
ILMN_1658858	SP140L	0.0349971	0.251683	0.437155	-0.00129565	0.96697	0.978143	0.022874	0.635161	0.805984	-0.0140943	0.727815	0.841153
ILMN_1658868	CTBP2	-0.125971	9.53117e-05	0.00296863	0.0803211	0.0281438	0.0868726	-0.030037	0.492634	0.703037	-0.111315	0.000966327	0.00619792
ILMN_1658883	ARAF	0.126248	0.0488866	0.151157	-0.192431	0.00645457	0.0349239	0.164501	0.00612989	0.0443716	-0.0536604	0.583818	0.738794
ILMN_1658884	ATP11B	0.0195437	0.523153	0.69002	-0.102001	0.00589108	0.0330656	-0.161322	2.34234e-06	0.000145319	-0.0695002	0.140856	0.287918
ILMN_1658885	DAGLB	0.173766	0.00710182	0.0444448	-0.186	0.00529395	0.030879	0.19736	0.00194457	0.0201667	-0.139532	0.0452813	0.124989
ILMN_1658902	DEAF1	-0.00274425	0.965953	0.982252	0.0178132	0.630832	0.718872	0.240844	9.11011e-07	7.09767e-05	-0.176679	0.00154259	0.00897095
ILMN_1658909	OSGEPL1	0.141598	0.00817445	0.0484753	0.180633	0.000993784	0.0111759	0.0257687	0.511171	0.718132	0.150383	0.00452778	0.0208015
ILMN_1658911	AP3S1	0.436862	0.000699386	0.0103397	-0.167438	0.0077726	0.0390967	-0.0335471	0.71202	0.853089	-0.0863213	0.41814	0.599703
ILMN_1658917	SLC1A1	-0.116088	0.00025089	0.00546598	0.00329786	0.905483	0.933672	-0.110814	0.0122067	0.0713046	0.153535	0.000455265	0.0034339
ILMN_1658920	MCTP1	0.0089435	0.790177	0.881468	-0.00624524	0.873417	0.910061	-0.0823881	0.112604	0.298108	0.0949594	0.00663367	0.0282155
ILMN_1658925	JAG2	-0.0531803	0.169535	0.338388	0.086857	0.101203	0.197715	0.0103021	0.824389	0.91703	0.230684	4.93047e-06	0.000127552
ILMN_1658926	NOTCH3	-0.00598596	0.847368	0.915371	0.0290155	0.309325	0.428743	0.00540829	0.858836	0.934444	-0.117997	0.0103767	0.0401704
ILMN_1658928	GNB2	-0.107898	0.165817	0.333436	-0.0607343	0.31919	0.438573	0.0365519	0.447649	0.668635	-0.145798	0.0685937	0.170458
ILMN_1658937	LINC00710	-0.0878804	0.00607498	0.0400755	0.033656	0.366648	0.484472	-0.0101091	0.770073	0.88849	-0.0232631	0.441497	0.620656
ILMN_1658940	DDX25	0.0294542	0.342103	0.530508	-0.0190076	0.586391	0.680957	-0.0235989	0.426921	0.651924	-0.120284	0.0131323	0.0483402
ILMN_1658945	TMA7	-0.0402654	0.0283431	0.106517	0.0143432	0.646479	0.73193	0.000539201	0.989007	0.99525	0.0598368	0.107097	0.236436
ILMN_1658950	CRKL	0.0769185	0.270961	0.458216	-0.0102601	0.881333	0.916044	0.113114	0.0065766	0.0463526	-0.0892249	0.200021	0.366596
ILMN_1658951	PPP2R4	0.0149128	0.707956	0.826909	0.104994	0.0193785	0.068563	-0.0104843	0.711315	0.85257	0.119388	0.0129525	0.0477902
ILMN_1658955	EIF4E	-0.0122333	0.536084	0.700183	0.0431785	0.341504	0.460394	0.0611396	0.0916561	0.262441	0.0841162	0.0384027	0.110474
ILMN_1658962	LCP2	-0.00619077	0.858189	0.921669	0.0578636	0.322748	0.442295	0.00563044	0.868903	0.939194	-0.0391254	0.325345	0.510816
ILMN_1658964	LOC441956	-0.100019	0.00202843	0.0202401	0.111337	0.00691569	0.0364484	0.0626168	0.0104455	0.0638875	-0.0268614	0.512343	0.681896
ILMN_1658965	GABBR1	-0.043787	0.107222	0.25129	0.0635377	0.0760332	0.163583	0.0471465	0.159245	0.370691	-0.00660439	0.875401	0.931474
ILMN_1658986	CREB5	-0.0396325	0.215302	0.395664	0.00383264	0.912331	0.938607	-0.0483761	0.112289	0.297637	0.195323	4.35769e-05	0.000594644
ILMN_1658989	MEX3B	0.128242	0.000324533	0.00643435	0.363455	1.06675e-06	0.000131427	0.0308739	0.556357	0.750666	0.152152	0.00607926	0.0263563
ILMN_1658992	DPM1	0.395611	2.55567e-05	0.00136883	-0.364222	0.00363522	0.0246176	-0.153432	0.0073676	0.0501377	-0.15129	0.221302	0.393251
ILMN_1658995	ACOT9	0.206696	0.0152484	0.0717015	-0.249799	3.18683e-05	0.00119504	-0.0676311	0.268965	0.505	-0.110915	0.276317	0.457398
ILMN_1659000	XPNPEP3	0.0065116	0.896288	0.943311	0.0578531	0.0513587	0.127018	-0.0269668	0.510731	0.717685	-0.0350082	0.274834	0.455757
ILMN_1659017	C11orf74	0.312414	2.42197e-06	0.000321027	-0.0110533	0.850805	0.893301	0.104379	0.0776139	0.237149	0.074847	0.262639	0.441981
ILMN_1659024	TMCC2	0.0149916	0.668135	0.798865	0.0837857	0.0221082	0.0745529	0.147178	0.00627945	0.0451346	0.0388182	0.399751	0.5834
ILMN_1659026	POLR2K	-0.0333091	0.606939	0.75499	-0.0932497	0.0454705	0.117221	-0.23231	1.0108e-05	0.000447857	0.117734	0.0299617	0.0916507
ILMN_1659027	SLC2A1	-0.613793	2.79356e-06	0.000350584	-0.781415	9.07376e-08	2.59493e-05	-0.186253	0.00333445	0.0291429	-0.719448	5.70057e-09	1.14954e-06
ILMN_1659029	DENND6B	0.00399082	0.949181	0.972912	0.019592	0.695214	0.772011	0.0672037	0.161698	0.37383	0.018598	0.605034	0.755262
ILMN_1659058	PPP1R10	-0.0197169	0.813524	0.89484	0.101477	0.34402	0.462697	0.131815	0.0143937	0.0799712	-0.11754	0.0348354	0.102787
ILMN_1659063	OR51G1	0.059433	0.105647	0.249035	0.106813	0.0452293	0.116857	-0.00574256	0.917444	0.96286	0.0686467	0.127247	0.2676
ILMN_1659072	SPP2	-0.0697971	0.0319753	0.114713	-0.0338132	0.272491	0.391746	-0.0350122	0.295797	0.532146	-0.0834747	0.0405536	0.114837
ILMN_1659075	HLA-DOA	-0.031143	0.287956	0.476196	-0.0495169	0.601678	0.693742	0.00102745	0.986266	0.99428	0.028468	0.349343	0.534204
ILMN_1659077	CD40LG	-0.0342634	0.317897	0.506623	0.0859147	0.0674021	0.151114	-0.0596271	0.0872723	0.254756	0.0817467	0.0781391	0.187632
ILMN_1659079	SIMC1	0.0230205	0.339557	0.528218	0.147858	0.00559648	0.0320021	-0.0406154	0.0869114	0.254174	0.127986	0.00461655	0.0211394
ILMN_1659082	ZCRB1	-0.0545314	0.269524	0.456645	0.0206393	0.616133	0.706129	-0.121085	0.00238846	0.0231827	-0.00281664	0.944222	0.970385
ILMN_1659085	WFDC12	-0.0506999	0.00971795	0.0538849	0.133612	0.0325512	0.0950442	0.0692251	0.0193198	0.0976838	-0.0635831	0.156979	0.311103
ILMN_1659086	NEFL	-0.0862961	0.0030636	0.026184	-0.0657734	0.133309	0.237608	0.00418583	0.917135	0.962692	-0.128975	3.58131e-05	0.000516161
ILMN_1659095	RPL7A	-0.0997461	0.021338	0.0889338	-0.37706	0.00771418	0.0389585	0.0786383	0.19268	0.416053	-0.229541	0.0318623	0.0959836
ILMN_1659099	ROCK2	0.0406265	0.687912	0.81263	-0.248709	0.0316564	0.0933549	-0.190926	0.00415773	0.0339526	0.051178	0.62371	0.768935
ILMN_1659103	PSMA8	-0.0160755	0.607623	0.755438	0.122066	0.00209562	0.0175828	0.0435915	0.454352	0.673796	0.172318	0.000504019	0.00372306
ILMN_1659106	PHLDA3	-0.186271	0.0978015	0.236398	-0.135288	0.141068	0.246988	-0.170502	0.00545809	0.0409917	-0.825557	4.45097e-09	9.90697e-07
ILMN_1659122	KLF10	-0.18692	0.000657836	0.00996172	-0.312721	5.93185e-08	1.97117e-05	0.052698	0.0892904	0.258267	0.162509	7.88711e-05	0.000917483
ILMN_1659138	CACNA1F	-0.00539844	0.837385	0.909134	0.0529968	0.146927	0.254153	0.0332421	0.510133	0.717122	0.270781	2.58365e-05	0.000415665
ILMN_1659142	MDK	-0.039219	0.264035	0.450256	0.0477933	0.0684783	0.152837	0.0600179	0.246879	0.480371	-0.0942393	0.0389848	0.111658
ILMN_1659148	ARL8A	-0.0610487	0.0716716	0.193322	0.0224615	0.622257	0.711593	-0.0167802	0.666372	0.825109	0.237392	6.54278e-06	0.00015792
ILMN_1659150	HCN2	-0.117593	0.00113802	0.0141613	0.0834228	0.103763	0.201063	-0.0766356	0.0256134	0.117536	-0.0222874	0.542672	0.705896
ILMN_1659156	ANKRD16	-0.0649	0.0917176	0.227281	-0.20375	0.0045573	0.0282694	0.0557248	0.284008	0.520204	-0.285109	0.000635877	0.00446704
ILMN_1659158	SAMD3	-0.0116209	0.694783	0.817552	0.0808875	0.0531193	0.129799	0.0389354	0.289524	0.525838	-0.0609935	0.088793	0.206022
ILMN_1659166	SLC6A15	0.178866	0.108381	0.253014	-0.0631629	0.385046	0.501772	-0.0943171	0.0501966	0.18106	0.0956301	0.0700727	0.17327
ILMN_1659189	C9orf89	-0.173145	0.00109225	0.0137477	-0.540703	2.43799e-07	4.85187e-05	-0.42098	2.71823e-06	0.000161951	-0.504561	3.49246e-05	0.000508745
ILMN_1659199	GRIN1	-0.0921815	0.00258209	0.0234943	-0.00282799	0.948008	0.964295	-0.0184437	0.41668	0.643816	-0.0779284	0.0372834	0.108038
ILMN_1659202	B3GALT1	-0.0151913	0.435606	0.615842	0.0625316	0.098082	0.19368	-0.0192648	0.77751	0.892373	0.119113	0.00208516	0.0113696
ILMN_1659206	RARA	-0.325672	0.0146568	0.0700721	-0.359771	0.0152714	0.0591187	-0.341575	1.34111e-08	3.16415e-06	-0.468544	2.03423e-06	6.76455e-05
ILMN_1659207	ATP5J2	-0.0556206	0.00199885	0.0201022	0.0947226	0.0407298	0.109253	0.0765518	0.0223078	0.107213	-0.043338	0.161403	0.317365
ILMN_1659209	LOC728012	-0.0443487	0.228239	0.410972	0.0442325	0.3541	0.472069	0.101993	0.00212979	0.0214441	-0.0106368	0.760622	0.861947
ILMN_1659214	CTXN3	-0.0137652	0.433211	0.613558	0.0754228	0.0831887	0.173499	0.00510688	0.87518	0.942297	-0.0484965	0.309661	0.493364
ILMN_1659215	CYP4B1	-0.0359308	0.188481	0.362792	0.0163288	0.744183	0.811081	-0.037594	0.218513	0.447467	0.0466666	0.221709	0.39364
ILMN_1659227	CD79A	0.0436948	0.0547791	0.162417	0.0588472	0.151759	0.259711	0.0230695	0.480214	0.693198	0.112977	0.00176928	0.00999845
ILMN_1659240	MTMR14	0.0384855	0.563656	0.721359	-0.375432	0.000742736	0.00924004	0.0240915	0.657689	0.819973	-0.250867	0.00496576	0.0224186
ILMN_1659253	IGF2BP3	-0.00948976	0.749477	0.855005	0.0422575	0.346611	0.464946	-0.0500531	0.0292487	0.127846	0.108184	0.00227362	0.0121419
ILMN_1659255	RP2	0.163717	0.00438216	0.0328745	0.0119215	0.775006	0.835184	-0.0674227	0.0334153	0.139127	0.0794354	0.15472	0.307816
ILMN_1659257	TNFRSF8	-0.0369492	0.158694	0.324436	-0.00853632	0.862146	0.901662	-0.0872163	0.0707492	0.223576	0.0561961	0.235343	0.409979
ILMN_1659259	PRPF6	0.485852	0.000483419	0.00825186	-0.0624737	0.187365	0.300564	0.154786	0.010764	0.0652184	0.0327611	0.526771	0.693462
ILMN_1659270	OTP	0.0286127	0.302195	0.491307	-0.0226572	0.33027	0.449729	-0.0709582	0.0715903	0.225224	-0.0771842	0.0260954	0.0825475
ILMN_1659285	PSMG1	0.11191	0.166118	0.3338	-0.502644	5.61158e-05	0.00174185	-0.0634861	0.348536	0.583638	-0.183199	0.16912	0.327664
ILMN_1659297	FZD6	-0.00682058	0.81926	0.898536	-0.426605	0.011883	0.0506754	-0.205373	2.98907e-05	0.00100891	0.0781211	0.35311	0.537767
ILMN_1659306	SVIL	-0.0221891	0.342016	0.530478	0.0261883	0.530253	0.632507	-0.00336966	0.921635	0.964326	-0.0358265	0.202767	0.369948
ILMN_1659312	PMP22	0.0958112	0.0787811	0.206124	-0.18555	0.192587	0.30612	0.120035	0.000330233	0.00577566	0.114865	0.00454056	0.0208521
ILMN_1659316	HEPACAM	-0.0326344	0.110174	0.255838	0.0846984	0.418923	0.532999	-0.0107988	0.806812	0.907855	-0.0215097	0.484514	0.658413
ILMN_1659339	ELP4	0.276562	1.53608e-07	5.98108e-05	0.114701	0.00115004	0.0122526	0.205078	0.000555808	0.00838725	0.286497	5.37708e-09	1.11284e-06
ILMN_1659346	PPARA	-0.0609898	0.0415327	0.135958	0.0350435	0.39683	0.512571	-0.0752019	0.010109	0.0624664	-0.0527664	0.186576	0.350142
ILMN_1659350	CASP6	0.292175	0.000111112	0.00332048	0.0436431	0.333417	0.452708	0.26367	2.14923e-06	0.000137048	0.257555	1.83996e-07	1.31161e-05
ILMN_1659352	KCNK13	-0.100479	0.00595928	0.039628	0.00954501	0.78856	0.845792	0.0399415	0.358842	0.593795	-0.0812103	0.046881	0.12816
ILMN_1659354	GH2	0.00734329	0.831992	0.905925	0.0992615	0.00920585	0.0433863	0.0383386	0.202525	0.428275	-0.0403203	0.273101	0.453791
ILMN_1659359	SCUBE3	-0.00878061	0.655194	0.790767	0.0372142	0.396245	0.51201	-0.0312447	0.56422	0.755994	0.121524	0.00593357	0.0258721
ILMN_1659364	RFC5	-0.00647582	0.937845	0.966923	-0.244025	0.0572047	0.136164	-0.00319229	0.964608	0.985258	-0.0456559	0.710644	0.829372
ILMN_1659370	PLA2G2C	-0.0502945	0.0879422	0.221354	0.0642718	0.059822	0.140139	-0.0231529	0.548025	0.745084	0.00772647	0.864057	0.924813
ILMN_1659371	ADRA2A	-0.00595567	0.889832	0.940052	-0.046437	0.355528	0.473506	0.0697722	0.0985625	0.274906	-0.0198245	0.574991	0.731816
ILMN_1659378	TFAP2D	-0.0580622	0.0377113	0.127708	0.167718	0.000615032	0.0082028	0.0197679	0.469242	0.685472	-0.0945462	0.0231074	0.0751875
ILMN_1659389	RAD21L1	-0.0271097	0.124612	0.277807	0.147065	0.00175395	0.0157766	-0.0395637	0.0929226	0.264639	0.0464261	0.278934	0.460164
ILMN_1659405	RPL31	-0.014179	0.837754	0.909406	-0.156341	0.362654	0.480609	-0.255327	0.00373877	0.0315207	0.213015	0.0907583	0.209398
ILMN_1659411	POLR2C	-0.109334	0.0759377	0.201104	-0.461127	0.00205174	0.0173691	-0.00957283	0.863005	0.93654	-0.394079	0.00204168	0.0111855
ILMN_1659415	LAMTOR3	0.323294	0.000105405	0.00320681	-0.07785	0.506854	0.612768	-0.0351202	0.605014	0.785538	0.13882	0.203347	0.37069
ILMN_1659421	FAM41C	-0.0440094	0.128597	0.283714	0.0924529	0.0622989	0.143729	-0.0659508	0.0619646	0.206361	0.0527328	0.25233	0.429783
ILMN_1659430	PDE4DIP	-0.0137961	0.46988	0.64578	0.0197781	0.580041	0.67571	0.0309736	0.406977	0.635915	-0.0499427	0.143405	0.29165
ILMN_1659437	TXNDC17	0.184551	8.59773e-05	0.00278068	-0.328201	0.0165519	0.0621091	-0.0501269	0.430309	0.654725	-0.120155	0.25075	0.427739
ILMN_1659444	KIF1B	0.0603023	0.0378112	0.127927	0.0218755	0.396457	0.512223	0.0885	0.0622953	0.207228	-0.0271586	0.388757	0.572993
ILMN_1659452	NPSR1-AS1	0.0161857	0.606416	0.754693	0.0139264	0.674701	0.755275	-0.0356249	0.259769	0.494935	-0.0624067	0.0942871	0.215141
ILMN_1659462	DUSP23	0.194299	0.00676896	0.043012	-0.545816	8.97967e-05	0.00238852	-0.143101	0.0019101	0.0199127	-0.212518	0.120041	0.256354
ILMN_1659463	APAF1	-0.0102938	0.839366	0.910384	-0.0703659	0.412897	0.527419	-0.131199	0.00320138	0.0283315	0.00855596	0.919637	0.956528
ILMN_1659464	FAM71F1	0.0238293	0.264273	0.450483	0.0261833	0.489754	0.597003	0.0151518	0.623448	0.798551	0.0537745	0.132123	0.275048
ILMN_1659470	PBRM1	0.298222	0.000149745	0.00398984	0.0305742	0.439142	0.550863	0.106549	0.00385483	0.0321886	0.0309026	0.529022	0.695231
ILMN_1659475	KRTAP4-5	-0.0447236	0.1998	0.376847	-0.0281274	0.533626	0.635623	0.00367813	0.919595	0.963666	0.181553	0.000975209	0.00624724
ILMN_1659484	MAGEC3	0.0201208	0.43755	0.617721	0.0944089	0.0848885	0.175871	-0.0624949	0.0223636	0.107363	0.116285	0.00715775	0.0300465
ILMN_1659488	PLXNB2	-0.034196	0.079023	0.206496	0.0713783	0.054287	0.131663	-0.0542796	0.0384041	0.152054	0.00858761	0.822879	0.901203
ILMN_1659495	HBS1L	0.0527392	0.0248464	0.0978407	0.111006	0.00169417	0.0155018	-0.0226757	0.466514	0.683455	-0.027792	0.421404	0.602686
ILMN_1659517	WDR89	-0.0521299	0.0556339	0.164167	-0.0847002	0.0281356	0.086853	-0.0627384	0.165887	0.379521	0.164687	8.23174e-05	0.000946009
ILMN_1659523	USP39	-0.0375539	0.258398	0.444175	-0.348018	7.81118e-06	0.00047993	0.0886067	0.145126	0.350321	-0.213339	0.0398491	0.113466
ILMN_1659524	NDUFAF4	-0.0318625	0.310162	0.499159	-0.656956	6.84188e-11	3.22848e-07	-0.319437	4.83954e-06	0.000256013	-0.254461	0.000824918	0.00546475
ILMN_1659541	CRELD1	-0.0456287	0.283786	0.472129	-0.0336226	0.331189	0.450512	0.0345712	0.175128	0.392223	0.181357	6.12021e-06	0.000150101
ILMN_1659544	STX3	-0.158952	7.96429e-05	0.00267481	-0.19267	0.0812895	0.170936	-0.0725173	0.354574	0.589836	-0.208063	0.0588907	0.15186
ILMN_1659550	RPSAP52	0.185085	0.00922474	0.0522304	-0.188903	0.0961447	0.191143	-0.0130713	0.809657	0.909098	0.04483	0.67365	0.804199
ILMN_1659564	SEC61A1	-0.0245401	0.57852	0.733046	-0.211992	0.107874	0.206543	0.155444	0.0019271	0.0200295	-0.378453	0.00256693	0.0133796
ILMN_1659565	MFAP2	-0.136048	3.07274e-05	0.00152854	0.148243	0.00200496	0.0171268	0.0231234	0.397303	0.627896	0.036725	0.35329	0.53799
ILMN_1659572	AR	-0.012838	0.565727	0.723067	0.0271546	0.519111	0.622964	-0.0447686	0.288491	0.524749	0.182641	0.00267388	0.0138256
ILMN_1659576	FPGS	-0.0700444	0.018061	0.0799229	0.0764535	0.0128575	0.0530709	0.0236416	0.544816	0.742862	0.182785	6.02046e-06	0.000148555
ILMN_1659597	LOC100506358	-0.0152368	0.367108	0.553854	0.0500318	0.224188	0.341127	0.00678044	0.856874	0.933579	0.0614867	0.183215	0.345912
ILMN_1659599	ADC	0.0260568	0.265722	0.452185	0.155238	5.78265e-05	0.00177647	0.103908	4.54488e-05	0.00137386	0.0870332	0.0125911	0.0467633
ILMN_1659601	CCL26	-0.0243914	0.316028	0.504736	-0.045889	0.290137	0.409398	0.031189	0.395716	0.626598	-0.0441498	0.235044	0.409625
ILMN_1659602	MATR3	0.0325853	0.348925	0.536726	0.0767839	0.0776781	0.16581	-0.0071264	0.841753	0.925546	0.0728169	0.0608357	0.155692
ILMN_1659610	TJP3	-0.0659485	0.000902419	0.0122013	0.079874	0.0216793	0.0736682	0.0914609	0.026518	0.120029	0.180675	0.000332562	0.00271077
ILMN_1659631	LOC440905	-0.0313468	0.165527	0.333089	0.126899	0.000577434	0.00788636	0.231803	0.000748455	0.0103813	-0.0101549	0.811553	0.894048
ILMN_1659645	PRG3	0.00354561	0.870156	0.929757	0.0391617	0.448499	0.559406	-0.0545608	0.309903	0.54612	0.14206	0.00492945	0.0222867
ILMN_1659649	SGCG	-0.00887461	0.768487	0.867775	0.0406936	0.256896	0.37552	0.0410352	0.381048	0.613146	0.134013	0.00103677	0.00656497
ILMN_1659659	MAGEH1	0.0427391	0.244423	0.429397	-0.0912239	0.168313	0.279015	-0.00359113	0.949274	0.977744	-0.0805893	0.170681	0.329673
ILMN_1659678	GABRA2	-0.00257244	0.904168	0.947689	0.132454	0.0857838	0.177088	-0.0381728	0.138106	0.339913	0.162706	0.000359804	0.00287617
ILMN_1659682	GALK2	0.348978	0.014959	0.0709009	0.135303	0.00681008	0.0360943	-0.0608522	0.26771	0.503545	0.135976	0.11652	0.251083
ILMN_1659688	LGALS3BP	0.28512	2.03812e-05	0.00117714	0.1551	0.163915	0.27391	0.26808	7.26063e-06	0.000350314	-0.102096	0.375996	0.560826
ILMN_1659696	USP6NL	-0.00455209	0.829198	0.904324	0.0709166	0.0266701	0.0838606	0.015404	0.700102	0.846071	0.328769	3.50757e-09	8.37415e-07
ILMN_1659725	EXOSC5	0.0528534	0.503053	0.673693	-0.161978	0.0396083	0.107321	0.0140881	0.813988	0.911737	-0.275289	0.0041343	0.0194134
ILMN_1659727	CDAN1	0.106312	0.00760993	0.0463401	0.00706186	0.886254	0.919719	0.131624	0.00600854	0.0437471	0.225585	0.00140705	0.0083452
ILMN_1659744	PRMT1	0.0741747	0.049451	0.152255	-0.0858637	0.00513898	0.0302948	0.115787	0.0034891	0.030011	0.162556	1.85953e-05	0.000331742
ILMN_1659749	DSP	0.0361414	0.0378215	0.127943	0.0750873	0.0724426	0.158484	0.0197249	0.541702	0.740392	-0.114174	0.00475076	0.0216653
ILMN_1659752	AIDA	0.279622	0.0238231	0.0952339	-0.0422109	0.245137	0.363055	-0.120626	0.0404598	0.157208	0.085191	0.255182	0.433107
ILMN_1659753	LAMP2	0.198521	0.00218034	0.021153	0.0481683	0.590026	0.684017	-0.0160971	0.685671	0.836862	-0.0255665	0.78818	0.879781
ILMN_1659761	SNX29	0.0373929	0.136846	0.29514	0.154799	7.51597e-05	0.00213007	0.0888408	0.000502059	0.00778884	-0.0334756	0.411583	0.594162
ILMN_1659762	BTF3	0.0874791	0.0558341	0.164593	-0.175183	0.119843	0.221507	-0.0680409	0.304866	0.541467	0.0178861	0.867538	0.926773
ILMN_1659766	BAG3	-0.0904725	0.494887	0.66715	-0.466817	5.30789e-05	0.00166753	-0.0923856	0.172505	0.388575	-0.325819	0.00148248	0.00869963
ILMN_1659769	MRAP	-0.0108841	0.597656	0.748113	0.0125697	0.784051	0.842296	-0.0297266	0.341084	0.576511	0.186962	0.000922629	0.00598352
ILMN_1659770	KCNJ15	-0.0892646	0.0262515	0.101417	0.0521234	0.244837	0.362793	0.0158748	0.63205	0.803852	0.00376094	0.92018	0.956948
ILMN_1659771	RPL13AP3	-0.0392926	0.587924	0.740549	-0.13714	0.177826	0.289758	-0.00650996	0.902797	0.955287	-0.0888005	0.376567	0.56137
ILMN_1659772	CNGA2	-0.0522583	0.0387497	0.129871	0.0868799	0.0124008	0.0519576	0.0749487	0.0681	0.21881	0.116101	0.0176403	0.0608757
ILMN_1659773	PCDHAC2	-0.035095	0.116546	0.265772	0.0780091	0.0103111	0.0463933	-0.0359825	0.421994	0.648053	0.019589	0.510655	0.680301
ILMN_1659777	RUFY1	0.0399555	0.133667	0.290768	0.0837071	0.015088	0.0587026	0.0268093	0.449153	0.669938	-0.00748915	0.83632	0.908667
ILMN_1659781	CSMD3	0.00269693	0.908175	0.950053	0.0468736	0.150254	0.25797	0.0192644	0.573291	0.762493	0.0394363	0.400463	0.58402
ILMN_1659782	STK19	0.213722	0.00243471	0.0226645	-0.043201	0.478741	0.586747	0.123195	0.0371961	0.148894	0.0237711	0.509951	0.679844
ILMN_1659786	TRMT13	0.0930433	0.174233	0.344517	-0.254311	0.000655653	0.00853235	-0.194401	0.00111412	0.0137157	0.323481	4.16912e-06	0.000112932
ILMN_1659792	HOXD9	-0.0065753	0.769414	0.868281	-0.055741	0.126422	0.229584	0.0642142	0.138409	0.340359	-0.0120045	0.765681	0.865269
ILMN_1659800	BCL11A	-0.0150474	0.557536	0.716793	0.0631636	0.154164	0.26261	0.0538833	0.269464	0.505311	0.220031	2.53394e-07	1.64695e-05
ILMN_1659801	ATP6V1C1	0.0547634	0.558637	0.717486	-0.139996	0.23223	0.349735	-0.149939	0.00125955	0.014986	-0.0472733	0.627136	0.771386
ILMN_1659820	OLA1	-0.0196859	0.371965	0.558426	-0.0379575	0.329933	0.4494	-0.0578891	0.0507701	0.18235	-0.0528551	0.0892229	0.206766
ILMN_1659823	PCDH1	-0.0457534	0.0344021	0.120331	0.111306	0.00488989	0.029431	-0.0500297	0.154312	0.363768	0.155793	0.00509385	0.0228939
ILMN_1659836	RAET1G	0.0727424	0.00999802	0.0549792	0.136568	0.00224723	0.0183778	0.0124431	0.787841	0.897967	0.171134	0.000249811	0.0021818
ILMN_1659843	DNAJC3	0.0643512	0.283908	0.472255	-0.299282	6.44824e-05	0.00191006	-0.12447	0.0052823	0.0400347	-0.146536	0.00741119	0.0308715
ILMN_1659845	KIAA0355	0.127896	0.198984	0.375939	-0.265547	0.0073329	0.0377914	-0.0359255	0.629449	0.802185	-0.387565	4.24543e-05	0.000583874
ILMN_1659852	PWWP2B	-0.0294164	0.0815466	0.210604	0.0881031	0.0199803	0.0698843	0.0005366	0.98761	0.994693	0.0349486	0.394869	0.579122
ILMN_1659854	PRPF40A	0.346635	0.0581576	0.168831	-0.208152	0.0425136	0.112269	-0.241113	0.000124385	0.00288704	0.222063	0.027038	0.0848693
ILMN_1659856	FAM167B	0.0888229	0.00308884	0.0262808	0.0714588	0.0474132	0.12042	0.0395451	0.523154	0.726611	0.00663946	0.92861	0.961751
ILMN_1659857	SNAP29	0.197254	0.00454821	0.0336019	-0.0342182	0.692036	0.769245	0.0362018	0.333287	0.569112	0.0148582	0.860206	0.922533
ILMN_1659874	SCAF4	-0.0500453	0.372555	0.558956	-0.164932	0.00105102	0.0115835	-0.0797569	0.201495	0.427036	-0.31406	1.10541e-08	1.81746e-06
ILMN_1659885	ACSS3	-0.0407644	0.354283	0.541668	0.0676957	0.115926	0.216511	-0.0972374	0.0303367	0.130837	0.124511	0.00141431	0.00838088
ILMN_1659888	PPP1R14B	0.0376007	0.661089	0.794226	-0.305518	0.00859436	0.0416239	-0.106503	0.0552008	0.191873	-0.169451	0.112233	0.244375
ILMN_1659893	2014-12-01	-0.0187558	0.559635	0.718219	0.0330728	0.184672	0.297481	-0.0976657	0.104792	0.285384	-0.0217233	0.531785	0.697405
ILMN_1659894	SLC25A26	0.0538479	0.0654175	0.182107	0.0343857	0.423227	0.53685	0.149098	0.000819675	0.0110387	-0.0812719	0.0566342	0.147443
ILMN_1659895	MSN	-0.196605	0.0078845	0.0474427	-0.124193	0.391469	0.507551	-0.099779	0.256485	0.491143	-0.270312	0.0136768	0.0499511
ILMN_1659905	FKBP10	-0.046458	0.686535	0.811796	0.0611942	0.439701	0.551418	0.0820322	0.14955	0.357137	-0.0590552	0.375968	0.560826
ILMN_1659913	ISG20	-0.352633	1.35141e-05	0.00090295	-0.178661	0.0360437	0.101087	-0.279037	1.71434e-07	2.06892e-05	-0.478779	0.00943349	0.037293
ILMN_1659914	AK8	-0.0501579	0.297545	0.486326	0.0810544	0.0647942	0.147503	-0.0531844	0.103559	0.283481	-0.0538124	0.194776	0.360306
ILMN_1659923	GNAQ	0.0883887	0.375124	0.561437	-0.217473	0.000920763	0.0106254	-0.12595	0.00556122	0.041502	0.207475	0.00722823	0.0302777
ILMN_1659926	ST7L	0.0631753	0.0221873	0.0911266	0.0637987	0.0432002	0.113426	-0.0463847	0.284631	0.52086	0.174411	3.92734e-07	2.23276e-05
ILMN_1659929	HNF1A	-0.0454533	0.0431449	0.139158	0.0736788	0.109948	0.20901	-0.0160984	0.743441	0.872851	0.0385686	0.287181	0.469436
ILMN_1659936	PPP1R15A	-0.459669	1.0142e-06	0.000196942	-0.264545	0.0396582	0.107401	-0.151269	0.012727	0.0732735	-0.616665	2.8659e-05	0.000445669
ILMN_1659937	ZBTB24	0.132079	0.000498541	0.0084074	-0.146962	0.00754479	0.0384259	-0.0703861	0.0776885	0.237273	-0.0585342	0.486652	0.660331
ILMN_1659943	BACH2	-0.078416	0.00222184	0.021427	0.122826	0.00215261	0.0178704	-0.0934851	0.0035843	0.030573	-0.0859598	0.0401523	0.114109
ILMN_1659947	FGA	0.0440019	0.0734571	0.196509	0.0585297	0.147145	0.254399	0.0113487	0.623643	0.798715	-0.0365785	0.33855	0.523794
ILMN_1659950	APC2	-0.0188065	0.405198	0.589234	0.0350668	0.349266	0.467262	-0.0511619	0.230635	0.462017	0.123772	0.0113606	0.0431101
ILMN_1659952	MTMR2	0.0206639	0.338829	0.527475	-0.0877688	0.0698265	0.154814	-0.00639142	0.870064	0.939661	-0.258242	7.20365e-05	0.000859901
ILMN_1659953	2014-09-03	-0.0219791	0.614068	0.759649	-0.0518103	0.47122	0.579864	0.0415633	0.292047	0.528396	0.0200164	0.753282	0.857191
ILMN_1659959	LOC283440	0.0151818	0.659468	0.793209	0.0706028	0.0457037	0.117613	-0.019825	0.425594	0.650821	-0.0137971	0.648831	0.786892
ILMN_1659960	IL4I1	0.0169028	0.532326	0.697384	0.0680681	0.0882003	0.180434	0.0232058	0.540121	0.739002	-0.0615451	0.193499	0.358795
ILMN_1659975	C1orf216	0.0613692	0.341757	0.530293	-0.0652596	0.198211	0.312339	0.0449163	0.279293	0.51559	-0.35512	8.80002e-05	0.0009927
ILMN_1659976	CLP1	0.0854516	0.0127829	0.0642782	-0.182468	0.00103814	0.0114938	-0.0603737	0.19351	0.417048	-0.0629618	0.190802	0.355387
ILMN_1659980	MROH5	-0.0761808	0.0813454	0.210291	0.0579703	0.14337	0.249757	-0.0496154	0.119776	0.310218	-0.0779737	0.0334734	0.0997859
ILMN_1659982	GPR152	-0.0899709	0.00200498	0.0201242	0.102662	0.0323692	0.0947106	-0.0568301	0.174397	0.391237	0.128313	0.0359621	0.105178
ILMN_1659984	MEP1A	-6.26026e-05	0.997173	0.998462	0.114666	0.0163638	0.0617134	-0.0114966	0.785275	0.896647	0.163034	0.00262315	0.0136155
ILMN_1659985	RSPH9	-0.113099	0.0134138	0.0662018	-0.00222098	0.958165	0.97182	-0.0729671	0.126711	0.32182	-0.102389	0.04042	0.114598
ILMN_1659990	HILPDA	0.00409478	0.920346	0.957057	-0.380482	1.3669e-05	0.00069969	-0.255551	5.14321e-07	4.75868e-05	-0.0469633	0.599048	0.750844
ILMN_1659991	SLC34A1	-0.0742952	0.00156088	0.0172018	0.027192	0.540266	0.641266	0.00299006	0.952145	0.979248	-0.0180463	0.641537	0.782069
ILMN_1659995	TBC1D28	-0.0153159	0.616558	0.761691	0.0942349	0.0428091	0.112757	-5.23603e-05	0.998934	0.999669	-0.0110348	0.778557	0.87363
ILMN_1660007	CCDC155	-0.0522731	0.131252	0.287142	0.0494067	0.233645	0.351338	-0.0251253	0.665968	0.824916	-0.0779536	0.0933458	0.213613
ILMN_1660021	PLIN3	0.365941	0.00770141	0.0467064	-0.307676	0.0122155	0.0515069	0.0152804	0.806529	0.907777	-0.162374	0.196165	0.362122
ILMN_1660027	FCGR2B	0.130949	0.0142812	0.0689089	-0.0649041	0.221619	0.338197	-0.0438798	0.343456	0.578685	-0.191563	0.000742792	0.00504536
ILMN_1660031	P2RY6	-0.0278248	0.386452	0.571865	0.0726784	0.0505629	0.125766	0.0520598	0.120435	0.311252	-0.0759755	0.0818285	0.194168
ILMN_1660043	UBXN11	-0.011162	0.643968	0.782322	0.0922507	0.0147564	0.0579053	0.111166	0.00344421	0.0297387	-0.162172	0.00114998	0.00711042
ILMN_1660063	POLE4	0.164357	0.00177235	0.0186345	-0.217633	0.0514793	0.127172	-0.0396805	0.552963	0.748606	-0.162694	0.226295	0.399139
ILMN_1660067	KRTAP2-3	0.0100989	0.747867	0.854117	0.0526297	0.109786	0.208833	-0.0815622	0.00081592	0.0110065	-0.0872417	0.0158706	0.0559916
ILMN_1660079	RNF44	0.0574748	0.452696	0.630836	-0.00278989	0.910266	0.936953	0.000781015	0.983983	0.993691	0.0151826	0.653544	0.790312
ILMN_1660085	PRTG	-0.0159611	0.434719	0.615047	0.0519732	0.108274	0.207015	0.0460928	0.259328	0.494474	-0.110777	0.00818962	0.0333832
ILMN_1660086	MYH11	-0.0108456	0.728123	0.840132	0.0520529	0.275105	0.394405	0.0506316	0.1735	0.390029	0.224255	2.16268e-05	0.000369304
ILMN_1660094	PDE6C	-0.0630935	0.0179389	0.0796166	0.0813633	0.0772951	0.16531	-0.00960239	0.809751	0.909135	-0.0865044	0.153565	0.306271
ILMN_1660097	HTR2C	0.00292007	0.925941	0.960393	0.115954	0.00952974	0.044334	-0.00240346	0.965491	0.985776	0.180384	2.09559e-05	0.000361157
ILMN_1660099	TRIM51EP	-0.0555329	0.0136282	0.0668129	0.083069	0.0690944	0.153726	0.0259491	0.541936	0.740525	0.0142965	0.76059	0.861947
ILMN_1660104	SRRM1	-0.0109177	0.729663	0.841224	0.128475	0.0037595	0.0250713	-0.00261707	0.937409	0.972166	-0.101646	0.00929641	0.036863
ILMN_1660108	ZNF705B	-0.0456045	0.0457028	0.144402	0.0557237	0.17575	0.287347	-0.135154	0.000359087	0.00613034	0.0139331	0.765165	0.864914
ILMN_1660111	UCHL3	0.301053	4.34692e-05	0.00182287	-0.345193	0.000481014	0.00704457	-0.218819	0.0036151	0.0307584	0.0557762	0.566231	0.725107
ILMN_1660113	CDH7	-0.0601882	0.00831137	0.0489868	0.09935	0.0111731	0.0487682	-0.0300443	0.438765	0.661385	0.124735	0.00914323	0.0363809
ILMN_1660114	MMRN1	-0.00660236	0.844047	0.91311	0.0314988	0.475542	0.583842	0.0308979	0.534799	0.735014	0.114416	0.0160008	0.0563748
ILMN_1660125	SFMBT2	-0.124458	0.000605477	0.00948245	0.0475511	0.260351	0.379489	-0.0496013	0.17793	0.396037	0.00849217	0.809908	0.893195
ILMN_1660126	ARR3	-0.0677293	0.028545	0.106974	0.0404662	0.338585	0.457474	0.0449227	0.299265	0.535674	0.0248304	0.496521	0.66855
ILMN_1660144	TCF20	-0.0126873	0.617601	0.762428	0.0571909	0.0224606	0.0752628	0.0906737	0.0290475	0.127243	0.00459115	0.911749	0.952545
ILMN_1660151	SSX6	-0.0227966	0.380508	0.566583	0.119535	0.0178381	0.0649878	0.0200885	0.639277	0.808718	-0.140096	0.00401257	0.0189568
ILMN_1660176	ZNF582	-0.000791853	0.984736	0.991743	0.0154025	0.574479	0.670955	0.00824913	0.86299	0.93654	0.165001	0.00173087	0.00982846
ILMN_1660179	MATR3	0.184632	0.0113623	0.0596281	0.0207747	0.838787	0.884091	-0.0402131	0.404393	0.633661	0.0546925	0.300942	0.484264
ILMN_1660186	SYF2	0.195576	0.000566162	0.00908072	-0.0989609	0.364348	0.482285	0.0903148	0.210697	0.438001	-0.0715794	0.452718	0.6307
ILMN_1660187	LOC100129480	-0.0217008	0.236655	0.420541	0.0934785	0.032879	0.0956217	0.0122822	0.698132	0.844859	-0.00791358	0.842322	0.911707
ILMN_1660193	ZNF529	0.0437284	0.170782	0.340115	-0.175631	0.0310779	0.0922889	-0.074703	0.060294	0.202665	0.0645707	0.21309	0.383168
ILMN_1660195	IFNA5	0.0234028	0.284504	0.472841	0.0924538	0.0471319	0.119964	-0.0330771	0.419905	0.646441	0.179903	0.00016518	0.00157925
ILMN_1660196	LOC643923	-0.0609908	0.000868069	0.0118971	0.0972949	0.0562603	0.134732	-0.00116759	0.976811	0.990685	0.113321	0.00529231	0.0236016
ILMN_1660199	ACAA2	0.251354	0.0019192	0.0196318	0.091132	0.268237	0.387453	-0.0238377	0.612975	0.790826	-0.0367061	0.743769	0.851709
ILMN_1660200	LOC100132354	-0.0413164	0.0691592	0.188779	0.0263756	0.457735	0.567487	-0.126591	0.0207674	0.102441	-0.103905	0.00260201	0.0135237
ILMN_1660204	IGSF9B	-0.0592925	0.0835529	0.214086	0.0222645	0.466085	0.5753	0.0407134	0.234317	0.466279	-0.0483345	0.167769	0.326092
ILMN_1660217	HCRTR1	-0.0230147	0.520142	0.687662	0.107726	0.022172	0.07464	0.0729931	0.0664013	0.215436	-0.125286	0.00075189	0.00509542
ILMN_1660222	MTBP	0.0110378	0.783078	0.877032	0.00493202	0.903711	0.932321	-0.0128613	0.791719	0.900408	0.0973602	0.00891298	0.0356694
ILMN_1660223	CREBL2	-0.00921388	0.892027	0.941146	-0.00399516	0.898105	0.928138	0.0552521	0.22183	0.451711	-0.0183795	0.66968	0.801384
ILMN_1660227	LOC399744	-0.0164868	0.508342	0.677958	0.084747	0.00974264	0.0448294	-0.0206828	0.528209	0.730041	-0.0157789	0.620733	0.766864
ILMN_1660232	PEX5	-0.107904	0.032293	0.115397	-0.34848	0.0169183	0.0629922	-0.085546	0.204057	0.430012	-0.158485	0.151425	0.303127
ILMN_1660260	MCFD2	-0.00662422	0.708603	0.82744	0.055364	0.23967	0.357719	-0.0413304	0.0895841	0.258676	-0.0502752	0.120255	0.256658
ILMN_1660261	TDRD6	-0.00903247	0.562194	0.720272	0.00303436	0.92144	0.945258	0.016115	0.705521	0.849272	-0.0257242	0.575642	0.732267
ILMN_1660275	C2orf43	0.0955173	0.194933	0.37072	0.0719111	0.229633	0.34692	0.0747728	0.133201	0.332295	0.0235571	0.641678	0.782082
ILMN_1660282	POPDC2	0.0654162	0.186745	0.360835	0.0525457	0.150079	0.257763	-0.12636	0.0138127	0.0776946	-0.117613	0.0050783	0.0228415
ILMN_1660283	H2BFWT	-0.0362442	0.141119	0.300481	0.0116544	0.691378	0.768764	0.0169498	0.759073	0.881662	0.208614	5.05292e-05	0.000656476
ILMN_1660288	ZNF503-AS2	0.0208471	0.480852	0.655571	0.133683	7.92862e-05	0.00220594	0.0258214	0.460679	0.67853	-0.132446	0.000180704	0.00169218
ILMN_1660292	MRPS21	0.295486	0.0020075	0.0201334	-0.352362	0.0012892	0.0131297	0.143548	0.0718176	0.225668	-0.0590649	0.60609	0.755962
ILMN_1660305	PDE12	0.0372542	0.627798	0.770012	-0.345922	0.000125406	0.00298714	-0.174322	0.0270603	0.121517	-0.119352	0.0886247	0.205761
ILMN_1660306	ITGA8	0.0161841	0.577749	0.732428	0.0359269	0.443555	0.555012	-0.1508	0.0101099	0.0624664	-0.00708456	0.882258	0.935194
ILMN_1660315	SPN	-0.0178636	0.411248	0.594812	0.0526245	0.221723	0.338306	-0.00238232	0.937134	0.97203	-0.106525	0.00293604	0.0148685
ILMN_1660317	LEFTY1	-0.049136	0.125338	0.278866	-0.0357846	0.270286	0.389459	0.0441071	0.146713	0.352753	-0.00871276	0.819785	0.899128
ILMN_1660320	WASF2	0.0196358	0.468536	0.644591	0.0961339	0.0348374	0.098972	-0.14305	0.0254914	0.117204	-0.0854338	0.00433682	0.0201419
ILMN_1660321	CDH24	-0.057578	0.177126	0.348558	0.113628	0.000926651	0.0106701	-0.0298434	0.38603	0.617562	-0.095909	0.00818506	0.0333703
ILMN_1660323	PDXDC1	-0.0109961	0.579764	0.73411	-0.0427119	0.412295	0.526864	0.0390909	0.217073	0.44562	-0.00777197	0.878717	0.933258
ILMN_1660341	LRPAP1	0.232749	0.00268721	0.0240984	-0.0611635	0.615894	0.705958	0.196789	1.44376e-06	0.000100482	-0.339671	0.000201393	0.00183671
ILMN_1660342	ATR	-0.0414962	0.117628	0.267496	0.0558112	0.190935	0.304328	0.0394261	0.199803	0.424823	0.0512704	0.129612	0.271304
ILMN_1660345	NGRN	0.30803	0.0723169	0.194395	-0.191316	0.0368852	0.102612	0.243234	0.00668977	0.0469468	-0.0517638	0.608327	0.757579
ILMN_1660356	PPP4R4	-0.141218	1.2577e-05	0.000874427	-0.0182407	0.505878	0.611947	-0.0795331	0.010208	0.0629408	0.14081	0.00233214	0.0123815
ILMN_1660357	FLJ43663	0.0258134	0.322361	0.511086	0.187212	0.000111002	0.00275387	0.0126775	0.762688	0.883813	-0.0808522	0.0795569	0.190117
ILMN_1660358	LOC388210	0.0405114	0.0348689	0.121339	0.0635204	0.131416	0.235489	-0.0142458	0.635791	0.806382	0.00543805	0.894265	0.94201
ILMN_1660360	NPY2R	0.0243356	0.449903	0.628485	0.0370311	0.327826	0.447188	-0.00666615	0.888008	0.948276	0.126427	0.0153102	0.0545189
ILMN_1660364	CYTH4	-0.0273831	0.326235	0.514852	-0.0107057	0.781703	0.840309	0.0353517	0.36537	0.599271	0.200659	0.000440166	0.00334409
ILMN_1660368	TRRAP	0.0276348	0.691405	0.815205	-0.316637	0.0582334	0.137725	0.0100304	0.887012	0.947646	-0.0850748	0.459001	0.635922
ILMN_1660372	GRIA2	-0.0236735	0.492109	0.665024	-0.019895	0.675507	0.755853	-0.000437666	0.989064	0.995265	-0.02788	0.400814	0.584231
ILMN_1660375	XAGE2	0.000638215	0.983825	0.991233	0.0419558	0.39759	0.513327	-0.00952074	0.745295	0.874092	-0.0616465	0.143891	0.292385
ILMN_1660379	CDPF1	-0.00458131	0.856643	0.92075	0.127495	0.000748256	0.00927448	0.0266268	0.442778	0.665189	0.0120959	0.743537	0.851651
ILMN_1660400	CELF4	-0.0658448	0.0151798	0.0714648	0.0709922	0.0707545	0.15605	-0.052863	0.160559	0.372396	-0.0521542	0.164483	0.321346
ILMN_1660403	POLR2M	-0.0445038	0.0344559	0.120417	0.0985906	0.112576	0.212358	-0.0791966	0.164072	0.376925	0.235331	7.21495e-05	0.000860814
ILMN_1660408	OMP	-0.0262853	0.142333	0.302234	0.0611119	0.219252	0.335576	-0.00905572	0.780825	0.894204	0.267727	1.55629e-05	0.000292577
ILMN_1660413	SGK2	-0.0527384	0.0595371	0.171366	0.0522497	0.139065	0.244616	0.00224083	0.943799	0.975063	0.151896	0.000882154	0.0057702
ILMN_1660426	CPSF4	0.077413	0.0619849	0.176018	-0.26134	0.0538172	0.130955	0.0847597	0.12235	0.314563	-0.325775	0.00176561	0.00998249
ILMN_1660433	ARID1B	-0.0843154	0.00671676	0.0427772	0.0503142	0.243132	0.361105	-0.0348195	0.306364	0.542719	0.00789344	0.830692	0.90543
ILMN_1660436	HSPA1B	0.289576	0.20966	0.388964	-0.537501	0.00100821	0.0113004	-0.343239	0.00025967	0.00487593	0.340981	0.0204994	0.0684671
ILMN_1660439	RPL3	0.155965	0.190504	0.36528	-0.296794	0.00108051	0.0117597	0.193673	0.00261955	0.0247152	-0.0858618	0.409979	0.592777
ILMN_1660440	FAM108B1	0.239706	0.0385517	0.129476	0.0705613	0.0306709	0.0914893	0.0489239	0.172511	0.388575	0.108757	0.000241061	0.00211587
ILMN_1660446	BTNL3	-0.151174	0.000239494	0.00533067	0.071406	0.0852979	0.176371	-0.0192636	0.752434	0.877819	-0.00365041	0.928216	0.961575
ILMN_1660462	MCOLN2	-0.0314398	0.767566	0.86713	-0.627497	1.43647e-05	0.0007135	-0.135316	0.0997962	0.277119	-0.120556	0.221501	0.393404
ILMN_1660498	RPS27	-0.114212	0.0680025	0.186755	0.115068	0.0454033	0.117112	0.0222166	0.698512	0.844972	-0.337996	6.45586e-06	0.000156382
ILMN_1660501	LY6H	-0.0395717	0.353411	0.540863	0.0407877	0.336839	0.455897	0.0684239	0.0130436	0.0744965	-0.0231263	0.658694	0.794119
ILMN_1660509	FAM170A	-0.028863	0.401571	0.585819	0.0607435	0.109465	0.20838	0.0119539	0.762348	0.883633	0.0400275	0.352854	0.537569
ILMN_1660519	C3orf70	-0.0320196	0.492488	0.665349	-0.3014	0.000253824	0.00471914	-0.0704113	0.185852	0.406706	-0.365096	1.21852e-06	4.77047e-05
ILMN_1660533	RPN1	0.29115	0.00237074	0.0223692	-0.136385	0.203554	0.31821	0.054172	0.405506	0.634506	-0.228595	0.030976	0.0939374
ILMN_1660536	USP50	-0.0634004	0.0300273	0.110196	0.0878306	0.0457024	0.117613	-0.0346825	0.39102	0.621858	0.235079	4.80438e-05	0.000635738
ILMN_1660544	ARRDC4	-0.00831085	0.89136	0.940752	-0.134812	0.0976694	0.193193	0.05967	0.0831838	0.247085	0.22411	9.80532e-05	0.00107576
ILMN_1660547	ERC1	-0.0347597	0.344377	0.532843	0.0644357	0.0199527	0.0698291	-0.00772219	0.85531	0.932629	0.23596	0.00100966	0.00642609
ILMN_1660549	WLS	0.0424008	0.285357	0.473775	-0.0959925	0.220434	0.336813	0.00995733	0.830606	0.91992	0.0222731	0.666112	0.799042
ILMN_1660551	CRAMP1L	-0.145269	0.00124311	0.0149473	0.0231335	0.631797	0.719711	0.0197432	0.569373	0.759792	-0.0870696	0.0119668	0.0449119
ILMN_1660552	BMP5	-0.119014	0.000115063	0.00337865	0.0997886	0.0337302	0.0971274	-0.0238962	0.585798	0.772251	0.00565329	0.868171	0.927112
ILMN_1660554	VWA1	0.0309866	0.760242	0.862718	0.174683	0.00507906	0.0300899	0.0236406	0.604186	0.785045	-0.0694479	0.0487433	0.132031
ILMN_1660577	ATP5G2	0.221242	0.00631991	0.0411278	-0.172241	0.0335936	0.0968582	0.0259821	0.700235	0.846169	-0.238915	0.0292113	0.0899517
ILMN_1660579	CRLF3	0.0877764	0.0948136	0.232016	-0.20404	0.000116415	0.00283305	-0.164983	0.000709222	0.00995126	0.104468	0.13937	0.285888
ILMN_1660582	LIG3	-0.0379326	0.439254	0.619082	-0.210538	5.84939e-06	0.000400602	-0.0203534	0.554727	0.749556	0.00879145	0.86618	0.925951
ILMN_1660585	C15orf40	0.195813	0.000695383	0.0103088	-0.0389008	0.335278	0.454437	-0.0155845	0.707443	0.850326	0.0789676	0.126849	0.267048
ILMN_1660599	GPAT2	-0.0477237	0.1376	0.29612	0.0265355	0.509366	0.614844	-0.0144225	0.57263	0.762118	-0.0383581	0.240152	0.415748
ILMN_1660600	SPDYE7P	-0.0215471	0.562231	0.720278	0.0886185	0.0676869	0.151623	0.159852	3.30686e-05	0.00108211	-0.0396845	0.417488	0.599218
ILMN_1660602	C1orf43	0.302963	3.30965e-05	0.00158536	-0.0471015	0.444552	0.555949	-0.123608	0.00427575	0.0345774	0.126488	0.152849	0.305198
ILMN_1660608	GABRB3	-0.0834645	0.201453	0.378724	0.0544325	0.198205	0.312339	-0.026133	0.404207	0.633497	-0.0372845	0.254447	0.43239
ILMN_1660611	PATZ1	-0.00836521	0.827056	0.903012	0.0887448	0.0870695	0.178811	0.0227492	0.582998	0.770163	-0.105174	0.0355846	0.104398
ILMN_1660624	LIMK2	0.0147666	0.822617	0.90067	-0.0244097	0.581727	0.676958	-0.0466713	0.497559	0.707093	0.0774684	0.107992	0.237912
ILMN_1660629	NBEAL2	-0.128087	0.00545418	0.0375827	-0.0512333	0.0738611	0.160457	-0.00298242	0.9294	0.968212	-0.0550809	0.0689367	0.171152
ILMN_1660633	CAMK2N2	-0.0866066	0.0040716	0.0314086	0.076949	0.021821	0.0739991	0.0976903	0.0181573	0.0936003	0.144235	0.00271635	0.0140038
ILMN_1660635	LACTB2	0.113647	0.00128504	0.0152546	-0.335546	0.000322814	0.00547968	-0.235068	1.75928e-06	0.000117752	-0.157851	0.116742	0.251435
ILMN_1660636	WWOX	-0.0601674	0.102559	0.243887	0.0374637	0.327123	0.446448	-0.0300164	0.343064	0.578416	0.083407	0.0233942	0.0758913
ILMN_1660639	TSHR	-0.0792896	0.00938502	0.0527895	0.095175	0.00908836	0.0431007	0.0279542	0.49074	0.701778	-0.0284939	0.5997	0.751306
ILMN_1660654	CDCA2	0.112765	0.289622	0.477929	0.0418781	0.522742	0.625962	0.141851	0.0263712	0.119672	0.132854	0.117475	0.252534
ILMN_1660655	SUGT1P1	-0.029603	0.0739951	0.197511	0.0676539	0.0682999	0.15254	0.0478076	0.192941	0.416461	-0.0675789	0.0754845	0.182802
ILMN_1660658	MUC12	0.00958362	0.755982	0.859848	0.0670422	0.128438	0.231834	0.0185356	0.691984	0.84102	-0.0275408	0.563551	0.723042
ILMN_1660661	TCP1	0.178399	0.284786	0.473109	-0.426343	0.000154533	0.00342184	-0.156138	0.0911764	0.261472	0.169363	0.182401	0.344746
ILMN_1660663	DYRK1A	0.199249	0.152104	0.315529	-0.117303	0.208922	0.324012	-0.0363587	0.579777	0.767554	0.179041	0.0844061	0.198568
ILMN_1660674	LOC619207	-0.0332834	0.129279	0.284648	0.0551287	0.0771422	0.165144	0.0115812	0.661258	0.822049	0.11799	0.00345135	0.0168356
ILMN_1660686	OR8H2	0.0155189	0.475826	0.650998	0.116216	0.00578818	0.0326746	-0.0310669	0.396889	0.627593	-0.059013	0.125361	0.264742
ILMN_1660691	RAB31	0.194303	0.026918	0.103051	-0.329897	0.000411847	0.00641169	-0.145572	0.00652943	0.0461908	-0.0325694	0.757678	0.860119
ILMN_1660693	SYN1	-0.0550857	0.0595317	0.171361	0.103335	0.0324662	0.0948867	0.051179	0.467868	0.684525	0.254385	9.3048e-05	0.00103309
ILMN_1660698	GTPBP8	-0.006394	0.902063	0.946667	0.0506467	0.300662	0.41998	-0.0482327	0.346364	0.581429	0.0122403	0.867787	0.926871
ILMN_1660700	KLHL33	-0.116096	0.000486521	0.00828789	0.0553748	0.221623	0.338197	0.0498012	0.174275	0.391036	0.0761015	0.101905	0.227754
ILMN_1660703	AADACL3	0.036296	0.33218	0.520747	0.113045	0.00798307	0.0397192	0.0266634	0.652641	0.816853	0.0224686	0.543606	0.706643
ILMN_1660709	POU5F1P4	-0.0584968	0.161616	0.32791	0.0492496	0.190423	0.303729	0.00927615	0.790014	0.899336	-0.038068	0.343723	0.528746
ILMN_1660718	GABBR2	-0.0279662	0.35793	0.545003	0.106457	0.00562189	0.0321071	0.0420457	0.313752	0.549881	0.0215904	0.589989	0.743406
ILMN_1660721	STX1B	-0.0441674	0.208421	0.38744	-0.0340208	0.264528	0.383714	0.0280118	0.255052	0.489387	0.0295777	0.431943	0.611891
ILMN_1660723	RDH13	-0.0343808	0.251186	0.436613	-0.162978	0.000168939	0.00363364	-0.0740291	0.0650055	0.212557	-0.121937	0.0262703	0.0829564
ILMN_1660727	ENPP5	0.233827	0.00423407	0.0321881	0.169991	0.000946806	0.0108255	-0.0286656	0.522153	0.725959	0.166685	0.00279784	0.0143232
ILMN_1660729	ATP6V1C2	-0.0543973	0.20325	0.380888	0.0848713	0.0689194	0.153459	-0.00811311	0.83541	0.922369	0.165499	0.000369151	0.0029335
ILMN_1660730	SLC7A3	-0.121438	0.0258026	0.100424	0.0782866	0.0442637	0.115211	0.0352584	0.331324	0.567299	0.0538699	0.136574	0.281703
ILMN_1660732	PPP2R2B	0.201996	0.00546159	0.0376216	0.401846	9.11859e-06	0.000531928	0.52042	3.12719e-07	3.23603e-05	0.446944	0.000289228	0.00243103
ILMN_1660741	ATP2B3	0.042603	0.112676	0.259699	0.0928181	0.0151638	0.0588749	0.0278607	0.639136	0.808658	0.209111	4.02871e-05	0.000561936
ILMN_1660749	ASPSCR1	0.101032	0.111006	0.257182	-0.331583	0.00285399	0.0213097	0.0749704	0.177388	0.395241	-0.269919	0.0292958	0.0901279
ILMN_1660754	MIR17HG	-0.161252	0.0199009	0.0849677	-0.0351339	0.185355	0.298285	-0.172049	0.017792	0.0923112	-0.0972128	0.208247	0.377119
ILMN_1660757	SRSF6	0.13634	0.00111862	0.0139975	-0.260098	0.000484513	0.00708702	-0.0510069	0.0640035	0.210389	-0.0297819	0.473422	0.648735
ILMN_1660775	TPM3	-0.00150617	0.968081	0.983354	-0.431322	0.000225813	0.00435983	-0.0154686	0.78747	0.897769	-0.239675	0.0598521	0.153792
ILMN_1660786	HIPK1	-0.04577	0.0513184	0.155667	0.0488085	0.127066	0.230355	-0.0390941	0.474171	0.689088	0.132103	0.00996613	0.0389782
ILMN_1660787	SUCLA2	0.143156	0.0646358	0.180771	-0.0610836	0.33035	0.449812	-0.164654	0.00833665	0.0546482	0.145983	0.0829768	0.196065
ILMN_1660793	PAQR4	-0.228219	0.0287307	0.107376	-0.452624	0.000167019	0.00361685	-0.165654	0.0205238	0.101622	-0.697734	1.21631e-06	4.76693e-05
ILMN_1660794	LBH	-0.0805089	0.192116	0.367243	0.0254969	0.385753	0.502387	-0.157956	0.000115017	0.00272182	0.161549	0.00042139	0.00323455
ILMN_1660795	PSPC1	-0.0751638	0.0369442	0.126088	0.119361	0.0153411	0.0592778	0.0246755	0.533501	0.734073	0.0125729	0.820591	0.899678
ILMN_1660797	FAM90A25P	-0.0459476	0.0674823	0.185835	0.0435895	0.0853598	0.176444	-0.0771296	0.180185	0.39874	0.0635792	0.173033	0.332716
ILMN_1660806	CSRP2	0.256977	0.000779293	0.0111044	0.187636	0.0853173	0.176391	0.110092	0.203234	0.429026	0.218498	0.0692284	0.171623
ILMN_1660808	WFDC1	-0.195388	0.291999	0.48034	-0.0893398	0.116063	0.216691	-0.00351973	0.929931	0.968411	0.00350766	0.933789	0.964903
ILMN_1660810	TTC17	0.0677604	0.153094	0.316929	-0.0629238	0.290299	0.409553	-0.004564	0.929694	0.968229	-0.0342555	0.59706	0.749239
ILMN_1660812	EAPP	0.00456659	0.913414	0.952894	0.188664	0.000525278	0.00742908	0.0482577	0.358786	0.593765	0.302572	1.37784e-10	7.64894e-08
ILMN_1660815	CAB39L	-0.0304628	0.149129	0.311549	0.0369093	0.425958	0.539284	-0.0506854	0.136971	0.338213	0.0723005	0.10949	0.240168
ILMN_1660816	P2RX2	-0.0291897	0.162481	0.329252	0.0159047	0.627996	0.716315	-0.0237439	0.512936	0.719476	0.115828	0.000264785	0.00227502
ILMN_1660817	DDB2	0.0727628	0.250764	0.436232	0.363282	7.90235e-05	0.00220123	0.242327	5.41767e-05	0.00155501	0.0776671	0.132342	0.275453
ILMN_1660832	RPL18A	0.290841	0.0588913	0.170227	-0.238612	0.00721362	0.0373725	0.0558973	0.345262	0.580218	-0.0856393	0.403292	0.586427
ILMN_1660837	CLCN3	0.240453	0.00235541	0.0222735	-0.052662	0.58052	0.676036	0.021842	0.792127	0.900677	0.00684581	0.930156	0.962654
ILMN_1660839	LINC00622	-0.131005	0.0986671	0.237846	-0.25482	0.000641867	0.00843098	-0.205729	1.2771e-05	0.000533771	-0.0806812	0.0347468	0.102625
ILMN_1660840	DESI2	0.166506	0.0153646	0.0720183	-0.338787	0.00462269	0.0285101	-0.113149	0.0706943	0.223448	-0.106685	0.408046	0.590899
ILMN_1660844	INTS4	0.0357824	0.240678	0.425017	-0.0721973	0.105539	0.203568	0.0334189	0.498889	0.708087	-0.162632	0.0117384	0.0442481
ILMN_1660847	PFKFB3	-0.211313	0.00122553	0.0148015	-0.303203	1.96789e-06	0.00018829	-0.314273	7.77032e-06	0.0003685	-0.511274	6.20569e-17	4.1177e-13
ILMN_1660852	ZC3H6	-0.0832923	0.030768	0.11193	0.0184259	0.587424	0.681804	0.0184498	0.718433	0.857073	0.249308	1.52654e-08	2.22663e-06
ILMN_1660854	AMPD3	-0.0457649	0.142978	0.303169	0.0395637	0.372908	0.490574	0.115834	0.000339406	0.00589457	0.0913124	0.00428956	0.0199676
ILMN_1660856	ALG11	0.0197833	0.570573	0.726887	-0.197356	1.0771e-05	0.000595144	-0.0880667	0.0102514	0.0631016	-0.162153	0.0030394	0.0152851
ILMN_1660858	RIN1	-0.28829	7.37251e-06	0.000647688	-0.211648	3.64217e-05	0.00130298	-0.159812	0.00190545	0.0198922	-0.220008	2.08201e-05	0.000359853
ILMN_1660864	RHBDL1	-0.0647089	0.156395	0.321377	-0.023384	0.456486	0.566445	0.0145226	0.815983	0.912715	0.0119077	0.789339	0.880325
ILMN_1660865	AIDA	0.00360627	0.867071	0.927732	0.138575	0.00213819	0.0177987	0.105677	0.0245792	0.114338	0.0777633	0.145607	0.294781
ILMN_1660868	ZBTB8OS	0.0249486	0.270887	0.458154	0.00353518	0.907109	0.934825	-0.0324446	0.345514	0.580514	0.07951	0.032482	0.0974149
ILMN_1660871	NEK6	-0.309831	0.00108513	0.0137007	-0.0798053	0.212149	0.327522	0.10369	0.0875949	0.255194	-0.332953	0.000147149	0.00144959
ILMN_1660879	FRMPD2	-0.0418423	0.130552	0.28635	0.0484942	0.285681	0.405037	-0.0827763	0.0208661	0.102691	0.00890836	0.800551	0.88741
ILMN_1660880	RNH1	0.0543582	0.235442	0.419111	0.0341301	0.152759	0.260941	-0.0997659	0.00108148	0.0134188	-0.17594	0.0186121	0.063462
ILMN_1660882	CHRM4	0.00251281	0.900484	0.945701	0.0729417	0.093893	0.188136	-0.0195705	0.421608	0.647774	-0.0883344	0.0487756	0.132092
ILMN_1660886	ELK4	-0.0356872	0.127088	0.281563	0.0910958	0.0349424	0.0991337	0.00901644	0.860752	0.935364	-0.0240071	0.664307	0.798092
ILMN_1660890	ACADL	0.0556229	0.0145418	0.0697555	0.0378423	0.492355	0.599416	-0.0294827	0.574002	0.763034	-0.0112262	0.7761	0.871865
ILMN_1660900	SNORA7B	-0.0533325	0.183336	0.356304	-0.184896	0.000358512	0.00587396	0.0905294	0.160226	0.371892	-0.0330535	0.422266	0.603437
ILMN_1660904	TRIM15	-0.0310932	0.049753	0.152855	0.14208	0.0052599	0.0307748	-0.0432453	0.525984	0.72866	0.238223	4.98045e-06	0.000128492
ILMN_1660907	PTPRE	0.0014297	0.953317	0.975075	0.0387707	0.264874	0.384052	-0.0796412	0.0143024	0.0796048	0.212196	0.000211581	0.00191117
ILMN_1660913	SHISA7	-0.0745747	0.00624311	0.0407627	0.0369886	0.328725	0.448092	-0.0801402	0.0321496	0.135487	-0.0510501	0.303048	0.486557
ILMN_1660927	FAM185A	0.305902	1.1219e-06	0.000208751	0.0745964	0.055101	0.132968	0.0701831	0.0822168	0.245204	0.0453954	0.205998	0.374309
ILMN_1660935	UNC119B	0.0343181	0.386454	0.571865	0.0503194	0.0402264	0.108465	0.109112	0.0101892	0.0628573	0.000644151	0.987096	0.993457
ILMN_1660938	TOE1	-0.125199	0.067964	0.186682	-0.20374	1.61883e-05	0.000777878	-0.111944	0.0366926	0.147492	-0.0912691	0.0447844	0.123915
ILMN_1660963	CCIN	-0.00163262	0.944822	0.9704	-0.0297669	0.529917	0.632286	0.0117096	0.721901	0.859537	-0.0228346	0.541491	0.705078
ILMN_1660965	PRR22	0.0103725	0.801414	0.887562	0.0890253	0.00821573	0.040463	0.0126804	0.804899	0.907197	-0.0793734	0.0337808	0.100455
ILMN_1660970	ADAMTS12	0.0148993	0.509256	0.678724	0.0383309	0.360003	0.477954	-0.164372	0.000527941	0.00806734	0.183851	0.000359096	0.00287247
ILMN_1660971	GTDC1	0.0565554	0.257376	0.443265	0.044467	0.283302	0.402668	-0.0427023	0.115677	0.303551	-0.069666	0.172303	0.331855
ILMN_1660973	GAD1	0.0279869	0.443486	0.623062	-0.0615384	0.516374	0.620683	0.247435	0.000333884	0.00581794	-0.282793	0.000693257	0.00478396
ILMN_1660978	OR11G2	0.0229146	0.361051	0.548057	0.0321933	0.461689	0.571055	-0.076292	0.0165755	0.0881992	-0.0338248	0.297411	0.480584
ILMN_1660982	BMS1P4	-0.00412831	0.877808	0.933834	0.0226389	0.63662	0.723477	0.0301918	0.420474	0.646832	-0.0279346	0.448263	0.626749
ILMN_1660985	SDR16C6P	-0.0608344	0.00397647	0.0309633	0.0854205	0.0813223	0.170971	-0.00245893	0.959696	0.98289	-0.0483963	0.199805	0.366357
ILMN_1660986	PER3	0.132407	0.02111	0.0883007	0.0491738	0.185268	0.298217	0.0582715	0.247438	0.481063	0.112867	0.0919963	0.211458
ILMN_1660995	AMH	0.00487201	0.781539	0.876022	0.0170516	0.628937	0.717111	0.000931673	0.983946	0.993691	0.0817108	0.113822	0.246839
ILMN_1660999	WBP11P1	-0.0181521	0.523461	0.690225	0.0618405	0.172327	0.283677	-0.0529146	0.19648	0.420817	-0.02511	0.476903	0.651861
ILMN_1661000	RPS6KC1	0.270673	0.00222981	0.021473	0.105616	0.18469	0.29749	0.0571401	0.0971533	0.272505	0.0983116	0.112178	0.244282
ILMN_1661002	RFWD2	0.208443	0.000121258	0.00347782	-0.150051	0.0959548	0.19091	-0.131618	0.0450241	0.168535	-0.00913079	0.933098	0.964409
ILMN_1661003	TREH	0.00726256	0.727837	0.839969	0.15606	0.000376646	0.00606787	0.0527368	0.227905	0.458853	0.18242	0.000112966	0.00119411
ILMN_1661004	FLJ25328	-0.00342817	0.902979	0.947222	0.107278	0.0180487	0.0654372	-0.0692905	0.184018	0.404248	0.229701	7.77787e-06	0.000179031
ILMN_1661022	CALHM3	-0.0110323	0.625763	0.768475	0.191286	0.000170675	0.00365478	0.0162084	0.600982	0.782758	-0.0810489	0.0680051	0.16932
ILMN_1661039	MRPL30	-0.0535782	0.056943	0.166559	-0.0137046	0.833663	0.879888	-0.0522741	0.270721	0.506512	0.267221	0.000721885	0.00492889
ILMN_1661040	KLHL12	-0.0488646	0.0264818	0.101991	-0.0254551	0.536569	0.637937	0.041342	0.266319	0.50203	0.0611887	0.157797	0.312255
ILMN_1661051	WBP11	-0.226623	0.000887592	0.0120561	0.16527	0.000174401	0.0037103	0.0416743	0.288623	0.524908	0.0407007	0.28774	0.470024
ILMN_1661052	AOC3	-0.0625767	0.0231881	0.0937115	0.147647	0.00076274	0.00939723	-0.0235153	0.669083	0.826753	-0.0227643	0.610145	0.759076
ILMN_1661066	LINC00087	-0.0774461	0.00580494	0.0389785	0.149915	0.00471554	0.0288639	0.0810291	0.00433759	0.034928	-0.0486184	0.227195	0.400174
ILMN_1661076	WFDC10B	-0.00985066	0.721718	0.835846	0.0597717	0.0342827	0.0980934	0.0541589	0.139376	0.341847	0.0162216	0.631123	0.77417
ILMN_1661078	PHGR1	-0.0189406	0.544364	0.706342	-0.0650772	0.0119498	0.0508651	-0.0257672	0.62747	0.801029	-0.130654	0.0020452	0.0111983
ILMN_1661083	NFATC2	-0.304086	0.00115568	0.0142984	-0.053891	0.456125	0.566191	-0.0251717	0.496871	0.70669	0.176367	0.00176798	0.00999347
ILMN_1661109	ATF3	-0.0230184	0.362405	0.549264	0.0607574	0.191669	0.305148	0.0069837	0.878611	0.943769	0.18586	0.000987985	0.00631708
ILMN_1661113	GH2	0.0107561	0.700946	0.822201	0.121288	0.00552916	0.0317673	0.0126382	0.673884	0.829621	-0.00957695	0.771972	0.868906
ILMN_1661128	CD99P1	0.0491594	0.0649595	0.181372	0.0248945	0.480155	0.588129	-0.0689144	0.048249	0.176507	-0.0277825	0.431301	0.611249
ILMN_1661137	SH3RF2	-0.0411495	0.0968013	0.234762	0.0611471	0.0995599	0.195657	0.0139518	0.663585	0.823495	-0.0903507	0.0103595	0.0401243
ILMN_1661138	GON4L	0.0901328	0.141396	0.300813	-0.00662421	0.940447	0.959039	-0.0903326	0.0958444	0.269878	0.0614432	0.41568	0.597626
ILMN_1661142	TMF1	0.155677	0.0995565	0.239155	-0.0411287	0.413874	0.5284	-0.0109978	0.843395	0.926293	0.169701	0.0245102	0.0785709
ILMN_1661143	TSHR	-0.0491498	0.0921893	0.228042	0.0760583	0.0649509	0.14771	0.0837079	0.0377684	0.150483	0.0136725	0.753208	0.857168
ILMN_1661156	USP31	-0.0900412	0.0118896	0.061409	-0.00399468	0.902192	0.931182	0.021598	0.506243	0.713844	-0.0297497	0.484498	0.658412
ILMN_1661160	C3orf55	-0.0520579	0.0881832	0.221736	0.0604524	0.25574	0.374293	0.138396	0.00319029	0.0282617	0.0160136	0.706256	0.826326
ILMN_1661161	SIAH1	-0.10787	0.00338514	0.0278332	0.0630529	0.107855	0.206539	0.00186022	0.954265	0.980141	-0.032095	0.443853	0.622854
ILMN_1661170	NDUFB8	0.165431	0.000270215	0.00572548	-0.271878	0.0455821	0.117413	0.0883274	0.0604789	0.203088	-0.244059	0.0366396	0.10665
ILMN_1661173	TRIP4	0.16413	0.0864418	0.218862	-0.0223356	0.735368	0.804074	0.176585	0.00106263	0.0132511	-0.0120615	0.894595	0.942282
ILMN_1661178	NR4A1	-0.014862	0.465069	0.64141	0.0173542	0.727687	0.79782	-0.0580111	0.183887	0.404017	0.028653	0.463049	0.63969
ILMN_1661188	HIPK1	-0.0541052	0.00607027	0.0400613	0.0235198	0.646794	0.732183	0.0622453	0.0356644	0.144779	-0.0625977	0.237156	0.412246
ILMN_1661189	ZBTB41	0.0247099	0.546596	0.707909	0.134989	0.00292329	0.0215735	0.0530978	0.38712	0.618446	0.349888	1.6148e-08	2.31604e-06
ILMN_1661194	CLDN14	0.10477	0.0412158	0.135237	-0.316981	0.000432403	0.00662461	-0.202435	0.00869653	0.0563144	-0.180109	0.0462907	0.127025
ILMN_1661196	CSF2RA	-0.105576	0.00585258	0.0391613	-0.0838999	0.106003	0.204154	0.0724941	0.0136256	0.0768343	-0.357288	2.30185e-07	1.54621e-05
ILMN_1661197	CLCF1	-0.0247326	0.249977	0.435442	-0.116643	0.00427594	0.0272023	-0.217956	0.00060828	0.00893059	0.16648	0.000259104	0.00223639
ILMN_1661220	TRIM16	-0.00260377	0.886975	0.939013	0.090765	0.0419079	0.111271	0.0618305	0.0779746	0.237763	-0.0609121	0.0710884	0.174975
ILMN_1661236	GLYCAM1	-0.000992353	0.979593	0.989269	0.0507117	0.316533	0.436005	-0.00191519	0.970838	0.988199	0.0185296	0.653968	0.790618
ILMN_1661251	SPAM1	0.0211126	0.281744	0.469875	-0.0108908	0.801576	0.855358	0.0606828	0.111218	0.295915	0.221168	3.261e-06	9.48687e-05
ILMN_1661261	PGM3	-0.0226248	0.603527	0.752631	-0.0293893	0.499804	0.606372	0.023911	0.452168	0.672035	-0.0438533	0.223177	0.395562
ILMN_1661264	SHMT2	-0.140652	0.0109277	0.0581465	-0.200279	0.0739855	0.160609	-0.00787743	0.896087	0.951766	-0.214621	0.0480431	0.130546
ILMN_1661266	HLA-DQB1	-0.0164692	0.631992	0.773409	0.181956	0.00118759	0.012484	0.151828	0.00167803	0.0182698	-0.00398885	0.917251	0.955471
ILMN_1661282	FRMPD2	-0.0222715	0.152336	0.315858	0.137634	0.00139043	0.0137597	-0.0796463	0.048798	0.177713	0.238468	6.37086e-06	0.00015488
ILMN_1661293	ZNF224	0.105269	0.0175256	0.0784985	-0.0885432	0.00795998	0.0396545	0.0984959	0.020098	0.10026	0.106406	0.000363686	0.00290054
ILMN_1661299	TLE6	-0.0384605	0.320626	0.509201	0.0111079	0.758419	0.822173	0.182598	0.000269954	0.0050072	0.116285	0.00364564	0.0175878
ILMN_1661301	FAM115A	-0.00481111	0.839835	0.910599	-0.0321753	0.351697	0.469756	-0.0402799	0.321903	0.558111	0.00867169	0.839818	0.910267
ILMN_1661306	RPL29	0.0154183	0.629349	0.771213	-0.318409	0.0548616	0.132614	0.112733	0.0379957	0.151006	-0.256035	0.0357924	0.104812
ILMN_1661307	JRK	-0.0451063	0.0197263	0.0844868	0.0380199	0.304252	0.423532	0.0235464	0.428217	0.653129	0.124293	0.00131609	0.00791719
ILMN_1661309	XKR4	-0.0816789	0.00100542	0.0130355	0.061915	0.0479697	0.121392	-0.115817	0.0113925	0.0679104	0.0188661	0.64626	0.785106
ILMN_1661314	KLHDC7B	0.00407026	0.81382	0.894962	0.0582944	0.161715	0.271377	0.00859148	0.729079	0.863713	-0.104807	0.0100243	0.0391603
ILMN_1661325	PKP4	-0.0859646	0.0260487	0.100991	0.0438484	0.0841568	0.174785	0.089622	0.0786727	0.239088	-0.0364233	0.230251	0.404125
ILMN_1661332	ZNF334	-0.0191587	0.553755	0.713661	0.128017	0.0110956	0.0485863	-0.0327363	0.301421	0.538001	-0.052665	0.140822	0.287898
ILMN_1661335	SPTBN1	0.279974	0.0702247	0.190771	-0.0171965	0.890709	0.923064	0.0148641	0.883799	0.946298	-0.0365586	0.678738	0.80784
ILMN_1661337	SRM	-0.116576	0.0785349	0.205617	-0.0289815	0.485466	0.592849	-0.0615519	0.365553	0.599456	-0.199382	0.0508094	0.136069
ILMN_1661342	2014-09-06	0.0421693	0.0323738	0.115536	0.0667491	0.0942522	0.18862	-0.0164595	0.75118	0.876993	0.134942	3.5678e-05	0.000515918
ILMN_1661343	TNFSF14	0.0132225	0.495422	0.667661	0.0941628	0.0276216	0.0858165	0.0188077	0.609179	0.788342	0.246524	4.83081e-05	0.000638161
ILMN_1661344	LOC645188	-0.0503581	0.143639	0.303996	0.0583866	0.231274	0.348662	0.0782727	0.100624	0.2785	-0.0758652	0.0564549	0.147122
ILMN_1661346	HNRNPA1	-0.121309	0.0922757	0.228065	-0.218694	0.0717852	0.157558	-0.0661545	0.420061	0.646594	0.336868	0.00995054	0.038943
ILMN_1661348	HSPD1	0.00808603	0.792464	0.88274	0.0746318	0.053086	0.129758	0.0607759	0.141424	0.34478	-0.025545	0.573783	0.730851
ILMN_1661351	ELP5	0.140758	0.00102391	0.0131901	-0.00291815	0.940073	0.958853	0.0623901	0.179875	0.398431	0.345291	1.10641e-09	3.98536e-07
ILMN_1661355	CHRND	-0.0710486	0.00357674	0.0288703	0.0246589	0.507212	0.612993	-0.0572399	0.0362914	0.146504	0.135475	0.00106129	0.00668881
ILMN_1661359	CXorf65	0.0551096	0.0473677	0.147846	0.0177048	0.640384	0.726686	0.0921851	0.0633916	0.209268	0.159618	0.000448337	0.00339251
ILMN_1661366	PGAM1	0.506722	0.021778	0.0901236	-0.441826	0.000374235	0.00604452	0.0365708	0.575495	0.764158	-0.0155283	0.895673	0.942827
ILMN_1661372	AJUBA	0.0514603	0.00487353	0.0352562	0.162282	0.00221949	0.0182427	0.0343882	0.237116	0.469484	-0.0305486	0.43123	0.611194
ILMN_1661373	AGPAT3	-0.131033	0.00195471	0.0198494	-0.0151697	0.715061	0.788086	-0.160381	1.77148e-05	0.000686296	0.230281	4.54904e-05	0.000612951
ILMN_1661376	GRIK2	0.0649792	0.0296533	0.109453	0.115266	0.0207964	0.0715943	0.148703	2.17814e-05	0.000797361	0.0320547	0.490637	0.663742
ILMN_1661395	LSM12	-0.0265605	0.356225	0.543381	0.105533	0.0106754	0.0474333	-0.048405	0.185885	0.40674	0.242404	3.25797e-06	9.48389e-05
ILMN_1661399	ARL4A	0.0808892	0.0752785	0.199931	-0.00274918	0.941111	0.959431	0.0777236	0.188041	0.409577	-0.00305257	0.947094	0.971621
ILMN_1661409	FAM208A	0.0609619	0.435253	0.615468	0.0580322	0.232762	0.350367	0.0408627	0.357285	0.592431	0.163805	0.00150078	0.00877322
ILMN_1661415	ZNF847P	-0.11331	3.78156e-05	0.00169253	0.118952	0.0043409	0.0274945	-0.0141681	0.678292	0.832529	-0.0180594	0.616225	0.763499
ILMN_1661416	LOC400958	0.00616564	0.852576	0.918453	-0.00223491	0.968832	0.979431	-0.0163701	0.647368	0.81362	-0.00522667	0.870335	0.92867
ILMN_1661417	MAGED2	0.0123303	0.534312	0.698874	0.0925176	0.0104607	0.0468231	0.0453011	0.158962	0.370235	0.0242878	0.466409	0.64262
ILMN_1661424	THAP6	-0.0292157	0.280402	0.468466	-0.184077	0.00157392	0.0149044	0.032521	0.381762	0.613823	-0.0702544	0.072878	0.178227
ILMN_1661427	RFNG	0.00786339	0.800449	0.887181	-0.0644611	0.179569	0.291881	0.142729	0.000272155	0.0050322	-0.0551976	0.269005	0.449154
ILMN_1661428	ATP11C	0.138795	2.8094e-05	0.00145561	-0.0592558	0.0965719	0.191692	0.0461105	0.299507	0.535985	-0.0573729	0.12107	0.257979
ILMN_1661432	NUP43	-0.105723	0.10938	0.254528	-0.138433	0.272239	0.391531	-0.0515253	0.422596	0.648658	-0.0630543	0.589721	0.743287
ILMN_1661434	ACSM1	-0.0318274	0.189009	0.363439	-0.015123	0.695803	0.772527	0.0217674	0.614377	0.791697	0.21311	5.32911e-06	0.00013512
ILMN_1661439	FLOT1	0.0560658	0.377875	0.564051	0.110714	0.196895	0.311024	0.398845	7.13172e-08	1.06625e-05	-0.207598	0.041304	0.11647
ILMN_1661440	ZNF678	-0.0441186	0.194318	0.369952	0.0274871	0.419132	0.533204	-0.0343898	0.391304	0.622159	-0.0487453	0.216346	0.387254
ILMN_1661443	GRAMD2	-0.0119225	0.633156	0.774109	0.109787	0.0135168	0.0547852	0.104007	0.00133193	0.0155569	-0.0534599	0.189487	0.353958
ILMN_1661454	DGKA	0.00966152	0.667429	0.798387	0.050958	0.224866	0.341896	-0.160886	0.0116002	0.0688654	0.0405155	0.439416	0.618872
ILMN_1661458	ARF1	0.00102893	0.97377	0.986219	0.111458	0.00301434	0.0219876	-0.0377244	0.24603	0.47947	0.0836151	0.0101165	0.0394289
ILMN_1661466	SPINK8	0.0149591	0.614974	0.760371	0.0841346	0.0579019	0.137256	0.0154495	0.626793	0.800597	-0.023039	0.489665	0.662912
ILMN_1661476	TAC4	-0.00890601	0.712163	0.829646	0.0400339	0.354928	0.472946	-0.0551254	0.17852	0.396752	0.00432516	0.917411	0.955533
ILMN_1661484	ZBTB45	0.151003	4.55454e-05	0.00186883	0.0203773	0.596402	0.689377	0.0246414	0.451695	0.671629	0.0485647	0.215104	0.385906
ILMN_1661485	RBM34	0.0981101	0.29625	0.48497	-0.142713	0.141125	0.247043	-0.189862	0.00270213	0.0252236	0.184947	0.0924363	0.212222
ILMN_1661488	TPST2	-0.103383	0.0100526	0.0551448	0.0144272	0.690363	0.767871	0.0805652	0.000240451	0.00463689	-0.171607	0.000154628	0.00150391
ILMN_1661490	PFDN6	0.250226	0.00129178	0.0152965	-0.173197	0.109655	0.208641	0.0158439	0.846908	0.928143	-0.367028	0.000483999	0.00360115
ILMN_1661491	SH3GL2	-0.0406887	0.0679835	0.186725	0.0106775	0.714111	0.787197	0.0473379	0.251856	0.485928	0.122342	8.41331e-05	0.000961723
ILMN_1661492	ARRDC1	-0.0493163	0.149597	0.312292	0.0531325	0.184584	0.297349	-0.0550748	0.0455851	0.170014	0.0828225	0.0504435	0.135366
ILMN_1661495	KIAA0754	-0.0555609	0.00244784	0.022727	0.0461374	0.246178	0.364173	0.00704374	0.86836	0.939127	0.10107	0.00436273	0.0202443
ILMN_1661500	B4GALT4	-0.00875769	0.877767	0.933833	0.0924983	0.226175	0.343267	0.0903769	0.134816	0.334925	-0.258854	0.0102032	0.0396851
ILMN_1661507	ANKRD62	-0.0913306	0.0444357	0.141847	0.0867541	0.0101703	0.0460396	-0.0150397	0.588352	0.773977	-0.0934217	0.0336034	0.100041
ILMN_1661509	LOC646730	-0.0219476	0.441625	0.621243	0.0131039	0.733328	0.802463	-0.0685613	0.116005	0.304041	-0.0525097	0.118868	0.254586
ILMN_1661514	TMEM8C	0.0173559	0.430908	0.611536	0.0750476	0.0310601	0.0922652	-0.0205925	0.564415	0.756086	-0.0455179	0.207774	0.376521
ILMN_1661523	TTTY18	-0.0443684	0.241933	0.426431	0.0461354	0.323918	0.443437	0.108426	0.0103397	0.0634623	0.0260367	0.505063	0.675738
ILMN_1661536	SETMAR	-0.0488511	0.108532	0.253276	0.0646713	0.281812	0.401117	-0.0864382	0.00958552	0.0602449	-0.0284019	0.492003	0.66499
ILMN_1661537	LEPROT	0.203391	0.209637	0.388964	-0.481657	0.00129909	0.0131914	-0.456035	5.43024e-06	0.000280347	-0.155592	0.10271	0.229164
ILMN_1661544	DGKA	-0.100018	0.00489594	0.0353681	0.0163565	0.726366	0.79689	-0.0267439	0.269135	0.505126	0.0116732	0.720731	0.836016
ILMN_1661554	DIAPH1	-0.102553	0.0249137	0.0980158	-0.185379	0.00501437	0.0298792	-0.0356867	0.686846	0.837729	-0.23334	0.00440796	0.0204
ILMN_1661559	LOC100507376	-0.036169	0.152498	0.316123	0.111118	0.0288729	0.0883487	0.0677033	0.0739704	0.230038	-0.0253697	0.513904	0.683162
ILMN_1661566	FSTL4	-0.11403	0.000735642	0.0107055	-0.0108992	0.792395	0.848642	-0.120736	3.60904e-06	0.000202738	-0.0938701	0.0206926	0.0689661
ILMN_1661577	MAFA	-0.00188909	0.944442	0.970364	0.11901	0.00233986	0.0188831	-0.127643	0.00807176	0.0534421	0.0571566	0.325895	0.511401
ILMN_1661580	LOC645177	0.0419036	0.0517321	0.15653	0.0428219	0.321073	0.440524	-0.0664804	0.0337963	0.140148	-0.126905	0.000371972	0.00295045
ILMN_1661588	GSTTP2	0.00313037	0.898119	0.944382	0.0559001	0.130411	0.234239	0.0189569	0.503435	0.711628	-0.109118	0.00904551	0.0360834
ILMN_1661589	CD151	0.38037	0.00995875	0.0548591	-0.0338802	0.747311	0.813551	0.00696023	0.922149	0.964594	-0.126332	0.251963	0.429297
ILMN_1661594	C2orf42	0.027979	0.549426	0.710178	0.0930445	0.249671	0.36792	0.188503	0.000679459	0.00965421	0.135022	0.113613	0.246519
ILMN_1661595	C1orf53	0.31831	6.52044e-05	0.00233256	-0.000750375	0.992225	0.99487	0.179105	0.00958566	0.0602449	0.284033	0.000125798	0.00129269
ILMN_1661596	FLVCR1	-0.0753409	0.092135	0.227932	-0.156364	0.00926486	0.0435266	-0.130642	0.00643282	0.0457629	-0.0287026	0.490896	0.663988
ILMN_1661599	DDIT4	-0.675099	0.000791483	0.0112122	-0.743616	1.64218e-06	0.000171058	-0.0275461	0.671132	0.828263	-0.772201	3.47681e-07	2.07473e-05
ILMN_1661616	FSHR	0.00709421	0.799981	0.886952	0.0786925	0.0434856	0.113923	0.0222556	0.578999	0.766911	0.191635	7.47459e-06	0.000174261
ILMN_1661618	C20orf85	-0.0282467	0.244743	0.429784	0.10892	0.00347391	0.0239572	-0.0068186	0.768634	0.887482	0.0680553	0.046282	0.127008
ILMN_1661622	TBC1D7	0.179377	0.09419	0.230925	-0.0762699	0.456517	0.566469	0.0752058	0.151414	0.359764	-0.243517	0.0809465	0.192628
ILMN_1661627	LZIC	-0.00984072	0.889219	0.939913	-0.249798	0.00178924	0.0159843	-0.0380753	0.50221	0.710784	-0.0548619	0.440758	0.619999
ILMN_1661631	LILRA3	-0.0740468	0.016375	0.0751127	0.0807268	0.038408	0.10529	-0.0748793	0.172039	0.387938	0.221164	3.51443e-06	0.000100324
ILMN_1661636	ZMYM2	0.166627	0.0416276	0.1361	-0.154764	0.215385	0.331162	0.0740399	0.177715	0.395764	0.038205	0.660326	0.795428
ILMN_1661637	TRPM8	-0.0178249	0.626992	0.769463	-0.0444803	0.774321	0.834674	0.0191187	0.686007	0.837026	0.0136829	0.850384	0.91675
ILMN_1661646	BANK1	0.0105116	0.689437	0.813651	0.0653312	0.105004	0.202783	0.0762563	0.0269682	0.12123	0.0122032	0.772722	0.869437
ILMN_1661647	LINC00265	0.0572452	0.107854	0.25222	0.104668	0.00992775	0.0452882	0.0323736	0.275563	0.511667	-0.0173495	0.664504	0.798166
ILMN_1661650	SMEK2	0.128774	0.0269451	0.103106	-0.229995	0.0321589	0.0943413	-0.011997	0.809068	0.908664	0.154046	0.0863148	0.20197
ILMN_1661653	DET1	0.187872	0.00163845	0.0177406	0.0743926	0.0659208	0.149075	0.174386	2.31887e-05	0.000836547	0.0134153	0.858158	0.921468
ILMN_1661657	TRPC2	-0.00366699	0.94091	0.968621	0.0168797	0.68173	0.760725	0.0753535	0.0246955	0.114617	-0.0758907	0.039446	0.112638
ILMN_1661664	SRRM1	0.100573	0.00809229	0.0481891	-0.149668	0.000671272	0.00865745	-0.0349804	0.644157	0.81166	-0.00923143	0.864524	0.925041
ILMN_1661674	VCL	0.00261277	0.941961	0.969064	0.0626285	0.1865	0.299598	0.0396785	0.294761	0.531219	-0.0674849	0.0944252	0.215342
ILMN_1661683	THRA	-0.0134804	0.595229	0.746272	0.258506	6.41122e-06	0.0004243	0.025541	0.409332	0.637826	0.140093	0.00107897	0.00677042
ILMN_1661687	IL21R	-0.0131528	0.67082	0.800745	0.0521458	0.0889348	0.181473	0.0631021	0.0728563	0.227885	0.198955	3.47699e-08	4.15363e-06
ILMN_1661695	IRAK3	-0.0209004	0.335767	0.524439	0.0571336	0.127842	0.2312	-0.00615648	0.823757	0.916612	-0.0123016	0.729849	0.842657
ILMN_1661703	G6PC2	-0.0625936	0.0325243	0.115854	0.096761	0.0339738	0.0975549	-0.0467284	0.206407	0.433088	0.0203607	0.703922	0.824995
ILMN_1661714	ZBTB8A	-0.0739043	0.0208256	0.0875299	0.074569	0.155716	0.264328	0.0805048	0.0197515	0.0991296	-0.0170469	0.650314	0.788002
ILMN_1661717	TFDP1	0.00264684	0.981127	0.989955	-0.255141	0.0259644	0.0825388	-0.0613135	0.325986	0.562342	-0.133716	0.270001	0.450166
ILMN_1661733	FOLR1	-0.000521242	0.986095	0.992303	0.00845059	0.835539	0.881375	-0.0413672	0.288986	0.525154	-0.027151	0.403615	0.586733
ILMN_1661735	C17orf103	-0.0486327	0.0952658	0.232727	0.0486703	0.218637	0.33494	-0.0131151	0.642327	0.810674	0.00145908	0.964808	0.981524
ILMN_1661743	LINC00263	-0.0574609	0.113582	0.261048	0.0272354	0.36669	0.484476	0.065065	0.00524867	0.0398502	0.058937	0.397574	0.581536
ILMN_1661750	VIL1	0.0311396	0.28967	0.477991	0.0548425	0.207183	0.322226	-0.142835	0.00166804	0.0181834	0.253249	8.12909e-05	0.000937528
ILMN_1661755	FAM129B	-0.405267	0.000479546	0.00821952	-0.952124	6.922e-06	0.000445605	-0.554374	7.181e-08	1.06625e-05	-0.697254	6.50354e-07	3.13786e-05
ILMN_1661770	KDM4C	0.017828	0.585093	0.738429	0.0517835	0.117495	0.218569	-0.0175256	0.602185	0.783535	-0.0612777	0.083821	0.197536
ILMN_1661776	CENPJ	-0.138932	0.00923395	0.0522699	-0.133404	0.155709	0.264324	-0.114523	0.00761946	0.0513775	-0.105404	0.3183	0.503019
ILMN_1661777	NR3C2	-1.35323e-05	0.999664	0.999804	0.0626287	0.0539194	0.131088	0.0715153	0.0400565	0.156183	-0.000982507	0.976937	0.988039
ILMN_1661778	MTL5	0.0317807	0.188644	0.362957	0.156094	0.00861955	0.0416916	0.0220617	0.610233	0.78882	0.237511	4.75959e-05	0.000632829
ILMN_1661788	WNT5B	-0.0512434	0.246899	0.432057	0.115709	0.0158949	0.0604963	-0.0648997	0.237246	0.469625	0.208785	0.000874062	0.00572948
ILMN_1661799	HIGD1A	0.343098	0.00069307	0.0102875	-0.20554	0.0340335	0.0976675	-0.20635	0.00162982	0.0178769	-0.0102022	0.935891	0.966174
ILMN_1661802	RAPGEF4	0.00923567	0.688905	0.813376	0.023669	0.575324	0.671659	-0.0198094	0.608344	0.787738	0.124132	0.00168774	0.00962874
ILMN_1661804	CTF1	-0.0988861	0.00177712	0.0186556	0.133968	0.000296974	0.00520561	-0.00923015	0.768131	0.887222	0.189935	0.000242407	0.0021265
ILMN_1661806	PREX2	-0.0013589	0.949778	0.973213	0.0417339	0.37322	0.490813	0.0313673	0.44841	0.669211	0.0242618	0.57113	0.728779
ILMN_1661809	PRRG4	0.0345818	0.466875	0.643158	0.169425	3.49165e-05	0.00126836	-0.00776776	0.844922	0.927012	-0.0151608	0.688601	0.81477
ILMN_1661825	TNFRSF6B	-0.043328	0.160627	0.326729	0.023276	0.592136	0.685756	-0.0486484	0.406153	0.63507	0.107751	0.0100538	0.0392569
ILMN_1661833	ANKRD12	0.118359	0.104246	0.246766	-0.0413216	0.511877	0.61688	0.0492333	0.308413	0.544632	0.0842529	0.201794	0.368843
ILMN_1661839	OR52A5	0.0201781	0.307632	0.496672	0.115421	0.0191757	0.0681209	-0.0351504	0.287889	0.52415	0.120658	0.0243077	0.0780754
ILMN_1661852	CNTN1	0.0835516	0.029583	0.109254	0.133219	0.0177186	0.0647628	0.0110826	0.82376	0.916612	0.143066	0.000293816	0.00246127
ILMN_1661860	ASPSCR1	0.0164606	0.795639	0.884508	-0.0190744	0.59489	0.688152	0.0177775	0.659619	0.821051	0.192765	0.00175678	0.00994808
ILMN_1661861	CSF2	-0.0341194	0.367235	0.553969	0.009084	0.816466	0.867013	-0.120764	0.000587666	0.00873209	-0.0870393	0.0858183	0.201068
ILMN_1661862	OTOA	-0.0478018	0.0131836	0.065518	0.0804738	0.0192902	0.0683759	0.107423	0.024836	0.115133	0.107863	0.0215229	0.0711403
ILMN_1661864	ME2	-0.0334977	0.032948	0.11687	0.0657835	0.0423658	0.112027	-0.0380076	0.350918	0.586442	-0.0300969	0.406348	0.589232
ILMN_1661875	ANK3	0.163665	0.000161554	0.0041717	0.0950359	0.0463104	0.118551	0.224795	0.00570695	0.0422554	-0.0445289	0.302072	0.485585
ILMN_1661886	APEX1	0.0261903	0.154999	0.319553	-0.122112	0.207599	0.322644	0.00850726	0.888386	0.948401	-0.149827	0.129017	0.27037
ILMN_1661888	MEF2A	0.0391967	0.439779	0.619476	-0.135018	0.001419	0.0139264	-0.0611185	0.162139	0.374369	-0.161709	0.00421696	0.019723
ILMN_1661895	PI15	0.0039958	0.963308	0.980871	0.23566	0.0989448	0.194919	-0.0315388	0.704099	0.848346	0.0331824	0.739588	0.849062
ILMN_1661903	CYLC2	-0.136784	4.96837e-05	0.00197653	0.0562449	0.262318	0.381507	-0.0116966	0.683529	0.835609	0.17516	0.000291362	0.00244471
ILMN_1661904	TRIM49B	-0.0305802	0.352263	0.539735	0.0511404	0.117822	0.219025	0.0229585	0.439764	0.662193	-0.0355958	0.351658	0.53644
ILMN_1661917	RPL10	-0.0169404	0.760446	0.862825	-0.312051	0.0380627	0.10464	0.0268957	0.655644	0.818802	-0.302132	0.01007	0.0393063
ILMN_1661939	SGSM1	-0.0548245	0.129828	0.285416	0.0664086	0.177711	0.289649	0.023233	0.525952	0.728658	-0.0299111	0.46301	0.639655
ILMN_1661940	CAMTA1	-0.110425	0.0185911	0.0814051	0.143324	0.00487202	0.0293797	0.0631017	0.0839632	0.248618	-0.0326444	0.356112	0.540943
ILMN_1661945	SLIRP	-0.0749823	0.0612091	0.174592	-0.250773	0.0168595	0.0628445	-0.0483808	0.461815	0.679554	-0.090494	0.409726	0.592569
ILMN_1661957	KDM4E	-0.0347087	0.340313	0.528909	0.0982038	0.0344311	0.0983774	-0.0298797	0.402244	0.631852	-0.0354498	0.373687	0.558383
ILMN_1661966	UGGT1	-0.0453043	0.0722298	0.19425	0.0971229	0.0106368	0.0473194	0.0185293	0.590471	0.775254	-0.0061763	0.897447	0.943845
ILMN_1661968	LOC100506639	-0.00500568	0.874893	0.932134	0.0683473	0.0680995	0.152237	0.126227	0.0368618	0.147984	0.0768486	0.0625687	0.15897
ILMN_1661971	ARHGAP25	-0.0217184	0.315511	0.504222	0.0578246	0.0839014	0.174485	0.050585	0.245251	0.478661	0.00767256	0.811255	0.893818
ILMN_1661994	ESRRG	0.191281	1.32213e-05	0.0008938	0.0713163	0.210293	0.325668	0.0676601	0.0609069	0.20405	-0.101919	0.0160387	0.0564874
ILMN_1661998	METTL6	0.0769426	0.142803	0.302892	0.00994451	0.815875	0.866586	-0.0517478	0.268116	0.503927	0.224059	0.00164629	0.00945055
ILMN_1662010	DLK2	0.0679623	0.00591947	0.0394356	0.0496834	0.341312	0.460262	0.0319029	0.526674	0.729124	-0.0389678	0.348434	0.533364
ILMN_1662016	SCRN2	-0.0744637	0.00664555	0.0424852	-0.000266372	0.993951	0.995954	-0.0430198	0.42917	0.653902	-0.0659468	0.0381163	0.109885
ILMN_1662019	SNRPN	0.0028307	0.888361	0.939529	0.0277519	0.497811	0.60441	-0.128007	0.00446414	0.0356308	-0.0323121	0.56337	0.722934
ILMN_1662021	ZNF326	0.344174	0.00299788	0.0258175	0.0344182	0.404795	0.519927	-0.186786	0.126964	0.322154	-0.119114	0.023963	0.0772416
ILMN_1662023	KLF7	-0.0316676	0.271073	0.458294	0.109655	0.00457331	0.0283186	-0.0678028	0.180733	0.39958	-0.100405	0.00865177	0.0348515
ILMN_1662026	BTK	0.179344	0.000228989	0.00516753	0.119814	0.00047037	0.00696608	0.0611098	0.168652	0.383558	0.205423	2.73373e-05	0.000432438
ILMN_1662038	LARGE	0.147979	0.000129334	0.0036435	0.320651	0.0434688	0.113915	0.0491088	0.315136	0.551324	-0.0231538	0.821992	0.900669
ILMN_1662049	AGPAT5	-0.102651	0.12608	0.279996	-0.374784	1.36072e-05	0.000697919	-0.161216	0.000891712	0.0117109	-0.091034	0.243766	0.419772
ILMN_1662065	WDR92	0.158519	0.0826271	0.212638	-0.0690621	0.145973	0.253011	0.0719588	0.327659	0.563918	-0.0464054	0.39891	0.582622
ILMN_1662070	HTR3A	-0.0070734	0.714022	0.830931	0.0484271	0.19353	0.307152	0.0752344	0.0177356	0.0921584	0.00235286	0.936982	0.966793
ILMN_1662086	GUCA1A	-0.0502789	0.163565	0.330574	0.0188052	0.529821	0.632223	0.0411932	0.312597	0.54851	0.0456494	0.13592	0.28071
ILMN_1662091	MROH5	0.042593	0.157122	0.322387	0.0278895	0.533725	0.635677	-0.0368632	0.302666	0.539215	0.04721	0.361066	0.545909
ILMN_1662097	SLC25A43	-0.0539772	0.248626	0.434049	0.114935	0.0221333	0.0746002	0.0340059	0.267685	0.503538	-0.130991	7.16344e-05	0.000856618
ILMN_1662117	TCP11	-0.0607635	0.126393	0.280506	-0.0286612	0.496567	0.603376	-0.0935593	0.0464298	0.17205	-0.00566088	0.878878	0.933287
ILMN_1662123	LOC387720	0.0236418	0.263732	0.449949	0.0227188	0.596861	0.689705	0.0333542	0.229578	0.460884	-0.00375526	0.92808	0.961476
ILMN_1662126	MATN4	0.016694	0.445065	0.624459	0.12026	0.00974531	0.0448325	0.0515386	0.178156	0.396278	0.0359969	0.296318	0.479489
ILMN_1662129	RCN2	0.400973	0.00632342	0.0411393	-0.0332076	0.692368	0.769538	-0.0386861	0.563907	0.755754	0.0952245	0.336561	0.52193
ILMN_1662140	SGPP2	-0.0171565	0.337041	0.525691	0.0160041	0.629304	0.717477	-0.0855664	0.109589	0.293318	-0.0162243	0.683804	0.811312
ILMN_1662141	ACAA2	0.00351633	0.908499	0.950186	0.0888887	0.0323671	0.0947106	-0.0619991	0.016535	0.0880331	-0.0258214	0.508848	0.678852
ILMN_1662143	C18orf42	-0.0140855	0.503509	0.673972	0.188069	0.00022574	0.00435983	-0.0480209	0.139732	0.342432	0.0316304	0.448061	0.62658
ILMN_1662147	MANEAL	-0.008834	0.789325	0.880933	-0.163293	0.00234774	0.018921	0.0536115	0.382066	0.61397	-0.00657863	0.897728	0.943983
ILMN_1662154	SLC22A12	0.0113039	0.663776	0.796028	0.196572	0.000238003	0.00452241	0.00341187	0.943912	0.975094	-0.0164648	0.685236	0.812241
ILMN_1662155	PRKCZ	-0.037854	0.178356	0.350102	0.0794173	0.0956431	0.190505	-0.117148	0.0138334	0.077737	0.104318	0.00988403	0.0387255
ILMN_1662158	RPL26L1	0.136266	0.00677491	0.043044	-0.0773119	0.30739	0.426756	-0.156828	0.00361656	0.0307611	0.0597797	0.511612	0.681172
ILMN_1662161	TBC1D13	-0.0229547	0.59126	0.743063	0.0366918	0.412339	0.526891	0.0903996	0.101016	0.279098	0.0810395	0.0562543	0.146834
ILMN_1662165	ZNF862	-0.0761604	0.0264175	0.101793	0.113858	0.00597245	0.0333556	0.0341658	0.224206	0.454707	-0.0484629	0.100746	0.225752
ILMN_1662166	PTK7	-0.168259	8.32756e-05	0.00273322	0.188965	0.00172111	0.0156345	0.061955	0.0206579	0.102127	0.136581	0.00764958	0.0316632
ILMN_1662168	SP3	-0.0656686	0.00596611	0.039666	0.143894	0.00966189	0.0446221	0.0150465	0.611908	0.790033	-0.102824	0.00241979	0.0127621
ILMN_1662174	ORMDL3	0.0230748	0.61161	0.758158	-0.0624269	0.287995	0.407339	-0.0153479	0.793557	0.901131	0.0884486	0.0222011	0.0728853
ILMN_1662184	C5orf34	-0.0328357	0.718152	0.833821	-0.201647	0.00472959	0.0289107	-0.0828577	0.134605	0.33463	-0.0926191	0.240198	0.415785
ILMN_1662187	C19orf67	-0.0194308	0.414115	0.597415	0.0784647	0.159683	0.269055	-0.0463704	0.243209	0.476195	-0.0265807	0.448596	0.627074
ILMN_1662188	WNT11	-0.0200148	0.344812	0.533166	0.0597645	0.128064	0.231427	-0.0365462	0.451196	0.67133	0.128342	0.00240907	0.01272
ILMN_1662189	LOC349196	-0.0590158	0.0173155	0.077927	0.0660865	0.0823345	0.172424	-0.0458833	0.108482	0.291479	-0.0421955	0.299354	0.482548
ILMN_1662192	ZNF248	0.0351826	0.456981	0.634425	-0.0711507	0.0472696	0.120193	0.142404	0.00143391	0.0163248	-0.0535176	0.264982	0.444696
ILMN_1662198	RANGAP1	0.145507	0.0191546	0.0830437	-0.495177	0.0120438	0.0510866	0.0733248	0.36736	0.60106	-0.167554	0.262763	0.442096
ILMN_1662214	PAH	-0.0147787	0.614352	0.75988	0.0367863	0.33779	0.456844	0.0191434	0.37036	0.603835	-0.0522364	0.133191	0.276781
ILMN_1662232	DCTN2	0.181072	0.00233147	0.022119	-0.0756686	0.413878	0.5284	0.180187	0.00394881	0.0327473	-0.140341	0.23446	0.409046
ILMN_1662243	ING1	-0.0035835	0.961627	0.980064	-0.175407	0.000448935	0.0067518	-0.20533	0.000835692	0.0111882	-0.0729412	0.120014	0.256341
ILMN_1662256	PARP6	-0.0529952	0.0432445	0.139371	0.0821515	0.162377	0.272169	0.00711386	0.83575	0.922369	0.17389	6.06945e-05	0.000755073
ILMN_1662302	IFNL2	-0.0175362	0.612315	0.758494	0.0135611	0.674538	0.755156	-0.00495418	0.896476	0.951928	0.0993361	0.0453207	0.12509
ILMN_1662306	RABL3	0.108568	0.0303467	0.110962	-0.240161	0.000210691	0.00417664	-0.0175586	0.745172	0.874035	-0.00665138	0.940144	0.968446
ILMN_1662316	VPS33A	0.157568	0.00790083	0.0475107	0.0792737	0.0745439	0.161434	0.181954	0.00115759	0.0140767	-0.083429	0.234953	0.409589
ILMN_1662318	CCDC59	0.00917126	0.86608	0.92719	-0.511855	0.000101378	0.00258629	-0.290404	0.000420466	0.00689147	-0.165845	0.132377	0.27549
ILMN_1662322	ANXA7	-0.0419899	0.350209	0.53771	0.0291987	0.461688	0.571055	-0.0037018	0.946714	0.976365	0.233908	1.85655e-06	6.36203e-05
ILMN_1662328	CNNM3	0.132316	0.0025414	0.023236	-0.196479	0.00441861	0.0277654	-0.0586681	0.110909	0.295385	0.0505794	0.471399	0.646964
ILMN_1662331	PDSS2	0.124262	0.0363671	0.124813	0.0601357	0.314467	0.433976	0.0812114	0.160327	0.372054	0.0168915	0.832992	0.906863
ILMN_1662334	DNAJA3	-0.174079	0.0408645	0.134394	-0.550716	2.52353e-05	0.00103366	-0.043339	0.461902	0.679611	-0.34758	0.00288718	0.0146664
ILMN_1662340	ZNF358	0.0843824	0.263896	0.450118	-0.154469	0.214201	0.329848	0.217707	0.00156001	0.017345	-0.115579	0.255003	0.432942
ILMN_1662358	MX1	-0.271944	0.103896	0.246137	0.152277	0.0371642	0.103091	0.18938	0.00260705	0.0246383	-0.144649	0.019072	0.0646099
ILMN_1662362	LGR6	0.0328348	0.328912	0.517414	0.0635254	0.192115	0.305648	-0.0533871	0.139571	0.342161	0.15707	0.00192492	0.0106622
ILMN_1662364	AARS	-0.0540235	0.591068	0.742988	-0.119987	0.196963	0.311089	0.172906	0.0199662	0.0998778	-0.425012	0.000658383	0.00458149
ILMN_1662370	ZNF680	-0.0553806	0.0149773	0.070936	0.0764431	0.0664463	0.14979	-0.0787085	0.0764259	0.234663	-0.0195358	0.560843	0.720888
ILMN_1662378	GFRA4	-0.0346854	0.135515	0.293287	0.103334	0.029114	0.0887074	-0.041702	0.250583	0.484576	0.15345	0.000306022	0.00254588
ILMN_1662383	ZRANB2	0.253424	1.46449e-05	0.000945344	-0.246231	0.00327653	0.0231071	-0.0801799	0.347336	0.582395	0.0419949	0.567891	0.726338
ILMN_1662390	ASPHD1	-0.0220306	0.638059	0.778069	-0.101855	0.0332546	0.096269	-0.111863	0.00372937	0.0314695	-0.242582	0.00109129	0.00682772
ILMN_1662391	SPDYE8P	0.00404402	0.92669	0.960846	0.00135989	0.960856	0.973608	-0.0532191	0.039804	0.155541	-0.0459359	0.249291	0.426129
ILMN_1662397	FDPSL2A	-0.0456748	0.0303726	0.111014	0.0976378	0.0113517	0.0492193	-0.0335668	0.317703	0.554018	0.0378982	0.24249	0.418335
ILMN_1662409	PRR13	-0.128551	0.0326247	0.116063	0.10754	0.0103026	0.046375	0.055289	0.168956	0.383912	-0.0371888	0.445025	0.623717
ILMN_1662413	HGSNAT	-0.0390464	0.306542	0.495727	-0.0856743	0.0497364	0.124465	0.0700279	0.161474	0.373651	-0.0249672	0.421488	0.602744
ILMN_1662417	LRPPRC	-0.0428936	0.405851	0.589803	-0.187265	0.0128072	0.0529654	-0.0474967	0.361808	0.596286	-0.219427	0.010539	0.0406295
ILMN_1662419	COX7A1	-0.0310074	0.237331	0.421288	0.0620683	0.16234	0.272125	0.0940161	0.105966	0.28735	0.0940253	0.0149312	0.0534687
ILMN_1662426	AP2S1	0.247162	0.00495072	0.0355949	-0.345744	0.0051059	0.0301844	0.035981	0.536263	0.73586	-0.114057	0.349762	0.534498
ILMN_1662427	PTP4A3	-0.00920905	0.747302	0.853637	0.0766334	0.0833094	0.173644	0.0279276	0.412659	0.64051	-0.0366759	0.27455	0.455463
ILMN_1662432	OPA3	0.00473275	0.903124	0.94729	-0.00994545	0.82019	0.869879	-0.0475806	0.298943	0.535341	0.0574093	0.152193	0.304211
ILMN_1662438	SOD1	0.119957	0.00834816	0.0491055	-0.142127	0.18209	0.294559	0.047645	0.409852	0.638231	-0.191289	0.0929107	0.21301
ILMN_1662451	FCER2	-0.0152325	0.662128	0.794846	-0.0262745	0.45659	0.5665	0.14689	0.00231269	0.0226754	0.264084	7.88651e-06	0.000181002
ILMN_1662453	PRDM6	-0.0386036	0.0366504	0.125372	0.0657295	0.122607	0.224879	0.0244529	0.515215	0.721044	-0.0508331	0.202809	0.369981
ILMN_1662470	C10orf35	0.00408854	0.919973	0.95685	0.0182894	0.62303	0.7122	0.0539634	0.116698	0.305145	-0.129676	0.0582505	0.150645
ILMN_1662479	RNF222	-0.0238127	0.291496	0.479964	0.0521577	0.229842	0.347142	-0.0771343	0.0737176	0.229484	0.0638625	0.168208	0.326586
ILMN_1662481	HTN1	-0.0557916	0.766887	0.866723	0.0443045	0.362125	0.480143	-0.0106337	0.862277	0.936288	0.202205	0.000121035	0.00125412
ILMN_1662482	LPPR4	-0.0370075	0.258237	0.44401	0.183716	0.00292957	0.0216036	-0.0635358	0.124221	0.317717	-0.00113443	0.980811	0.990087
ILMN_1662484	CLDN18	-0.0442366	0.109148	0.254163	-0.0457339	0.401058	0.516606	-0.000732336	0.982906	0.993141	0.237241	6.7339e-06	0.000161491
ILMN_1662488	MED23	-0.0479244	0.0118662	0.0613553	0.108798	0.000545722	0.0076254	0.0371103	0.163216	0.375892	0.122717	0.00142154	0.00841532
ILMN_1662492	GDNF	-0.0408602	0.0543643	0.161613	0.0994876	0.0158256	0.0603005	0.11795	0.00408125	0.0335106	0.114217	0.0104263	0.0403169
ILMN_1662497	KRTAP3-2	-0.0379425	0.106394	0.250082	0.0763612	0.124978	0.227907	0.0277253	0.47815	0.691655	-0.0173333	0.610351	0.75919
ILMN_1662507	AKR1C1	-0.0317947	0.330535	0.518964	0.0129694	0.762457	0.825449	0.0213148	0.660906	0.821904	0.2001	0.000906082	0.00589241
ILMN_1662523	C3	-0.0504326	0.0834292	0.21392	0.0572244	0.132677	0.236876	-0.0622466	0.0420187	0.16108	-0.0602656	0.0772687	0.1861
ILMN_1662524	CXCR1	-0.00407297	0.837533	0.90925	0.115467	0.00207735	0.0175043	0.0169936	0.694808	0.842906	0.0049205	0.900282	0.945561
ILMN_1662525	LOC100128075	-0.0939212	0.000680608	0.0101795	0.0270789	0.530132	0.632409	-0.00950476	0.796118	0.90254	-0.0206305	0.577605	0.733877
ILMN_1662556	GALNT10	0.0537097	0.0656306	0.182479	0.0664684	0.0628901	0.144648	0.0369811	0.322767	0.558791	-0.0230852	0.499554	0.67093
ILMN_1662557	MAP7D3	-0.0726411	0.0239124	0.0955019	-0.0324631	0.396608	0.51234	-0.0916444	0.000396904	0.00660625	0.130175	0.00194782	0.0107634
ILMN_1662578	C1GALT1	-0.0929852	0.0705878	0.191427	-0.0820964	0.300546	0.419879	-0.0594715	0.0979586	0.273967	0.0234228	0.646134	0.78507
ILMN_1662587	PNPLA7	-0.0453252	0.409352	0.593119	-0.0495178	0.216343	0.332356	0.0652108	0.317536	0.55388	-0.0878408	0.00888649	0.0356135
ILMN_1662617	PPP2R3C	0.307601	2.10965e-05	0.00120664	0.00743774	0.93852	0.957765	-0.019188	0.765646	0.885829	-0.01783	0.872275	0.92982
ILMN_1662618	SQSTM1	-0.249029	0.00272117	0.0243051	-0.379945	0.000261244	0.00480785	0.073097	0.203115	0.42887	-0.58116	7.30512e-06	0.000171411
ILMN_1662619	TFPI	-0.0581402	0.14081	0.300027	-0.0193284	0.723248	0.794658	0.0141427	0.785465	0.896808	-0.190085	3.91053e-06	0.000108066
ILMN_1662627	MAGEB18	-0.0199145	0.418341	0.600976	0.0479527	0.337389	0.456485	0.00729767	0.806795	0.907855	-0.143856	0.00232078	0.0123378
ILMN_1662629	SPAG11B	0.0404389	0.189714	0.364319	0.12328	0.00255432	0.0199126	-0.0172069	0.768319	0.887264	0.176388	0.000730403	0.00497697
ILMN_1662658	PUS1	-0.16324	0.0110134	0.0584774	-0.775054	5.87469e-06	0.000400681	-0.12833	0.00576678	0.0425582	-0.413604	0.00121074	0.00740714
ILMN_1662659	ZNF492	-0.0390394	0.264583	0.450848	0.041369	0.297408	0.416904	-0.00647467	0.81367	0.911619	0.00664272	0.896039	0.943002
ILMN_1662667	ANKRD20A1	-0.020837	0.471748	0.64765	0.0474966	0.361667	0.479664	0.00980536	0.814317	0.911866	-0.110627	0.00414762	0.0194585
ILMN_1662668	APC	-0.0408398	0.0907144	0.225755	0.0300479	0.515262	0.619725	0.0218411	0.648936	0.814528	-0.0442744	0.377905	0.562654
ILMN_1662675	ADAM2	-0.120353	0.000141895	0.00386804	0.133736	0.00472195	0.0288845	0.057014	0.140129	0.343018	-0.0652496	0.15791	0.31241
ILMN_1662681	AMBRA1	0.0147658	0.645292	0.783223	0.054328	0.114007	0.213937	-0.036674	0.354653	0.589902	-0.0445312	0.168618	0.327135
ILMN_1662686	USPL1	0.0341257	0.482958	0.657397	-0.216808	0.000869328	0.010245	-0.120131	0.000220039	0.00435089	0.00337632	0.966494	0.982409
ILMN_1662687	PKN1	-0.0964897	0.000682589	0.0101896	0.0693403	0.194592	0.308282	0.127083	0.0389532	0.153445	0.00382671	0.938596	0.967464
ILMN_1662707	SEC24B	-0.0404783	0.0397691	0.132061	0.0598514	0.174134	0.285664	-0.0197876	0.555528	0.750034	-0.0802808	0.0461647	0.126805
ILMN_1662719	GPBP1L1	0.165566	0.00153406	0.0170044	-0.0675854	0.209437	0.324619	0.0346774	0.368575	0.60213	-0.097813	0.0562721	0.146873
ILMN_1662730	ZNF705E	-0.0204788	0.471318	0.647229	0.060236	0.174142	0.285669	-0.0398281	0.310431	0.546721	-0.0150039	0.706886	0.826703
ILMN_1662731	COL4A3	-0.0500873	0.0664882	0.184021	0.0639162	0.141246	0.247167	0.012639	0.868866	0.93919	0.18825	3.05219e-06	9.0638e-05
ILMN_1662734	OTOP3	-0.0376041	0.0498903	0.153117	0.0610652	0.0157606	0.0601599	0.121919	0.0145002	0.0804153	0.163522	0.000207385	0.00188081
ILMN_1662735	OR5K2	-0.0222589	0.23365	0.417062	0.0055379	0.88145	0.916099	0.0555598	0.412285	0.640366	0.113916	0.00328773	0.0162244
ILMN_1662738	ACSM3	0.0276466	0.435953	0.616185	0.137566	0.0217221	0.073794	-0.0138826	0.711516	0.852703	0.213327	1.07976e-05	0.000225629
ILMN_1662741	LPAR2	-0.0986038	0.00276769	0.0245487	-0.171745	0.000176523	0.00373693	-0.0558889	0.420765	0.647131	-0.136184	0.00214771	0.0116394
ILMN_1662744	FLJ39632	-0.00396022	0.891025	0.940626	0.0609735	0.0838417	0.174399	0.00673895	0.850894	0.93035	-0.0665807	0.0934051	0.213697
ILMN_1662747	EVI2A	-0.0387366	0.0421243	0.137093	0.086808	0.0371089	0.102986	-0.0788846	0.114994	0.302418	0.300168	8.69273e-07	3.78748e-05
ILMN_1662768	SLC9B2	-0.0397476	0.194011	0.369623	0.0753605	0.0153167	0.0592127	-0.06089	0.106092	0.287476	0.14193	0.000651736	0.00454479
ILMN_1662777	ZNF208	0.0273173	0.198131	0.374826	0.0612952	0.170799	0.281909	-0.0178819	0.752453	0.877819	0.177099	1.85856e-05	0.000331694
ILMN_1662791	C10orf68	0.01712	0.486625	0.660502	0.0581494	0.150334	0.25806	0.0232151	0.468027	0.684609	-0.0438621	0.290389	0.472878
ILMN_1662795	CA2	-0.0523646	0.143173	0.303418	0.131858	0.00413698	0.0266283	0.0309392	0.523761	0.727053	0.12226	0.017642	0.0608757
ILMN_1662799	GPSM3	0.0285559	0.287487	0.475904	-0.0583476	0.530727	0.632915	-0.0329267	0.400695	0.630636	-0.0535574	0.304285	0.487731
ILMN_1662801	ZMYM3	0.0296854	0.407956	0.5919	0.0696035	0.0412435	0.110087	0.0453749	0.258216	0.493178	-0.00977207	0.763831	0.863944
ILMN_1662823	SMIM5	-0.0472836	0.0494464	0.152255	0.119157	0.00510195	0.0301752	-0.0472735	0.331011	0.567122	0.0128072	0.713902	0.831529
ILMN_1662824	MADCAM1	0.00437388	0.90944	0.950618	0.0717407	0.0541707	0.13143	0.101472	0.038936	0.1534	-0.0193813	0.559471	0.719672
ILMN_1662837	WFIKKN2	-0.0036326	0.862532	0.924722	0.0429367	0.463197	0.572549	0.03155	0.459895	0.678074	0.252054	6.45057e-06	0.000156335
ILMN_1662839	PLEKHA1	0.119705	0.076325	0.20179	-0.0370161	0.692203	0.769374	-0.0218848	0.710139	0.851875	0.073231	0.394464	0.578745
ILMN_1662843	CD53	0.00132661	0.934226	0.965235	0.00967303	0.804252	0.857594	-0.026192	0.48147	0.694334	0.15229	0.000251419	0.00218916
ILMN_1662845	NBPF11	0.0408309	0.0766021	0.202307	0.10315	0.00509266	0.0301439	-0.0352076	0.427745	0.652697	-0.0345447	0.401711	0.585011
ILMN_1662846	GPR160	0.00693939	0.82817	0.903675	0.0975999	0.0306141	0.0914122	-0.0739855	0.181599	0.400819	0.151068	3.54204e-05	0.000513324
ILMN_1662848	TXNDC15	0.0181673	0.346926	0.535089	0.130415	0.0614966	0.142632	0.0224989	0.722659	0.86014	-0.00992306	0.81645	0.896993
ILMN_1662852	IQCK	0.123241	0.0042836	0.0324187	0.0541882	0.136623	0.241571	0.021493	0.496366	0.706174	-0.0400992	0.437275	0.616981
ILMN_1662862	EXOC5	-0.0210186	0.543568	0.705797	0.0551008	0.153007	0.261223	0.0816944	0.0678276	0.218202	0.0137999	0.735072	0.846261
ILMN_1662865	CPPED1	0.00031723	0.989651	0.994138	0.0199531	0.681182	0.760329	-0.0199928	0.594488	0.778144	0.0442532	0.19606	0.361981
ILMN_1662879	UBE2MP1	-0.00759306	0.790031	0.881368	0.150973	0.0021988	0.0181453	-0.0852793	0.0578031	0.197549	-0.0103262	0.80032	0.887284
ILMN_1662880	C5orf27	0.0172499	0.607741	0.755438	0.0159488	0.758642	0.8223	0.126631	0.00159343	0.017617	-0.0552214	0.217965	0.389351
ILMN_1662884	TSLP	-0.0226149	0.368904	0.555513	0.0760909	0.0177877	0.0649147	0.053683	0.331622	0.567561	0.228008	1.88986e-06	6.44806e-05
ILMN_1662886	KLHL34	-0.045457	0.0528094	0.158549	-0.00191604	0.967311	0.978446	-0.0150513	0.728221	0.863275	0.0361208	0.278509	0.459622
ILMN_1662895	ZNF555	0.0590243	0.0362424	0.124584	0.108701	0.0392122	0.106671	0.00546228	0.915269	0.961696	0.0208796	0.618335	0.765036
ILMN_1662896	WDR11	0.119951	0.0217645	0.0900879	0.0803081	0.174455	0.286025	0.172597	0.00719612	0.0493163	-0.112644	0.0234301	0.0759808
ILMN_1662897	ERCC4	0.0165414	0.588847	0.741254	0.01257	0.789451	0.846363	-0.0356388	0.203724	0.429494	0.0796371	0.0299376	0.0916005
ILMN_1662902	ANKRD13D	-0.0525607	0.00924446	0.0523107	0.0620683	0.109374	0.208282	0.0213862	0.509104	0.716248	0.144845	0.00105642	0.00666878
ILMN_1662910	SFXN3	-0.0941964	0.162943	0.329877	0.112624	0.0908106	0.183961	0.0976688	0.0686578	0.219838	-0.0507161	0.281177	0.462797
ILMN_1662914	CTAGE5	-0.0177312	0.526032	0.692362	0.0851684	0.0261501	0.082893	-0.0743514	0.0239376	0.112396	-0.0369421	0.18835	0.352461
ILMN_1662917	LMO1	-0.0452791	0.233499	0.41699	0.0752399	0.0440342	0.114863	0.0460692	0.163079	0.375799	-0.0402846	0.320016	0.504851
ILMN_1662932	LCP1	-0.093076	0.394621	0.5795	0.0537145	0.270351	0.389481	0.0324852	0.53483	0.735014	-0.358369	0.0118067	0.0444453
ILMN_1662934	UBE2I	-0.0714853	0.00286315	0.0250749	-0.00262171	0.944772	0.962113	-0.0179566	0.634202	0.805273	-0.0617868	0.157766	0.312244
ILMN_1662935	C1QTNF7	-0.0130608	0.558992	0.717794	0.112114	0.0357136	0.100504	0.034557	0.516288	0.721883	-0.0511687	0.161988	0.318091
ILMN_1662942	LPAL2	-0.0145856	0.527994	0.693807	0.0544072	0.204714	0.319524	0.0369149	0.287573	0.523873	-0.040624	0.366012	0.55067
ILMN_1662949	FAM132A	-0.025248	0.202014	0.379402	0.057529	0.193418	0.30701	0.00809024	0.804725	0.907135	0.0720532	0.097224	0.219971
ILMN_1662950	EPS8L1	0.0179081	0.52498	0.691423	0.0968352	0.0183723	0.0662102	0.0653957	0.241602	0.47425	0.148439	0.000146701	0.00144608
ILMN_1662952	ZNF687	-0.0279493	0.203884	0.381606	0.162108	5.98515e-05	0.00180461	0.0888981	0.0046338	0.0365583	0.0240218	0.481915	0.655959
ILMN_1662954	CCT7	0.567324	0.000763252	0.0109541	-0.395622	8.11719e-05	0.00224517	0.0619475	0.437823	0.660705	-0.0392652	0.727722	0.841126
ILMN_1662961	GRHL3	-0.0429269	0.184277	0.357612	0.065065	0.17876	0.290968	0.0130874	0.671964	0.828633	-0.079036	0.0547133	0.143807
ILMN_1662962	COLEC10	-0.0097357	0.756243	0.860021	0.0350111	0.431818	0.54448	-0.0669004	0.0955984	0.269378	0.0923406	0.0832989	0.19662
ILMN_1662963	PSD2	0.0238244	0.353468	0.540878	0.0476049	0.231434	0.34887	-0.0405577	0.114639	0.301742	0.0438259	0.216591	0.387558
ILMN_1662964	PRMT3	-0.00931453	0.904855	0.948156	-0.336136	0.00011313	0.00278616	-0.162579	0.0199423	0.0998215	-0.140396	0.192291	0.357243
ILMN_1662973	CD82	0.0513217	0.0597555	0.171764	-0.00351098	0.948097	0.964365	-0.0571558	0.119716	0.310184	-0.241963	3.07054e-05	0.000467489
ILMN_1662988	LOC643201	0.00782183	0.663837	0.796028	0.0739532	0.0560064	0.134369	0.0913499	0.0379442	0.150874	-0.0512582	0.146025	0.295312
ILMN_1663002	STOML2	0.0888479	0.000514299	0.00854726	-0.263626	0.00332435	0.0233139	0.000534287	0.99194	0.996502	-0.14939	0.21954	0.391135
ILMN_1663005	ZNF493	0.00726439	0.774094	0.871271	0.0307581	0.495556	0.602349	0.14013	6.0231e-05	0.00168717	0.0211383	0.568723	0.726937
ILMN_1663015	HIF3A	0.0332995	0.112538	0.259559	0.0734194	0.10591	0.204033	0.028548	0.478373	0.691829	0.182217	0.000132521	0.0013445
ILMN_1663024	SNTN	0.0534296	0.0122537	0.0625308	0.0385863	0.262935	0.382156	-0.0137802	0.811559	0.910339	0.117123	0.0375674	0.108674
ILMN_1663032	FNDC4	0.0947676	0.00731864	0.0452446	0.167631	0.00252311	0.0197541	0.022692	0.34399	0.579047	-0.113657	0.00039962	0.00310554
ILMN_1663033	TMEM129	-0.00782749	0.852283	0.918294	0.0421063	0.330245	0.449709	0.162428	0.000116388	0.00274463	-0.188753	6.46802e-05	0.000792538
ILMN_1663035	SREBF1	0.0341852	0.549542	0.710263	-0.166232	0.156651	0.265365	0.185787	0.00504214	0.0387428	-0.149182	0.0972125	0.219955
ILMN_1663037	LRRC4C	-0.0343724	0.154191	0.318374	0.0738249	0.115623	0.216057	-0.039289	0.26139	0.496506	0.115058	0.00133483	0.00800845
ILMN_1663042	SDC4	-0.0314574	0.522289	0.689397	-0.25006	4.34505e-05	0.00144693	-0.148254	0.00861274	0.0559331	-0.501454	4.8859e-07	2.5717e-05
ILMN_1663054	TXNDC11	-0.0888719	0.00486124	0.0351929	0.0102536	0.796759	0.851818	0.0884346	0.112045	0.297127	-0.222283	3.4809e-07	2.07473e-05
ILMN_1663062	CCDC67	0.00593696	0.814855	0.895595	0.100201	0.00448774	0.0280518	-0.0198959	0.72271	0.86014	0.15325	0.000625843	0.00440771
ILMN_1663068	C1orf228	-0.0640011	0.016263	0.0747301	0.0524407	0.183726	0.296297	0.158479	0.00175669	0.0188179	-0.0547772	0.123929	0.262601
ILMN_1663080	LFNG	-0.102397	0.012543	0.063487	0.00811819	0.804919	0.858107	-0.123814	0.00069839	0.00982557	0.186653	5.47607e-05	0.00069687
ILMN_1663081	LOC440925	-0.0085761	0.832701	0.906205	0.0190134	0.658222	0.741617	-0.0800769	0.0506234	0.182098	0.152244	0.00588419	0.0257052
ILMN_1663090	SON	0.0320794	0.147634	0.309495	-0.115672	0.0875415	0.179486	-0.0988503	0.0418078	0.160546	-0.155775	0.0282067	0.0876517
ILMN_1663092	CITED2	0.366021	0.00139613	0.0160407	0.432873	0.00142402	0.0139554	0.416228	3.95493e-05	0.00124083	0.323845	0.000797713	0.00532791
ILMN_1663099	UBE2B	-0.0417792	0.14787	0.309782	0.0830667	0.0111286	0.0486859	0.0126262	0.674026	0.829745	-0.0360296	0.15433	0.307376
ILMN_1663106	SPTB	-0.0484878	0.0502179	0.153623	0.0674923	0.126815	0.230048	0.0277261	0.469857	0.68586	0.115345	0.00313747	0.0156499
ILMN_1663113	TTLL12	-0.321848	1.9968e-06	0.000284704	-0.301108	0.00456497	0.0282798	-0.0315249	0.541518	0.740226	-0.168501	0.145576	0.294732
ILMN_1663118	RASGEF1C	-0.04376	0.0686875	0.187897	0.095579	0.0040647	0.0263192	-0.0960492	0.0203726	0.101138	0.157494	0.000376794	0.00297968
ILMN_1663119	DSC2	-0.0175171	0.574128	0.729695	0.0949209	0.00901696	0.0429338	0.0440688	0.154971	0.364829	-0.111037	0.0137401	0.0501435
ILMN_1663128	LOC643406	-0.103121	0.00319039	0.0267969	-0.0788406	0.0150744	0.0586701	-0.0824443	0.0625345	0.207599	-0.0235246	0.419096	0.600595
ILMN_1663129	MAMLD1	-0.0129863	0.432742	0.613188	0.0584443	0.196148	0.310152	0.0450767	0.101387	0.279768	0.0134133	0.764518	0.864369
ILMN_1663132	ADCK2	0.111321	0.155059	0.319613	-0.0723845	0.341549	0.460437	0.270154	0.000117006	0.00275369	-0.035771	0.745285	0.852675
ILMN_1663142	CLEC12A	-0.0566627	0.0411763	0.135155	0.147166	0.000554054	0.00770346	-0.104933	0.0311683	0.132954	-0.0261131	0.541697	0.705172
ILMN_1663145	NOMO3	0.187035	0.0311601	0.112747	-0.236654	0.000464572	0.00690415	-0.00810626	0.871389	0.940262	0.306395	1.68522e-05	0.000309298
ILMN_1663149	SRP54	0.158679	0.00223966	0.0215372	0.00450621	0.931084	0.952129	0.0524314	0.114424	0.301326	0.0541821	0.133561	0.277367
ILMN_1663155	ZBTB18	0.00808518	0.729107	0.840895	0.0653907	0.152215	0.260258	0.0291797	0.555402	0.749993	0.184395	0.000649491	0.00453461
ILMN_1663156	DDX31	-0.0529543	0.124824	0.278174	0.0470977	0.244084	0.362166	-0.0392974	0.260045	0.495248	-0.101144	0.0116311	0.0439069
ILMN_1663158	ZNF174	0.113709	0.00404997	0.0313032	0.00273593	0.905516	0.933672	0.17474	0.000158383	0.00344566	-0.0135241	0.717991	0.83415
ILMN_1663160	ZNF337	0.0505709	0.452427	0.63061	-0.0527215	0.541708	0.642493	0.133288	0.0114112	0.0679874	0.0137289	0.877434	0.932605
ILMN_1663171	MATN3	-0.0562899	0.0361845	0.124458	0.0751083	0.131033	0.234989	-0.0804255	0.108498	0.291489	0.139349	0.0089103	0.0356677
ILMN_1663173	STAG3L2	0.0888879	0.0776474	0.204154	0.147113	0.0124644	0.0520882	0.0201796	0.546761	0.744176	0.114521	0.00915582	0.0364187
ILMN_1663179	PROCA1	-0.0335544	0.207753	0.386715	0.069973	0.0149871	0.0584509	0.0950997	0.00830797	0.0545013	-0.14505	0.000432745	0.0033042
ILMN_1663185	PLEKHA8	-0.00533326	0.81988	0.898912	0.0770432	0.0441358	0.114974	0.076185	0.109009	0.292377	0.126253	0.00530348	0.0236402
[truncated: 27,639 more rows]
