# Supplementary material for: Systems Analysis of Adaptive Responses to MAP Kinase Pathway Blockade in BRAF Mutant Melanoma
Source: PLoS One. 2015 Sep 25;10(9):e0138210. doi: 10.1371/journal.pone.0138210 (PMC4583389; doi:10.1371/journal.pone.0138210)
Supplement: S7 Table — Differentially expressed genes for each cytotoxicity group that passed a FDR threshold of 1% or better were submitted to Pathway Express to identify pathways significantly affected by treatment. (XLSX) [file pone.0138210.s016.xlsx]

## Sheet: Table S7
CGD											CGE											CGA											CGC
Rank	Pathway Name	Impact Factor	#Genes in Pathway	#Input Genes in Pathway	p-value	corrected p-value	gamma p-value	corrected gamma p-value	Sum(PF)	Unique Pathway-id	Rank	Pathway Name	Impact Factor	#Genes in Pathway	#Input Genes in Pathway	p-value	corrected p-value	gamma p-value	corrected gamma p-value	Sum(PF)	Unique Pathway-id	Rank	Pathway Name	Impact Factor	#Genes in Pathway	#Input Genes in Pathway	p-value	corrected p-value	gamma p-value	corrected gamma p-value	Sum(PF)	Unique Pathway-id	Rank	Pathway Name	Impact Factor	#Genes in Pathway	#Input Genes in Pathway	p-value	corrected p-value	gamma p-value	corrected gamma p-value	Sum(PF)	Unique Pathway-id
1	Leukocyte transendothelial migration	309.781	119	7	0.921543	0.921543	9.04223e-133	9.04223e-133	309.699	1:04670	1	Cell adhesion molecules (CAMs)	116.795	134	11	0.885251	0.885251	2.22691e-49	2.22691e-49	116.673	1:04514	1	Cell adhesion molecules (CAMs)	49.978	134	13	0.561744	0.561744	1.00511e-20	1.00511e-20	49.4014	1:04514	1	Leukocyte transendothelial migration	196.479	119	51	7.65558e-05	7.65558e-05	9.2422e-84	9.2422e-84	187.002	1:04670
2	Cell adhesion molecules (CAMs)	129.481	134	14	0.326046	0.326046	7.63244e-55	7.63244e-55	128.361	1:04514	2	Leukocyte transendothelial migration	111.975	119	14	0.441215	0.441215	2.64763e-47	2.64763e-47	111.157	1:04670	2	Leukocyte transendothelial migration	22.177	119	15	0.18974	0.18974	5.41637e-09	5.41637e-09	20.5148	1:04670	2	Cell adhesion molecules (CAMs)	135.801	134	49	0.00633944	0.00633944	1.44034e-57	1.44034e-57	130.74	1:04514
3	Adherens junction	40.278	78	8	0.409573	0.409573	1.32802e-16	1.32802e-16	39.385	1:04520	3	Adherens junction	24.676	78	15	0.0221812	0.0221812	4.93034e-10	4.93034e-10	20.8673	1:04520	3	Adherens junction	21.679	78	12	0.0779495	0.0779495	8.72075e-09	8.72075e-09	19.1272	1:04520	3	Cytokine-cytokine receptor interaction	22.849	263	116	3.94277e-10	3.94277e-10	2.84627e-09	2.84627e-09	1.19463	1:04060
4	Phosphatidylinositol signaling system	28.007	76	6	0.694941	0.694941	1.99167e-11	1.99167e-11	27.6428	1:04070	4	Circadian rhythm	15.601	13	4	0.0466918	0.0466918	2.78424e-06	2.78424e-06	12.5369	1:04710	4	Pathways in cancer	18.908	330	65	3.8401e-08	3.8401e-08	1.22289e-07	1.22289e-07	1.83322	1:05200	4	Pathways in cancer	19.458	330	133	2.54527e-08	2.54527e-08	7.25039e-08	7.25039e-08	1.97201	1:05200
5	Parkinson''s disease	18.256	137	34	4.04192e-08	4.04192e-08	2.27031e-07	2.27031e-07	1.23232	1:05012	5	Pathways in cancer	14.356	330	64	4.88784e-06	4.88784e-06	8.9443e-06	8.9443e-06	2.12683	1:05200	5	Antigen processing and presentation	18.667	89	14	0.0516784	0.0516784	1.53732e-07	1.53732e-07	15.7041	1:04612	5	Neuroactive ligand-receptor interaction	18.172	256	108	3.12776e-08	3.12776e-08	2.45849e-07	2.45849e-07	0.891946	1:04080
6	Circadian rhythm	17.247	13	2	0.331416	0.331416	5.90085e-07	5.90085e-07	16.1427	1:04710	6	Small cell lung cancer	12.887	86	24	1.27026e-05	1.27026e-05	3.51443e-05	3.51443e-05	1.61327	1:05222	6	Small cell lung cancer	14.932	86	24	1.71468e-06	1.71468e-06	5.21657e-06	5.21657e-06	1.65589	1:05222	6	Focal adhesion	17.755	203	88	1.33387e-07	1.33387e-07	3.64938e-07	3.64938e-07	1.92493	1:04510
7	Antigen processing and presentation	16.949	89	10	0.283314	0.283314	7.81957e-07	7.81957e-07	15.6874	1:04612	7	Prostate cancer	11.509	90	23	8.6741e-05	8.6741e-05	0.000125582	0.000125582	2.1564	1:05215	7	Circadian rhythm	13.619	13	3	0.128607	0.128607	1.77935e-05	1.77935e-05	11.5682	1:04710	7	MAPK signaling pathway	16.567	272	109	6.18292e-07	6.18292e-07	1.12135e-06	1.12135e-06	2.27035	1:04010
8	Alzheimer''s disease	15.617	178	38	4.57262e-07	4.57262e-07	2.74268e-06	2.74268e-06	1.01947	1:05010	8	Colorectal cancer	9.578	84	20	0.000661413	0.000661413	0.000732371	0.000732371	2.25687	1:05210	8	Prostate cancer	13.074	90	23	1.39568e-05	1.39568e-05	2.95428e-05	2.95428e-05	1.89438	1:05215	8	Jak-STAT signaling pathway	16.308	155	70	3.85342e-07	3.85342e-07	1.43144e-06	1.43144e-06	1.53895	1:04630
9	Pathways in cancer	14.165	330	56	3.22391e-06	3.22391e-06	1.06921e-05	1.06921e-05	1.52046	1:05200	9	Renal cell carcinoma	9.462	69	18	0.000374022	0.000374022	0.00081343	0.00081343	1.5713	1:05211	9	Focal adhesion	11.449	203	38	7.64667e-05	7.64667e-05	0.000132708	0.000132708	1.96994	1:04510	9	Melanoma	14.684	71	36	1.11407e-05	1.11407e-05	6.58077e-06	6.58077e-06	3.27869	1:05218
10	Huntington''s disease	12.209	189	36	1.40764e-05	1.40764e-05	6.58519e-05	6.58519e-05	1.03845	1:05016	10	Ubiquitin mediated proteolysis	9.447	138	30	0.000230829	0.000230829	0.00082454	0.00082454	1.07271	1:04120	10	Wnt signaling pathway	10.351	152	30	0.000158893	0.000158893	0.000362787	0.000362787	1.60373	1:04310	10	Phosphatidylinositol signaling system	14.659	76	27	0.0509999	0.0509999	6.73661e-06	6.73661e-06	11.6833	1:04070
11	p53 signaling pathway	8.528	69	15	0.0010909	0.0010909	0.00188512	0.00188512	1.70759	1:04115	11	Bladder cancer	8.949	42	12	0.00146823	0.00146823	0.00129205	0.00129205	2.42554	1:05219	11	ErbB signaling pathway	10.03	87	20	0.000239158	0.000239158	0.000485961	0.000485961	1.69122	1:04012	11	ErbB signaling pathway	12.385	87	41	2.75042e-05	2.75042e-05	5.59605e-05	5.59605e-05	1.88429	1:04012
12	Bladder cancer	7.605	42	10	0.00355898	0.00355898	0.00428491	0.00428491	1.96669	1:05219	12	Endometrial cancer	8.723	52	14	0.00116212	0.00116212	0.00158289	0.00158289	1.96538	1:05213	12	Colorectal cancer	9.917	84	19	0.000421423	0.000421423	0.000538524	0.000538524	2.1454	1:05210	12	Wnt signaling pathway	12.316	152	64	1.98922e-05	1.98922e-05	5.9649e-05	5.9649e-05	1.49119	1:04310
13	Wnt signaling pathway	7.233	152	24	0.00503306	0.00503306	0.00594711	0.00594711	1.94093	1:04310	13	Thyroid cancer	8.595	29	9	0.00304519	0.00304519	0.00177535	0.00177535	2.80055	1:05216	13	Non-small cell lung cancer	9.581	54	14	0.000553671	0.000553671	0.000730384	0.000730384	2.08245	1:05223	13	Adherens junction	11.476	78	28	0.0418398	0.0418398	0.000129453	0.000129453	8.30214	1:04520
14	Pancreatic cancer	7.037	72	14	0.00468098	0.00468098	0.00706259	0.00706259	1.67239	1:05212	14	Wnt signaling pathway	8.21	152	28	0.00447804	0.00447804	0.00250439	0.00250439	2.80149	1:04310	14	Adipocytokine signaling pathway	9.507	67	17	0.0001959	0.0001959	0.000780982	0.000780982	0.968724	1:04920	14	Regulation of actin cytoskeleton	11.335	217	84	5.03556e-05	5.03556e-05	0.000147371	0.000147371	1.43874	1:04810
15	Colorectal cancer	6.81	84	15	0.00791226	0.00791226	0.00861203	0.00861203	1.971	1:05210	15	Basal cell carcinoma	8.091	55	12	0.0151662	0.0151662	0.00278442	0.00278442	3.90263	1:05217	15	Apoptosis	8.901	89	19	0.00089852	0.00089852	0.00134904	0.00134904	1.88608	1:04210	15	Axon guidance	11.135	129	55	4.87101e-05	4.87101e-05	0.00017708	0.00017708	1.20538	1:04360
16	Ribosome	6.495	101	18	0.00393768	0.00393768	0.0113248	0.0113248	0.957896	1:03010	16	Epithelial cell signaling in Helicobacter pylori infection	8.079	68	13	0.0332013	0.0332013	0.00281432	0.00281432	4.67433	1:05120	16	Axon guidance	8.476	129	24	0.00162164	0.00162164	0.0019749	0.0019749	2.05164	1:04360	16	Glioma	10.74	65	31	0.000192471	0.000192471	0.000254299	0.000254299	2.18422	1:05214
17	Renal cell carcinoma	6.222	69	13	0.00825823	0.00825823	0.0143376	0.0143376	1.42534	1:05211	17	Focal adhesion	7.342	203	36	0.0027599	0.0027599	0.00540356	0.00540356	1.44983	1:04510	17	Basal cell carcinoma	7.647	55	12	0.00627961	0.00627961	0.00412872	0.00412872	2.57669	1:05217	17	Tight junction	10.719	135	55	0.000207962	0.000207962	0.000259232	0.000259232	2.24086	1:04530
18	Thyroid cancer	6.034	29	5	0.116061	0.116061	0.0168527	0.0168527	3.88041	1:05216	18	$hsa05131$	7.237	54	13	0.00498451	0.00498451	0.00592625	0.00592625	1.93589	1:05131	18	Glioma	7.606	65	14	0.00373394	0.00373394	0.00428112	0.00428112	2.01544	1:05214	18	T cell receptor signaling pathway	10.696	108	47	9.16716e-05	9.16716e-05	0.000264742	0.000264742	1.39847	1:04660
19	SNARE interactions in vesicular transport	5.98	38	9	0.00579056	0.00579056	0.0176512	0.0176512	0.82891	1:04130	19	Pathogenic Escherichia coli infection	7.237	54	13	0.00498451	0.00498451	0.00592625	0.00592625	1.93589	1:05130	19	Pancreatic cancer	7.458	72	15	0.00383325	0.00383325	0.00487865	0.00487865	1.89379	1:05212	19	Calcium signaling pathway	10.359	182	70	0.000253712	0.000253712	0.00036015	0.00036015	2.07957	1:04020
20	Non-small cell lung cancer	5.804	54	10	0.0215381	0.0215381	0.0205172	0.0205172	1.96632	1:05223	20	RNA polymerase	7.066	29	9	0.00304519	0.00304519	0.00688547	0.00688547	1.27142	1:03020	20	p53 signaling pathway	7.112	69	14	0.00653471	0.00653471	0.00661341	0.00661341	2.08144	1:04115	20	PPAR signaling pathway	9.767	70	33	0.000160137	0.000160137	0.000617079	0.000617079	1.02793	1:03320
21	Adipocytokine signaling pathway	5.539	67	12	0.0161217	0.0161217	0.0257012	0.0257012	1.4119	1:04920	21	Glioma	6.87	65	14	0.0102547	0.0102547	0.00817281	0.00817281	2.28954	1:05214	21	Jak-STAT signaling pathway	7.041	155	26	0.00471798	0.00471798	0.00703789	0.00703789	1.68422	1:04630	21	Olfactory transduction	9.581	382	128	0.00124502	0.00124502	0.000730384	0.000730384	2.89223	1:04740
22	TGF-beta signaling pathway	5.532	87	14	0.0238968	0.0238968	0.0258541	0.0258541	1.7982	1:04350	22	Pancreatic cancer	6.713	72	15	0.0109692	0.0109692	0.0093714	0.0093714	2.20028	1:05212	22	TGF-beta signaling pathway	6.995	87	14	0.0439058	0.0439058	0.00732704	0.00732704	3.86935	1:04350	22	Non-small cell lung cancer	9.467	54	26	0.000513041	0.000513041	0.00080976	0.00080976	1.89192	1:05223
23	Biosynthesis of unsaturated fatty acids	5.428	22	6	0.0114004	0.0114004	0.0282309	0.0282309	0.954066	1:01040	23	TGF-beta signaling pathway	6.713	87	15	0.0526924	0.0526924	0.0093714	0.0093714	3.76966	1:04350	23	MAPK signaling pathway	6.881	272	39	0.0105577	0.0105577	0.0080947	0.0080947	2.32978	1:04010	23	Antigen processing and presentation	9.43	89	29	0.117825	0.117825	0.000837312	0.000837312	7.29182	1:04612
24	Small cell lung cancer	5.251	86	13	0.044987	0.044987	0.0327695	0.0327695	2.14982	1:05222	24	p53 signaling pathway	6.56	69	15	0.00736837	0.00736837	0.0107041	0.0107041	1.6494	1:04115	24	Phosphatidylinositol signaling system	6.765	76	10	0.210127	0.210127	0.00895652	0.00895652	5.20484	1:04070	24	Complement and coagulation cascades	8.883	69	31	0.000708421	0.000708421	0.00137104	0.00137104	1.63093	1:04610
25	Endometrial cancer	5.231	52	8	0.0939055	0.0939055	0.0333245	0.0333245	2.86576	1:05213	25	Cell cycle	6.296	118	22	0.0104247	0.0104247	0.0134514	0.0134514	1.73237	1:04110	25	Epithelial cell signaling in Helicobacter pylori infection	6.524	68	8	0.351027	0.351027	0.0110436	0.0110436	5.4772	1:05120	25	Maturity onset diabetes of the young	8.741	24	14	0.000964438	0.000964438	0.00155753	0.00155753	1.79672	1:04950
26	Acute myeloid leukemia	5.12	59	8	0.160908	0.160908	0.0365733	0.0365733	3.29273	1:05221	26	mTOR signaling pathway	6.237	52	12	0.00971422	0.00971422	0.0141535	0.0141535	1.60319	1:04150	26	Bladder cancer	6.442	42	9	0.0188929	0.0188929	0.0118567	0.0118567	2.47276	1:05219	26	Primary immunodeficiency	8.497	35	19	0.000434606	0.000434606	0.00193814	0.00193814	0.756144	1:05340
27	Protein export	5.118	12	4	0.0182604	0.0182604	0.0366345	0.0366345	1.11536	1:03060	27	Non-small cell lung cancer	6.055	54	11	0.0315437	0.0315437	0.0165518	0.0165518	2.5989	1:05223	27	Melanoma	6.368	71	13	0.0198517	0.0198517	0.0126404	0.0126404	2.44901	1:05218	27	Natural killer cell mediated cytotoxicity	8.325	135	52	0.00141747	0.00141747	0.0022602	0.0022602	1.76588	1:04650
28	Melanogenesis	5.031	102	15	0.0408109	0.0408109	0.0393962	0.0393962	1.83255	1:04916	28	MAPK signaling pathway	5.956	272	41	0.0239737	0.0239737	0.0180178	0.0180178	2.22513	1:04010	28	Regulation of actin cytoskeleton	6.352	217	30	0.0350382	0.0350382	0.0128164	0.0128164	3.00096	1:04810	28	Prostate cancer	8.075	90	37	0.00174399	0.00174399	0.00282435	0.00282435	1.72325	1:05215
29	Epithelial cell signaling in Helicobacter pylori infection	4.992	68	11	0.0407758	0.0407758	0.0406981	0.0406981	1.79209	1:05120	29	Melanogenesis	5.906	102	18	0.02957	0.02957	0.0188054	0.0188054	2.38472	1:04916	29	Endometrial cancer	6.293	52	11	0.0110067	0.0110067	0.0134862	0.0134862	1.78392	1:05213	29	mTOR signaling pathway	7.74	52	23	0.00421172	0.00421172	0.00380253	0.00380253	2.26968	1:04150
30	PPAR signaling pathway	4.957	70	12	0.0222908	0.0222908	0.0419015	0.0419015	1.15357	1:03320	30	Acute myeloid leukemia	5.376	59	12	0.0256902	0.0256902	0.0294972	0.0294972	1.71437	1:05221	30	Acute myeloid leukemia	6.235	59	12	0.011121	0.011121	0.0141779	0.0141779	1.73576	1:05221	30	TGF-beta signaling pathway	7.633	87	35	0.00350855	0.00350855	0.00418015	0.00418015	1.98073	1:04350
31	mTOR signaling pathway	4.71	52	9	0.0419717	0.0419717	0.0514173	0.0514173	1.53901	1:04150	31	Apoptosis	5.271	89	17	0.016598	0.016598	0.0322233	0.0322233	1.17223	1:04210	31	Renal cell carcinoma	6.009	69	13	0.0158493	0.0158493	0.0172179	0.0172179	1.86469	1:05211	31	Chronic myeloid leukemia	7.425	75	31	0.00358698	0.00358698	0.00502266	0.00502266	1.79482	1:05220
32	Basal cell carcinoma	4.699	55	10	0.0242593	0.0242593	0.0518858	0.0518858	0.979955	1:05217	32	Nucleotide excision repair	4.898	44	10	0.0193811	0.0193811	0.0440079	0.0440079	0.954864	1:03420	32	Chronic myeloid leukemia	5.976	75	14	0.0136284	0.0136284	0.0177118	0.0177118	1.68052	1:05220	32	Hematopoietic cell lineage	7.236	87	36	0.0017446	0.0017446	0.00593146	0.00593146	0.885249	1:04640
33	Prostate cancer	4.618	90	12	0.11142	0.11142	0.0554638	0.0554638	2.42391	1:05215	33	B cell receptor signaling pathway	4.793	65	13	0.023649	0.023649	0.0480098	0.0480098	1.04825	1:04662	33	Thyroid cancer	5.863	29	7	0.0197131	0.0197131	0.0195095	0.0195095	1.93612	1:05216	33	Bladder cancer	7.223	42	19	0.00664624	0.00664624	0.00599959	0.00599959	2.20958	1:05219
34	Chronic myeloid leukemia	4.496	75	11	0.0737069	0.0737069	0.0612998	0.0612998	1.88797	1:05220	34	Melanoma	4.413	71	12	0.0871862	0.0871862	0.0655989	0.0655989	1.97348	1:05218	34	ECM-receptor interaction	5.523	84	15	0.0161533	0.0161533	0.0260519	0.0260519	1.39725	1:04512	34	p53 signaling pathway	7.161	69	29	0.0035652	0.0035652	0.0063352	0.0063352	1.52486	1:04115
35	$hsa05131$	4.49	54	4	0.731621	0.731621	0.0616013	0.0616013	4.17734	1:05131	35	ErbB signaling pathway	4.196	87	13	0.158801	0.158801	0.0782293	0.0782293	2.35562	1:04012	35	Insulin signaling pathway	5.418	138	22	0.0156363	0.0156363	0.0284703	0.0284703	1.26023	1:04910	35	Renal cell carcinoma	7.104	69	29	0.0035652	0.0035652	0.00665996	0.00665996	1.46706	1:05211
36	Pathogenic Escherichia coli infection	4.49	54	4	0.731621	0.731621	0.0616013	0.0616013	4.17734	1:05130	36	Chronic myeloid leukemia	4.186	75	12	0.119287	0.119287	0.0788635	0.0788635	2.05999	1:05220	36	Hedgehog signaling pathway	5.264	57	11	0.0214142	0.0214142	0.0324135	0.0324135	1.42067	1:04340	36	Thyroid cancer	6.901	29	14	0.00958512	0.00958512	0.00795455	0.00795455	2.25333	1:05216
37	Maturity onset diabetes of the young	4.479	24	2	0.652011	0.652011	0.0621579	0.0621579	4.05155	1:04950	37	Axon guidance	4.119	129	20	0.0733927	0.0733927	0.0832389	0.0832389	1.50726	1:04360	37	PPAR signaling pathway	5.245	70	13	0.0177656	0.0177656	0.032935	0.032935	1.21471	1:03320	37	Acute myeloid leukemia	6.847	59	25	0.00577333	0.00577333	0.00833853	0.00833853	1.69274	1:05221
38	Jak-STAT signaling pathway	4.26	155	20	0.0669931	0.0669931	0.0742833	0.0742833	1.55642	1:04630	38	Tight junction	3.917	135	20	0.10497	0.10497	0.0978518	0.0978518	1.66261	1:04530	38	T cell receptor signaling pathway	5.121	108	18	0.0177958	0.0177958	0.0365427	0.0365427	1.09181	1:04660	38	Insulin signaling pathway	6.631	138	50	0.00718507	0.00718507	0.0100641	0.0100641	1.69556	1:04910
39	Hedgehog signaling pathway	4.223	57	9	0.0688274	0.0688274	0.0765411	0.0765411	1.54684	1:04340	39	VEGF signaling pathway	3.877	74	12	0.110702	0.110702	0.101017	0.101017	1.67654	1:04370	39	Maturity onset diabetes of the young	5.114	24	2	0.697977	0.697977	0.0367573	0.0367573	4.75458	1:04950	39	Taste transduction	6.196	53	22	0.0122356	0.0122356	0.0146623	0.0146623	1.79238	1:04742
40	Cytokine-cytokine receptor interaction	4.21	263	32	0.0521284	0.0521284	0.0773496	0.0773496	1.25581	1:04060	40	Amyotrophic lateral sclerosis (ALS)	3.825	56	9	0.159205	0.159205	0.105274	0.105274	1.98778	1:05014	40	Ubiquitin mediated proteolysis	5.071	138	22	0.0169057	0.0169057	0.0381025	0.0381025	0.990738	1:04120	40	Small cell lung cancer	6.13	86	33	0.0102879	0.0102879	0.015519	0.015519	1.55288	1:05222
41	RNA polymerase	4.037	29	6	0.0422397	0.0422397	0.0889048	0.0889048	0.872641	1:03020	41	Maturity onset diabetes of the young	3.739	24	3	0.502691	0.502691	0.112683	0.112683	3.05108	1:04950	41	Biosynthesis of unsaturated fatty acids	4.974	22	6	0.0167488	0.0167488	0.0413128	0.0413128	0.884712	1:01040	41	Adipocytokine signaling pathway	5.848	67	27	0.00935289	0.00935289	0.019761	0.019761	1.17637	1:04920
42	Ubiquitin mediated proteolysis	4.007	138	19	0.0453234	0.0453234	0.0910667	0.0910667	0.913416	1:04120	42	Long-term potentiation	3.469	73	8	0.562856	0.562856	0.139201	0.139201	2.89388	1:04720	42	Notch signaling pathway	4.493	47	9	0.0371648	0.0371648	0.0614504	0.0614504	1.20092	1:04330	42	Endometrial cancer	5.734	52	21	0.0198984	0.0198984	0.0217785	0.0217785	1.8168	1:05213
43	Proteasome	3.89	48	8	0.0644257	0.0644257	0.0999777	0.0999777	1.14748	1:03050	43	Adipocytokine signaling pathway	3.461	67	11	0.115304	0.115304	0.140068	0.140068	1.3007	1:04920	43	Cell cycle	4.424	118	17	0.0740887	0.0740887	0.0650131	0.0650131	1.82189	1:04110	43	Biosynthesis of unsaturated fatty acids	5.276	22	11	0.0154062	0.0154062	0.0320882	0.0320882	1.10274	1:01040
44	Melanoma	3.604	71	8	0.311344	0.311344	0.125296	0.125296	2.43748	1:05218	44	Base excision repair	3.142	36	7	0.0950484	0.0950484	0.178919	0.178919	0.789035	1:03410	44	Cytokine-cytokine receptor interaction	4.403	263	33	0.0858742	0.0858742	0.0661358	0.0661358	1.94824	1:04060	44	Toll-like receptor signaling pathway	4.978	102	37	0.0183784	0.0183784	0.0411754	0.0411754	0.981649	1:04620
45	Axon guidance	3.483	129	14	0.276655	0.276655	0.137696	0.137696	2.19796	1:04360	45	Jak-STAT signaling pathway	3.106	155	16	0.648673	0.648673	0.183866	0.183866	2.67327	1:04630	45	Melanogenesis	4.164	102	14	0.12512	0.12512	0.0802757	0.0802757	2.08579	1:04916	45	Fc epsilon RI signaling pathway	4.971	78	29	0.0243249	0.0243249	0.0414161	0.0414161	1.25504	1:04664
46	Glioma	3.468	65	6	0.541588	0.541588	0.139309	0.139309	2.85514	1:05214	46	Toll-like receptor signaling pathway	3.096	102	14	0.231606	0.231606	0.185261	0.185261	1.63281	1:04620	46	Type I diabetes mellitus	4.13	44	8	0.062279	0.062279	0.0825052	0.0825052	1.35399	1:04940	46	Type II diabetes mellitus	4.69	45	17	0.0636782	0.0636782	0.0522722	0.0522722	1.93611	1:04930
47	Cell cycle	3.354	118	14	0.18702	0.18702	0.152147	0.152147	1.67737	1:04110	47	PPAR signaling pathway	2.996	70	10	0.239716	0.239716	0.199747	0.199747	1.5679	1:03320	47	Hematopoietic cell lineage	4.098	87	13	0.0824168	0.0824168	0.0846566	0.0846566	1.60239	1:04640	47	Melanogenesis	4.687	102	35	0.0481913	0.0481913	0.0524017	0.0524017	1.65418	1:04916
48	Regulation of autophagy	3.329	35	5	0.205794	0.205794	0.155103	0.155103	1.74763	1:04140	48	Cytokine-cytokine receptor interaction	2.979	263	23	0.904399	0.904399	0.202307	0.202307	2.87879	1:04060	48	Complement and coagulation cascades	3.948	69	4	0.917363	0.917363	0.095463	0.095463	3.86194	1:04610	48	B cell receptor signaling pathway	4.569	65	24	0.0412386	0.0412386	0.0577412	0.0577412	1.38064	1:04662
49	Apoptosis	3.267	89	11	0.179066	0.179066	0.162661	0.162661	1.54693	1:04210	49	Insulin signaling pathway	2.921	138	17	0.352075	0.352075	0.211263	0.211263	1.87705	1:04910	49	$hsa05131$	3.878	54	9	0.0788001	0.0788001	0.100936	0.100936	1.33764	1:05131	49	Pancreatic cancer	4.374	72	25	0.0750764	0.0750764	0.0677164	0.0677164	1.78512	1:05212
50	MAPK signaling pathway	3.195	272	28	0.26285	0.26285	0.171855	0.171855	1.85846	1:04010	50	T cell receptor signaling pathway	2.885	108	15	0.208253	0.208253	0.216996	0.216996	1.31582	1:04660	50	Pathogenic Escherichia coli infection	3.878	54	9	0.0788001	0.0788001	0.100936	0.100936	1.33764	1:05130	50	Notch signaling pathway	4.337	47	18	0.0505294	0.0505294	0.069785	0.069785	1.35214	1:04330
51	Amyotrophic lateral sclerosis (ALS)	3.167	56	6	0.395728	0.395728	0.175555	0.175555	2.23971	1:05014	51	Regulation of actin cytoskeleton	2.869	217	28	0.215268	0.215268	0.219588	0.219588	1.33343	1:04810	51	Tight junction	3.828	135	18	0.112367	0.112367	0.105024	0.105024	1.64164	1:04530	51	Long-term potentiation	4.319	73	23	0.196929	0.196929	0.0708129	0.0708129	2.69441	1:04720
52	Long-term potentiation	2.954	73	1	0.999022	0.999022	0.206125	0.206125	2.95268	1:04720	52	Complement and coagulation cascades	2.803	69	9	0.349584	0.349584	0.230568	0.230568	1.75241	1:04610	52	RNA polymerase	3.806	29	6	0.0592529	0.0592529	0.106871	0.106871	0.980467	1:03020	52	Colorectal cancer	4.301	84	28	0.0975147	0.0975147	0.071855	0.071855	1.97307	1:05210
53	Tight junction	2.912	135	11	0.685525	0.685525	0.212683	0.212683	2.5349	1:04530	53	Fc epsilon RI signaling pathway	2.763	78	10	0.356899	0.356899	0.237453	0.237453	1.7323	1:04664	53	SNARE interactions in vesicular transport	3.71	38	7	0.0739962	0.0739962	0.115289	0.115289	1.10611	1:04130	53	Basal cell carcinoma	4.244	55	18	0.182167	0.182167	0.0752518	0.0752518	2.54122	1:05217
54	Cardiac muscle contraction	2.72	87	11	0.16092	0.16092	0.245054	0.245054	0.893151	1:04260	54	GnRH signaling pathway	2.733	103	11	0.591745	0.591745	0.242734	0.242734	2.2083	1:04912	54	mTOR signaling pathway	3.629	52	8	0.133817	0.133817	0.122866	0.122866	1.61723	1:04150	54	Apoptosis	4.191	89	30	0.0783132	0.0783132	0.0785458	0.0785458	1.644	1:04210
55	Vibrio cholerae infection	2.675	62	8	0.195004	0.195004	0.253233	0.253233	1.03996	1:05110	55	Calcium signaling pathway	2.49	182	17	0.799574	0.799574	0.289356	0.289356	2.26664	1:04020	55	B cell receptor signaling pathway	3.16	65	10	0.10153	0.10153	0.176491	0.176491	0.87291	1:04662	55	Vibrio cholerae infection	4.031	62	22	0.0738149	0.0738149	0.0893333	0.0893333	1.42486	1:05110
56	ErbB signaling pathway	2.674	87	8	0.534493	0.534493	0.253417	0.253417	2.04755	1:04012	56	Natural killer cell mediated cytotoxicity	2.428	135	14	0.637325	0.637325	0.302394	0.302394	1.97753	1:04650	56	Amyotrophic lateral sclerosis (ALS)	3.159	56	8	0.18058	0.18058	0.176625	0.176625	1.44771	1:05014	56	Circadian rhythm	4.019	13	5	0.244025	0.244025	0.0901961	0.0901961	2.60814	1:04710
57	Complement and coagulation cascades	2.65	69	4	0.881153	0.881153	0.257877	0.257877	2.52388	1:04610	57	Notch signaling pathway	2.338	47	7	0.257314	0.257314	0.322185	0.322185	0.980878	1:04330	57	Long-term potentiation	3.15	73	5	0.856114	0.856114	0.177836	0.177836	2.99429	1:04720	57	$hsa05131$	3.985	54	18	0.160223	0.160223	0.0926833	0.0926833	2.15377	1:05131
58	Fc epsilon RI signaling pathway	2.605	78	9	0.271591	0.271591	0.266421	0.266421	1.3016	1:04664	58	Phosphatidylinositol signaling system	2.317	76	9	0.463609	0.463609	0.326953	0.326953	1.5484	1:04070	58	Toll-like receptor signaling pathway	3.125	102	12	0.299252	0.299252	0.18124	0.18124	1.91866	1:04620	58	Pathogenic Escherichia coli infection	3.985	54	18	0.160223	0.160223	0.0926833	0.0926833	2.15377	1:05130
59	VEGF signaling pathway	2.593	74	7	0.50871	0.50871	0.26874	0.26874	1.9168	1:04370	59	ECM-receptor interaction	2.266	84	11	0.319963	0.319963	0.33877	0.33877	1.12661	1:04512	59	Natural killer cell mediated cytotoxicity	2.557	135	14	0.457254	0.457254	0.275799	0.275799	1.77458	1:04650	59	Non-homologous end-joining	3.947	14	7	0.0508911	0.0508911	0.0955392	0.0955392	0.969132	1:03450
60	Toll-like receptor signaling pathway	2.544	102	11	0.316015	0.316015	0.278387	0.278387	1.39199	1:04620	60	Proteasome	2.173	48	6	0.438308	0.438308	0.3612	0.3612	1.34849	1:03050	60	Nucleotide excision repair	2.54	44	6	0.260807	0.260807	0.279187	0.279187	1.19601	1:03420	60	Long-term depression	3.864	75	18	0.726059	0.726059	0.102066	0.102066	3.54431	1:04730
61	Notch signaling pathway	2.531	47	6	0.248851	0.248851	0.280995	0.280995	1.1404	1:04330	61	Hedgehog signaling pathway	2.14	57	5	0.767832	0.767832	0.369436	0.369436	1.8762	1:04340	61	GnRH signaling pathway	2.42	103	11	0.432486	0.432486	0.304112	0.304112	1.58204	1:04912	61	VEGF signaling pathway	3.838	74	25	0.0989875	0.0989875	0.104194	0.104194	1.52542	1:04370
62	Focal adhesion	2.528	203	19	0.472885	0.472885	0.2816	0.2816	1.77911	1:04510	62	Long-term depression	2.068	75	7	0.734116	0.734116	0.387913	0.387913	1.75844	1:04730	62	Graft-versus-host disease	2.372	42	4	0.601996	0.601996	0.314587	0.314587	1.86446	1:05332	62	ECM-receptor interaction	3.597	84	28	0.0975147	0.0975147	0.125985	0.125985	1.26972	1:04512
63	T cell receptor signaling pathway	2.424	108	10	0.517439	0.517439	0.303252	0.303252	1.76464	1:04660	63	Protein export	1.966	12	2	0.387977	0.387977	0.415287	0.415287	1.01881	1:03060	63	VEGF signaling pathway	2.324	74	9	0.301164	0.301164	0.325357	0.325357	1.12347	1:04370	63	Gap junction	3.594	96	31	0.119662	0.119662	0.126281	0.126281	1.47095	1:04540
64	Natural killer cell mediated cytotoxicity	2.359	135	10	0.788652	0.788652	0.317475	0.317475	2.12199	1:04650	64	Alzheimer''s disease	1.918	178	16	0.839579	0.839579	0.428656	0.428656	1.74278	1:05010	64	Calcium signaling pathway	2.322	182	15	0.798376	0.798376	0.325813	0.325813	2.09716	1:04020	64	GnRH signaling pathway	3.55	103	33	0.121097	0.121097	0.130697	0.130697	1.43891	1:04912
65	B cell receptor signaling pathway	2.27	65	6	0.541588	0.541588	0.337831	0.337831	1.65717	1:04662	65	DNA replication	1.873	36	5	0.364726	0.364726	0.441471	0.441471	0.863917	1:03030	65	Fc epsilon RI signaling pathway	2.289	78	8	0.504148	0.504148	0.333399	0.333399	1.60421	1:04664	65	RNA polymerase	2.815	29	10	0.2168	0.2168	0.228537	0.228537	1.28608	1:03020
66	Primary immunodeficiency	2.191	35	5	0.205794	0.205794	0.356769	0.356769	0.610543	1:05340	66	Antigen processing and presentation	1.863	89	9	0.658836	0.658836	0.444356	0.444356	1.4455	1:04612	66	Gap junction	2.289	96	7	0.84395	0.84395	0.333399	0.333399	2.11975	1:04540	66	Epithelial cell signaling in Helicobacter pylori infection	2.752	68	21	0.241424	0.241424	0.239378	0.239378	1.33114	1:05120
67	Graft-versus-host disease	2.105	42	2	0.903586	0.903586	0.378331	0.378331	2.00348	1:05332	67	SNARE interactions in vesicular transport	1.851	38	5	0.41039	0.41039	0.447835	0.447835	0.960451	1:04130	67	Alzheimer''s disease	2.134	178	17	0.586085	0.586085	0.370949	0.370949	1.59965	1:05010	67	Amyotrophic lateral sclerosis (ALS)	2.677	56	17	0.298827	0.298827	0.252864	0.252864	1.46958	1:05014
68	Type II diabetes mellitus	1.997	45	4	0.589943	0.589943	0.406818	0.406818	1.46922	1:04930	68	Cardiac muscle contraction	1.785	87	8	0.756808	0.756808	0.467315	0.467315	1.5065	1:04260	68	Renin-angiotensin system	2.035	17	3	0.229979	0.229979	0.396615	0.396615	0.565357	1:04614	68	Cardiac muscle contraction	2.553	87	26	0.268905	0.268905	0.276593	0.276593	1.23991	1:04260
69	Basal transcription factors	1.883	37	4	0.433396	0.433396	0.4386	0.4386	1.04726	1:03022	69	Biosynthesis of unsaturated fatty acids	1.772	22	3	0.443556	0.443556	0.47122	0.47122	0.959102	1:01040	69	Long-term depression	1.741	75	4	0.944826	0.944826	0.480621	0.480621	1.68379	1:04730	69	Ribosome	2.549	101	29	0.338551	0.338551	0.277389	0.277389	1.46641	1:03010
70	Calcium signaling pathway	1.869	182	12	0.905825	0.905825	0.442623	0.442623	1.76963	1:04020	70	Olfactory transduction	1.73	382	19	0.999991	0.999991	0.483986	0.483986	1.72989	1:04740	70	Type II diabetes mellitus	1.722	45	5	0.456968	0.456968	0.486444	0.486444	0.939047	1:04930	70	Cell cycle	2.489	118	32	0.492208	0.492208	0.289562	0.289562	1.77995	1:04110
71	Insulin signaling pathway	1.85	138	13	0.481427	0.481427	0.448126	0.448126	1.1187	1:04910	71	Gap junction	1.63	96	8	0.844025	0.844025	0.515295	0.515295	1.46089	1:04540	71	Huntington''s disease	1.713	189	19	0.493585	0.493585	0.489219	0.489219	1.00702	1:05016	71	Basal transcription factors	2.252	37	12	0.256269	0.256269	0.342073	0.342073	0.890579	1:03022
72	Regulation of actin cytoskeleton	1.841	217	14	0.933212	0.933212	0.450749	0.450749	1.77144	1:04810	72	Type I diabetes mellitus	1.593	44	5	0.542385	0.542385	0.527195	0.527195	0.981353	1:04940	72	Proteasome	1.647	48	5	0.51521	0.51521	0.509883	0.509883	0.983453	1:03050	72	Hedgehog signaling pathway	2.182	57	17	0.327991	0.327991	0.358979	0.358979	1.06704	1:04340
73	GnRH signaling pathway	1.647	103	7	0.833667	0.833667	0.509883	0.509883	1.46465	1:04912	73	Ribosome	1.56	101	10	0.688101	0.688101	0.537948	0.537948	1.18665	1:03010	73	Basal transcription factors	1.481	37	4	0.499191	0.499191	0.564205	0.564205	0.785749	1:03022	73	Autoimmune thyroid disease	2.098	53	16	0.315843	0.315843	0.38013	0.38013	0.945571	1:05320
74	Long-term depression	1.619	75	4	0.916717	0.916717	0.518815	0.518815	1.53244	1:04730	74	Type II diabetes mellitus	1.529	45	4	0.74622	0.74622	0.548167	0.548167	1.23621	1:04930	74	Vibrio cholerae infection	1.466	62	4	0.870365	0.870365	0.569269	0.569269	1.32717	1:05110	74	Ubiquitin mediated proteolysis	2.087	138	39	0.364806	0.364806	0.382969	0.382969	1.07857	1:04120
75	Autoimmune thyroid disease	1.585	53	3	0.869396	0.869396	0.52979	0.52979	1.44506	1:05320	75	Basal transcription factors	1.511	37	4	0.594368	0.594368	0.554151	0.554151	0.990264	1:03022	75	Ribosome	1.455	101	9	0.670254	0.670254	0.572998	0.572998	1.05478	1:03010	75	Type I diabetes mellitus	1.978	44	13	0.3753	0.3753	0.411993	0.411993	0.997516	1:04940
76	Hematopoietic cell lineage	1.572	87	8	0.534493	0.534493	0.534023	0.534023	0.945637	1:04640	76	Huntington''s disease	1.473	189	19	0.70014	0.70014	0.566902	0.566902	1.11603	1:05016	76	Systemic lupus erythematosus	1.449	144	12	0.766197	0.766197	0.575037	0.575037	1.18219	1:05322	76	Nucleotide excision repair	1.903	44	12	0.508439	0.508439	0.432897	0.432897	1.22667	1:03420
77	Mismatch repair	1.566	23	2	0.628626	0.628626	0.535984	0.535984	1.10131	1:03430	77	Non-homologous end-joining	1.459	14	2	0.467265	0.467265	0.57164	0.57164	0.69773	1:03450	77	Parkinson''s disease	1.403	137	9	0.930367	0.930367	0.590797	0.590797	1.331	1:05012	77	Allograft rejection	1.89	38	11	0.423806	0.423806	0.436598	0.436598	1.03121	1:05330
78	Allograft rejection	1.418	38	3	0.680383	0.680383	0.585635	0.585635	1.03293	1:05330	78	Hematopoietic cell lineage	1.44	87	8	0.756808	0.756808	0.578104	0.578104	1.161	1:04640	78	Primary immunodeficiency	1.328	35	3	0.681911	0.681911	0.616936	0.616936	0.944706	1:05340	78	Mismatch repair	1.859	23	7	0.40839	0.40839	0.445513	0.445513	0.963367	1:03430
79	Nucleotide excision repair	1.371	44	4	0.571748	0.571748	0.601885	0.601885	0.811696	1:03420	79	Vibrio cholerae infection	1.391	62	7	0.53343	0.53343	0.594944	0.594944	0.762671	1:05110	79	Base excision repair	1.307	36	3	0.700516	0.700516	0.624345	0.624345	0.950994	1:03410	79	ABC transporters	1.837	44	13	0.3753	0.3753	0.451919	0.451919	0.856547	1:02010
80	Type I diabetes mellitus	1.291	44	3	0.772853	0.772853	0.630015	0.630015	1.03293	1:04940	80	Regulation of autophagy	1.336	35	3	0.757762	0.757762	0.614123	0.614123	1.05868	1:04140	80	Mismatch repair	1.292	23	2	0.675148	0.675148	0.62966	0.62966	0.898925	1:03430	80	Protein export	1.83	12	1	0.974994	0.974994	0.45397	0.45397	1.8047	1:03060
81	Base excision repair	1.282	36	3	0.643942	0.643942	0.633213	0.633213	0.841607	1:03410	81	Parkinson''s disease	1.318	137	9	0.972049	0.972049	0.620459	0.620459	1.28971	1:05012	81	Protein export	1.283	12	1	0.710955	0.710955	0.632858	0.632858	0.941955	1:03060	81	Renin-angiotensin system	1.765	17	5	0.481762	0.481762	0.473331	0.473331	1.03491	1:04614
82	ABC transporters	1.137	44	3	0.772853	0.772853	0.685507	0.685507	0.878948	1:02010	82	Systemic lupus erythematosus	1.196	144	14	0.730456	0.730456	0.664073	0.664073	0.881526	1:05322	82	Regulation of autophagy	1.281	35	3	0.681911	0.681911	0.633569	0.633569	0.89768	1:04140	82	Homologous recombination	1.679	28	8	0.470735	0.470735	0.499795	0.499795	0.925476	1:03440
83	Systemic lupus erythematosus	1.121	144	3	0.999866	0.999866	0.691348	0.691348	1.12135	1:05322	83	Allograft rejection	1.156	38	2	0.93281	0.93281	0.678585	0.678585	1.08677	1:05330	83	DNA replication	1.177	36	1	0.975898	0.975898	0.670956	0.670956	1.1522	1:03030	83	Base excision repair	1.601	36	9	0.64085	0.64085	0.524608	0.524608	1.1562	1:03410
84	DNA replication	1.119	36	2	0.849252	0.849252	0.692079	0.692079	0.955565	1:03030	84	ABC transporters	1.147	44	5	0.542385	0.542385	0.681862	0.681862	0.535349	1:02010	84	ABC transporters	1.169	44	4	0.63935	0.63935	0.673859	0.673859	0.721399	1:02010	84	Graft-versus-host disease	1.593	42	11	0.574255	0.574255	0.527195	0.527195	1.03866	1:05332
85	Neuroactive ligand-receptor interaction	1.075	256	8	0.999953	0.999953	0.708193	0.708193	1.07532	1:04080	85	Mismatch repair	1.066	23	2	0.738097	0.738097	0.711496	0.711496	0.761915	1:03430	85	Cardiac muscle contraction	1.075	87	4	0.976407	0.976407	0.708193	0.708193	1.0512	1:04260	85	Alzheimer''s disease	1.592	178	40	0.904112	0.904112	0.527519	0.527519	1.49118	1:05010
86	ECM-receptor interaction	0.977	84	4	0.952378	0.952378	0.744219	0.744219	0.928496	1:04512	86	Neuroactive ligand-receptor interaction	0.989	256	24	0.828273	0.828273	0.739805	0.739805	0.800565	1:04080	86	Neuroactive ligand-receptor interaction	0.916	256	14	0.99587	0.99587	0.766623	0.766623	0.912146	1:04080	86	DNA replication	1.591	36	9	0.64085	0.64085	0.527843	0.527843	1.14613	1:03030
87	Asthma	0.963	30	2	0.768332	0.768332	0.749367	0.749367	0.699486	1:05310	87	Homologous recombination	0.74	28	2	0.830555	0.830555	0.830178	0.830178	0.554711	1:03440	87	Homologous recombination	0.817	28	2	0.776276	0.776276	0.802669	0.802669	0.563523	1:03440	87	Parkinson''s disease	1.467	137	25	0.990854	0.990854	0.56893	0.56893	1.45785	1:05012
88	Olfactory transduction	0.904	382	12	0.999999	0.999999	0.771018	0.771018	0.90405	1:04740	88	Graft-versus-host disease	0.733	42	3	0.856619	0.856619	0.832647	0.832647	0.57822	1:05332	88	Olfactory transduction	0.793	382	10	1	1	0.811306	0.811306	0.792508	1:04740	88	Systemic lupus erythematosus	1.432	144	36	0.684725	0.684725	0.580836	0.580836	1.05367	1:05322
89	Gap junction	0.87	96	3	0.993857	0.993857	0.783439	0.783439	0.863462	1:04540	89	Primary immunodeficiency	0.678	35	3	0.757762	0.757762	0.851805	0.851805	0.400918	1:05340	89	Allograft rejection	0.673	38	2	0.899162	0.899162	0.853524	0.853524	0.566274	1:05330	89	Proteasome	1.304	48	6	0.994326	0.994326	0.625407	0.625407	1.29836	1:03050
90	Homologous recombination	0.787	28	1	0.929743	0.929743	0.813457	0.813457	0.713723	1:03440	90	Renin-angiotensin system	0.577	17	1	0.862913	0.862913	0.885613	0.885613	0.42921	1:04614	90	Asthma	0.638	30	1	0.955138	0.955138	0.865434	0.865434	0.591817	1:05310	90	SNARE interactions in vesicular transport	1.164	38	9	0.709177	0.709177	0.675676	0.675676	0.820117	1:04130
											91	Autoimmune thyroid disease	0.426	53	1	0.997971	0.997971	0.931344	0.931344	0.424377	1:05320	91	Autoimmune thyroid disease	0.595	53	2	0.971891	0.971891	0.879742	0.879742	0.566274	1:05320	91	Huntington''s disease	1.16	189	40	0.961533	0.961533	0.67713	0.67713	1.12061	1:05016
																																	92	Regulation of autophagy	1.074	35	8	0.744455	0.744455	0.70856	0.70856	0.779306	1:04140
																																	93	Asthma	0.956	30	6	0.844049	0.844049	0.75194	0.75194	0.786872	1:05310
