# Supplementary material for: Systems Analysis of Adaptive Responses to MAP Kinase Pathway Blockade in BRAF Mutant Melanoma
Source: PLoS One. 2015 Sep 25;10(9):e0138210. doi: 10.1371/journal.pone.0138210 (PMC4583389; doi:10.1371/journal.pone.0138210)
Supplement: S8 Table — Differentially expressed genes for each cytotoxicity group that passed a FDR threshold of 1% or better were submitted to MSigDB to identify pathways and transcription factors significantly affected by treatment. (XLSX) [file pone.0138210.s017.xlsx]

## Sheet: Table S8
GeneSetName	#GenesinGeneSet(K)	Description	#GenesinOverlap(k)	k/K	p-value	FDRq-value	GenesFromGeneListInGeneSet	Rank	DataSource
REACTOME_IMMUNE_SYSTEM	933	Genes involved in Immune System	141	0.1511	1.33e-26	1.75e-23	AKT2|CDC42|PRKCB|PIK3R1|PIK3R3|PDPK1|RASGRP2|ITPR3|ITPR2|CCR2|HRAS|RPS27A|UBE2D3|ITGB1|HGF|PLCG1|EP300|CDKN1A|VHL|ZBTB16|PML|CSF2RA|CASP8|SRC|SHC1|RAP1B|PAK2|VASP|ITGB5|RAPGEF1|MAPK14|PTPN6|LCK|PPP2R5C|KIF2B|KIF23|KLC1|KLC4|IFNB1|IFNA4|JAK2|IRF7|GHR|GH1|P2RX7|AP2A2|DNM1|PTPRC|MAP2K6|MEF2C|NUP210|NUP155|POM121|RCHY1|VCAM1|SIPA1|ITK|MAP3K8|BTRC|UBE2L6|HLA-DPB1|ANAPC11|TRIB3|RICTOR|FBXW11|BTK|BLK|CD…	1	CGC Canonical Pathways
REACTOME_SIGNALING_BY_GPCR	920	Genes involved in Signaling by GPCR	130	0.1413	5.87e-22	3.88e-19	AKT2|CDC42|PRKCB|PIK3R1|PIK3R3|PDPK1|RASGRP2|ITPR3|ITPR2|CCR2|HRAS|IL8|VAV3|ROCK1|F2R|TRPC6|GNAS|GNA12|DGKA|DGKB|PDE2A|PDE11A|BDKRB1|CHRM5|EDNRA|TACR1|TRHR|CYSLTR2|HTR2C|LTB4R2|LHCGR|ADCYAP1R1|FSHB|F2RL1|MCHR2|NPFFR2|P2RY2|MC1R|OPRM1|FPR3|GALR1|NPBWR2|SSTR1|SSTR5|TSHR|FSHR|HTR1D|HRH4|MTNR1B|GCGR|GIPR|CRHR2|PTH1R|ADCY1|CCL28|CCL25|CCL19|CCL20|GNRH2|GRP|PROKR1|UTS2D|TAC3|GPR68|CXCR7|RXFP3|ADM|VIP|P…	2	CGC Canonical Pathways
REACTOME_GPCR_DOWNSTREAM_SIGNALING	805	Genes involved in GPCR downstream signaling	117	0.1453	7.17e-21	3.16e-18	AKT2|CDC42|PRKCB|PIK3R1|PIK3R3|PDPK1|RASGRP2|ITPR3|ITPR2|CCR2|IL8|VAV3|ROCK1|F2R|TRPC6|GNAS|GNA12|DGKA|DGKB|PDE2A|PDE11A|BDKRB1|CHRM5|EDNRA|TACR1|TRHR|CYSLTR2|HTR2C|LTB4R2|LHCGR|ADCYAP1R1|FSHB|F2RL1|MCHR2|NPFFR2|P2RY2|MC1R|OPRM1|FPR3|GALR1|NPBWR2|SSTR1|SSTR5|TSHR|FSHR|HTR1D|HRH4|MTNR1B|GCGR|GIPR|CRHR2|PTH1R|ADCY1|CCL28|CCL25|CCL19|CCL20|GNRH2|GRP|PROKR1|UTS2D|TAC3|GPR68|CXCR7|RXFP3|ADM|VIP|PTH2|P…	3	CGC Canonical Pathways
REACTOME_GENERIC_TRANSCRIPTION_PATHWAY	352	Genes involved in Generic Transcription Pathway	66	0.1875	7.15e-18	2.36e-15	RPS27A|UBE2D3|PPARG|MYC|CDKN2B|AR|RXRG|RARA|NR3C1|THRB|NCOA2|NCOA1|MED8|MED17|MED7|NR5A2|PPM1A|KAT2B|SMAD7|RUNX2|TGIF1|RORA|CTGF|NR1H3|NR0B2|ESR2|RARG|NR2C2AP|RORC|CCNT2|MEN1|ZNF473|ZNF197|ZNF211|ZNF641|ZNF558|ZNF570|ZNF92|ZNF431|ZNF585A|ZNF510|ZKSCAN5|ZNF658|ZNF311|ZNF493|ZNF530|ZNF286A|ZNF287|ZNF354A|ZNF3|ZNF12|ZNF708|ZNF33A|ZNF221|ZNF136|ZNF140|ZNF184|ZNF200|ZNF208|ZNF214|ZNF552|ZNF606|ZKSCAN3…	4	CGC Canonical Pathways
KEGG_PATHWAYS_IN_CANCER	328	Pathways in cancer	63	0.1921	1.16e-17	3.06e-15	AKT2|CDC42|PRKCB|PIK3R1|PIK3R3|HRAS|ITGB1|HGF|PLCG1|EP300|CDKN1A|VHL|ZBTB16|PML|CSF2RA|CASP8|IL8|WNT1|FZD7|FZD2|PTCH2|PPARG|MYC|CDKN2B|AR|RXRG|RARA|PTK2|VEGFA|ERBB2|CTNNB1|BRAF|CCND1|IGF1|PGF|FGF10|SLC2A1|CDK6|CCNE2|BRCA2|FASLG|CSF3R|KIT|BMP2|RASSF5|MMP2|MAX|FGF6|FGF8|FGF12|BCR|E2F2|CCNE1|CTBP1|TCF7|DVL1|JUP|EGLN3|KLK3|TRAF4|TRAF5|PAX8|SUFU	5	CGC Canonical Pathways
KEGG_FOCAL_ADHESION	201	Focal adhesion	47	0.2338	5.39e-17	1.19e-14	AKT2|CDC42|PRKCB|PIK3R1|PIK3R3|PDPK1|HRAS|ITGB1|HGF|SRC|SHC1|RAP1B|PAK2|VASP|ITGB5|RAPGEF1|VAV3|ROCK1|PTK2|VEGFA|ERBB2|CTNNB1|BRAF|CCND1|IGF1|PGF|ACTN1|VWF|PAK7|ARHGAP35|MYL9|ITGA1|ITGA9|COL5A2|SHC3|SHC4|ACTN3|ACTG1|MYLPF|MYL12A|FLNC|COL11A1|COL11A2|THBS2|ZYX|PARVG|CHAD	6	CGC Canonical Pathways
REACTOME_HEMOSTASIS	466	Genes involved in Hemostasis	76	0.1631	8.82e-17	1.66e-14	AKT2|CDC42|PRKCB|PIK3R1|PIK3R3|PDPK1|RASGRP2|ITPR3|ITPR2|HRAS|ITGB1|HGF|PLCG1|EP300|SRC|SHC1|RAP1B|MAPK14|PTPN6|LCK|PPP2R5C|KIF2B|KIF23|KLC1|KLC4|IFNB1|IFNA4|JAK2|IRF7|VAV3|F2R|TRPC6|GNAS|GNA12|DGKA|DGKB|PDE2A|PDE11A|PTK2|VEGFA|ACTN1|VWF|L1CAM|SLC7A8|ATP2A1|ATP2B2|ATP2B3|SERPINA1|ESAM|ARRB1|MAG|TMSB4X|SH2B3|KCNMB2|FGA|F13A1|PLAUR|GRB7|F7|F8|SERPING1|PLAT|F10|TFPI|F13B|CD48|ZFPM1|ITPK1|LRP8|HIST2H…	7	CGC Canonical Pathways
KEGG_NEUROACTIVE_LIGAND_RECEPTOR_INTERACTION	272	Neuroactive ligand-receptor interaction	54	0.1985	5.47e-16	9.03e-14	GHR|GH1|P2RX7|F2R|BDKRB1|CHRM5|EDNRA|TACR1|TRHR|CYSLTR2|HTR2C|LTB4R2|LHCGR|ADCYAP1R1|FSHB|F2RL1|MCHR2|NPFFR2|P2RY2|MC1R|OPRM1|FPR3|GALR1|NPBWR2|SSTR1|SSTR5|TSHR|FSHR|HTR1D|HRH4|MTNR1B|GCGR|GIPR|CRHR2|PTH1R|GRM6|GRM8|NR3C1|THRB|GABRA1|GABRB2|GABRB3|GABRG2|P2RX3|GRIA1|CHRNG|GRIK2|CHRNA9|TRPV1|GZMA|MAS1|GRIN3A|GABRE|GABRG1	8	CGC Canonical Pathways
REACTOME_DEVELOPMENTAL_BIOLOGY	396	Genes involved in Developmental Biology	67	0.1692	9e-16	1.32e-13	AKT2|CDC42|HRAS|ITGB1|PLCG1|EP300|SRC|PAK2|VASP|MAPK14|AP2A2|DNM1|PTPRC|MAP2K6|MEF2C|ROCK1|TRPC6|WNT1|PPARG|NCOA2|NCOA1|MED8|MED17|MED7|NR5A2|PTK2|ERBB2|CTNNB1|FGF10|PAK7|ARHGAP35|MYL9|ITGA1|ITGA9|COL5A2|L1CAM|PKLR|CACNA1G|CACNB1|MYH9|LIMK1|PFN2|CSNK2A1|KCNQ2|COL4A3|COL4A5|MYH11|CDK5R1|COL9A1|COL9A2|FARP2|DPYSL4|HFE2|SPTB|ARTN|ANK1|SCN5A|SCN8A|CD24|UNC5A|PCSK6|CEBPB|MED21|MEF2D|HES1|FOXA2|NKX6-1	9	CGC Canonical Pathways
REACTOME_TRANSMEMBRANE_TRANSPORT_OF_SMALL_MOLECULES	413	Genes involved in Transmembrane transport of small molecules	68	0.1646	2.24e-15	2.95e-13	NUP210|NUP155|POM121|GNAS|ADCY1|SLC2A1|SLC7A8|ATP2A1|ATP2B2|ATP2B3|GABRA1|GABRB2|GABRB3|GABRG2|SLC2A3|HK1|HK2|ABCC5|SLC27A1|SLC38A1|SLC1A2|SLC22A2|SLC27A6|SLC11A1|SLC5A5|SLC7A1|SLC16A10|SLC1A5|SLC15A4|SLC15A1|SLC15A2|SLC26A9|SLC24A4|SLC9A9|SLC24A3|SLC26A6|SLC20A1|SLC20A2|SLC40A1|HEPH|SLC30A5|SLC30A8|SLC39A4|SLC30A1|SLC22A16|SLC22A8|RHAG|SLC14A1|SLC13A5|SLC2A13|SLCO1C1|SLCO2A1|SLC28A3|ABCC8|AQP7|F…	10	CGC Canonical Pathways
REACTOME_ADAPTIVE_IMMUNE_SYSTEM	539	Genes involved in Adaptive Immune System	78	0.1447	2.88e-14	3.46e-12	AKT2|CDC42|PRKCB|PIK3R1|PIK3R3|PDPK1|RASGRP2|ITPR3|ITPR2|HRAS|RPS27A|UBE2D3|ITGB1|PLCG1|CDKN1A|VHL|ZBTB16|SRC|SHC1|RAP1B|PAK2|VASP|ITGB5|PTPN6|LCK|PPP2R5C|KIF2B|KIF23|KLC1|KLC4|AP2A2|DNM1|PTPRC|RCHY1|VCAM1|SIPA1|ITK|MAP3K8|BTRC|UBE2L6|HLA-DPB1|ANAPC11|TRIB3|RICTOR|FBXW11|BTK|BLK|CD8A|CD8B|CD247|BCL10|CTLA4|FYB|KIR3DL1|KIR2DL3|KIR2DL4|ULBP3|PVR|RNF144B|ICAM4|SEC23A|CD96|LILRB5|CD160|UBE2G2|UBA1|UB…	11	CGC Canonical Pathways
PID_P73PATHWAY	79	p73 transcription factor network	25	0.3165	7.15e-13	7.86e-11	EP300|CDKN1A|PML|MAPK14|RCHY1|IL1RAP|CASP2|MYC|CDK6|CCNE2|BRCA2|SERPINA1|IL4R|FASN|TUBA1A|PPAP2A|SIRT1|GNB2L1|CLCA2|WWOX|TP53I3|GDF15|JAG2|DEDD|GRAMD4	12	CGC Canonical Pathways
KEGG_CYTOKINE_CYTOKINE_RECEPTOR_INTERACTION	267	Cytokine-cytokine receptor interaction	48	0.1798	1.06e-12	1.05e-10	CCR2|HGF|CSF2RA|IFNB1|IFNA4|GHR|GH1|IL1RAP|IL1R1|IL1R2|IL5|IL7|IFNGR2|IL8|CCL28|CCL25|CCL19|CCL20|CX3CR1|CCL22|VEGFA|FASLG|CSF3R|KIT|BMP2|IL4R|EPO|CSF3|IL11RA|LIF|IL12B|IL12RB1|IL23R|IL15RA|IL22RA2|IL21R|TSLP|CCL13|CCL8|BMPR1A|ACVR1|AMHR2|GDF5|TNFRSF25|EDA|TNFRSF12A|TNFSF4|RELT	13	CGC Canonical Pathways
KEGG_ERBB_SIGNALING_PATHWAY	87	ErbB signaling pathway	26	0.2989	1.12e-12	1.05e-10	AKT2|PRKCB|PIK3R1|PIK3R3|HRAS|PLCG1|CDKN1A|SRC|SHC1|PAK2|CAMK2D|CAMK2B|HBEGF|MYC|PTK2|ERBB2|BRAF|PAK7|SHC3|SHC4|CAMK2G|ERBB3|GAB1|EIF4EBP1|NRG1|NRG2	14	CGC Canonical Pathways
KEGG_LEUKOCYTE_TRANSENDOTHELIAL_MIGRATION	118	Leukocyte transendothelial migration	30	0.2542	2.23e-12	1.96e-10	CDC42|PRKCB|PIK3R1|PIK3R3|ITGB1|PLCG1|RAP1B|VASP|MAPK14|VCAM1|SIPA1|ITK|VAV3|ROCK1|PTK2|CTNNB1|RASSF5|MMP2|ACTN1|ARHGAP35|MYL9|ACTN3|ACTG1|MYLPF|MYL12A|ESAM|CDH5|CLDN14|CLDN18|CLDN10	15	CGC Canonical Pathways
REACTOME_METABOLISM_OF_CARBOHYDRATES	247	Genes involved in Metabolism of carbohydrates	45	0.1822	3.32e-12	2.74e-10	NUP210|NUP155|POM121|SLC2A1|PKLR|SLC2A3|HK1|HK2|ABCC5|PHKB|PHKG1|HSPG2|CSPG4|GAPDH|ENO1|PFKFB3|ST3GAL1|SDC4|GPC3|B3GAT1|HYAL1|CHSY1|CHSY3|UST|DSE|EXT1|HS3ST5|NDST1|HS6ST2|HPSE2|LYVE1|HAS1|HAS2|OGN|ALDOB|GPI|UGP2|PFKFB4|KHK|PGAM2|AGL|PC|GALE|PRPS1L1|AMY1A	16	CGC Canonical Pathways
KEGG_MAPK_SIGNALING_PATHWAY	267	MAPK signaling pathway	47	0.176	3.96e-12	3.08e-10	AKT2|CDC42|PRKCB|RASGRP2|HRAS|RAP1B|PAK2|MAPK14|MAP2K6|MEF2C|MAP3K8|IL1R1|IL1R2|PPM1B|DUSP6|CD14|ATF2|MAP3K1|GNA12|PPP3CA|MYC|PPM1A|BRAF|FGF10|FASLG|MAX|FGF6|FGF8|FGF12|FLNC|ARRB1|CACNA1G|CACNB1|CACNA1F|MAP2K5|SRF|CACNG5|CACNA2D2|DUSP1|DDIT3|DUSP5|MAPT|DUSP10|ELK4|STMN1|DUSP14|PTPN5	17	CGC Canonical Pathways
REACTOME_GPCR_LIGAND_BINDING	408	Genes involved in GPCR ligand binding	60	0.1471	1.33e-11	9.76e-10	CCR2|IL8|F2R|GNAS|BDKRB1|CHRM5|EDNRA|TACR1|TRHR|CYSLTR2|HTR2C|LTB4R2|LHCGR|ADCYAP1R1|FSHB|F2RL1|MCHR2|NPFFR2|P2RY2|MC1R|OPRM1|FPR3|GALR1|NPBWR2|SSTR1|SSTR5|TSHR|FSHR|HTR1D|HRH4|MTNR1B|GCGR|GIPR|CRHR2|PTH1R|CCL28|CCL25|CCL19|CCL20|GNRH2|GRP|PROKR1|UTS2D|TAC3|GPR68|CXCR7|RXFP3|ADM|VIP|PTH2|WNT1|FZD7|FZD2|PTCH2|GRM6|GRM8|CX3CR1|CCL22|CD97|TAS1R1	18	CGC Canonical Pathways
REACTOME_METABOLISM_OF_VITAMINS_AND_COFACTORS	51	Genes involved in Metabolism of vitamins and cofactors	19	0.3725	1.53e-11	1.07e-09	SLC2A1|SLC2A3|FASN|DHFR|GSTO2|SLC23A2|SLC23A1|PANK1|PPCDC|PANK2|SLC25A16|FPGS|NMNAT2|RFK|TPK1|MOCS2|THTPA|PDXK|NFS1	19	CGC Canonical Pathways
REACTOME_SLC_MEDIATED_TRANSMEMBRANE_TRANSPORT	241	Genes involved in SLC-mediated transmembrane transport	43	0.1784	2.03e-11	1.31e-09	NUP210|NUP155|POM121|SLC2A1|SLC7A8|SLC2A3|HK1|HK2|SLC27A1|SLC38A1|SLC1A2|SLC22A2|SLC27A6|SLC11A1|SLC5A5|SLC7A1|SLC16A10|SLC1A5|SLC15A4|SLC15A1|SLC15A2|SLC26A9|SLC24A4|SLC9A9|SLC24A3|SLC26A6|SLC20A1|SLC20A2|SLC40A1|HEPH|SLC30A5|SLC30A8|SLC39A4|SLC30A1|SLC22A16|SLC22A8|RHAG|SLC14A1|SLC13A5|SLC2A13|SLCO1C1|SLCO2A1|SLC28A3	20	CGC Canonical Pathways
REACTOME_CYTOKINE_SIGNALING_IN_IMMUNE_SYSTEM	270	Genes involved in Cytokine Signaling in Immune system	46	0.1704	2.14e-11	1.31e-09	PIK3R1|PIK3R3|HRAS|RPS27A|HGF|PLCG1|PML|CSF2RA|SHC1|RAPGEF1|PTPN6|LCK|IFNB1|IFNA4|JAK2|IRF7|GHR|GH1|MAP2K6|NUP210|NUP155|POM121|VCAM1|MAP3K8|BTRC|UBE2L6|HLA-DPB1|IL1RAP|IL1R1|IL1R2|IL5|IL7|IFNGR2|CAMK2D|CAMK2B|PPM1B|IRAK1|SQSTM1|TAB3|NOD2|EGR1|EIF4E|GBP6|KPNA5|IFI35|IP6K2	21	CGC Canonical Pathways
REACTOME_AXON_GUIDANCE	251	Genes involved in Axon guidance	44	0.1753	2.19e-11	1.31e-09	CDC42|HRAS|ITGB1|PLCG1|SRC|PAK2|VASP|AP2A2|DNM1|PTPRC|ROCK1|TRPC6|PTK2|ERBB2|PAK7|ARHGAP35|MYL9|ITGA1|ITGA9|COL5A2|L1CAM|CACNA1G|CACNB1|MYH9|LIMK1|PFN2|CSNK2A1|KCNQ2|COL4A3|COL4A5|MYH11|CDK5R1|COL9A1|COL9A2|FARP2|DPYSL4|HFE2|SPTB|ARTN|ANK1|SCN5A|SCN8A|CD24|UNC5A	22	CGC Canonical Pathways
REACTOME_SIGNALING_BY_RHO_GTPASES	113	Genes involved in Signaling by Rho GTPases	28	0.2478	2.32e-11	1.33e-09	CDC42|VAV3|PREX1|KALRN|ITSN1|ARHGEF2|MCF2|FGD4|BCR|ARHGAP35|ARHGDIB|ARAP3|CHN1|DLC1|ARHGDIG|ARHGAP10|TAGAP|RHOV|ARHGAP28|ARHGAP24|SYDE1|STARD13|DEPDC7|ARHGAP18|ARHGAP29|RHOBTB1|G3BP2|ARHGAP25	23	CGC Canonical Pathways
KEGG_JAK_STAT_SIGNALING_PATHWAY	155	Jak-STAT signaling pathway	33	0.2129	3.42e-11	1.88e-09	AKT2|PIK3R1|PIK3R3|EP300|CSF2RA|PTPN6|IFNB1|IFNA4|JAK2|GHR|GH1|IL5|IL7|IFNGR2|MYC|CCND1|CSF3R|IL4R|EPO|CSF3|IL11RA|LIF|IL12B|IL12RB1|IL23R|IL15RA|IL22RA2|IL21R|TSLP|SPRY2|SPRY1|SPRY3|SPRY4	24	CGC Canonical Pathways
REACTOME_CELL_CYCLE	421	Genes involved in Cell Cycle	60	0.1425	4.91e-11	2.59e-09	RPS27A|CDKN1A|PPP2R5C|KIF2B|KIF23|BTRC|ANAPC11|MYC|CDKN2B|CCND1|CDK6|CCNE2|MAX|E2F2|CCNE1|TUBA1A|DHFR|CSNK1E|AKAP9|CNTRL|FGFR1OP|PCNA|RFC2|POLE|CDC25A|RPS27|MAD1L1|PKMYT1|CDKN2D|ORC1|CDC14A|SDCCAG8|AZI1|CEP72|CEP290|CEP63|CEP70|TUBGCP2|CDT1|LIN37|DNA2|CASC5|CENPC1|SGOL2|NSL1|ZWILCH|LMNA|ATM|CHEK2|RAD17|UBE2I|HIST1H2BD|HIST1H2AJ|HIST1H2AC|HIST1H2BL|HIST1H4A|TERF1|POT1|SYCP2|DIDO1	25	CGC Canonical Pathways
KEGG_CALCIUM_SIGNALING_PATHWAY	178	Calcium signaling pathway	35	0.1966	9.22e-11	4.68e-09	PRKCB|ITPR3|ITPR2|PLCG1|P2RX7|CAMK2D|CAMK2B|F2R|GNAS|BDKRB1|CHRM5|EDNRA|TACR1|TRHR|CYSLTR2|HTR2C|LTB4R2|LHCGR|ADCY1|PPP3CA|ERBB2|ATP2A1|ATP2B2|ATP2B3|P2RX3|CACNA1G|CAMK2G|ERBB3|PHKB|PHKG1|CACNA1F|SPHK1|PLCE1|PLCD4|TNNC2	26	CGC Canonical Pathways
REACTOME_SIGNALLING_BY_NGF	217	Genes involved in Signalling by NGF	39	0.1797	1.36e-10	6.67e-09	AKT2|PIK3R1|PDPK1|ITPR3|ITPR2|HRAS|RPS27A|PLCG1|CDKN1A|SRC|SHC1|RAPGEF1|MAPK14|AP2A2|DNM1|MEF2C|TRIB3|RICTOR|CASP2|DUSP6|IRAK1|SQSTM1|VAV3|ADCYAP1R1|ADCY1|PREX1|KALRN|ITSN1|ARHGEF2|MCF2|FGD4|BRAF|SHC3|MAG|PCSK6|MAP2K5|PSEN1|RIT2|RTN4	27	CGC Canonical Pathways
KEGG_REGULATION_OF_ACTIN_CYTOSKELETON	216	Regulation of actin cytoskeleton	38	0.1759	4.42e-10	2.09e-08	CDC42|PIK3R1|PIK3R3|HRAS|ITGB1|PAK2|ITGB5|CD14|VAV3|ROCK1|F2R|GNA12|BDKRB1|CHRM5|PTK2|BRAF|FGF10|FGF6|FGF8|FGF12|ACTN1|PAK7|ARHGAP35|MYL9|ITGA1|ITGA9|ACTN3|ACTG1|MYLPF|MYL12A|TMSB4X|MYH9|LIMK1|PFN2|PIP4K2B|CYFIP2|ARHGEF7|GIT1	28	CGC Canonical Pathways
PID_SMAD2_3NUCLEARPATHWAY	82	Regulation of nuclear SMAD2/3 signaling	22	0.2683	6.04e-10	2.75e-08	EP300|CDKN1A|ITGB5|IFNB1|IRF7|MEF2C|IL5|ATF2|MYC|CDKN2B|AR|NR3C1|NCOA2|NCOA1|KAT2B|SMAD7|RUNX2|TGIF1|MAX|CTBP1|CEBPB|DLX1	29	CGC Canonical Pathways
REACTOME_METABOLISM_OF_LIPIDS_AND_LIPOPROTEINS	478	Genes involved in Metabolism of lipids and lipoproteins	62	0.1297	1.13e-09	4.96e-08	PIK3R1|PIK3R3|EP300|TRIB3|PPARG|NCOA2|NCOA1|MED8|MED17|MED7|RORA|CTGF|MED21|SLC27A1|FASN|PPAP2A|HSPG2|SPHK1|PIP4K2B|CPT1A|CYP4A11|CYP7A1|ACOX1|ACSL3|ACSL6|ACSL5|ACOX3|FABP6|FHL2|GLIPR1|GRHL1|ACACA|HADHA|ELOVL6|AGPAT3|AGPAT4|SLC25A20|HSD11B1|PLA2G4D|INPP5K|ARSE|CDS1|PLD3|LDLR|GBA3|LPGAT1|PCYT1A|PITPNB|CEPT1|PNPLA2|SGPP1|SPTLC1|ACER1|SMPD4|PI4K2B|SLC25A17|LCAT|AKR1C4|PNLIP|SRD5A3|STARD5|MVD	30	CGC Canonical Pathways
KEGG_WNT_SIGNALING_PATHWAY	151	Wnt signaling pathway	30	0.1987	1.52e-09	6.39e-08	PRKCB|EP300|PPP2R5C|BTRC|FBXW11|CAMK2D|CAMK2B|ROCK1|WNT1|FZD7|FZD2|PPP3CA|MYC|CTNNB1|CCND1|CTBP1|TCF7|DVL1|CSNK2A1|CAMK2G|CSNK1E|PSEN1|FOSL1|NKD1|LRP5|NFATC3|MMP7|DKK4|CACYBP|SFRP5	31	CGC Canonical Pathways
PID_EPOPATHWAY	34	EPO signaling pathway	14	0.4118	1.55e-09	6.39e-08	PIK3R1|HRAS|PLCG1|SHC1|RAPGEF1|MAPK14|PTPN6|JAK2|BTK|TRPC6|SH2B3|EPO|GAB1|INPP5D	32	CGC Canonical Pathways
REACTOME_NEURONAL_SYSTEM	279	Genes involved in Neuronal System	43	0.1541	2.36e-09	9.4e-08	PRKCB|PDPK1|HRAS|AP2A2|CAMK2D|CAMK2B|ADCY1|BRAF|KCNMB2|GABRA1|GABRB2|GABRB3|GABRG2|GRIA1|CHRNG|GRIK2|CHRNA9|CACNB1|KCNQ2|SLC38A1|SLC1A2|SLC22A2|ABCC8|AKAP9|KCNJ5|KCNJ4|NSF|GRIP2|NCALD|GLUL|KCNH5|KCNC1|KCNC4|KCND2|KCNS2|KCNH7|KCNQ4|KCNK4|KCNK10|HCN1|GJD2|VAMP1|STX11	33	CGC Canonical Pathways
PID_INTEGRIN1_PATHWAY	66	Beta1 integrin cell surface interactions	19	0.2879	2.42e-09	9.4e-08	ITGB1|VCAM1|CD14|VEGFA|ITGA1|ITGA9|COL5A2|COL11A1|COL11A2|THBS2|FGA|F13A1|PLAUR|COL4A3|COL4A5|CSPG4|COL7A1|COL18A1|MDK	34	CGC Canonical Pathways
PID_PDGFRBPATHWAY	129	PDGFR-beta signaling pathway	27	0.2093	2.99e-09	1.13e-07	PIK3R1|PIK3R3|HRAS|PLCG1|SRC|SHC1|RAP1B|RAPGEF1|LCK|JAK2|SIPA1|BLK|MYC|BRAF|ARHGAP35|GAB1|SRF|SPHK1|CYFIP2|CTTN|PPP2R2B|KSR1|USP6NL|SLC9A3R2|LRP1|SLA|TAGLN	35	CGC Canonical Pathways
WNT_SIGNALING	89	Genes related to Wnt-mediated signal transduction	22	0.2472	3.27e-09	1.2e-07	EP300|BTRC|FBXW11|FSHB|WNT1|FZD7|FZD2|MYC|CTNNB1|CCND1|CTBP1|TCF7|DVL1|CSNK2A1|GAPDH|FOSL1|NKD1|LRP5|PITX2|AES|KREMEN1|PYGO1	36	CGC Canonical Pathways
KEGG_PPAR_SIGNALING_PATHWAY	69	PPAR signaling pathway	19	0.2754	5.5e-09	1.91e-07	PDPK1|PPARG|RXRG|NR1H3|SLC27A1|SLC27A6|AQP7|CPT1A|CYP4A11|CYP7A1|ACOX1|ACSL3|ACSL6|ACSL5|ACOX3|FABP6|SORBS1|SCD5|UBC	37	CGC Canonical Pathways
PID_VEGFR1_2_PATHWAY	69	Signaling events mediated by VEGFR1 and VEGFR2	19	0.2754	5.5e-09	1.91e-07	CDC42|PRKCB|PIK3R1|PDPK1|PLCG1|SRC|PAK2|MAPK14|PTPN6|MAP2K6|FBXW11|ROCK1|PTK2|VEGFA|CTNNB1|BRAF|GAB1|CDH5|CAMKK2	38	CGC Canonical Pathways
KEGG_TIGHT_JUNCTION	134	Tight junction	27	0.2015	7.14e-09	2.41e-07	AKT2|CDC42|PRKCB|HRAS|SRC|CTNNB1|ACTN1|MYL9|ACTN3|ACTG1|MYLPF|MYL12A|MYH9|CSNK2A1|MYH11|CLDN14|CLDN18|CLDN10|CTTN|PPP2R2B|TJP2|EXOC3|MAGI3|MYH3|EPB41|MYH1|PPP2R2D	39	CGC Canonical Pathways
REACTOME_INNATE_IMMUNE_SYSTEM	279	Genes involved in Innate Immune System	42	0.1505	7.31e-09	2.41e-07	CCR2|RPS27A|UBE2D3|EP300|CASP8|MAPK14|IFNB1|IFNA4|IRF7|P2RX7|DNM1|MAP2K6|MEF2C|UBE2L6|BTK|CASP2|DUSP6|CD14|ATF2|MAP3K1|IRAK1|TAB3|NOD2|C4BPB|C4BPA|MASP1|IKBKE|S100A12|TLR6|TLR3|SIGIRR|EEA1|IFIH1|RNF135|TANK|NLRP1|CFHR3|DEFB118|DEFB108B|DEFB110|DEFB126|DEFA4	40	CGC Canonical Pathways
REACTOME_CELL_CYCLE_MITOTIC	325	Genes involved in Cell Cycle, Mitotic	46	0.1415	1.04e-08	3.36e-07	RPS27A|CDKN1A|PPP2R5C|KIF2B|KIF23|BTRC|ANAPC11|MYC|CDKN2B|CCND1|CDK6|CCNE2|MAX|E2F2|CCNE1|TUBA1A|DHFR|CSNK1E|AKAP9|CNTRL|FGFR1OP|PCNA|RFC2|POLE|CDC25A|RPS27|MAD1L1|PKMYT1|CDKN2D|ORC1|CDC14A|SDCCAG8|AZI1|CEP72|CEP290|CEP63|CEP70|TUBGCP2|CDT1|LIN37|DNA2|CASC5|CENPC1|SGOL2|NSL1|ZWILCH	41	CGC Canonical Pathways
KEGG_GLIOMA	65	Glioma	18	0.2769	1.25e-08	3.93e-07	AKT2|PRKCB|PIK3R1|PIK3R3|HRAS|PLCG1|CDKN1A|SHC1|CAMK2D|CAMK2B|BRAF|CCND1|IGF1|CDK6|E2F2|SHC3|SHC4|CAMK2G	42	CGC Canonical Pathways
PID_MET_PATHWAY	80	Signaling events mediated by Hepatocyte Growth Factor Receptor (c-Met)	20	0.25	1.36e-08	4.17e-07	AKT2|CDC42|PIK3R1|PDPK1|HRAS|HGF|PLCG1|SRC|SHC1|RAP1B|PAK2|RAPGEF1|MAP3K1|EGR1|EIF4E|PTK2|CTNNB1|GAB1|EIF4EBP1|INPP5D	43	CGC Canonical Pathways
PID_FAK_PATHWAY	59	Signaling events mediated by focal adhesion kinase	17	0.2881	1.64e-08	4.92e-07	PIK3R1|ITGB1|PLCG1|SRC|RAP1B|ITGB5|RAPGEF1|PTK2|BRAF|CCND1|ACTN1|ARHGAP35|GRB7|ARHGEF7|ELMO1|GIT2|MMP14	44	CGC Canonical Pathways
PID_MAPKTRKPATHWAY	34	Trk receptor signaling mediated by the MAPK pathway	13	0.3824	1.75e-08	5.13e-07	HRAS|RAP1B|MAPK14|MAP2K6|MEF2C|EGR1|BRAF|TRPV1|CDK5R1|MAP2K5|SRF|RIT2|EHD4	45	CGC Canonical Pathways
KEGG_CHEMOKINE_SIGNALING_PATHWAY	190	Chemokine signaling pathway	32	0.1684	2.99e-08	8.54e-07	AKT2|CDC42|PRKCB|PIK3R1|PIK3R3|RASGRP2|CCR2|HRAS|SHC1|RAP1B|JAK2|ITK|IL8|VAV3|ROCK1|ADCY1|CCL28|CCL25|CCL19|CCL20|PREX1|CX3CR1|CCL22|PTK2|BRAF|SHC3|SHC4|ARRB1|CCL13|CCL8|ELMO1|GRK4	46	CGC Canonical Pathways
KEGG_T_CELL_RECEPTOR_SIGNALING_PATHWAY	108	T cell receptor signaling pathway	23	0.213	3.06e-08	8.54e-07	AKT2|CDC42|PIK3R1|PIK3R3|HRAS|PLCG1|PAK2|MAPK14|PTPN6|LCK|PTPRC|ITK|MAP3K8|CD8A|CD8B|CD247|BCL10|CTLA4|IL5|VAV3|PPP3CA|PAK7|NFATC3	47	CGC Canonical Pathways
KEGG_ARRHYTHMOGENIC_RIGHT_VENTRICULAR_CARDIOMYOPATHY_ARVC	76	Arrhythmogenic right ventricular cardiomyopathy (ARVC)	19	0.25	3.11e-08	8.54e-07	ITGB1|ITGB5|CTNNB1|TCF7|JUP|ACTN1|ITGA1|ITGA9|ACTN3|ACTG1|CACNB1|CACNA1F|CACNG5|CACNA2D2|LMNA|DMD|SGCA|SGCD|PKP2	48	CGC Canonical Pathways
REACTOME_CLASS_A1_RHODOPSIN_LIKE_RECEPTORS	305	Genes involved in Class A/1 (Rhodopsin-like receptors)	43	0.141	3.48e-08	9.2e-07	CCR2|IL8|F2R|BDKRB1|CHRM5|EDNRA|TACR1|TRHR|CYSLTR2|HTR2C|LTB4R2|LHCGR|FSHB|F2RL1|MCHR2|NPFFR2|P2RY2|MC1R|OPRM1|FPR3|GALR1|NPBWR2|SSTR1|SSTR5|TSHR|FSHR|HTR1D|HRH4|MTNR1B|CCL28|CCL25|CCL19|CCL20|GNRH2|GRP|PROKR1|UTS2D|TAC3|GPR68|CXCR7|RXFP3|CX3CR1|CCL22	49	CGC Canonical Pathways
KEGG_COMPLEMENT_AND_COAGULATION_CASCADES	69	Complement and coagulation cascades	18	0.2609	3.48e-08	9.2e-07	C4BPB|C4BPA|MASP1|F2R|BDKRB1|VWF|SERPINA1|FGA|F13A1|PLAUR|F7|F8|SERPING1|PLAT|F10|TFPI|F13B|CPB2	50	CGC Canonical Pathways
BIOCARTA_AGR_PATHWAY	36	Agrin in Postsynaptic Differentiation	13	0.3611	3.92e-08	1.01e-06	CDC42|ITGB1|SRC|PAK2|PTK2|DVL1|PAK7|ITGA1|NRG1|NRG2|CTTN|GIT2|DMD	51	CGC Canonical Pathways
REACTOME_SIGNALING_BY_FGFR_IN_DISEASE	127	Genes involved in Signaling by FGFR in disease	25	0.1969	4.13e-08	1.05e-06	AKT2|PIK3R1|PDPK1|ITPR3|ITPR2|HRAS|RPS27A|PLCG1|CDKN1A|SRC|SHC1|TRIB3|RICTOR|ADCY1|BRAF|FGF10|FGF6|FGF8|BCR|GAB1|SPRY2|CNTRL|FGFR1OP|CPSF6|CUX1	52	CGC Canonical Pathways
KEGG_RENAL_CELL_CARCINOMA	70	Renal cell carcinoma	18	0.2571	4.44e-08	1.11e-06	AKT2|CDC42|PIK3R1|PIK3R3|HRAS|HGF|EP300|VHL|RAP1B|PAK2|RAPGEF1|VEGFA|BRAF|PGF|SLC2A1|EGLN3|PAK7|GAB1	53	CGC Canonical Pathways
REACTOME_G_ALPHA_Q_SIGNALLING_EVENTS	184	Genes involved in G alpha (q) signalling events	31	0.1685	4.84e-08	1.18e-06	PIK3R1|PIK3R3|RASGRP2|ITPR3|ITPR2|F2R|TRPC6|DGKA|DGKB|BDKRB1|CHRM5|EDNRA|TACR1|TRHR|CYSLTR2|HTR2C|LTB4R2|F2RL1|MCHR2|NPFFR2|P2RY2|GCGR|GNRH2|GRP|PROKR1|UTS2D|TAC3|GPR68|KALRN|ARHGEF25|RGS18	54	CGC Canonical Pathways
REACTOME_GASTRIN_CREB_SIGNALLING_PATHWAY_VIA_PKC_AND_MAPK	205	Genes involved in Gastrin-CREB signalling pathway via PKC and MAPK	33	0.161	5.65e-08	1.35e-06	PIK3R1|PIK3R3|RASGRP2|ITPR3|ITPR2|HRAS|F2R|TRPC6|DGKA|DGKB|BDKRB1|CHRM5|EDNRA|TACR1|TRHR|CYSLTR2|HTR2C|LTB4R2|F2RL1|MCHR2|NPFFR2|P2RY2|GCGR|GNRH2|GRP|PROKR1|UTS2D|TAC3|GPR68|KALRN|ARHGEF25|RGS18|HBEGF	55	CGC Canonical Pathways
REACTOME_FATTY_ACID_TRIACYLGLYCEROL_AND_KETONE_BODY_METABOLISM	168	Genes involved in Fatty acid, triacylglycerol, and ketone body metabolism	29	0.1726	7.51e-08	1.77e-06	EP300|TRIB3|PPARG|NCOA2|NCOA1|MED8|MED17|MED7|RORA|CTGF|MED21|SLC27A1|FASN|CPT1A|CYP4A11|CYP7A1|ACOX1|ACSL3|ACSL6|ACSL5|FHL2|GLIPR1|GRHL1|ACACA|HADHA|ELOVL6|AGPAT3|AGPAT4|SLC25A20	56	CGC Canonical Pathways
KEGG_HEMATOPOIETIC_CELL_LINEAGE	88	Hematopoietic cell lineage	20	0.2273	7.64e-08	1.77e-06	CSF2RA|CD8A|CD8B|IL1R1|IL1R2|IL5|IL7|CD14|CSF3R|KIT|ITGA1|IL4R|EPO|CSF3|IL11RA|DNTT|FCER2|MME|CD5|GYPA	57	CGC Canonical Pathways
PID_ERBB1_DOWNSTREAM_PATHWAY	105	ErbB1 downstream signaling	22	0.2095	8.25e-08	1.85e-06	CDC42|PIK3R1|PIK3R3|PDPK1|HRAS|SRC|MEF2C|RICTOR|DUSP6|ATF2|MAP3K1|EGR1|BRAF|MYLPF|GAB1|MAP2K5|SRF|DUSP1|CYFIP2|KSR1|USP6NL|RIN1	58	CGC Canonical Pathways
BIOCARTA_INTEGRIN_PATHWAY	38	Integrin Signaling Pathway	13	0.3421	8.25e-08	1.85e-06	HRAS|ITGB1|SRC|SHC1|RAPGEF1|ROCK1|PTK2|BCR|ACTN1|ITGA1|ACTN3|ZYX|TNS1	59	CGC Canonical Pathways
PID_HIF1_TFPATHWAY	66	HIF-1-alpha transcription factor network	17	0.2576	1.02e-07	2.19e-06	EP300|ADM|NCOA2|NCOA1|RORA|VEGFA|SLC2A1|EGLN3|HK1|HK2|EPO|ENO1|PFKFB3|BHLHE40|ID2|IGFBP1|FECH	60	CGC Canonical Pathways
PID_TCR_PATHWAY	66	TCR signaling in na&#xef;ve CD4+ T cells	17	0.2576	1.02e-07	2.19e-06	CDC42|PRKCB|PDPK1|RASGRP2|HRAS|PLCG1|SHC1|PTPN6|LCK|PTPRC|ITK|MAP3K8|CD247|BCL10|FYB|RASSF5|INPP5D	61	CGC Canonical Pathways
PID_ILK_PATHWAY	45	Integrin-linked kinase signaling	14	0.3111	1.03e-07	2.19e-06	CDC42|RICTOR|CTNNB1|CCND1|ACTN1|MYL9|ZYX|PARVG|ARHGEF7|GIT2|TNS1|LIMS1|ELMO2|PPP1R14C	62	CGC Canonical Pathways
ST_INTEGRIN_SIGNALING_PATHWAY	82	Integrin Signaling Pathway	19	0.2317	1.16e-07	2.42e-06	AKT2|CDC42|PLCG1|SRC|SHC1|PAK2|VASP|ROCK1|PTK2|BRAF|ACTN1|PAK7|ARHGAP35|ITGA1|ITGA9|ZYX|GRB7|PKLR|ARHGEF7	63	CGC Canonical Pathways
REACTOME_SIGNALING_BY_ILS	107	Genes involved in Signaling by Interleukins	22	0.2056	1.17e-07	2.42e-06	PIK3R1|PIK3R3|HRAS|HGF|CSF2RA|SHC1|RAPGEF1|PTPN6|LCK|JAK2|MAP2K6|MAP3K8|BTRC|IL1RAP|IL1R1|IL1R2|IL5|IL7|IRAK1|SQSTM1|TAB3|NOD2	64	CGC Canonical Pathways
PID_AVB3_INTEGRIN_PATHWAY	75	Integrins in angiogenesis	18	0.24	1.4e-07	2.79e-06	PIK3R1|CASP8|SRC|VAV3|ROCK1|PTK2|VEGFA|IGF1|COL5A2|COL11A1|COL11A2|COL4A3|COL4A5|COL9A1|COL9A2|COL7A1|COL10A1|COL13A1	65	CGC Canonical Pathways
KEGG_NEUROTROPHIN_SIGNALING_PATHWAY	126	Neurotrophin signaling pathway	24	0.1905	1.47e-07	2.79e-06	AKT2|CDC42|PIK3R1|PIK3R3|HRAS|PLCG1|SHC1|RAP1B|RAPGEF1|MAPK14|CAMK2D|CAMK2B|MAP3K1|IRAK1|BRAF|FASLG|SHC3|SHC4|SH2B3|CAMK2G|GAB1|MAP2K5|ARHGDIB|PSEN1	66	CGC Canonical Pathways
PID_AR_TF_PATHWAY	53	Regulation of Androgen receptor activity	15	0.283	1.48e-07	2.79e-06	EP300|SRC|MAPK14|MAP2K6|RCHY1|EGR1|AR|RXRG|NR3C1|NCOA2|NCOA1|KAT2B|KLK3|SIRT1|GNB2L1	67	CGC Canonical Pathways
PID_CD8TCRPATHWAY	53	TCR signaling in na&#xef;ve CD8+ T cells	15	0.283	1.48e-07	2.79e-06	PRKCB|PDPK1|RASGRP2|HRAS|PLCG1|SHC1|PTPN6|LCK|PTPRC|MAP3K8|CD8A|CD8B|CD247|BCL10|RASSF5	68	CGC Canonical Pathways
REACTOME_CIRCADIAN_CLOCK	53	Genes involved in Circadian Clock	15	0.283	1.48e-07	2.79e-06	RPS27A|EP300|MEF2C|BTRC|ATF2|NR3C1|NCOA2|NCOA1|RORA|F7|MEF2D|CSNK1E|CPT1A|BHLHE40|PER2	69	CGC Canonical Pathways
KEGG_OLFACTORY_TRANSDUCTION	389	Olfactory transduction	49	0.126	1.48e-07	2.79e-06	CAMK2D|CAMK2B|OR51F2|OR52R1|OR4B1|OR5P3|OR56A1|OR2M5|OR2T11|OR2F2|OR52I2|OR2AG1|OR4C16|OR8J1|OR5R1|OR5AR1|OR10S1|OR6Q1|OR4D6|OR52A1|OR2F1|OR5K1|OR7C2|OR7C1|OR10AG1|OR51V1|OR8B4|OR8D4|OR6C4|OR51D1|OR51B6|OR1L6|OR2B3|OR8U8|OR5H2|OR4K1|OR5AC2|OR4K15|OR4A15|OR2AE1|CLCA2|CAMK2G|OR13F1|OR8G5|OR5B21|OR2T6|OR13C9|OR2T8|OR13J1	70	CGC Canonical Pathways
PID_EPHBFWDPATHWAY	40	EPHB forward signaling	13	0.325	1.65e-07	3.07e-06	CDC42|PIK3R1|HRAS|SRC|SHC1|RAP1B|DNM1|ROCK1|KALRN|ITSN1|PTK2|GRB7|GRIA1	71	CGC Canonical Pathways
PID_HIF2PATHWAY	34	HIF-2-alpha transcription factor network	12	0.3529	1.76e-07	3.22e-06	EP300|VHL|VEGFA|SLC2A1|EGLN3|SIRT1|EPO|MMP14|BHLHE40|EFNA1|TWIST1|FXN	72	CGC Canonical Pathways
REACTOME_SIGNALING_BY_ERBB2	101	Genes involved in Signaling by ERBB2	21	0.2079	1.85e-07	3.35e-06	AKT2|PIK3R1|PDPK1|ITPR3|ITPR2|HRAS|RPS27A|PLCG1|CDKN1A|SRC|SHC1|TRIB3|RICTOR|ADCY1|HBEGF|ERBB2|GRB7|ERBB3|GAB1|NRG1|NRG2	73	CGC Canonical Pathways
PID_CXCR4_PATHWAY	102	CXCR4-mediated signaling events	21	0.2059	2.21e-07	3.94e-06	CDC42|PIK3R1|PIK3R3|PDPK1|ITGB1|SRC|RAP1B|PTPN6|LCK|JAK2|DNM1|PTPRC|RICTOR|BLK|CD247|PTK2|ITGA1|ITGA9|LIMK1|GNB2L1|INPP5D	74	CGC Canonical Pathways
PID_TRKRPATHWAY	62	Neurotrophic factor-mediated Trk receptor signaling	16	0.2581	2.34e-07	4.12e-06	CDC42|PIK3R1|HRAS|PLCG1|SHC1|RAP1B|RAPGEF1|DNM1|SQSTM1|CCND1|SHC3|GAB1|RIT2|ELMO1|EHD4|FAIM	75	CGC Canonical Pathways
REACTOME_PLATELET_ACTIVATION_SIGNALING_AND_AGGREGATION	208	Genes involved in Platelet activation, signaling and aggregation	32	0.1538	2.58e-07	4.49e-06	AKT2|CDC42|PRKCB|PIK3R1|PIK3R3|PDPK1|RASGRP2|ITPR3|ITPR2|HGF|SRC|SHC1|RAP1B|MAPK14|LCK|VAV3|F2R|TRPC6|GNA12|DGKA|DGKB|PTK2|VEGFA|ACTN1|VWF|SERPINA1|ARRB1|TMSB4X|FGA|F13A1|F8|SERPING1	76	CGC Canonical Pathways
PID_MYC_REPRESSPATHWAY	63	Validated targets of C-MYC transcriptional repression	16	0.254	2.97e-07	5.03e-06	ITGB1|EP300|CDKN1A|MYC|CDKN2B|ERBB2|CCND1|MAX|SLC11A1|FTH1|DDIT3|TJP2|DNTT|ID2|GTF2H2|PPP2R4	77	CGC Canonical Pathways
REACTOME_COSTIMULATION_BY_THE_CD28_FAMILY	63	Genes involved in Costimulation by the CD28 family	16	0.254	2.97e-07	5.03e-06	AKT2|CDC42|PIK3R1|PIK3R3|PDPK1|SRC|PAK2|PTPN6|LCK|PPP2R5C|MAP3K8|HLA-DPB1|TRIB3|RICTOR|CD247|CTLA4	78	CGC Canonical Pathways
REACTOME_NUCLEAR_RECEPTOR_TRANSCRIPTION_PATHWAY	49	Genes involved in Nuclear Receptor transcription pathway	14	0.2857	3.37e-07	5.62e-06	PPARG|AR|RXRG|RARA|NR3C1|THRB|NR5A2|RORA|NR1H3|NR0B2|ESR2|RARG|NR2C2AP|RORC	79	CGC Canonical Pathways
KEGG_PROSTATE_CANCER	89	Prostate cancer	19	0.2135	4.55e-07	7.5e-06	AKT2|PIK3R1|PIK3R3|PDPK1|HRAS|EP300|CDKN1A|AR|ERBB2|CTNNB1|BRAF|CCND1|IGF1|CCNE2|E2F2|CCNE1|TCF7|KLK3|CREB5	80	CGC Canonical Pathways
REACTOME_SIGNALING_BY_ERBB4	90	Genes involved in Signaling by ERBB4	19	0.2111	5.46e-07	8.9e-06	AKT2|PIK3R1|PDPK1|HRAS|RPS27A|CDKN1A|SHC1|JAK2|GHR|GH1|BTRC|TRIB3|RICTOR|HBEGF|WWOX|ERBB3|NRG1|NRG2|PSEN1	81	CGC Canonical Pathways
KEGG_NATURAL_KILLER_CELL_MEDIATED_CYTOTOXICITY	137	Natural killer cell mediated cytotoxicity	24	0.1752	7.31e-07	1.16e-05	PRKCB|PIK3R1|PIK3R3|HRAS|PLCG1|SHC1|PTPN6|LCK|IFNB1|IFNA4|CD247|KIR3DL1|KIR2DL3|KIR2DL4|ULBP3|IFNGR2|VAV3|PPP3CA|BRAF|FASLG|SHC3|SHC4|CD48|NFATC3	82	CGC Canonical Pathways
REACTOME_NGF_SIGNALLING_VIA_TRKA_FROM_THE_PLASMA_MEMBRANE	137	Genes involved in NGF signalling via TRKA from the plasma membrane	24	0.1752	7.31e-07	1.16e-05	AKT2|PIK3R1|PDPK1|ITPR3|ITPR2|HRAS|PLCG1|CDKN1A|SRC|SHC1|RAPGEF1|MAPK14|AP2A2|DNM1|MEF2C|TRIB3|RICTOR|DUSP6|ADCYAP1R1|ADCY1|BRAF|SHC3|MAP2K5|RIT2	83	CGC Canonical Pathways
KEGG_DILATED_CARDIOMYOPATHY	92	Dilated cardiomyopathy	19	0.2065	7.8e-07	1.21e-05	ITGB1|ITGB5|GNAS|ADCY1|IGF1|ITGA1|ITGA9|ACTG1|CACNB1|CACNA1F|CACNG5|CACNA2D2|LMNA|DMD|SGCA|SGCD|TNNT2|ACTC1|TTN	84	CGC Canonical Pathways
REACTOME_CD28_CO_STIMULATION	32	Genes involved in CD28 co-stimulation	11	0.3438	7.81e-07	1.21e-05	AKT2|CDC42|PIK3R1|PIK3R3|PDPK1|SRC|PAK2|LCK|MAP3K8|TRIB3|RICTOR	85	CGC Canonical Pathways
KEGG_GNRH_SIGNALING_PATHWAY	101	GnRH signaling pathway	20	0.198	8.19e-07	1.26e-05	CDC42|PRKCB|ITPR3|ITPR2|HRAS|SRC|MAPK14|MAP2K6|CAMK2D|CAMK2B|MAP3K1|GNAS|FSHB|ADCY1|GNRH2|HBEGF|MMP2|CAMK2G|CACNA1F|MMP14	86	CGC Canonical Pathways
REACTOME_PEPTIDE_LIGAND_BINDING_RECEPTORS	188	Genes involved in Peptide ligand-binding receptors	29	0.1543	8.7e-07	1.32e-05	CCR2|IL8|F2R|BDKRB1|EDNRA|TACR1|TRHR|F2RL1|MCHR2|NPFFR2|MC1R|OPRM1|FPR3|GALR1|NPBWR2|SSTR1|SSTR5|CCL28|CCL25|CCL19|CCL20|GRP|PROKR1|UTS2D|TAC3|CXCR7|RXFP3|CX3CR1|CCL22	87	CGC Canonical Pathways
REACTOME_CELL_CELL_COMMUNICATION	120	Genes involved in Cell-Cell communication	22	0.1833	9.43e-07	1.41e-05	PIK3R1|ITGB1|SRC|VASP|MAPK14|PTPN6|FYB|PVR|PTK2|CTNNB1|JUP|ACTN1|FLNC|CDH5|CLDN14|CLDN18|CLDN10|LIMS1|PLEC|DSCAM|CDH7|KIRREL2	88	CGC Canonical Pathways
REACTOME_GLYCOSAMINOGLYCAN_METABOLISM	111	Genes involved in Glycosaminoglycan metabolism	21	0.1892	9.68e-07	1.43e-05	ABCC5|HSPG2|CSPG4|ST3GAL1|SDC4|GPC3|B3GAT1|HYAL1|CHSY1|CHSY3|UST|DSE|EXT1|HS3ST5|NDST1|HS6ST2|HPSE2|LYVE1|HAS1|HAS2|OGN	89	CGC Canonical Pathways
KEGG_HYPERTROPHIC_CARDIOMYOPATHY_HCM	85	Hypertrophic cardiomyopathy (HCM)	18	0.2118	1.03e-06	1.51e-05	ITGB1|ITGB5|IGF1|ITGA1|ITGA9|ACTG1|CACNB1|CACNA1F|CACNG5|CACNA2D2|LMNA|DMD|SGCA|SGCD|TNNT2|ACTC1|TTN|ACE	90	CGC Canonical Pathways
KEGG_P53_SIGNALING_PATHWAY	69	p53 signaling pathway	16	0.2319	1.12e-06	1.62e-05	CDKN1A|CASP8|RCHY1|CCND1|IGF1|CDK6|CCNE2|CCNE1|STEAP3|TP53I3|ATM|CHEK2|PMAIP1|CD82|RRM2B|CCNG2	91	CGC Canonical Pathways
REACTOME_DNA_REPAIR	112	Genes involved in DNA Repair	21	0.1875	1.13e-06	1.62e-05	RPS27A|BRCA2|PCNA|RFC2|POLE|ATM|GTF2H2|MRE11A|RAD50|FANCD2|XRCC4|FANCF|USP1|FANCM|DDB1|ERCC2|ERCC1|ERCC4|TDP1|LIG3|ALKBH2	92	CGC Canonical Pathways
KEGG_TGF_BETA_SIGNALING_PATHWAY	86	TGF-beta signaling pathway	18	0.2093	1.23e-06	1.74e-05	EP300|ROCK1|MYC|CDKN2B|SMAD7|BMP2|THBS2|BMPR1A|ACVR1|AMHR2|GDF5|PITX2|ID2|SMAD5|ZFYVE9|SMAD9|GDF7|GDF6	93	CGC Canonical Pathways
KEGG_NON_SMALL_CELL_LUNG_CANCER	54	Non-small cell lung cancer	14	0.2593	1.24e-06	1.74e-05	AKT2|PRKCB|PIK3R1|PIK3R3|PDPK1|HRAS|PLCG1|RXRG|ERBB2|BRAF|CCND1|CDK6|RASSF5|E2F2	94	CGC Canonical Pathways
BIOCARTA_P38MAPK_PATHWAY	40	p38 MAPK Signaling Pathway	12	0.3	1.3e-06	1.81e-05	CDC42|HRAS|SHC1|MAPK14|MAP2K6|MEF2C|ATF2|MAP3K1|MYC|MAX|MEF2D|DDIT3	95	CGC Canonical Pathways
PID_FCER1PATHWAY	62	Fc-epsilon receptor I signaling in mast cells	15	0.2419	1.36e-06	1.87e-05	PRKCB|PIK3R1|HRAS|PLCG1|SHC1|PAK2|ITK|BTK|MAP3K1|PTK2|PPAP2A|DUSP1|SPHK1|INPP5D|LAT2	96	CGC Canonical Pathways
REACTOME_EXTRACELLULAR_MATRIX_ORGANIZATION	87	Genes involved in Extracellular matrix organization	18	0.2069	1.47e-06	2e-05	MMP2|COL5A2|COL11A1|COL11A2|COL4A3|COL4A5|COL9A1|COL9A2|MMP7|COL7A1|MMP14|COL10A1|COL13A1|ADAMTS14|TLL2|MMP17|CTRB2|MMP25	97	CGC Canonical Pathways
PID_ATM_PATHWAY	34	ATM pathway	11	0.3235	1.56e-06	2.1e-05	CTBP1|CDC25A|ATM|CHEK2|RAD17|MRE11A|RAD50|FANCD2|XRCC4|FAM175A|RNF8	98	CGC Canonical Pathways
PID_MYC_ACTIVPATHWAY	79	Validated targets of C-MYC transcriptional activation	17	0.2152	1.61e-06	2.14e-05	EP300|KIR3DL1|EIF4E|MYC|SLC2A1|MAX|GAPDH|ENO1|CDC25A|FOSL1|ID2|PMAIP1|RPL11|NME2|TAF4B|SUPT7L|CDCA7	99	CGC Canonical Pathways
BIOCARTA_GH_PATHWAY	28	Growth Hormone Signaling Pathway	10	0.3571	1.67e-06	2.2e-05	PRKCB|PIK3R1|HRAS|PLCG1|SHC1|PTPN6|JAK2|GHR|GH1|SRF	100	CGC Canonical Pathways
KEGG_PATHWAYS_IN_CANCER	328	Pathways in cancer	65	0.1982	2.38e-22	3.15e-19	MAP2K1|ITGAV|PLCG1|ITGB1|RELA|FOXO1|PIK3CA|PIK3CD|CBL|BIRC3|BIRC2|BAD|FOS|TCEB1|STAT3|PPARG|PTK2|HSP90AA1|LAMC1|COL4A1|ERBB2|SMAD2|WNT10B|ITGA3|GSK3B|CCND1|ITGA6|PDGFRB|EGF|PDGFA|NFKB1|E2F3|MYC|CDK2|CCNE1|CCNE2|CYCS|TRAF1|CDK6|RXRB|RXRG|TGFA|HDAC2|KLK3|IL8|LEF1|GSTP1|FZD1|FZD7|FZD2|FZD6|DVL2|FZD8|FZD9|RALB|FGF1|FGF13|FGF16|ETS1|HIF1A|BMP4|GLI2|RARA|RUNX1T1|ARNT2	1	CGA Canonical Pathways
REACTOME_IMMUNE_SYSTEM	933	Genes involved in Immune System	118	0.1265	2.11e-21	1.39e-18	MAP2K1|ITGAV|PLCG1|ITGB1|RELA|FOXO1|PIK3CA|PIK3CD|CBL|BIRC3|BIRC2|BAD|FOS|TCEB1|STAT3|FYN|PAK2|DNM2|MAP2K6|AP2A1|RPS6KA1|RPS6KA5|FOXO3|TRIB3|LGMN|SAR1B|CTSA|INPPL1|FBXW11|PTPN2|MAP2K3|IL1A|PPP2CB|PPP2R1B|CALM1|SEH1L|NUP153|NUP50|NUP35|RAP1A|ITK|MAP3K1|DCTN1|HSPA5|PPP2R5C|YES1|MAPKAP1|THEM4|NFKBIE|UBE2N|HLA-C|HLA-DPA1|PSMA3|PSMD14|PSMC6|PSMB10|ANAPC10|ANAPC11|KIF3B|AP1M2|TNFRSF14|FBXO4|SEC24D|FBXO…	2	CGA Canonical Pathways
REACTOME_DEVELOPMENTAL_BIOLOGY	396	Genes involved in Developmental Biology	67	0.1692	4.08e-19	1.8e-16	MAP2K1|ITGAV|PLCG1|ITGB1|RELA|FOXO1|PPARG|PTK2|HSP90AA1|LAMC1|COL4A1|ERBB2|SMAD2|WNT10B|FYN|PAK2|DNM2|MAP2K6|AP2A1|RPS6KA1|RPS6KA5|FOXO3|TBL1X|NCOA1|NCOA3|MED16|ANGPTL4|MED13L|LPL|ITGB3|ITGA5|ITGA1|ITGA9|PAK6|COL6A2|MYL9|RHOB|RHOC|RRAS|CACNB3|SPTAN1|CDK5R1|PLXNB1|PLXNA1|PLXNB3|SRGAP3|SLIT2|TRPC3|COL4A5|COL9A3|CNTNAP1|ANK3|SCN2A|PRNP|GDNF|ST8SIA4|RGMB|RGMA|CEBPD|HES1|KLF4|CEBPB|EGR2|RBPJ|NR2F2|MEF…	3	CGA Canonical Pathways
REACTOME_METABOLISM_OF_LIPIDS_AND_LIPOPROTEINS	478	Genes involved in Metabolism of lipids and lipoproteins	70	0.1464	1.82e-16	6.01e-14	PIK3CA|PIK3CD|PPARG|TRIB3|LGMN|SAR1B|CTSA|INPPL1|TBL1X|NCOA1|NCOA3|MED16|ANGPTL4|MED13L|LPL|CAV1|YAP1|SLC25A1|GLB1|PLD2|PPAP2A|ACADVL|PRKAB2|ACSL3|ACSL4|CPT1A|TNFRSF21|ELOVL5|ELOVL6|TECR|ELOVL4|ACLY|NPAS2|CTGF|ESRRA|WWTR1|FHL2|HMGCS1|ANKRD1|HMGCL|AGPAT3|DGAT1|ECI1|SLC44A2|PIK3C2B|SUMF1|TAZ|MTMR6|LDLR|ACAA1|AMACR|ACOT8|PHYH|FAR2|FAR1|CYP27A1|UGCG|GBA|PRKD1|PPAP2B|KDSR|ACER3|INPP5E|LPCAT2|ETNK1|LIP…	4	CGA Canonical Pathways
PID_VEGFR1_2_PATHWAY	69	Signaling events mediated by VEGFR1 and VEGFR2	23	0.3333	7.14e-14	1.89e-11	MAP2K1|ITGAV|PLCG1|PIK3CA|CBL|PTK2|HSP90AA1|FYN|PAK2|DNM2|MAP2K6|FBXW11|PTPN2|MAP2K3|ITGB3|CAV1|PTPN11|GAB1|GRB10|PRKAA1|PRKAG1|AKAP1|SHB	5	CGA Canonical Pathways
REACTOME_AXON_GUIDANCE	251	Genes involved in Axon guidance	44	0.1753	1.31e-13	2.88e-11	MAP2K1|ITGAV|PLCG1|ITGB1|PTK2|HSP90AA1|LAMC1|COL4A1|ERBB2|FYN|PAK2|DNM2|AP2A1|RPS6KA1|RPS6KA5|ITGB3|ITGA5|ITGA1|ITGA9|PAK6|COL6A2|MYL9|RHOB|RHOC|RRAS|CACNB3|SPTAN1|CDK5R1|PLXNB1|PLXNA1|PLXNB3|SRGAP3|SLIT2|TRPC3|COL4A5|COL9A3|CNTNAP1|ANK3|SCN2A|PRNP|GDNF|ST8SIA4|RGMB|RGMA	6	CGA Canonical Pathways
PID_DELTANP63PATHWAY	47	Validated transcriptional targets of deltaNp63 isoforms	19	0.4043	1.83e-13	3.45e-11	ITGA3|GSK3B|IL1A|CEBPD|HES1|YAP1|IGFBP3|VDR|ITCH|HBP1|GPX2|NRG1|T|ATM|NOTCH1|KRT14|DLX6|SEC14L2|RAB38	7	CGA Canonical Pathways
REACTOME_METABOLISM_OF_CARBOHYDRATES	247	Genes involved in Metabolism of carbohydrates	43	0.1741	3.16e-13	5.21e-11	PPP2CB|PPP2R1B|CALM1|SEH1L|NUP153|NUP50|NUP35|SLC25A1|GLB1|HK1|HK2|G6PC2|SLC2A3|SLC37A4|PGM2|UGP2|GALT|PHKG2|ST3GAL3|SLC25A13|B4GALT6|B4GALT5|ST3GAL1|B3GNT4|PFKP|PFKFB3|PFKFB2|PFKFB4|CSPG4|AGL|CHST2|ACAN|IDUA|SGSH|HS3ST3A1|B4GALT7|NDST2|CHSY1|CSGALNACT1|UST|PGD|RPIA|PGLS	8	CGA Canonical Pathways
KEGG_FOCAL_ADHESION	201	Focal adhesion	38	0.1891	5.3e-13	7.77e-11	MAP2K1|ITGAV|ITGB1|PIK3CA|PIK3CD|BIRC3|BIRC2|BAD|PTK2|LAMC1|COL4A1|ERBB2|ITGA3|GSK3B|CCND1|ITGA6|PDGFRB|EGF|PDGFA|FYN|PAK2|RAP1A|ITGB3|ITGA5|ITGA1|ITGA9|PAK6|COL6A2|MYL9|CAV1|SHC2|ACTN1|MYLK|TLN2|THBS2|THBS3|MYL12A|TNR	9	CGA Canonical Pathways
PID_FCER1PATHWAY	62	Fc-epsilon receptor I signaling in mast cells	21	0.3387	6.04e-13	7.97e-11	MAP2K1|PLCG1|RELA|PIK3CA|CBL|FOS|PTK2|NFKB1|FYN|PAK2|ITK|MAP3K1|PLD2|PPAP2A|PTPN11|DUSP1|RASA1|HCLS1|PTPN13|WIPF1|LAT2	10	CGA Canonical Pathways
KEGG_SMALL_CELL_LUNG_CANCER	84	Small cell lung cancer	24	0.2857	9.44e-13	1.13e-10	ITGAV|ITGB1|RELA|PIK3CA|PIK3CD|BIRC3|BIRC2|PTK2|LAMC1|COL4A1|ITGA3|CCND1|ITGA6|NFKB1|E2F3|MYC|CDK2|CCNE1|CCNE2|CYCS|TRAF1|CDK6|RXRB|RXRG	11	CGA Canonical Pathways
PID_P53DOWNSTREAMPATHWAY	137	Direct p53 effectors	30	0.219	2.92e-12	3.21e-10	E2F3|TGFA|HDAC2|CAV1|IGFBP3|VDR|DUSP1|PMAIP1|TAF9|DKK1|PPP1R13B|NDRG1|DUSP5|CASP6|TP53I3|S100A2|FDXR|EPHA2|LIF|TNFRSF10B|TNFRSF10A|GPX1|DDB2|MCL1|SESN1|CEBPZ|PCBP4|BNIP3L|BTG2|TP53INP1	12	CGA Canonical Pathways
REACTOME_ADAPTIVE_IMMUNE_SYSTEM	539	Genes involved in Adaptive Immune System	66	0.1224	6.25e-12	6.35e-10	ITGAV|PLCG1|ITGB1|RELA|FOXO1|PIK3CA|PIK3CD|CBL|BAD|TCEB1|FYN|PAK2|DNM2|AP2A1|FOXO3|TRIB3|LGMN|SAR1B|CTSA|FBXW11|PPP2CB|PPP2R1B|CALM1|RAP1A|ITK|DCTN1|HSPA5|PPP2R5C|YES1|MAPKAP1|THEM4|NFKBIE|UBE2N|HLA-C|HLA-DPA1|PSMA3|PSMD14|PSMC6|PSMB10|ANAPC10|ANAPC11|KIF3B|AP1M2|TNFRSF14|FBXO4|SEC24D|FBXO6|UBE3A|KEAP1|UBE2J1|FBXW8|DET1|UBE4A|MALT1|TAP2|ASB8|FBXO3|RNF138|RNF34|SPSB2|LRSAM1|CTSC|CD74|DCTN6|TRAT1|R…	13	CGA Canonical Pathways
REACTOME_DIABETES_PATHWAYS	133	Genes involved in Diabetes pathways	29	0.218	7.48e-12	7.05e-10	KLK3|IL8|DCTN1|HSPA5|KLF4|ACADVL|IGFBP3|EIF2S1|SLC30A7|ZBTB17|EXOC6|EXOC2|IGF2BP1|EXOSC1|EXOSC8|EXOSC2|EXOSC9|DCP2|XBP1|ARFGAP1|DNAJB9|DNAJB11|FKBP14|WFS1|SPCS3|VAMP2|STX1A|IGF2BP3|IGF2BP2	14	CGA Canonical Pathways
PID_MYC_ACTIVPATHWAY	79	Validated targets of C-MYC transcriptional activation	22	0.2785	1.46e-11	1.28e-09	HSP90AA1|E2F3|MYC|EIF4E|PMAIP1|TAF9|EIF2S1|FOSL1|ID2|SNAI1|CDC25A|KAT5|HMGA1|HSPD1|NCL|SHMT1|HSPA4|PDCD10|SERPINI1|CDCA7|DDX18|MTDH	15	CGA Canonical Pathways
KEGG_PROSTATE_CANCER	89	Prostate cancer	23	0.2584	2.73e-11	2.22e-09	MAP2K1|RELA|FOXO1|PIK3CA|PIK3CD|BAD|HSP90AA1|ERBB2|GSK3B|CCND1|PDGFRB|EGF|PDGFA|NFKB1|E2F3|CDK2|CCNE1|CCNE2|TGFA|KLK3|LEF1|GSTP1|CREB5	16	CGA Canonical Pathways
REACTOME_FATTY_ACID_TRIACYLGLYCEROL_AND_KETONE_BODY_METABOLISM	168	Genes involved in Fatty acid, triacylglycerol, and ketone body metabolism	32	0.1905	2.86e-11	2.22e-09	PPARG|TRIB3|TBL1X|NCOA1|NCOA3|MED16|ANGPTL4|MED13L|YAP1|SLC25A1|ACADVL|PRKAB2|ACSL3|ACSL4|CPT1A|TNFRSF21|ELOVL5|ELOVL6|TECR|ELOVL4|ACLY|NPAS2|CTGF|ESRRA|WWTR1|FHL2|HMGCS1|ANKRD1|HMGCL|AGPAT3|DGAT1|ECI1	17	CGA Canonical Pathways
KEGG_WNT_SIGNALING_PATHWAY	151	Wnt signaling pathway	30	0.1987	3.93e-11	2.88e-09	SMAD2|WNT10B|GSK3B|CCND1|MYC|LEF1|FZD1|FZD7|FZD2|FZD6|DVL2|FZD8|FZD9|FBXW11|PPP2CB|PPP2R1B|PPP2R5C|TBL1X|DKK1|FOSL1|PSEN1|CAMK2G|SFRP1|NLK|NFATC4|CTNNBIP1|CSNK1A1|CSNK1E|NFAT5|PRICKLE2	18	CGA Canonical Pathways
PID_CXCR4_PATHWAY	102	CXCR4-mediated signaling events	24	0.2353	8.65e-11	6.01e-09	ITGAV|ITGB1|FOXO1|PIK3CA|PIK3CD|BAD|STAT3|PTK2|ITGA3|ITGA6|RALB|FYN|YES1|MAPKAP1|STAT2|ITGA5|ITGA1|ITGA9|RHOB|RHOC|PTPN11|ITCH|PRKCZ|SSH1	19	CGA Canonical Pathways
PID_PDGFRBPATHWAY	129	PDGFR-beta signaling pathway	27	0.2093	1.05e-10	6.69e-09	MAP2K1|ITGAV|PLCG1|PIK3CA|PIK3CD|CBL|FOS|STAT3|PDGFRB|MYC|FYN|DNM2|PTPN2|RAP1A|YES1|ITGB3|PTPN11|GAB1|GRB10|RASA1|YWHAG|ACTR3|BAIAP2|PPP2R2B|MLLT4|ACTA2|TAGLN	20	CGA Canonical Pathways
REACTOME_SIGNALLING_BY_NGF	217	Genes involved in Signalling by NGF	36	0.1659	1.06e-10	6.69e-09	MAP2K1|PLCG1|RELA|FOXO1|PIK3CA|BAD|STAT3|HDAC2|RALB|DNM2|AP2A1|RPS6KA1|RPS6KA5|FOXO3|TRIB3|PPP2CB|PPP2R1B|CALM1|RAP1A|MAPKAP1|THEM4|MAPK7|DUSP6|DUSP4|SHC2|PSEN1|MAGED1|PRKAR1A|RIT1|DNAL4|ARHGEF2|MAG|APH1B|FGD1|RTN4|NET1	21	CGA Canonical Pathways
REACTOME_SLC_MEDIATED_TRANSMEMBRANE_TRANSPORT	241	Genes involved in SLC-mediated transmembrane transport	38	0.1577	1.52e-10	9.12e-09	SEH1L|NUP153|NUP50|NUP35|SLC44A2|HK1|HK2|G6PC2|SLC2A3|SLC37A4|SLC30A7|SLC7A6|SLC16A3|SLC6A15|SLC38A2|SLC38A1|SLC7A1|SLC1A5|SLC1A3|SLC12A2|SLC24A1|SLC34A2|SLC12A7|SLC9A8|SLC24A3|SLC20A1|SLC20A2|SLC4A7|SLC39A10|SLC39A8|SLC39A7|SLC41A1|SLC2A11|SLC6A9|SLC22A18|SLC5A6|SLC35D2|SLC29A1	22	CGA Canonical Pathways
SIG_PIP3_SIGNALING_IN_CARDIAC_MYOCTES	67	Genes related to PIP3 signaling in cardiac myocytes	19	0.2836	2.5e-10	1.44e-08	PIK3CA|PIK3CD|BAD|PTK2|GSK3B|MYC|CDK2|PAK2|RPS6KA1|FOXO3|INPPL1|PAK6|GAB1|PPP1R13B|CREB5|YWHAG|PARD6A|TSC1|NOLC1	23	CGA Canonical Pathways
KEGG_NEUROTROPHIN_SIGNALING_PATHWAY	126	Neurotrophin signaling pathway	26	0.2063	3.22e-10	1.77e-08	MAP2K1|PLCG1|RELA|PIK3CA|PIK3CD|BAD|GSK3B|NFKB1|RPS6KA1|RPS6KA5|FOXO3|CALM1|RAP1A|MAP3K1|NFKBIE|MAPK7|IRAK2|PTPN11|GAB1|SHC2|PSEN1|CAMK2G|YWHAG|MAGED1|MAP3K5|SH2B3	24	CGA Canonical Pathways
PID_MYC_REPRESSPATHWAY	63	Validated targets of C-MYC transcriptional repression	18	0.2857	6.45e-10	3.41e-08	ITGB1|ERBB2|SMAD2|CCND1|ITGA6|PDGFRB|MYC|FOXO3|CEBPD|DKK1|NDRG1|ZBTB17|ID2|SFRP1|FTH1|ZFP36L1|MXD4|NDRG2	25	CGA Canonical Pathways
KEGG_MAPK_SIGNALING_PATHWAY	267	MAPK signaling pathway	39	0.1461	8.72e-10	4.43e-08	MAP2K1|RELA|FOS|PDGFRB|EGF|PDGFA|NFKB1|MYC|FGF1|FGF13|FGF16|PAK2|MAP2K6|RPS6KA1|RPS6KA5|MAP2K3|IL1A|RAP1A|MAP3K1|MAPK7|DUSP6|DUSP4|IL1B|RRAS|CACNB3|DUSP1|RASA1|DUSP5|NLK|NFATC4|MAP3K5|HSPA8|TAOK1|HSPA1B|MAP3K4|CACNA1D|DUSP10|ELK4|RASA2	26	CGA Canonical Pathways
PID_MET_PATHWAY	80	Signaling events mediated by Hepatocyte Growth Factor Receptor (c-Met)	20	0.25	1e-09	4.89e-08	MAP2K1|PLCG1|PIK3CA|CBL|BAD|PTK2|ETS1|PAK2|INPPL1|PTPN2|RAP1A|MAP3K1|EIF4E|EGR1|PTPN11|GAB1|SNAI1|PRKCZ|PARD6A|DEPTOR	27	CGA Canonical Pathways
REACTOME_CYTOKINE_SIGNALING_IN_IMMUNE_SYSTEM	270	Genes involved in Cytokine Signaling in Immune system	39	0.1444	1.21e-09	5.64e-08	MAP2K1|PLCG1|RELA|PIK3CA|PIK3CD|CBL|STAT3|FYN|MAP2K6|INPPL1|PTPN2|IL1A|SEH1L|NUP153|NUP50|NUP35|YES1|UBE2N|HLA-C|HLA-DPA1|EIF4E|STAT2|IRAK2|IL1B|EGR1|IRF7|PELI2|IRF9|CSF2|IL6ST|IFNGR2|IL1RAP|MT2A|EIF4G2|IFIT1|KPNA3|GBP4|ISG20|IP6K2	28	CGA Canonical Pathways
BIOCARTA_HIVNEF_PATHWAY	58	HIV-I Nef: negative effector of Fas and TNF	17	0.2931	1.24e-09	5.64e-08	RELA|BIRC3|BIRC2|PTK2|NFKB1|CYCS|TRAF1|PAK2|MAP3K1|SPTAN1|RASA1|CASP6|PSEN1|MAP3K5|TRADD|TNFRSF1B|CRADD	29	CGA Canonical Pathways
PID_SMAD2_3NUCLEARPATHWAY	82	Regulation of nuclear SMAD2/3 signaling	20	0.2439	1.6e-09	7.05e-08	FOXO1|FOS|LAMC1|SMAD2|MYC|CDK2|HDAC2|FOXO3|IRF7|NCOA1|CEBPB|VDR|ZBTB17|HSPA8|NR3C1|DCP1A|CBFB|TGIF1|DLX1|RUNX3	30	CGA Canonical Pathways
REACTOME_NGF_SIGNALLING_VIA_TRKA_FROM_THE_PLASMA_MEMBRANE	137	Genes involved in NGF signalling via TRKA from the plasma membrane	26	0.1898	2.15e-09	9.17e-08	MAP2K1|PLCG1|FOXO1|PIK3CA|BAD|STAT3|RALB|DNM2|AP2A1|RPS6KA1|RPS6KA5|FOXO3|TRIB3|PPP2CB|PPP2R1B|CALM1|RAP1A|MAPKAP1|THEM4|MAPK7|DUSP6|DUSP4|SHC2|PRKAR1A|RIT1|DNAL4	31	CGA Canonical Pathways
PID_TAP63PATHWAY	54	Validated transcriptional targets of TAp63 isoforms	16	0.2963	3.18e-09	1.31e-07	ITGA3|EGR2|IGFBP3|VDR|ITCH|HBP1|GPX2|PMAIP1|TP53I3|S100A2|FDXR|AEN|NQO1|DICER1|DHRS3|TFAP2C	32	CGA Canonical Pathways
PID_REELINPATHWAY	29	Reelin signaling pathway	12	0.4138	3.89e-09	1.56e-07	ITGB1|PIK3CA|CBL|ITGA3|GSK3B|FYN|RAP1A|CDK5R1|ARHGEF2|LRP8|VLDLR|LRPAP1	33	CGA Canonical Pathways
KEGG_ERBB_SIGNALING_PATHWAY	87	ErbB signaling pathway	20	0.2299	4.86e-09	1.89e-07	MAP2K1|PLCG1|PIK3CA|PIK3CD|CBL|BAD|PTK2|ERBB2|GSK3B|EGF|MYC|TGFA|PAK2|PAK6|GAB1|NRG1|SHC2|CAMK2G|HBEGF|BTC	34	CGA Canonical Pathways
PID_ARF6_TRAFFICKINGPATHWAY	49	Arf6 trafficking events	15	0.3061	5.97e-09	2.25e-07	ITGAV|ITGB1|ITGA3|ITGA6|DNM2|ITGA5|ITGA1|ITGA9|PLD2|EXOC6|EXOC2|AGTR1|EDNRB|ADRB2|ASAP2	35	CGA Canonical Pathways
WNT_SIGNALING	89	Genes related to Wnt-mediated signal transduction	20	0.2247	7.39e-09	2.71e-07	GSK3B|CCND1|MYC|LEF1|FZD1|FZD7|FZD2|FZD6|DVL2|FZD8|FBXW11|T|DKK1|FOSL1|SFRP1|NLK|CTNNBIP1|CSNK1A1|TLE2|DIXDC1	36	CGA Canonical Pathways
REACTOME_CELL_CYCLE_MITOTIC	325	Genes involved in Cell Cycle, Mitotic	42	0.1292	8.48e-09	3.02e-07	HSP90AA1|CCND1|E2F3|MYC|CDK2|CCNE1|CCNE2|CDK6|PPP2CB|PPP2R1B|SEH1L|DCTN1|PPP2R5C|PSMA3|PSMD14|PSMC6|PSMB10|ANAPC10|ANAPC11|CDC25A|CSNK1E|YWHAG|TAOK1|CCNH|CDC6|ORC6|CDKN2C|SMC3|RFC3|MCM8|MCM10|NDEL1|CENPQ|PMF1|AHCTF1|ZWILCH|MIS12|GMNN|NINL|AZI1|CEP135|TUBG2	37	CGA Canonical Pathways
REACTOME_TRANSMEMBRANE_TRANSPORT_OF_SMALL_MOLECULES	413	Genes involved in Transmembrane transport of small molecules	49	0.1186	8.84e-09	3.07e-07	SEH1L|NUP153|NUP50|NUP35|SLC44A2|HK1|HK2|G6PC2|SLC2A3|SLC37A4|SLC30A7|PRKAR1A|SLC7A6|SLC16A3|SLC6A15|SLC38A2|SLC38A1|SLC7A1|SLC1A5|SLC1A3|SLC12A2|SLC24A1|SLC34A2|SLC12A7|SLC9A8|SLC24A3|SLC20A1|SLC20A2|SLC4A7|SLC39A10|SLC39A8|SLC39A7|SLC41A1|SLC2A11|SLC6A9|SLC22A18|SLC5A6|SLC35D2|SLC29A1|FTH1|GNB4|ATP1B3|FTL|ATP6V1E2|GABRB3|ABCA7|ABCC6|GLRB|ATP11B	38	CGA Canonical Pathways
ST_INTEGRIN_SIGNALING_PATHWAY	82	Integrin Signaling Pathway	19	0.2317	1.02e-08	3.44e-07	PLCG1|PIK3CA|PTK2|ITGA3|ITGA6|FYN|PAK2|ITGA5|ITGA1|ITGA9|PAK6|CAV1|ACTN1|MYLK|TLN2|ACTR3|ASAP1|ANGPTL2|TNK2	39	CGA Canonical Pathways
REACTOME_TOLL_RECEPTOR_CASCADES	118	Genes involved in Toll Receptor Cascades	23	0.1949	1.05e-08	3.47e-07	MAP2K1|RELA|FOS|DNM2|MAP2K6|RPS6KA1|RPS6KA5|LGMN|MAP2K3|PPP2CB|PPP2R1B|MAP3K1|UBE2N|MAPK7|DUSP6|DUSP4|IRAK2|IRF7|PELI2|HMGB1|AGER|TLR4|UNC93B1	40	CGA Canonical Pathways
KEGG_AMINO_SUGAR_AND_NUCLEOTIDE_SUGAR_METABOLISM	44	Amino sugar and nucleotide sugar metabolism	14	0.3182	1.09e-08	3.52e-07	HK1|HK2|PGM2|UGP2|GALT|PMM1|PGM3|GMDS|GALK2|UGDH|GNE|NANP|CHIA|UAP1	41	CGA Canonical Pathways
REACTOME_MYD88_MAL_CASCADE_INITIATED_ON_PLASMA_MEMBRANE	83	Genes involved in MyD88:Mal cascade initiated on plasma membrane	19	0.2289	1.26e-08	3.96e-07	MAP2K1|RELA|FOS|MAP2K6|RPS6KA1|RPS6KA5|MAP2K3|PPP2CB|PPP2R1B|MAP3K1|UBE2N|MAPK7|DUSP6|DUSP4|IRAK2|PELI2|HMGB1|AGER|TLR4	42	CGA Canonical Pathways
PID_FAK_PATHWAY	59	Signaling events mediated by focal adhesion kinase	16	0.2712	1.31e-08	3.97e-07	MAP2K1|ITGAV|PLCG1|ITGB1|PIK3CA|PTK2|CCND1|ETS1|FYN|RAP1A|YES1|ITGA5|RRAS|ACTN1|RASA1|ASAP1	43	CGA Canonical Pathways
KEGG_AXON_GUIDANCE	129	Axon guidance	24	0.186	1.32e-08	3.97e-07	ITGB1|PTK2|GSK3B|FYN|PAK2|PAK6|PLXNB1|PLXNA1|PLXNB3|SRGAP3|SLIT2|RASA1|EPHA2|NFATC4|NFAT5|EPHA4|EPHB1|EFNA1|SEMA4F|SEMA4B|SEMA3C|EFNA4|PLXNB2|SEMA4C	44	CGA Canonical Pathways
KEGG_ADIPOCYTOKINE_SIGNALING_PATHWAY	67	Adipocytokine signaling pathway	17	0.2537	1.4e-08	4.09e-07	RELA|STAT3|NFKB1|RXRB|RXRG|NFKBIE|PRKAB2|ACSL3|ACSL4|CPT1A|PTPN11|PRKAA1|PRKAG1|G6PC2|TRADD|TNFRSF1B|ADIPOR1	45	CGA Canonical Pathways
PID_KITPATHWAY	52	Signaling events mediated by Stem cell factor receptor (c-Kit)	15	0.2885	1.48e-08	4.25e-07	MAP2K1|PIK3CA|CBL|BAD|STAT3|GSK3B|FOXO3|PIK3C2B|PTPN11|GAB1|GRB10|SH2B3|SPRED1|SPRED2|PTPRO	46	CGA Canonical Pathways
REACTOME_CELL_CYCLE	421	Genes involved in Cell Cycle	49	0.1164	1.64e-08	4.53e-07	HSP90AA1|CCND1|E2F3|MYC|CDK2|CCNE1|CCNE2|CDK6|PPP2CB|PPP2R1B|SEH1L|DCTN1|PPP2R5C|PSMA3|PSMD14|PSMC6|PSMB10|ANAPC10|ANAPC11|ATM|CDC25A|CSNK1E|YWHAG|TAOK1|CCNH|CDC6|ORC6|CDKN2C|SMC3|RFC3|MCM8|MCM10|NDEL1|CENPQ|PMF1|AHCTF1|ZWILCH|MIS12|GMNN|NINL|AZI1|CEP135|TUBG2|RAD1|DKC1|HIST1H2BD|HIST1H2AC|HIST2H2AC|HIST1H2BK	47	CGA Canonical Pathways
REACTOME_ACTIVATED_TLR4_SIGNALLING	93	Genes involved in Activated TLR4 signalling	20	0.2151	1.65e-08	4.53e-07	MAP2K1|RELA|FOS|MAP2K6|RPS6KA1|RPS6KA5|MAP2K3|PPP2CB|PPP2R1B|MAP3K1|UBE2N|MAPK7|DUSP6|DUSP4|IRAK2|IRF7|PELI2|HMGB1|AGER|TLR4	48	CGA Canonical Pathways
REACTOME_TRAF6_MEDIATED_INDUCTION_OF_NFKB_AND_MAP_KINASES_UPON_TLR7_8_OR_9_ACTIVATION	77	Genes involved in TRAF6 mediated induction of NFkB and MAP kinases upon TLR7/8 or 9 activation	18	0.2338	2.13e-08	5.74e-07	MAP2K1|RELA|FOS|MAP2K6|RPS6KA1|RPS6KA5|MAP2K3|PPP2CB|PPP2R1B|MAP3K1|UBE2N|MAPK7|DUSP6|DUSP4|IRAK2|PELI2|HMGB1|AGER	49	CGA Canonical Pathways
REACTOME_HEMOSTASIS	466	Genes involved in Hemostasis	52	0.1116	2.49e-08	6.56e-07	ITGAV|PLCG1|ITGB1|PIK3CA|PTK2|ITGA3|EGF|PDGFA|CDK2|HDAC2|FYN|PPP2CB|PPP2R1B|CALM1|RAP1A|HSPA5|PPP2R5C|YES1|KIF3B|IRF7|ITGB3|ITGA5|RHOB|TRPC3|CAV1|AKAP1|ACTN1|PRKCZ|PRKAR1A|MAG|SLC7A6|SLC16A3|SH2B3|LRP8|GNB4|ATP1B3|PLAT|PDE9A|PLAUR|ZFPM1|GUCY1B3|PDE5A|HIST1H3H|DGKA|CD58|MAFF|JMJD1C|NFE2|MFN1|DOCK5|P2RY1|SERPINB2	50	CGA Canonical Pathways
PID_ERBB1_DOWNSTREAM_PATHWAY	105	ErbB1 downstream signaling	21	0.2	2.82e-08	7.3e-07	MAP2K1|PIK3CA|PIK3CD|BAD|FOS|STAT3|EGF|RPS6KA5|MAP3K1|MAPKAP1|MAPK7|DUSP6|EGR1|PLD2|GAB1|DUSP1|PRKCZ|YWHAG|ACTR3|BAIAP2|CHN2	51	CGA Canonical Pathways
KEGG_JAK_STAT_SIGNALING_PATHWAY	155	Jak-STAT signaling pathway	26	0.1677	3.13e-08	7.96e-07	PIK3CA|PIK3CD|CBL|STAT3|CCND1|MYC|STAT2|IRF9|CSF2|IL6ST|IFNGR2|PTPN11|LIF|SPRED1|SPRED2|SOCS4|IL11|IL9R|IL11RA|IL24|IL10RB|CLCF1|LIFR|SPRY2|SPRY1|SPRY4	52	CGA Canonical Pathways
KEGG_APOPTOSIS	88	Apoptosis	19	0.2159	3.48e-08	8.68e-07	RELA|PIK3CA|PIK3CD|BIRC3|BIRC2|BAD|NFKB1|CYCS|IL1A|IRAK2|IL1B|IL1RAP|ATM|CASP6|TNFRSF10B|TNFRSF10A|PRKAR1A|TRADD|ENDOG	53	CGA Canonical Pathways
PID_BETACATENIN_NUC_PATHWAY	80	Regulation of nuclear beta catenin signaling and target gene transcription	18	0.225	4.03e-08	9.85e-07	CCND1|MYC|HDAC2|IL8|LEF1|TBL1X|KLF4|HBP1|T|DKK1|IGF2BP1|ID2|CTNNBIP1|YWHAG|TLE2|TLE4|CBY1|KRT1	54	CGA Canonical Pathways
REACTOME_TRIF_MEDIATED_TLR3_SIGNALING	74	Genes involved in TRIF mediated TLR3 signaling	17	0.2297	6.88e-08	1.65e-06	MAP2K1|RELA|FOS|MAP2K6|RPS6KA1|RPS6KA5|MAP2K3|PPP2CB|PPP2R1B|MAPK7|DUSP6|DUSP4|IRAK2|IRF7|HMGB1|AGER|RIPK3	55	CGA Canonical Pathways
REACTOME_SIGNALING_BY_ERBB2	101	Genes involved in Signaling by ERBB2	20	0.198	7.13e-08	1.68e-06	MAP2K1|PLCG1|FOXO1|PIK3CA|BAD|HSP90AA1|ERBB2|EGF|FYN|FOXO3|TRIB3|CALM1|YES1|MAPKAP1|THEM4|GAB1|NRG1|PRKAR1A|HBEGF|BTC	56	CGA Canonical Pathways
REACTOME_SIGNALING_BY_PDGF	122	Genes involved in Signaling by PDGF	22	0.1803	9.4e-08	2.18e-06	MAP2K1|PLCG1|FOXO1|PIK3CA|BAD|STAT3|COL4A1|PDGFRB|PDGFA|FOXO3|TRIB3|CALM1|MAPKAP1|THEM4|COL6A2|COL4A5|COL9A3|THBS2|THBS3|RASA1|PRKAR1A|PLAT	57	CGA Canonical Pathways
REACTOME_PI3K_EVENTS_IN_ERBB2_SIGNALING	44	Genes involved in PI3K events in ERBB2 signaling	13	0.2955	9.87e-08	2.25e-06	FOXO1|PIK3CA|BAD|ERBB2|EGF|FOXO3|TRIB3|MAPKAP1|THEM4|GAB1|NRG1|HBEGF|BTC	58	CGA Canonical Pathways
PID_INSULIN_PATHWAY	45	Insulin Pathway	13	0.2889	1.33e-07	2.97e-06	PIK3CA|CBL|FOXO3|CAV1|PTPN11|GRB10|RASA1|EXOC6|EXOC2|PRKCZ|PARD6A|SORBS1|SGK1	59	CGA Canonical Pathways
PID_AR_TF_PATHWAY	53	Regulation of Androgen receptor activity	14	0.2642	1.52e-07	3.34e-06	FOXO1|HSP90AA1|GSK3B|RXRB|RXRG|KLK3|MAP2K6|EGR1|NCOA1|KAT5|NR3C1|PDE9A|NR2C1|APPBP2	60	CGA Canonical Pathways
PID_PS1PATHWAY	46	Presenilin action in Notch and Wnt signaling	13	0.2826	1.77e-07	3.82e-06	FOS|GSK3B|CCND1|MYC|FZD1|FBXW11|RBPJ|NOTCH1|DKK1|PSEN1|NLK|CSNK1A1|APH1B	61	CGA Canonical Pathways
KEGG_INSULIN_SIGNALING_PATHWAY	137	Insulin signaling pathway	23	0.1679	1.88e-07	4.01e-06	MAP2K1|FOXO1|PIK3CA|PIK3CD|CBL|BAD|GSK3B|CALM1|EIF4E|PRKAB2|PRKAA1|PRKAG1|HK1|HK2|G6PC2|PHKG2|SHC2|PRKCZ|PRKAR1A|TSC1|SOCS4|SORBS1|FLOT1	62	CGA Canonical Pathways
PID_TRKRPATHWAY	62	Neurotrophic factor-mediated Trk receptor signaling	15	0.2419	1.94e-07	4.03e-06	MAP2K1|PLCG1|PIK3CA|STAT3|CCND1|RAP1A|PTPN11|GAB1|SHC2|RASA1|PRKCZ|MAGED1|RIT1|NEDD4L|DYNLT1	63	CGA Canonical Pathways
KEGG_NON_SMALL_CELL_LUNG_CANCER	54	Non-small cell lung cancer	14	0.2593	1.96e-07	4.03e-06	MAP2K1|PLCG1|PIK3CA|PIK3CD|BAD|ERBB2|CCND1|EGF|E2F3|CDK6|RXRB|RXRG|TGFA|FOXO3	64	CGA Canonical Pathways
KEGG_REGULATION_OF_ACTIN_CYTOSKELETON	216	Regulation of actin cytoskeleton	30	0.1389	2.26e-07	4.59e-06	MAP2K1|ITGAV|ITGB1|PIK3CA|PIK3CD|PTK2|ITGA3|ITGA6|PDGFRB|EGF|PDGFA|FGF1|FGF13|FGF16|PAK2|ITGB3|ITGA5|ITGA1|ITGA9|PAK6|MYL9|RRAS|ACTN1|MYLK|MYL12A|SSH1|BAIAP2|FGD1|DIAPH2|SSH3	65	CGA Canonical Pathways
REACTOME_UNFOLDED_PROTEIN_RESPONSE	80	Genes involved in Unfolded Protein Response	17	0.2125	2.31e-07	4.62e-06	IL8|DCTN1|HSPA5|ACADVL|EIF2S1|ZBTB17|EXOSC1|EXOSC8|EXOSC2|EXOSC9|DCP2|XBP1|ARFGAP1|DNAJB9|DNAJB11|FKBP14|WFS1	66	CGA Canonical Pathways
BIOCARTA_DEATH_PATHWAY	33	Induction of apoptosis through DR3 and DR4/5 Death Receptors	11	0.3333	2.42e-07	4.76e-06	RELA|BIRC3|BIRC2|NFKB1|CYCS|SPTAN1|CASP6|TNFRSF10B|TNFRSF10A|TRADD|TNFRSF25	67	CGA Canonical Pathways
PID_IFNGPATHWAY	40	IFN-gamma pathway	12	0.3	2.55e-07	4.94e-06	MAP2K1|PIK3CA|CBL|STAT3|PTPN2|RAP1A|MAP3K1|IL1B|IRF9|CEBPB|PTPN11|CAMK2G	68	CGA Canonical Pathways
REACTOME_METABOLISM_OF_NUCLEOTIDES	72	Genes involved in Metabolism of nucleotides	16	0.2222	2.71e-07	5.11e-06	GPX1|NT5E|PNP|NT5C3|NME1-NME2|GART|ADSS|PPAT|GMPS|AMPD3|GUK1|TYMP|UPP1|UCK2|CMPK1|GLRX	69	CGA Canonical Pathways
REACTOME_NFKB_AND_MAP_KINASES_ACTIVATION_MEDIATED_BY_TLR4_SIGNALING_REPERTOIRE	72	Genes involved in NFkB and MAP kinases activation mediated by TLR4 signaling repertoire	16	0.2222	2.71e-07	5.11e-06	MAP2K1|RELA|FOS|MAP2K6|RPS6KA1|RPS6KA5|MAP2K3|PPP2CB|PPP2R1B|MAPK7|DUSP6|DUSP4|IRAK2|HMGB1|AGER|TLR4	70	CGA Canonical Pathways
REACTOME_HIV_INFECTION	207	Genes involved in HIV Infection	29	0.1401	2.97e-07	5.46e-06	TCEB1|FYN|PAK2|AP2A1|SEH1L|NUP153|NUP50|NUP35|PSMA3|PSMD14|PSMC6|PSMB10|AP1M2|TAF9|HMGA1|CCNH|POLR2K|POLR2D|POLR2J|CCNT2|RNMT|RNGTT|GTF2A1|TAF6|VPS37A|VPS37D|VPS28|PACS1|APOBEC3G	71	CGA Canonical Pathways
KEGG_CYTOKINE_CYTOKINE_RECEPTOR_INTERACTION	267	Cytokine-cytokine receptor interaction	34	0.1273	3.03e-07	5.46e-06	PDGFRB|EGF|PDGFA|IL8|IL1A|TNFRSF14|IL1B|CSF2|IL6ST|IFNGR2|IL1RAP|TNFRSF21|LIF|TNFRSF10B|TNFRSF10A|TNFRSF1B|IL11|IL9R|IL11RA|IL24|IL10RB|CLCF1|LIFR|TNFRSF25|CXCL1|XCR1|CCL20|CCL3L1|CCL18|CCL23|CXCL14|ACVR1|TNFRSF12A|TNFRSF19	72	CGA Canonical Pathways
REACTOME_METABOLISM_OF_PROTEINS	518	Genes involved in Metabolism of proteins	53	0.1023	3.06e-07	5.46e-06	SAR1B|FBXO4|SEC24D|FBXO6|EIF4E|SUMF1|TAZ|ST3GAL3|SLC25A13|B4GALT6|B4GALT5|ST3GAL1|B3GNT4|EIF2S1|SPCS3|HSPD1|PMM1|PGM3|PLAUR|PABPC1|RPS4X|RPS2|RPS9|RPS23|RPS25|RPL7|RPL9|ETF1|FBXL3|CCT8|TCP1|CCT6A|NOP56|ST6GAL1|MGAT2|MOGS|UGGT1|ALG8|GALNT1|C1GALT1C1|GCNT3|PIGQ|PIGT|TUBB2B|PFDN4|EIF1AX|GRPEL2|TIMM8A|TIMM10|GRPEL1|TOMM70A|EIF3J|SRP72	73	CGA Canonical Pathways
PID_CERAMIDE_PATHWAY	48	Ceramide signaling pathway	13	0.2708	3.06e-07	5.46e-06	MAP2K1|RELA|BIRC3|BAD|EGF|PDGFA|NFKB1|MYC|CYCS|MAP3K1|PRKCZ|TRADD|CRADD	74	CGA Canonical Pathways
KEGG_FRUCTOSE_AND_MANNOSE_METABOLISM	34	Fructose and mannose metabolism	11	0.3235	3.42e-07	5.93e-06	MTMR6|HK1|HK2|PFKP|PFKFB3|PFKFB2|PFKFB4|PMM1|GMDS|PHPT1|SORD	75	CGA Canonical Pathways
PID_MAPKTRKPATHWAY	34	Trk receptor signaling mediated by the MAPK pathway	11	0.3235	3.42e-07	5.93e-06	MAP2K1|FOS|MAP2K6|RPS6KA1|RPS6KA5|MAP2K3|RAP1A|MAPK7|EGR1|CDK5R1|RIT1	76	CGA Canonical Pathways
BIOCARTA_CHREBP2_PATHWAY	42	Regulation And Function Of ChREBP in Liver	12	0.2857	4.6e-07	7.89e-06	PPP2CB|PPP2R1B|PPP2R5C|PRKAB2|PRKAA1|PRKAG1|YWHAG|PPP2R2B|PRKAR1A|MLXIPL|MLX|PPP2R3A	77	CGA Canonical Pathways
PID_CMYB_PATHWAY	84	C-MYB transcription factor network	17	0.2024	4.83e-07	8.18e-06	BIRC3|CCND1|MYC|CDK6|LEF1|ETS1|CEBPD|HES1|CEBPB|CASP6|NLK|HSPA8|ZFPM1|MAT2A|HIPK2|ATP2B1|TOM1	78	CGA Canonical Pathways
PID_ANGIOPOIETINRECEPTOR_PATHWAY	50	Angiopoietin receptor Tie2-mediated signaling	13	0.26	5.14e-07	8.59e-06	ITGB1|RELA|FOXO1|PIK3CA|PTK2|NFKB1|ETS1|FYN|ITGA5|PLD2|PTPN11|RASA1|AGTR1	79	CGA Canonical Pathways
KEGG_RNA_DEGRADATION	59	RNA degradation	14	0.2373	6.38e-07	1.05e-05	EXOSC1|EXOSC8|EXOSC2|EXOSC9|DCP2|HSPD1|DCP1A|PNPT1|LSM6|EDC4|CNOT6|RQCD1|CNOT1|EXOSC10	80	CGA Canonical Pathways
PID_TELOMERASEPATHWAY	68	Regulation of Telomerase	15	0.2206	7.04e-07	1.15e-05	FOS|HSP90AA1|CCND1|EGF|NFKB1|MYC|HDAC2|UBE3A|NR2F2|ATM|NCL|RAD1|DKC1|BLM|MXD1	81	CGA Canonical Pathways
KEGG_PURINE_METABOLISM	159	Purine metabolism	24	0.1509	7.78e-07	1.25e-05	PDE9A|GUCY1B3|PDE5A|NT5E|PNP|NT5C3|NME1-NME2|GART|ADSS|PPAT|GMPS|AMPD3|GUK1|POLR2K|POLR2D|POLR2J|PNPT1|POLR1C|POLR3K|POLR1E|NME3|PDE4B|PDE4D|AK4	82	CGA Canonical Pathways
BIOCARTA_CARDIACEGF_PATHWAY	18	Role of EGF Receptor Transactivation by GPCRs in Cardiac Hypertrophy	8	0.4444	8.46e-07	1.31e-05	PLCG1|RELA|FOS|EGF|NFKB1|MYC|AGTR1|EDNRB	83	CGA Canonical Pathways
REACTOME_FATTY_ACYL_COA_BIOSYNTHESIS	18	Genes involved in Fatty Acyl-CoA Biosynthesis	8	0.4444	8.46e-07	1.31e-05	SLC25A1|ACSL3|ACSL4|ELOVL5|ELOVL6|TECR|ELOVL4|ACLY	84	CGA Canonical Pathways
REACTOME_INNATE_IMMUNE_SYSTEM	279	Genes involved in Innate Immune System	34	0.1219	8.48e-07	1.31e-05	MAP2K1|RELA|BIRC3|BIRC2|FOS|DNM2|MAP2K6|RPS6KA1|RPS6KA5|LGMN|MAP2K3|PPP2CB|PPP2R1B|MAP3K1|UBE2N|MAPK7|DUSP6|DUSP4|IRAK2|IRF7|PELI2|HMGB1|AGER|TLR4|UNC93B1|RIPK3|CD55|IFIH1|OTUD5|NLRX1|DHX58|TXNIP|DEFB108B|DEFB125	85	CGA Canonical Pathways
PID_MTOR_4PATHWAY	69	mTOR signaling pathway	15	0.2174	8.6e-07	1.31e-05	MAP2K1|CDK2|CCNE1|CYCS|RPS6KA1|FBXW11|MAPKAP1|EIF4E|PLD2|YWHAG|TSC1|DEPTOR|SGK1|RRN3|ULK1	86	CGA Canonical Pathways
KEGG_UBIQUITIN_MEDIATED_PROTEOLYSIS	138	Ubiquitin mediated proteolysis	22	0.1594	8.6e-07	1.31e-05	CBL|BIRC3|BIRC2|TCEB1|FBXW11|MAP3K1|UBE2N|ANAPC10|ANAPC11|FBXO4|UBE3A|KEAP1|UBE2J1|FBXW8|DET1|UBE4A|ITCH|DDB2|NEDD4L|CUL4A|HERC4|UBE2NL	87	CGA Canonical Pathways
BIOCARTA_MET_PATHWAY	37	Signaling of Hepatocyte Growth Factor Receptor	11	0.2973	8.92e-07	1.34e-05	MAP2K1|ITGB1|PIK3CA|FOS|STAT3|PTK2|RAP1A|ITGA1|PTPN11|GAB1|RASA1	88	CGA Canonical Pathways
KEGG_CELL_CYCLE	128	Cell cycle	21	0.1641	9.34e-07	1.39e-05	SMAD2|GSK3B|CCND1|E2F3|MYC|CDK2|CCNE1|CCNE2|CDK6|HDAC2|ANAPC10|ANAPC11|ATM|ZBTB17|CDC25A|YWHAG|CCNH|CDC6|ORC6|CDKN2C|SMC3	89	CGA Canonical Pathways
PID_P73PATHWAY	79	p73 transcription factor network	16	0.2025	1.03e-06	1.5e-05	RELA|MYC|CDK2|CCNE2|CDK6|FOXO3|IL1RAP|YAP1|PPAP2A|ITCH|TP53I3|S100A2|KAT5|AEN|NEDD4L|HSF1	90	CGA Canonical Pathways
KEGG_PANCREATIC_CANCER	70	Pancreatic cancer	15	0.2143	1.05e-06	1.5e-05	MAP2K1|RELA|PIK3CA|PIK3CD|BAD|STAT3|ERBB2|SMAD2|CCND1|EGF|NFKB1|E2F3|CDK6|TGFA|RALB	91	CGA Canonical Pathways
PID_AP1_PATHWAY	70	AP-1 transcription factor network	15	0.2143	1.05e-06	1.5e-05	FOS|CCND1|MYC|IL8|ETS1|HIF1A|EGR1|CSF2|MT2A|DUSP1|FOSL1|NR3C1|CBFB|CRTC1|FOSB	92	CGA Canonical Pathways
REACTOME_TRANSCRIPTION	210	Genes involved in Transcription	28	0.1333	1.3e-06	1.84e-05	TCEB1|TAF9|CCNH|HIST1H2BD|HIST1H2AC|HIST2H2AC|HIST1H2BK|HIST1H3H|POLR2K|POLR2D|POLR2J|CCNT2|RNMT|RNGTT|GTF2A1|TAF6|POLR1C|POLR3K|RRN3|SRSF1|SRSF6|SRSF7|SRSF3|CSTF2|NFIB|TAF1A|ZNF143|TFB2M	93	CGA Canonical Pathways
PID_TNFPATHWAY	46	TNF receptor signaling pathway	12	0.2609	1.35e-06	1.9e-05	RELA|BIRC3|BIRC2|NFKB1|TRAF1|MAP2K3|MAP3K1|CAV1|PRKCZ|MAP3K5|TRADD|TNFRSF1B	94	CGA Canonical Pathways
REACTOME_TRANSCRIPTIONAL_REGULATION_OF_WHITE_ADIPOCYTE_DIFFERENTIATION	72	Genes involved in Transcriptional Regulation of White Adipocyte Differentiation	15	0.2083	1.53e-06	2.12e-05	RELA|PPARG|WNT10B|TBL1X|NCOA1|NCOA3|MED16|ANGPTL4|MED13L|LPL|CEBPD|KLF4|CEBPB|EGR2|NR2F2	95	CGA Canonical Pathways
PID_WNT_NONCANONICAL_PATHWAY	32	Noncanonical Wnt signaling pathway	10	0.3125	1.68e-06	2.29e-05	PPARG|FZD7|FZD2|FZD6|DVL2|YES1|NLK|CSNK1A1|PRKCZ|CTHRC1	96	CGA Canonical Pathways
ST_ERK1_ERK2_MAPK_PATHWAY	32	ERK1/ERK2 MAPK Pathway	10	0.3125	1.68e-06	2.29e-05	MAP2K1|BAD|NFKB1|RPS6KA1|RAP1A|EIF4E|DUSP6|DUSP4|KAT5|CREB5	97	CGA Canonical Pathways
PID_FANCONI_PATHWAY	47	Fanconi anemia pathway	12	0.2553	1.74e-06	2.32e-05	FBXW11|HES1|ATM|RFC3|RAD1|BLM|TOPBP1|USP1|FANCB|UBE2T|PALB2|RMI1	98	CGA Canonical Pathways
PID_IL6_7PATHWAY	47	IL6-mediated signaling events	12	0.2553	1.74e-06	2.32e-05	FOXO1|PIK3CA|FOS|STAT3|MYC|MAP2K6|IL6ST|CEBPD|CEBPB|PTPN11|GAB1|MCL1	99	CGA Canonical Pathways
KEGG_GALACTOSE_METABOLISM	26	Galactose metabolism	9	0.3462	2.13e-06	2.78e-05	GLB1|HK1|HK2|G6PC2|PGM2|UGP2|GALT|PFKP|GALK2	100	CGA Canonical Pathways
REACTOME_IMMUNE_SYSTEM	933	Genes involved in Immune System	142	0.1522	9.93e-29	1.31e-25	PTEN|MDM2|TCEB1|SKP2|PIK3R3|CHUK|HRAS|SOS1|CDC42|RAC1|BIRC3|BIRC2|MAP2K1|CSF2RA|HSP90AB1|MAPK10|EIF4E|FBXO4|SAR1B|FBXO6|SEC23A|EIF4G1|SEH1L|NUP50|NUP35|NUP188|NUP62|NUP88|NUP93|NUPL1|EIF4A3|PPP2CA|CALM1|CUL1|ANAPC10|ANAPC5|ANAPC1|PSMA4|PSMC4|PSMD8|PSMD6|PSMC1|KIF2A|KIF18A|DYNLL1|UBE2N|UBE3A|UBE2M|KEAP1|UBE2G2|UBE2F|UBE2J2|UBA2|UBE2S|UBE2Q1|UBE2H|UBE3C|YWHAB|MAP3K7|TAB2|FYN|LYN|KIF5B|CREB1|RAP1B|R…	1	CGE Canonical Pathways
KEGG_PATHWAYS_IN_CANCER	328	Pathways in cancer	64	0.1951	4.33e-19	2.86e-16	PTEN|MDM2|TCEB1|SKP2|PIK3R3|CHUK|HRAS|SOS1|CDC42|RAC1|BIRC3|BIRC2|MAP2K1|CSF2RA|HSP90AB1|MAPK10|SLC2A1|TP53|E2F3|BAX|MYC|TGFA|CCND1|CDK6|CDK2|CCNE1|PIAS3|XIAP|PIAS2|PTGS2|FN1|LAMA3|COL4A6|CYCS|TRAF4|RARB|TRAF5|LEF1|IL8|EGF|GSK3B|CTNNB1|TCF7|VEGFA|VEGFB|CASP3|FGFR3|FGF1|FGF12|AXIN1|FZD1|WNT5A|FZD7|FZD4|FZD9|HIF1A|ARNT|EGLN1|ARNT2|RALB|JUP|TPM3|BMP4|FLT3LG	2	CGE Canonical Pathways
REACTOME_METABOLISM_OF_PROTEINS	518	Genes involved in Metabolism of proteins	83	0.1602	1.09e-18	4.79e-16	EIF4E|FBXO4|SAR1B|FBXO6|SEC23A|EIF4G1|ARSB|B4GALT1|B4GALT6|B4GALT5|ST3GAL1|B3GNT2|B3GNT4|EIF2S1|HSPD1|TUBA1A|RPS7|RPS12|RPS26|RPL4|RPL6|RPL7|RPL10|RPL12|RPL18|RPL29|RPL32|ETF1|PREB|SRPRB|LOC653566|PLAUR|SPHK1|ARSG|CCT4|CCT7|CCT2|TCP1|CCT3|CCT6A|NOP56|USP11|TUBB3|PFDN1|PFDN4|TBCE|EIF4EBP1|MGAT4A|ST8SIA6|MANEA|PMM2|PGM3|GNPNAT1|DPM1|DOLPP1|ALG11|ALG8|ALG13|PIGW|PIGH|EIF5A2|B3GNT8|EIF2S2|EIF1AX|EIF2…	3	CGE Canonical Pathways
REACTOME_MRNA_PROCESSING	161	Genes involved in mRNA Processing	42	0.2609	9.24e-18	3.05e-15	EIF4E|SEH1L|NUP50|NUP35|NUP188|NUP62|NUP88|NUP93|NUPL1|NCBP2|SNRPF|SRSF1|SRSF2|SRSF6|SRSF7|U2AF2|U2AF1|SNRPD1|HNRNPA1|NHP2L1|SNRNP40|HNRNPU|PCBP1|SNRPA|SNRPA1|SNRPB2|PHF5A|PRPF4|POLR2L|POLR2C|POLR2D|SRRM1|NUDT21|CSTF2|HNRNPD|HNRNPA2B1|HNRNPH1|METTL3|CDK7|CCNH|RNMT|LSM10	4	CGE Canonical Pathways
REACTOME_PROCESSING_OF_CAPPED_INTRON_CONTAINING_PRE_MRNA	140	Genes involved in Processing of Capped Intron-Containing Pre-mRNA	38	0.2714	7.76e-17	2.05e-14	EIF4E|SEH1L|NUP50|NUP35|NUP188|NUP62|NUP88|NUP93|NUPL1|NCBP2|SNRPF|SRSF1|SRSF2|SRSF6|SRSF7|U2AF2|U2AF1|SNRPD1|HNRNPA1|NHP2L1|SNRNP40|HNRNPU|PCBP1|SNRPA|SNRPA1|SNRPB2|PHF5A|PRPF4|POLR2L|POLR2C|POLR2D|SRRM1|NUDT21|CSTF2|HNRNPD|HNRNPA2B1|HNRNPH1|METTL3	5	CGE Canonical Pathways
KEGG_SPLICEOSOME	128	Spliceosome	36	0.2812	1.44e-16	3.17e-14	EIF4A3|NCBP2|SNRPF|SRSF1|SRSF2|SRSF6|SRSF7|U2AF2|U2AF1|SNRPD1|HNRNPA1|NHP2L1|SNRNP40|HNRNPU|PCBP1|SNRPA|SNRPA1|SNRPB2|PHF5A|PRPF4|HSPA8|HSPA1A|LSM7|USP39|SRSF10|TCERG1|DHX15|SYF2|PPIL1|WBP11|THOC2|TRA2B|DHX16|PRPF38A|DDX46|THOC1	6	CGE Canonical Pathways
REACTOME_ADAPTIVE_IMMUNE_SYSTEM	539	Genes involved in Adaptive Immune System	80	0.1484	4.17e-16	7.87e-14	PTEN|MDM2|TCEB1|SKP2|PIK3R3|CHUK|HRAS|SOS1|CDC42|RAC1|FBXO4|SAR1B|FBXO6|SEC23A|PPP2CA|CALM1|CUL1|ANAPC10|ANAPC5|ANAPC1|PSMA4|PSMC4|PSMD8|PSMD6|PSMC1|KIF2A|KIF18A|DYNLL1|UBE2N|UBE3A|UBE2M|KEAP1|UBE2G2|UBE2F|UBE2J2|UBA2|UBE2S|UBE2Q1|UBE2H|UBE3C|YWHAB|MAP3K7|TAB2|FYN|LYN|KIF5B|CREB1|RAP1B|RASGRP1|RASGRP3|AP1M1|CD28|AP1B1|ORAI1|TRIB3|MAPKAP1|BTK|THEM4|NFKBIE|CD79A|SH3KBP1|CD36|CXADR|SIPA1|FBXO17|FBXO…	7	CGE Canonical Pathways
REACTOME_METABOLISM_OF_CARBOHYDRATES	247	Genes involved in Metabolism of carbohydrates	49	0.1984	2.95e-15	4.88e-13	SEH1L|NUP50|NUP35|NUP188|NUP62|NUP88|NUP93|NUPL1|PPP2CA|CALM1|SLC2A1|ARSB|B4GALT1|B4GALT6|B4GALT5|ST3GAL1|B3GNT2|B3GNT4|HK2|SLC2A3|PRPS1|PRPS2|HSPG2|ST3GAL6|CHST6|CHST1|CSPG4|SDC4|IDS|HYAL1|CHSY1|CHST3|DSE|HS3ST3A1|GLCE|HS3ST1|HAS2|PFKFB3|ENO2|PCK2|PGM2|PFKP|PGAM1|RPE|RPIA|GALE|PFKFB4|KHK|TREH	8	CGE Canonical Pathways
PID_MYC_ACTIVPATHWAY	79	Validated targets of C-MYC transcriptional activation	27	0.3418	4.06e-15	5.96e-13	EIF4E|EIF4G1|SLC2A1|TP53|E2F3|BAX|MYC|EIF2S1|HSPD1|PMAIP1|KAT2A|CDC25A|RUVBL1|NME1|RCC1|FOSL1|NCL|ID2|ACTL6A|SUPT7L|NBN|ODC1|HSPA4|PDCD10|CDCA7|DDX18|NDUFAF2	9	CGE Canonical Pathways
PID_P53DOWNSTREAMPATHWAY	137	Direct p53 effectors	34	0.2482	5.74e-14	7.58e-12	PTEN|MDM2|TP53|E2F3|BAX|TGFA|PMAIP1|KAT2A|DDB2|CASP6|NFYA|ATF3|DUSP5|BAK1|TP53I3|TP63|GDF15|FDXR|DDIT4|MCL1|NDRG1|CCNG1|CX3CL1|LIF|EPHA2|BCL2A1|DROSHA|CEBPZ|JMY|PRMT1|PCBP4|C12orf5|TP53BP2|BTG2	10	CGE Canonical Pathways
REACTOME_TRANSCRIPTION	210	Genes involved in Transcription	40	0.1905	3.89e-12	4.66e-10	TCEB1|NCBP2|SNRPF|SRSF1|SRSF2|SRSF6|SRSF7|U2AF2|U2AF1|POLR2L|POLR2C|POLR2D|SRRM1|NUDT21|CSTF2|CDK7|CCNH|RNMT|LSM10|HIST1H2BD|HIST1H2AC|HIST1H2BN|HIST1H2BC|HIST1H4E|SSRP1|CDK9|CTDP1|GTF2A2|GTF2E2|TAF5|POLR1C|POLR3H|POLR3K|KAT2B|TFAM|GTF3C4|SNAPC1|TAF1A|CBX3|TFB2M	11	CGE Canonical Pathways
REACTOME_MRNA_SPLICING	111	Genes involved in mRNA Splicing	28	0.2523	6.04e-12	6.64e-10	NCBP2|SNRPF|SRSF1|SRSF2|SRSF6|SRSF7|U2AF2|U2AF1|SNRPD1|HNRNPA1|NHP2L1|SNRNP40|HNRNPU|PCBP1|SNRPA|SNRPA1|SNRPB2|PHF5A|PRPF4|POLR2L|POLR2C|POLR2D|SRRM1|NUDT21|CSTF2|HNRNPD|HNRNPA2B1|HNRNPH1	12	CGE Canonical Pathways
KEGG_SMALL_CELL_LUNG_CANCER	84	Small cell lung cancer	24	0.2857	1.08e-11	1.03e-09	PTEN|SKP2|PIK3R3|CHUK|BIRC3|BIRC2|TP53|E2F3|MYC|CCND1|CDK6|CDK2|CCNE1|PIAS3|XIAP|PIAS2|PTGS2|FN1|LAMA3|COL4A6|CYCS|TRAF4|RARB|TRAF5	13	CGE Canonical Pathways
REACTOME_CELL_CYCLE	421	Genes involved in Cell Cycle	60	0.1425	1.09e-11	1.03e-09	MDM2|SKP2|SEH1L|PPP2CA|CUL1|ANAPC10|ANAPC5|ANAPC1|PSMA4|PSMC4|PSMD8|PSMD6|PSMC1|KIF2A|KIF18A|DYNLL1|TP53|E2F3|MYC|CCND1|CDK6|CDK2|CCNE1|TUBA1A|CDK7|CCNH|CDC25A|RUVBL1|HIST1H2BD|HIST1H2AC|HIST1H2BN|HIST1H2BC|HIST1H4E|UBE2I|POLE2|POLD3|YWHAG|E2F4|CDKN2C|ORC2|CDC14A|LMNB1|CSNK1E|MCM10|RFC3|MAPRE1|NUDC|NDEL1|TUBG1|CEP76|CEP63|CEP70|SGOL1|AHCTF1|ZWILCH|RAD17|DKC1|NHP2|TERF1|POT1	14	CGE Canonical Pathways
KEGG_UBIQUITIN_MEDIATED_PROTEOLYSIS	138	Ubiquitin mediated proteolysis	30	0.2174	6.16e-11	5.09e-09	MDM2|TCEB1|SKP2|BIRC3|BIRC2|FBXO4|CUL1|ANAPC10|ANAPC5|ANAPC1|UBE2N|UBE3A|UBE2M|KEAP1|UBE2G2|UBE2F|UBE2J2|UBA2|UBE2S|UBE2Q1|UBE2H|UBE3C|PIAS3|XIAP|PIAS2|DDB2|UBE2I|NEDD4L|CUL4B|CUL4A	15	CGE Canonical Pathways
REACTOME_METABOLISM_OF_RNA	330	Genes involved in Metabolism of RNA	50	0.1515	6.17e-11	5.09e-09	EIF4E|EIF4G1|SEH1L|NUP50|NUP35|NUP188|NUP62|NUP88|NUP93|NUPL1|EIF4A3|PPP2CA|PSMA4|PSMC4|PSMD8|PSMD6|PSMC1|YWHAB|RPS7|RPS12|RPS26|RPL4|RPL6|RPL7|RPL10|RPL12|RPL18|RPL29|RPL32|ETF1|NCBP2|SNRPF|SNRPD1|HNRNPD|HSPA8|EXOSC6|EXOSC3|EXOSC4|KHSRP|PRMT5|WDR77|SNUPN|GEMIN5|GEMIN4|GEMIN6|DCP1B|DCPS|CNOT7|RQCD1|TNPO1	16	CGE Canonical Pathways
PID_CMYB_PATHWAY	84	C-MYB transcription factor network	23	0.2738	7.54e-11	5.68e-09	HRAS|BIRC3|MAP3K7|TAB2|MYC|CCND1|CDK6|PIAS3|PTGS2|LEF1|HSPA8|CASP6|UBE2I|SMARCA2|MAF|CEBPB|HIPK2|HES1|CEBPD|ADORA2B|MAT2A|ETS2|CA1	17	CGE Canonical Pathways
REACTOME_CYTOKINE_SIGNALING_IN_IMMUNE_SYSTEM	270	Genes involved in Cytokine Signaling in Immune system	44	0.163	7.75e-11	5.68e-09	PIK3R3|CHUK|HRAS|SOS1|MAP2K1|CSF2RA|EIF4E|EIF4G1|SEH1L|NUP50|NUP35|NUP188|NUP62|NUP88|NUP93|NUPL1|EIF4A3|CUL1|UBE2N|YWHAB|MAP3K7|TAB2|FYN|LYN|IL1R1|IL1B|IRS1|IRS2|IRF7|TRIM25|KPNA2|EIF4E3|KPNA4|KPNA5|SQSTM1|EGR1|MT2A|IFNGR2|IRF6|IFITM3|IFIT3|RNASEL|GBP1|IL1RAP	18	CGE Canonical Pathways
REACTOME_DIABETES_PATHWAYS	133	Genes involved in Diabetes pathways	29	0.218	1.18e-10	8.2e-09	KIF5B|IL8|EIF2S1|PREB|SRPRB|LOC653566|NFYA|ATF3|EXOSC6|EXOSC3|EXOSC4|KHSRP|IGFBP1|DNAJC3|XBP1|GOSR2|DDX11|DNAJB9|DNAJB11|WFS1|TATDN2|KLF4|IGF2BP1|PAPPA|STX1A|CPE|PCSK2|IGF2BP3|IGF2BP2	19	CGE Canonical Pathways
KEGG_PROSTATE_CANCER	89	Prostate cancer	23	0.2584	2.69e-10	1.73e-08	PTEN|MDM2|PIK3R3|CHUK|HRAS|SOS1|MAP2K1|HSP90AB1|CREB1|TP53|E2F3|TGFA|CCND1|CDK2|CCNE1|LEF1|EGF|GSK3B|CTNNB1|TCF7|CREB5|CREB3L4|CREB3L2	20	CGE Canonical Pathways
KEGG_FOCAL_ADHESION	201	Focal adhesion	36	0.1791	2.75e-10	1.73e-08	PTEN|PIK3R3|HRAS|SOS1|CDC42|RAC1|BIRC3|BIRC2|MAP2K1|MAPK10|FYN|RAP1B|CCND1|XIAP|FN1|LAMA3|COL4A6|EGF|GSK3B|CTNNB1|VEGFA|VEGFB|ITGA5|ACTN1|VWF|SHC4|ACTG1|COL5A2|MYL12A|MYL5|MYLK|PARVB|ZYX|THBS2|COL11A2|CAV2	21	CGE Canonical Pathways
REACTOME_RNA_POL_II_TRANSCRIPTION	105	Genes involved in RNA Polymerase II Transcription	25	0.2381	3.06e-10	1.84e-08	TCEB1|NCBP2|SNRPF|SRSF1|SRSF2|SRSF6|SRSF7|U2AF2|U2AF1|POLR2L|POLR2C|POLR2D|SRRM1|NUDT21|CSTF2|CDK7|CCNH|RNMT|LSM10|SSRP1|CDK9|CTDP1|GTF2A2|GTF2E2|TAF5	22	CGE Canonical Pathways
REACTOME_TRANSMEMBRANE_TRANSPORT_OF_SMALL_MOLECULES	413	Genes involved in Transmembrane transport of small molecules	56	0.1356	3.57e-10	2.04e-08	SEH1L|NUP50|NUP35|NUP188|NUP62|NUP88|NUP93|NUPL1|SLC2A1|HK2|SLC2A3|GNG12|SLC3A2|SLC7A8|SLC7A5|SLC7A6|SLC16A3|SLC5A6|SLC38A1|SLC36A1|SLC7A2|SLC24A1|SLC26A1|SLC9A9|SLC26A6|SLC20A1|SLC20A2|SLC4A7|SLC12A6|SLC2A6|SLC22A1|SLC22A12|SLC22A18|SLC39A5|SLC39A3|SLC39A7|SLC29A1|SLC35C1|SLC35A2|GNGT1|ABCC4|ATP1B1|ABCG1|ATP6V0A4|ATP6V0B|ATP6V1E1|ATP6V1E2|SLC46A1|AVPR2|GABRB3|GABRG2|ABCA10|ABCC6|ABCC11|AQP1|ATP7A	23	CGE Canonical Pathways
REACTOME_METABOLISM_OF_NON_CODING_RNA	49	Genes involved in Metabolism of non-coding RNA	17	0.3469	3.71e-10	2.04e-08	SEH1L|NUP50|NUP35|NUP188|NUP62|NUP88|NUP93|NUPL1|NCBP2|SNRPF|SNRPD1|PRMT5|WDR77|SNUPN|GEMIN5|GEMIN4|GEMIN6	24	CGE Canonical Pathways
KEGG_PURINE_METABOLISM	159	Purine metabolism	31	0.195	5.37e-10	2.83e-08	POLR2L|POLR2C|POLR2D|PRPS1|PRPS2|NME1|POLR1C|POLR3H|POLR3K|POLE2|POLD3|PDE5A|PNPT1|POLR3G|ZNRD1|POLR1E|POLE3|PNP|NT5C3|NME1-NME2|ENTPD6|ADSL|ADSS|PPAT|GART|IMPDH1|PFAS|PDE1C|NUDT5|AK4|PDE4A	25	CGE Canonical Pathways
KEGG_MAPK_SIGNALING_PATHWAY	267	MAPK signaling pathway	42	0.1573	6.32e-10	3.21e-08	CHUK|HRAS|SOS1|CDC42|RAC1|MAP2K1|MAPK10|MAP3K7|TAB2|RAP1B|RASGRP1|RASGRP3|IL1R1|IL1B|RPS6KA3|RPS6KA1|DUSP6|DUSP4|MAPKAPK3|MAP2K3|ECSIT|TP53|MYC|EGF|CASP3|FGFR3|FGF1|FGF12|HSPA8|HSPA1A|DUSP5|GNG12|GNA12|SRF|PPP3R1|NFATC4|DAXX|CACNA1S|DUSP9|DUSP10|CACNA2D1|DUSP14	26	CGE Canonical Pathways
REACTOME_LATE_PHASE_OF_HIV_LIFE_CYCLE	104	Genes involved in Late Phase of HIV Life Cycle	24	0.2308	1.36e-09	6.65e-08	TCEB1|SEH1L|NUP50|NUP35|NUP188|NUP62|NUP88|NUP93|NUPL1|NCBP2|POLR2L|POLR2C|POLR2D|CDK7|CCNH|RNMT|RCC1|SSRP1|CDK9|CTDP1|GTF2A2|GTF2E2|TAF5|NMT2	27	CGE Canonical Pathways
SIG_PIP3_SIGNALING_IN_CARDIAC_MYOCTES	67	Genes related to PIP3 signaling in cardiac myocytes	19	0.2836	1.72e-09	8.13e-08	PTEN|SOS1|CDC42|YWHAB|CREB1|IRS1|IRS2|RPS6KA3|RPS6KA1|MYC|CDK2|GSK3B|YWHAG|IGFBP1|CREB5|GAB1|TSC1|PARD3|NOLC1	28	CGE Canonical Pathways
REACTOME_TRANSPORT_OF_MATURE_TRANSCRIPT_TO_CYTOPLASM	54	Genes involved in Transport of Mature Transcript to Cytoplasm	17	0.3148	2.07e-09	9.44e-08	EIF4E|SEH1L|NUP50|NUP35|NUP188|NUP62|NUP88|NUP93|NUPL1|NCBP2|SRSF1|SRSF2|SRSF6|SRSF7|U2AF2|U2AF1|SRRM1	29	CGE Canonical Pathways
REACTOME_HIV_INFECTION	207	Genes involved in HIV Infection	35	0.1691	2.37e-09	1.04e-07	TCEB1|RAC1|SEH1L|NUP50|NUP35|NUP188|NUP62|NUP88|NUP93|NUPL1|PSMA4|PSMC4|PSMD8|PSMD6|PSMC1|FYN|AP1M1|CD28|AP1B1|NCBP2|POLR2L|POLR2C|POLR2D|CDK7|CCNH|RNMT|RCC1|SSRP1|CDK9|CTDP1|GTF2A2|GTF2E2|TAF5|NMT2|BANF1	30	CGE Canonical Pathways
BIOCARTA_MITOCHONDRIA_PATHWAY	21	Role of Mitochondria in Apoptotic Signaling	11	0.5238	2.57e-09	1.09e-07	BIRC3|BIRC2|BAX|XIAP|CYCS|CASP3|CASP6|BAK1|DFFA|DFFB|AIFM1	31	CGE Canonical Pathways
REACTOME_SIGNALING_BY_THE_B_CELL_RECEPTOR_BCR	126	Genes involved in Signaling by the B Cell Receptor (BCR)	26	0.2063	3.68e-09	1.51e-07	PTEN|MDM2|CHUK|HRAS|SOS1|CALM1|CUL1|PSMA4|PSMC4|PSMD8|PSMD6|PSMC1|MAP3K7|FYN|LYN|CREB1|RASGRP1|RASGRP3|ORAI1|TRIB3|MAPKAP1|BTK|THEM4|NFKBIE|CD79A|SH3KBP1	32	CGE Canonical Pathways
REACTOME_SLC_MEDIATED_TRANSMEMBRANE_TRANSPORT	241	Genes involved in SLC-mediated transmembrane transport	38	0.1577	3.78e-09	1.51e-07	SEH1L|NUP50|NUP35|NUP188|NUP62|NUP88|NUP93|NUPL1|SLC2A1|HK2|SLC2A3|SLC3A2|SLC7A8|SLC7A5|SLC7A6|SLC16A3|SLC5A6|SLC38A1|SLC36A1|SLC7A2|SLC24A1|SLC26A1|SLC9A9|SLC26A6|SLC20A1|SLC20A2|SLC4A7|SLC12A6|SLC2A6|SLC22A1|SLC22A12|SLC22A18|SLC39A5|SLC39A3|SLC39A7|SLC29A1|SLC35C1|SLC35A2	33	CGE Canonical Pathways
REACTOME_HEMOSTASIS	466	Genes involved in Hemostasis	58	0.1245	4.56e-09	1.74e-07	PIK3R3|HRAS|SOS1|CDC42|RAC1|PPP2CA|CALM1|KIF2A|KIF18A|FYN|LYN|KIF5B|RAP1B|RASGRP1|ORAI1|CD36|CXADR|IRF7|TP53|CDK2|FN1|EGF|VEGFA|VEGFB|PLAUR|ITGA5|ACTN1|VWF|GNG12|SLC3A2|SLC7A8|SLC7A5|SLC7A6|SLC16A3|GNGT1|ABCC4|ATP1B1|PDE5A|GNA12|MGLL|MAG|RHOB|SH2B3|GNAI1|ADRA2B|STX4|F8|WDR1|ANGPT1|MERTK|LRP8|EHD1|KCNMB2|F12|C1QBP|MAFF|JMJD1C|SERPINB2	34	CGE Canonical Pathways
REACTOME_METABOLISM_OF_LIPIDS_AND_LIPOPROTEINS	478	Genes involved in Metabolism of lipids and lipoproteins	59	0.1234	4.6e-09	1.74e-07	PTEN|PIK3R3|SAR1B|TRIB3|CD36|ARSB|SPHK1|ARSG|HSPG2|NFYA|ABCG1|MGLL|CCNC|PPARA|MED8|MED4|MED23|MED27|CTGF|WWTR1|TEAD4|FHL2|ANGPTL4|SREBF2|NPAS2|CYP1A1|HMGCS1|GRHL1|ACSL3|ACSL4|LCLAT1|GPD1L|ELOVL2|ELOVL6|AGPAT5|LPL|SMPD1|CYP7B1|ACOX2|AMACR|HSD3B7|CH25H|LIPE|ETNK2|ETNK1|LPCAT2|CRLS1|PNLIP|PITPNB|UGCG|GBA2|ACER3|MTMR14|SLC25A17|PHYH|LRAT|RDH11|STARD5|SQLE	35	CGE Canonical Pathways
KEGG_CELL_CYCLE	128	Cell cycle	26	0.2031	5.22e-09	1.92e-07	MDM2|SKP2|CUL1|ANAPC10|ANAPC5|ANAPC1|YWHAB|TP53|E2F3|MYC|CCND1|CDK6|CDK2|CCNE1|GSK3B|CDK7|CCNH|CDC25A|YWHAG|E2F4|CDKN2C|ORC2|CDC14A|PRKDC|TFDP2|CCNB3	36	CGE Canonical Pathways
PID_PDGFRBPATHWAY	129	PDGFR-beta signaling pathway	26	0.2016	6.21e-09	2.21e-07	PTEN|PIK3R3|HRAS|SOS1|RAC1|MAP2K1|MAPK10|PPP2CA|YWHAB|FYN|LYN|RAP1B|SIPA1|RPS6KA3|MYC|SPHK1|YWHAG|SRF|GAB1|GRB10|ARPC4|ABI1|CTTN|S1PR1|PPP2R2B|LRP1	37	CGE Canonical Pathways
REACTOME_APOPTOSIS	148	Genes involved in Apoptosis	28	0.1892	7.25e-09	2.52e-07	BIRC2|PSMA4|PSMC4|PSMD8|PSMD6|PSMC1|DYNLL1|YWHAB|HMGB1|TP53|BAX|XIAP|CYCS|CTNNB1|CASP3|PMAIP1|CASP6|BAK1|LMNB1|PPP3R1|DFFA|DFFB|BCL2L11|BMF|GAS2|DSP|TJP2|DNM1L	38	CGE Canonical Pathways
REACTOME_CELL_CYCLE_MITOTIC	325	Genes involved in Cell Cycle, Mitotic	45	0.1385	9.67e-09	3.27e-07	SKP2|SEH1L|PPP2CA|CUL1|ANAPC10|ANAPC5|ANAPC1|PSMA4|PSMC4|PSMD8|PSMD6|PSMC1|KIF2A|KIF18A|DYNLL1|E2F3|MYC|CCND1|CDK6|CDK2|CCNE1|TUBA1A|CDK7|CCNH|CDC25A|POLE2|POLD3|YWHAG|E2F4|CDKN2C|ORC2|CDC14A|CSNK1E|MCM10|RFC3|MAPRE1|NUDC|NDEL1|TUBG1|CEP76|CEP63|CEP70|SGOL1|AHCTF1|ZWILCH	39	CGE Canonical Pathways
KEGG_WNT_SIGNALING_PATHWAY	151	Wnt signaling pathway	28	0.1854	1.15e-08	3.8e-07	RAC1|MAPK10|PPP2CA|CUL1|MAP3K7|TP53|MYC|CCND1|LEF1|GSK3B|CTNNB1|TCF7|AXIN1|FZD1|WNT5A|FZD7|FZD4|FZD9|RUVBL1|FOSL1|CSNK1E|PPP3R1|NFATC4|CSNK2A1|NFATC1|CTNNBIP1|DAAM2|CACYBP	40	CGE Canonical Pathways
REACTOME_PROTEIN_FOLDING	53	Genes involved in Protein folding	16	0.3019	1.22e-08	3.91e-07	FBXO4|FBXO6|TUBA1A|SPHK1|CCT4|CCT7|CCT2|TCP1|CCT3|CCT6A|NOP56|USP11|TUBB3|PFDN1|PFDN4|TBCE	41	CGE Canonical Pathways
REACTOME_HIV_LIFE_CYCLE	125	Genes involved in HIV Life Cycle	25	0.2	1.42e-08	4.46e-07	TCEB1|SEH1L|NUP50|NUP35|NUP188|NUP62|NUP88|NUP93|NUPL1|NCBP2|POLR2L|POLR2C|POLR2D|CDK7|CCNH|RNMT|RCC1|SSRP1|CDK9|CTDP1|GTF2A2|GTF2E2|TAF5|NMT2|BANF1	42	CGE Canonical Pathways
PID_TAP63PATHWAY	54	Validated transcriptional targets of TAp63 isoforms	16	0.2963	1.64e-08	5.04e-07	MDM2|CHUK|BAX|TRAF4|PMAIP1|TP53I3|TP63|GDF15|FDXR|SSRP1|CLCA2|AEN|OGG1|NQO1|NOC2L|TFAP2C	43	CGE Canonical Pathways
PID_MTOR_4PATHWAY	69	mTOR signaling pathway	18	0.2609	1.96e-08	5.88e-07	HRAS|RAC1|MAP2K1|EIF4E|YWHAB|MAPKAP1|IRS1|RPS6KA1|CDK2|CCNE1|CYCS|EIF4EBP1|DDIT4|YWHAG|TSC1|SGK1|DEPTOR|PRR5	44	CGE Canonical Pathways
REACTOME_INTRINSIC_PATHWAY_FOR_APOPTOSIS	30	Genes involved in Intrinsic Pathway for Apoptosis	12	0.4	2.26e-08	6.62e-07	DYNLL1|YWHAB|TP53|BAX|XIAP|CYCS|CASP3|PMAIP1|BAK1|PPP3R1|BCL2L11|BMF	45	CGE Canonical Pathways
KEGG_RENAL_CELL_CARCINOMA	70	Renal cell carcinoma	18	0.2571	2.51e-08	7.19e-07	TCEB1|PIK3R3|HRAS|SOS1|CDC42|RAC1|MAP2K1|RAP1B|SLC2A1|TGFA|VEGFA|VEGFB|HIF1A|ARNT|EGLN1|ARNT2|GAB1|FLCN	46	CGE Canonical Pathways
REACTOME_UNFOLDED_PROTEIN_RESPONSE	80	Genes involved in Unfolded Protein Response	19	0.2375	4.19e-08	1.18e-06	IL8|EIF2S1|PREB|SRPRB|NFYA|ATF3|EXOSC6|EXOSC3|EXOSC4|KHSRP|IGFBP1|DNAJC3|XBP1|GOSR2|DDX11|DNAJB9|DNAJB11|WFS1|TATDN2	47	CGE Canonical Pathways
REACTOME_ANTIGEN_PROCESSING_UBIQUITINATION_PROTEASOME_DEGRADATION	212	Genes involved in Antigen processing: Ubiquitination & Proteasome degradation	33	0.1557	5.34e-08	1.47e-06	TCEB1|SKP2|FBXO4|FBXO6|CUL1|ANAPC10|ANAPC5|ANAPC1|PSMA4|PSMC4|PSMD8|PSMD6|PSMC1|UBE2N|UBE3A|UBE2M|KEAP1|UBE2G2|UBE2F|UBE2J2|UBA2|UBE2S|UBE2Q1|UBE2H|UBE3C|FBXO17|FBXO3|RNF138|RNF4|PJA1|TRIM11|SPSB2|FBXO44	48	CGE Canonical Pathways
KEGG_PYRIMIDINE_METABOLISM	98	Pyrimidine metabolism	21	0.2143	5.7e-08	1.53e-06	POLR2L|POLR2C|POLR2D|NME1|POLR1C|POLR3H|POLR3K|POLE2|POLD3|PNPT1|POLR3G|ZNRD1|POLR1E|POLE3|PNP|NT5C3|NME1-NME2|ENTPD6|DTYMK|UPP1|UCK2	49	CGE Canonical Pathways
REACTOME_ANTIVIRAL_MECHANISM_BY_IFN_STIMULATED_GENES	66	Genes involved in Antiviral mechanism by IFN-stimulated genes	17	0.2576	5.93e-08	1.56e-06	EIF4E|EIF4G1|SEH1L|NUP50|NUP35|NUP188|NUP62|NUP88|NUP93|NUPL1|EIF4A3|UBE2N|TRIM25|KPNA2|EIF4E3|KPNA4|KPNA5	50	CGE Canonical Pathways
REACTOME_ASSOCIATION_OF_TRIC_CCT_WITH_TARGET_PROTEINS_DURING_BIOSYNTHESIS	27	Genes involved in Association of TriC/CCT with target proteins during biosynthesis	11	0.4074	6.99e-08	1.78e-06	FBXO4|FBXO6|SPHK1|CCT4|CCT7|CCT2|TCP1|CCT3|CCT6A|NOP56|USP11	51	CGE Canonical Pathways
REACTOME_INNATE_IMMUNE_SYSTEM	279	Genes involved in Innate Immune System	39	0.1398	7.01e-08	1.78e-06	CHUK|BIRC3|BIRC2|MAP2K1|HSP90AB1|MAPK10|PPP2CA|UBE2N|MAP3K7|TAB2|CREB1|BTK|IRF7|TRIM25|RPS6KA3|RPS6KA1|DUSP6|DUSP4|MAPKAPK3|MAP2K3|ECSIT|HMGB1|TLR4|SIGIRR|TLR5|LBP|CD55|TNFAIP3|C6|C1QA|ATG5|RNF125|NLRX1|TANK|DHX58|P2RX7|RNF135|DEFB110|DEFA4	52	CGE Canonical Pathways
REACTOME_SIGNALING_BY_INSULIN_RECEPTOR	108	Genes involved in Signaling by Insulin receptor	22	0.2037	7.27e-08	1.81e-06	HRAS|SOS1|MAP2K1|EIF4E|EIF4G1|YWHAB|TRIB3|THEM4|IRS1|IRS2|FGFR3|FGF1|EIF4EBP1|ATP6V0A4|ATP6V0B|ATP6V1E1|ATP6V1E2|GAB1|TSC1|GRB10|CAB39|CAB39L	53	CGE Canonical Pathways
REACTOME_MYD88_MAL_CASCADE_INITIATED_ON_PLASMA_MEMBRANE	83	Genes involved in MyD88:Mal cascade initiated on plasma membrane	19	0.2289	7.91e-08	1.93e-06	CHUK|MAP2K1|MAPK10|PPP2CA|UBE2N|MAP3K7|TAB2|CREB1|BTK|RPS6KA3|RPS6KA1|DUSP6|DUSP4|MAPKAPK3|MAP2K3|ECSIT|HMGB1|TLR4|SIGIRR	54	CGE Canonical Pathways
REACTOME_GENERIC_TRANSCRIPTION_PATHWAY	352	Genes involved in Generic Transcription Pathway	45	0.1278	1.07e-07	2.55e-06	MYC|KAT2A|CDK9|KAT2B|E2F4|CCNC|PPARA|MED8|MED4|MED23|MED27|CTGF|WWTR1|TEAD4|TGIF1|ZNF274|SMAD7|RUNX2|NR4A3|NR5A2|THRA|NR3C2|NR2F6|NR1D2|ZNF14|ZNF263|ZFP1|ZNF610|ZNF433|ZNF540|ZNF510|ZNF544|ZNF446|ZNF624|ZNF471|ZNF3|ZNF37A|ZNF200|ZNF214|ZNF215|ZNF552|ZNF606|ZNF333|ZNF607|ZNF254	55	CGE Canonical Pathways
PID_AR_PATHWAY	61	Coregulation of Androgen receptor activity	16	0.2623	1.1e-07	2.55e-06	UBE3A|RPS6KA3|CCND1|CDK6|PIAS3|CTNNB1|HNRNPA1|UBE2I|SRF|FHL2|PRKDC|TGIF1|FKBP4|PA2G4|SVIL|TGFB1I1	56	CGE Canonical Pathways
REACTOME_ACTIVATED_TLR4_SIGNALLING	93	Genes involved in Activated TLR4 signalling	20	0.2151	1.1e-07	2.55e-06	CHUK|MAP2K1|MAPK10|PPP2CA|UBE2N|MAP3K7|TAB2|CREB1|BTK|IRF7|RPS6KA3|RPS6KA1|DUSP6|DUSP4|MAPKAPK3|MAP2K3|ECSIT|HMGB1|TLR4|SIGIRR	57	CGE Canonical Pathways
REACTOME_CLASS_I_MHC_MEDIATED_ANTIGEN_PROCESSING_PRESENTATION	251	Genes involved in Class I MHC mediated antigen processing & presentation	36	0.1434	1.15e-07	2.61e-06	TCEB1|SKP2|FBXO4|SAR1B|FBXO6|SEC23A|CUL1|ANAPC10|ANAPC5|ANAPC1|PSMA4|PSMC4|PSMD8|PSMD6|PSMC1|UBE2N|UBE3A|UBE2M|KEAP1|UBE2G2|UBE2F|UBE2J2|UBA2|UBE2S|UBE2Q1|UBE2H|UBE3C|CD36|FBXO17|FBXO3|RNF138|RNF4|PJA1|TRIM11|SPSB2|FBXO44	58	CGE Canonical Pathways
PID_P75NTRPATHWAY	69	p75(NTR)-mediated signaling	17	0.2464	1.2e-07	2.67e-06	CHUK|RAC1|BIRC3|BIRC2|MAPK10|SQSTM1|TP53|XIAP|CYCS|CASP3|CASP6|MAG|RHOB|BCL2L11|ZNF274|RHOC|RTN4	59	CGE Canonical Pathways
REACTOME_GLYCOSAMINOGLYCAN_METABOLISM	111	Genes involved in Glycosaminoglycan metabolism	22	0.1982	1.21e-07	2.67e-06	ARSB|B4GALT1|B4GALT6|B4GALT5|ST3GAL1|B3GNT2|B3GNT4|HSPG2|ST3GAL6|CHST6|CHST1|CSPG4|SDC4|IDS|HYAL1|CHSY1|CHST3|DSE|HS3ST3A1|GLCE|HS3ST1|HAS2	60	CGE Canonical Pathways
BIOCARTA_CASPASE_PATHWAY	23	Caspase Cascade in Apoptosis	10	0.4348	1.33e-07	2.82e-06	BIRC3|BIRC2|XIAP|CYCS|CASP3|CASP6|LMNB1|DFFA|DFFB|LMNB2	61	CGE Canonical Pathways
PID_PRLSIGNALINGEVENTSPATHWAY	23	Signaling events mediated by PRL	10	0.4348	1.33e-07	2.82e-06	RAC1|EGR1|CDK2|CCNE1|RHOC|PTP4A3|RABGGTA|RABGGTB|PTP4A1|PTP4A2	62	CGE Canonical Pathways
REACTOME_SIGNALING_BY_SCF_KIT	78	Genes involved in Signaling by SCF-KIT	18	0.2308	1.51e-07	3.17e-06	PTEN|MDM2|PIK3R3|CHUK|HRAS|SOS1|RAC1|MAP2K1|YWHAB|FYN|LYN|CREB1|TRIB3|MAPKAP1|THEM4|SH2B3|GRB10|GRAP	63	CGE Canonical Pathways
PID_ERBB1_DOWNSTREAM_PATHWAY	105	ErbB1 downstream signaling	21	0.2	1.98e-07	4.09e-06	PIK3R3|HRAS|SOS1|CDC42|RAC1|MAP2K1|PPP2CA|YWHAB|CREB1|MAPKAP1|EGR1|RPS6KA3|DUSP6|EGF|YWHAG|SRF|GAB1|ARPC4|ABI1|RIN1|ARF4	64	CGE Canonical Pathways
REACTOME_SIGNALLING_BY_NGF	217	Genes involved in Signalling by NGF	32	0.1475	2.99e-07	6.06e-06	PTEN|MDM2|CHUK|HRAS|SOS1|RAC1|MAP2K1|PPP2CA|CALM1|YWHAB|CREB1|TRIB3|MAPKAP1|THEM4|IRS1|IRS2|SQSTM1|RPS6KA3|RPS6KA1|DUSP6|DUSP4|MAPKAPK3|CASP3|RALB|MAG|BCL2L11|RTN4|ARHGEF2|ITSN1|ARHGEF17|ABR|AATF	65	CGE Canonical Pathways
KEGG_NEUROTROPHIN_SIGNALING_PATHWAY	126	Neurotrophin signaling pathway	23	0.1825	3.03e-07	6.06e-06	PIK3R3|HRAS|SOS1|CDC42|RAC1|MAP2K1|MAPK10|CALM1|YWHAB|RAP1B|NFKBIE|IRS1|IRS2|RPS6KA3|RPS6KA1|TP53|BAX|GSK3B|YWHAG|SHC4|GAB1|SH2B3|ZNF274	66	CGE Canonical Pathways
BIOCARTA_HIVNEF_PATHWAY	58	HIV-I Nef: negative effector of Fas and TNF	15	0.2586	3.33e-07	6.56e-06	MDM2|CHUK|BIRC3|BIRC2|XIAP|CYCS|CASP3|CASP6|LMNB1|ACTG1|DAXX|DFFA|DFFB|PRKDC|LMNB2	67	CGE Canonical Pathways
PID_E2F_PATHWAY	74	E2F transcription factor network	17	0.2297	3.57e-07	6.93e-06	E2F3|MYC|CDK2|CCNE1|KAT2A|CDC25A|MCL1|KAT2B|E2F4|CDKN2C|PRMT5|SMARCA2|TFDP2|WASF1|RBBP8|E2F6|RYBP	68	CGE Canonical Pathways
REACTOME_TOLL_RECEPTOR_CASCADES	118	Genes involved in Toll Receptor Cascades	22	0.1864	3.72e-07	7.11e-06	CHUK|MAP2K1|MAPK10|PPP2CA|UBE2N|MAP3K7|TAB2|CREB1|BTK|IRF7|RPS6KA3|RPS6KA1|DUSP6|DUSP4|MAPKAPK3|MAP2K3|ECSIT|HMGB1|TLR4|SIGIRR|TLR5|LBP	69	CGE Canonical Pathways
KEGG_PATHOGENIC_ESCHERICHIA_COLI_INFECTION	59	Pathogenic Escherichia coli infection	15	0.2542	4.24e-07	8e-06	CDC42|FYN|TLR4|TLR5|CTNNB1|TUBA1A|TUBB3|NCL|ACTG1|ARPC4|CTTN|ARHGEF2|KRT18|ARPC5L|TUBB8	70	CGE Canonical Pathways
KEGG_ENDOMETRIAL_CANCER	52	Endometrial cancer	14	0.2692	4.78e-07	8.77e-06	PTEN|PIK3R3|HRAS|SOS1|MAP2K1|TP53|MYC|CCND1|LEF1|EGF|GSK3B|CTNNB1|TCF7|AXIN1	71	CGE Canonical Pathways
PID_CASPASE_PATHWAY	52	Caspase cascade in apoptosis	14	0.2692	4.78e-07	8.77e-06	BIRC3|BIRC2|BAX|XIAP|CYCS|CASP3|CASP6|LMNB1|DFFA|DFFB|GAS2|LMNB2|KRT18|TOP1	72	CGE Canonical Pathways
REACTOME_INTERFERON_SIGNALING	159	Genes involved in Interferon Signaling	26	0.1635	5.02e-07	9.09e-06	EIF4E|EIF4G1|SEH1L|NUP50|NUP35|NUP188|NUP62|NUP88|NUP93|NUPL1|EIF4A3|UBE2N|IRF7|TRIM25|KPNA2|EIF4E3|KPNA4|KPNA5|EGR1|MT2A|IFNGR2|IRF6|IFITM3|IFIT3|RNASEL|GBP1	73	CGE Canonical Pathways
BIOCARTA_WNT_PATHWAY	26	WNT Signaling Pathway	10	0.3846	5.3e-07	9.45e-06	PPP2CA|MAP3K7|MYC|CCND1|LEF1|GSK3B|CTNNB1|AXIN1|FZD1|CSNK2A1	74	CGE Canonical Pathways
REACTOME_SIGNALING_BY_RHO_GTPASES	113	Genes involved in Signaling by Rho GTPases	21	0.1858	7.18e-07	1.26e-05	SOS1|CDC42|RAC1|RHOB|RHOC|ARHGEF2|ITSN1|ARHGEF17|ABR|ARAP3|OPHN1|DLC1|FAM13A|ARHGAP30|GMIP|ARHGAP15|ARHGAP28|ARHGAP24|ARHGAP12|RHOBTB1|G3BP2	75	CGE Canonical Pathways
BIOCARTA_GSK3_PATHWAY	27	Inactivation of Gsk3 by AKT causes accumulation of b-catenin in Alveolar Macrophages	10	0.3704	8e-07	1.39e-05	PPP2CA|TLR4|LBP|CCND1|LEF1|GSK3B|CTNNB1|AXIN1|FZD1|GNAI1	76	CGE Canonical Pathways
PID_AP1_PATHWAY	70	AP-1 transcription factor network	16	0.2286	8.42e-07	1.43e-05	PTEN|CREB1|EGR1|MT2A|TP53|MYC|CCND1|IL8|CTNNB1|HIF1A|FOSL1|ATF3|MAF|BCL2L11|NFATC1|DMTF1	77	CGE Canonical Pathways
KEGG_COLORECTAL_CANCER	62	Colorectal cancer	15	0.2419	8.48e-07	1.43e-05	PIK3R3|RAC1|MAP2K1|MAPK10|TP53|BAX|MYC|CCND1|CYCS|LEF1|GSK3B|CTNNB1|TCF7|CASP3|AXIN1	78	CGE Canonical Pathways
REACTOME_INSULIN_RECEPTOR_SIGNALLING_CASCADE	87	Genes involved in Insulin receptor signalling cascade	18	0.2069	8.58e-07	1.43e-05	HRAS|SOS1|MAP2K1|EIF4E|EIF4G1|YWHAB|TRIB3|THEM4|IRS1|IRS2|FGFR3|FGF1|EIF4EBP1|GAB1|TSC1|GRB10|CAB39|CAB39L	79	CGE Canonical Pathways
REACTOME_PREFOLDIN_MEDIATED_TRANSFER_OF_SUBSTRATE_TO_CCT_TRIC	28	Genes involved in Prefoldin mediated transfer of substrate to CCT/TriC	10	0.3571	1.18e-06	1.95e-05	TUBA1A|CCT4|CCT7|CCT2|TCP1|CCT3|CCT6A|TUBB3|PFDN1|PFDN4	80	CGE Canonical Pathways
REACTOME_ASPARAGINE_N_LINKED_GLYCOSYLATION	81	Genes involved in Asparagine N-linked glycosylation	17	0.2099	1.39e-06	2.26e-05	SAR1B|SEC23A|B4GALT1|B4GALT6|B4GALT5|PREB|MGAT4A|ST8SIA6|MANEA|PMM2|PGM3|GNPNAT1|DPM1|DOLPP1|ALG11|ALG8|ALG13	81	CGE Canonical Pathways
REACTOME_FATTY_ACID_TRIACYLGLYCEROL_AND_KETONE_BODY_METABOLISM	168	Genes involved in Fatty acid, triacylglycerol, and ketone body metabolism	26	0.1548	1.48e-06	2.38e-05	TRIB3|CD36|NFYA|CCNC|PPARA|MED8|MED4|MED23|MED27|CTGF|WWTR1|TEAD4|FHL2|ANGPTL4|SREBF2|NPAS2|CYP1A1|HMGCS1|GRHL1|ACSL3|ACSL4|LCLAT1|GPD1L|ELOVL2|ELOVL6|AGPAT5	82	CGE Canonical Pathways
KEGG_BLADDER_CANCER	42	Bladder cancer	12	0.2857	1.57e-06	2.49e-05	MDM2|HRAS|MAP2K1|TP53|E2F3|MYC|CCND1|IL8|EGF|VEGFA|VEGFB|FGFR3	83	CGE Canonical Pathways
PID_SMAD2_3NUCLEARPATHWAY	82	Regulation of nuclear SMAD2/3 signaling	17	0.2073	1.66e-06	2.62e-05	CREB1|IRF7|MYC|CDK2|PIAS3|HSPA8|KAT2A|ATF3|KAT2B|E2F4|CEBPB|TGIF1|SMAD7|RUNX2|DLX1|CITED1|RUNX3	84	CGE Canonical Pathways
PID_HIF1_TFPATHWAY	66	HIF-1-alpha transcription factor network	15	0.2273	1.99e-06	3.09e-05	CREB1|SLC2A1|VEGFA|HIF1A|ARNT|EGLN1|HK2|PFKFB3|ID2|MCL1|NDRG1|IGFBP1|HDAC7|ADM|BHLHE40	85	CGE Canonical Pathways
REACTOME_METABOLISM_OF_VITAMINS_AND_COFACTORS	51	Genes involved in Metabolism of vitamins and cofactors	13	0.2549	2.4e-06	3.65e-05	SLC2A1|SLC2A3|SLC5A6|SLC46A1|GSTO1|AASDHPPT|COASY|FLAD1|SLC19A2|TPK1|MOCS1|MOCOS|SLC19A1	86	CGE Canonical Pathways
SIG_INSULIN_RECEPTOR_PATHWAY_IN_CARDIAC_MYOCYTES	51	Genes related to the insulin receptor pathway	13	0.2549	2.4e-06	3.65e-05	PTEN|SOS1|CDC42|YWHAB|IRS1|IRS2|RPS6KA3|RPS6KA1|GSK3B|YWHAG|IGFBP1|PARD3|SORBS1	87	CGE Canonical Pathways
PID_P53REGULATIONPATHWAY	59	p53 pathway	14	0.2373	2.51e-06	3.77e-05	MDM2|SKP2|PPP2CA|TP53|CDK2|GSK3B|CCNG1|KAT2B|CSNK1E|PRMT5|HIPK2|DAXX|PPP2R4|E4F1	88	CGE Canonical Pathways
REACTOME_HOST_INTERACTIONS_OF_HIV_FACTORS	132	Genes involved in Host Interactions of HIV factors	22	0.1667	2.66e-06	3.92e-05	TCEB1|RAC1|SEH1L|NUP50|NUP35|NUP188|NUP62|NUP88|NUP93|NUPL1|PSMA4|PSMC4|PSMD8|PSMD6|PSMC1|FYN|AP1M1|CD28|AP1B1|RCC1|CDK9|BANF1	89	CGE Canonical Pathways
REACTOME_SIGNALING_BY_NOTCH	103	Genes involved in Signaling by NOTCH	19	0.1845	2.68e-06	3.92e-05	CUL1|TP53|E2F3|MYC|CCND1|HIF1A|B4GALT1|ST3GAL6|KAT2A|KAT2B|HES1|CCNC|HDAC7|CNTN1|HDAC11|HEY1|DTX1|DTX2|LFNG	90	CGE Canonical Pathways
REACTOME_CLEAVAGE_OF_GROWING_TRANSCRIPT_IN_THE_TERMINATION_REGION_	44	Genes involved in Cleavage of Growing Transcript in the Termination Region	12	0.2727	2.7e-06	3.92e-05	NCBP2|SNRPF|SRSF1|SRSF2|SRSF6|SRSF7|U2AF2|U2AF1|SRRM1|NUDT21|CSTF2|LSM10	91	CGE Canonical Pathways
ST_PHOSPHOINOSITIDE_3_KINASE_PATHWAY	37	PI3K Pathway	11	0.2973	2.77e-06	3.97e-05	PTEN|SOS1|YWHAB|BTK|RPS6KA3|RPS6KA1|CD55|GSK3B|YWHAG|IGFBP1|NR4A3	92	CGE Canonical Pathways
REACTOME_DEVELOPMENTAL_BIOLOGY	396	Genes involved in Developmental Biology	45	0.1136	2.88e-06	4.09e-05	HRAS|SOS1|CDC42|RAC1|MAP2K1|HSP90AB1|YWHAB|FYN|CREB1|CD36|RPS6KA3|RPS6KA1|CTNNB1|CEBPB|HES1|CEBPD|KLF4|ITGA5|COL5A2|CACNA1S|RHOB|CCNC|PPARA|MED8|MED4|MED23|MED27|ANGPTL4|LPL|CSNK2A1|NR5A2|RHOC|CNTN1|GDNF|LIMK2|MYH14|PLXNA1|NTN4|CDK5R1|COL4A5|STIP1|SPTBN5|SPTBN4|ALCAM|KLF5	93	CGE Canonical Pathways
REACTOME_SIGNALING_BY_GPCR	920	Genes involved in Signaling by GPCR	84	0.0913	2.93e-06	4.11e-05	PIK3R3|HRAS|SOS1|CDC42|RAC1|MAP2K1|PPP2CA|CALM1|YWHAB|CREB1|RASGRP1|RPS6KA3|RPS6KA1|CD55|IL8|FZD1|WNT5A|FZD7|FZD4|FZD9|CX3CL1|ADORA2B|GNG12|GNGT1|AVPR2|GNA12|PPP3R1|MGLL|RHOB|GNAI1|ADRA2B|S1PR1|RHOC|ARHGEF2|ITSN1|ARHGEF17|ABR|ADM|FSHB|EDNRB|MC1R|CHRM1|CXCL1|CNR1|HBEGF|LPAR2|LPAR4|AGTR1|FPR2|NPFFR2|NPSR1|MLN|TAC1|CCL20|CXCL5|ADM2|PTGER3|HTR7|OPRL1|MTNR1A|NPB|HCAR2|EMR3|CD97|GRM8|GRK5|GNAT2|RGS17|O…	94	CGE Canonical Pathways
REACTOME_PPARA_ACTIVATES_GENE_EXPRESSION	104	Genes involved in PPARA Activates Gene Expression	19	0.1827	3.11e-06	4.32e-05	TRIB3|CD36|NFYA|CCNC|PPARA|MED8|MED4|MED23|MED27|CTGF|WWTR1|TEAD4|FHL2|ANGPTL4|SREBF2|NPAS2|CYP1A1|HMGCS1|GRHL1	95	CGE Canonical Pathways
REACTOME_TRAF6_MEDIATED_INDUCTION_OF_NFKB_AND_MAP_KINASES_UPON_TLR7_8_OR_9_ACTIVATION	77	Genes involved in TRAF6 mediated induction of NFkB and MAP kinases upon TLR7/8 or 9 activation	16	0.2078	3.24e-06	4.45e-05	CHUK|MAP2K1|MAPK10|PPP2CA|UBE2N|MAP3K7|TAB2|CREB1|RPS6KA3|RPS6KA1|DUSP6|DUSP4|MAPKAPK3|MAP2K3|ECSIT|HMGB1	96	CGE Canonical Pathways
REACTOME_MRNA_SPLICING_MINOR_PATHWAY	45	Genes involved in mRNA Splicing - Minor Pathway	12	0.2667	3.5e-06	4.76e-05	NCBP2|SNRPF|SRSF1|SRSF2|SRSF6|SRSF7|SNRPD1|NHP2L1|SNRNP40|POLR2L|POLR2C|POLR2D	97	CGE Canonical Pathways
KEGG_P53_SIGNALING_PATHWAY	69	p53 signaling pathway	15	0.2174	3.6e-06	4.85e-05	PTEN|MDM2|TP53|BAX|CCND1|CDK6|CDK2|CCNE1|CYCS|CASP3|PMAIP1|DDB2|TP53I3|CCNG1|CCNB3	98	CGE Canonical Pathways
REACTOME_GLUCOSE_TRANSPORT	38	Genes involved in Glucose transport	11	0.2895	3.7e-06	4.94e-05	SEH1L|NUP50|NUP35|NUP188|NUP62|NUP88|NUP93|NUPL1|SLC2A1|HK2|SLC2A3	99	CGE Canonical Pathways
PID_MYC_PATHWAY	25	C-MYC pathway	9	0.36	3.79e-06	5e-05	SKP2|PPP2CA|MYC|GSK3B|AXIN1|KAT2A|RUVBL1|ACTL6A|SUPT7L	100	CGE Canonical Pathways
KEGG_OXIDATIVE_PHOSPHORYLATION	135	Oxidative phosphorylation	42	0.3111	4.75e-24	6.27e-21	CYC1|ATP5A1|ATP5G1|SDHA|SDHC|SDHD|NDUFA1|COX5B|COX6B1|COX6C|COX7C|UQCRQ|UQCRC2|UQCRFS1|NDUFA9|NDUFB2|NDUFB3|NDUFB5|NDUFB6|NDUFB8|NDUFC1|NDUFS4|NDUFS8|ATP5J|ATP5H|ATP5C1|ATP5F1|ATP5O|NDUFA11|ATP5L|ATP5I|COX17|COX7A2|COX7B2|UQCR10|ATP5G3|ATP6V1H|TCIRG1|ATP6V0A4|ATP6V1D|ATP6V1C1|ATP6V0E1	1	CGD Canonical Pathways
REACTOME_TCA_CYCLE_AND_RESPIRATORY_ELECTRON_TRANSPORT	141	Genes involved in The citric acid (TCA) cycle and respiratory electron transport	41	0.2908	2.91e-22	1.92e-19	CYC1|ATP5A1|ATP5G1|SDHA|SDHC|SDHD|NDUFA1|COX5B|COX6B1|COX6C|COX7C|UQCRQ|UQCRC2|UQCRFS1|NDUFA9|NDUFB2|NDUFB3|NDUFB5|NDUFB6|NDUFB8|NDUFC1|NDUFS4|NDUFS8|ATP5J|ATP5H|ATP5C1|ATP5F1|ATP5O|NDUFA11|ATP5L|ATP5I|ETFA|ETFB|ETFDH|CS|ACO2|IDH1|SUCLG1|NNT|PDK3|PDP1	2	CGD Canonical Pathways
REACTOME_RESPIRATORY_ELECTRON_TRANSPORT_ATP_SYNTHESIS_BY_CHEMIOSMOTIC_COUPLING_AND_HEAT_PRODUCTION_BY_UNCOUPLING_PROTEINS_	98	Genes involved in Respiratory electron transport, ATP synthesis by chemiosmotic coupling, and heat production by uncoupling proteins.	34	0.3469	1.8e-21	7.92e-19	CYC1|ATP5A1|ATP5G1|SDHA|SDHC|SDHD|NDUFA1|COX5B|COX6B1|COX6C|COX7C|UQCRQ|UQCRC2|UQCRFS1|NDUFA9|NDUFB2|NDUFB3|NDUFB5|NDUFB6|NDUFB8|NDUFC1|NDUFS4|NDUFS8|ATP5J|ATP5H|ATP5C1|ATP5F1|ATP5O|NDUFA11|ATP5L|ATP5I|ETFA|ETFB|ETFDH	3	CGD Canonical Pathways
REACTOME_IMMUNE_SYSTEM	933	Genes involved in Immune System	107	0.1147	9.78e-19	3.23e-16	FBXW7|CANX|SEC31A|UBE2L6|UBE2G1|CASP8|MAPK1|APP|PTEN|ZBTB16|CDKN1B|NFKBIA|HGF|MAPK10|NFKB2|STAT3|CD36|RNF144B|HLA-A|PSMB8|PSMA1|PSMA6|PSMB3|PSMB6|PSMC6|PSMB9|PSMD4|PSMD10|CDC26|ANAPC4|ANAPC11|UBE2D2|KEAP1|KLHL13|DET1|UBE2W|UBE2H|HERC2|UBE4A|KLHL20|ASB8|UBR1|UBR2|WSB1|FBXO3|TRIM63|LRSAM1|B2M|TAP2|CYBA|PPP2R5C|DYNLL1|KIF20A|CTSK|AP1B1|AP1S2|CTSL2|FOXO3|BTK|NFKBIE|NCK1|CSK|LCK|CTLA4|LAT|ZAP70|DYNLL2…	4	CGD Canonical Pathways
REACTOME_METABOLISM_OF_PROTEINS	518	Genes involved in Metabolism of proteins	74	0.1429	1.74e-18	4.61e-16	CYC1|ATP5A1|ATP5G1|COX17|CS|ACO2|FBXW7|CANX|SEC31A|SUMF1|ARSI|SPHK1|TAZ|FURIN|FAU|RPS7|RPS9|RPS12|RPS26|RPL35|RPL26L1|RPL3|RPL7|RPL9|RPL12|RPL18A|RPL26|RPL27A|RPL29|RPL35A|RPLP0|RPLP1|RPL14|ETF1|SEMA6D|B4GALT2|DPM1|ALG14|ALG6|ALG1|ALG8|MGAT2|MAN1A2|MAN1A1|MGAT1|TUSC3|GMPPB|PMM1|EDEM2|ST3GAL1|PIGC|PIGF|PIGB|PIGK|GALNT6|C1GALT1C1|ST6GALNAC2|PFDN5|SRPR|SRP14|SRP19|SRP54|SSR2|EIF3J|EIF2B4|EEF1G|DNAJC…	5	CGD Canonical Pathways
KEGG_PARKINSONS_DISEASE	133	Parkinson's disease	35	0.2632	1.09e-17	2.39e-15	CYC1|ATP5A1|ATP5G1|SDHA|SDHC|SDHD|NDUFA1|COX5B|COX6B1|COX6C|COX7C|UQCRQ|UQCRC2|UQCRFS1|NDUFA9|NDUFB2|NDUFB3|NDUFB5|NDUFB6|NDUFB8|NDUFC1|NDUFS4|NDUFS8|ATP5J|ATP5H|ATP5C1|ATP5F1|ATP5O|COX7A2|COX7B2|UQCR10|ATP5G3|UBE2L6|UBE2G1|PINK1	6	CGD Canonical Pathways
KEGG_ALZHEIMERS_DISEASE	169	Alzheimer's disease	39	0.2308	2.14e-17	4.03e-15	CYC1|ATP5A1|ATP5G1|SDHA|SDHC|SDHD|NDUFA1|COX5B|COX6B1|COX6C|COX7C|UQCRQ|UQCRC2|UQCRFS1|NDUFA9|NDUFB2|NDUFB3|NDUFB5|NDUFB6|NDUFB8|NDUFC1|NDUFS4|NDUFS8|ATP5J|ATP5H|ATP5C1|ATP5F1|ATP5O|COX7A2|COX7B2|UQCR10|ATP5G3|CASP8|MAPK1|APP|LPL|ATP2A2|NOS1|ATF6	7	CGD Canonical Pathways
KEGG_PATHWAYS_IN_CANCER	328	Pathways in cancer	55	0.1677	3.63e-17	5.98e-15	CASP8|MAPK1|PTEN|ZBTB16|CDKN1B|NFKBIA|HGF|MAPK10|NFKB2|STAT3|BAX|E2F2|TGFA|ETS1|HIF1A|SLC2A1|SMAD3|VEGFA|ARNT|EGLN1|MYC|CCND1|CDK6|LEF1|KIT|KITLG|PTGS2|IL8|MAX|CKS1B|HSP90AA1|AXIN1|DVL1|DVL2|FZD2|WNT3|WNT2B|FZD8|CTBP2|RARA|FZD9|TGFB2|VEGFB|TGFBR2|ERBB2|DAPK1|RALA|MITF|STK4|FGF2|RASSF1|BMP4|RARB|TRAF1|NCOA4	8	CGD Canonical Pathways
REACTOME_METABOLISM_OF_LIPIDS_AND_LIPOPROTEINS	478	Genes involved in Metabolism of lipids and lipoproteins	66	0.1381	6.82e-16	1e-13	IDH1|PTEN|CD36|SUMF1|ARSI|SPHK1|TAZ|LPL|PPARGC1A|NCOA1|PLIN2|GPAM|HADHB|LPIN1|LPIN2|AGPAT6|ACAT1|MED16|MED8|MED23|MED20|WWTR1|FASN|ACLY|ACADM|PCCB|ACACB|ANGPTL4|HADH|ACOX1|CPT2|ECI1|PEX11A|NPAS2|ABCA1|DECR1|SLC25A20|ELOVL6|SLC44A3|GBA|GM2A|PPAP2A|PLA2G3|GNPAT|ETNK1|CEPT1|CDS2|PLA2G16|PNPLA8|GPCPD1|CSNK1G2|CERK|NEU4|ASAH2|PPAP2C|PPAP2B|ACER1|MTMR4|PIP4K2B|PI4KB|PHYH|CROT|PLTP|SRD5A2|EBP|NSDHL	9	CGD Canonical Pathways
REACTOME_RESPIRATORY_ELECTRON_TRANSPORT	79	Genes involved in Respiratory electron transport	25	0.3165	4.26e-15	5.62e-13	CYC1|SDHA|SDHC|SDHD|NDUFA1|COX5B|COX6B1|COX6C|COX7C|UQCRQ|UQCRC2|UQCRFS1|NDUFA9|NDUFB2|NDUFB3|NDUFB5|NDUFB6|NDUFB8|NDUFC1|NDUFS4|NDUFS8|NDUFA11|ETFA|ETFB|ETFDH	10	CGD Canonical Pathways
KEGG_HUNTINGTONS_DISEASE	185	Huntington's disease	37	0.2	1.81e-14	2.17e-12	CYC1|ATP5A1|ATP5G1|SDHA|SDHC|SDHD|NDUFA1|COX5B|COX6B1|COX6C|COX7C|UQCRQ|UQCRC2|UQCRFS1|NDUFA9|NDUFB2|NDUFB3|NDUFB5|NDUFB6|NDUFB8|NDUFC1|NDUFS4|NDUFS8|ATP5J|ATP5H|ATP5C1|ATP5F1|ATP5O|COX7A2|COX7B2|UQCR10|ATP5G3|CASP8|BAX|PPARGC1A|POLR2G|CREB5	11	CGD Canonical Pathways
REACTOME_ADAPTIVE_IMMUNE_SYSTEM	539	Genes involved in Adaptive Immune System	68	0.1262	2.3e-14	2.53e-12	FBXW7|CANX|SEC31A|UBE2L6|UBE2G1|PTEN|ZBTB16|CDKN1B|NFKBIA|CD36|RNF144B|HLA-A|PSMB8|PSMA1|PSMA6|PSMB3|PSMB6|PSMC6|PSMB9|PSMD4|PSMD10|CDC26|ANAPC4|ANAPC11|UBE2D2|KEAP1|KLHL13|DET1|UBE2W|UBE2H|HERC2|UBE4A|KLHL20|ASB8|UBR1|UBR2|WSB1|FBXO3|TRIM63|LRSAM1|B2M|TAP2|CYBA|PPP2R5C|DYNLL1|KIF20A|CTSK|AP1B1|AP1S2|CTSL2|FOXO3|BTK|NFKBIE|NCK1|CSK|LCK|CTLA4|LAT|ZAP70|DYNLL2|PAG1|BCL10|RAB7A|DCTN6|DYNC1I1|DYNC1LI…	12	CGD Canonical Pathways
REACTOME_CLASS_I_MHC_MEDIATED_ANTIGEN_PROCESSING_PRESENTATION	251	Genes involved in Class I MHC mediated antigen processing & presentation	40	0.1594	3.7e-12	3.76e-10	FBXW7|CANX|SEC31A|UBE2L6|UBE2G1|ZBTB16|CD36|RNF144B|HLA-A|PSMB8|PSMA1|PSMA6|PSMB3|PSMB6|PSMC6|PSMB9|PSMD4|PSMD10|CDC26|ANAPC4|ANAPC11|UBE2D2|KEAP1|KLHL13|DET1|UBE2W|UBE2H|HERC2|UBE4A|KLHL20|ASB8|UBR1|UBR2|WSB1|FBXO3|TRIM63|LRSAM1|B2M|TAP2|CYBA	13	CGD Canonical Pathways
PID_P53DOWNSTREAMPATHWAY	137	Direct p53 effectors	28	0.2044	1.53e-11	1.44e-09	PTEN|HGF|RNF144B|BAX|E2F2|TGFA|NDRG1|MCL1|CASP6|ATF3|DKK1|PMAIP1|TP73|GDF15|RFWD2|LIF|CX3CL1|TNFRSF10A|IGFBP3|CCNG1|DUSP5|SNAI2|POU4F1|EPHA2|SPP1|PMS2|PRMT1|TP53INP1	14	CGD Canonical Pathways
REACTOME_FATTY_ACID_TRIACYLGLYCEROL_AND_KETONE_BODY_METABOLISM	168	Genes involved in Fatty acid, triacylglycerol, and ketone body metabolism	31	0.1845	2.09e-11	1.84e-09	CD36|PPARGC1A|NCOA1|PLIN2|GPAM|HADHB|LPIN1|LPIN2|AGPAT6|ACAT1|MED16|MED8|MED23|MED20|WWTR1|FASN|ACLY|ACADM|PCCB|ACACB|ANGPTL4|HADH|ACOX1|CPT2|ECI1|PEX11A|NPAS2|ABCA1|DECR1|SLC25A20|ELOVL6	15	CGD Canonical Pathways
PID_HIF1_TFPATHWAY	66	HIF-1-alpha transcription factor network	19	0.2879	5.27e-11	4.35e-09	FURIN|ETS1|HIF1A|SLC2A1|SMAD3|VEGFA|ARNT|EGLN1|NCOA1|PLIN2|NDRG1|MCL1|COPS5|HK2|TF|ID2|ENO1|ALDOA|PFKFB3	16	CGD Canonical Pathways
PID_CMYB_PATHWAY	84	C-MYB transcription factor network	21	0.25	9.82e-11	7.62e-09	CDKN1B|ETS1|MYC|CCND1|CDK6|LEF1|KIT|KITLG|PTGS2|CASP6|MAF|MAT2A|HSPA8|CEBPD|CEBPB|HES1|MYF6|HIPK2|GSTM1|ETS2|TOM1	17	CGD Canonical Pathways
PID_AP1_PATHWAY	70	AP-1 transcription factor network	19	0.2714	1.63e-10	1.19e-08	PTEN|CDKN1B|HLA-A|EGR1|MT2A|ETS1|HIF1A|MYC|CCND1|IL8|ATF3|COPS5|MAF|FOSL1|NFATC1|JUND|ELF1|MAFG|CYR61	18	CGD Canonical Pathways
REACTOME_PHOSPHOLIPID_METABOLISM	198	Genes involved in Phospholipid metabolism	32	0.1616	3.54e-10	2.46e-08	PTEN|SUMF1|ARSI|SPHK1|TAZ|GPAM|HADHB|LPIN1|LPIN2|AGPAT6|SLC44A3|GBA|GM2A|PPAP2A|PLA2G3|GNPAT|ETNK1|CEPT1|CDS2|PLA2G16|PNPLA8|GPCPD1|CSNK1G2|CERK|NEU4|ASAH2|PPAP2C|PPAP2B|ACER1|MTMR4|PIP4K2B|PI4KB	19	CGD Canonical Pathways
REACTOME_METABOLISM_OF_AMINO_ACIDS_AND_DERIVATIVES	200	Genes involved in Metabolism of amino acids and derivatives	32	0.16	4.6e-10	3.04e-08	PSMB8|PSMA1|PSMA6|PSMB3|PSMB6|PSMC6|PSMB9|PSMD4|PSMD10|ACAT1|MAT2A|ALDH7A1|HIBCH|ALDH6A1|INHBE|IVD|AUH|AFMID|PCSK1|CNDP2|MAT2B|CTH|SUOX|CDO1|TST|AADAT|GLUL|TMLHE|SAT1|GAMT|CCBL2|PCBD1	20	CGD Canonical Pathways
REACTOME_ANTIGEN_PROCESSING_UBIQUITINATION_PROTEASOME_DEGRADATION	212	Genes involved in Antigen processing: Ubiquitination & Proteasome degradation	33	0.1557	5.16e-10	3.24e-08	FBXW7|UBE2L6|UBE2G1|ZBTB16|RNF144B|PSMB8|PSMA1|PSMA6|PSMB3|PSMB6|PSMC6|PSMB9|PSMD4|PSMD10|CDC26|ANAPC4|ANAPC11|UBE2D2|KEAP1|KLHL13|DET1|UBE2W|UBE2H|HERC2|UBE4A|KLHL20|ASB8|UBR1|UBR2|WSB1|FBXO3|TRIM63|LRSAM1	21	CGD Canonical Pathways
REACTOME_TRANSMEMBRANE_TRANSPORT_OF_SMALL_MOLECULES	413	Genes involved in Transmembrane transport of small molecules	49	0.1186	7.86e-10	4.72e-08	ATP6V1H|TCIRG1|ATP6V0A4|ATP6V1D|ATP6V1C1|ATP6V0E1|RANBP2|ATP2A2|SLC2A1|SLC44A3|HK2|TF|SLC3A2|SLC8A2|SLC8A3|SLC7A6|SLC1A1|SLC1A5|SLC38A5|SLC24A2|SLC26A1|SLC9A8|SLC9A4|SLC26A4|SLC26A6|SLC20A1|SLC4A7|SLC30A7|SLC2A3|HEPH|AVP|SLC33A1|SLC35A1|SLC29A1|SLC29A4|SLC35C1|SLC35B4|SLC39A1|SLC30A1|SLC41A1|SLC6A1|SLC22A1|SLC2A8|GNG10|GNB5|GABRB3|AQP9|ABCC2|ATP11C	22	CGD Canonical Pathways
REACTOME_SLC_MEDIATED_TRANSMEMBRANE_TRANSPORT	241	Genes involved in SLC-mediated transmembrane transport	35	0.1452	1.06e-09	6.11e-08	RANBP2|SLC2A1|SLC44A3|HK2|SLC3A2|SLC8A2|SLC8A3|SLC7A6|SLC1A1|SLC1A5|SLC38A5|SLC24A2|SLC26A1|SLC9A8|SLC9A4|SLC26A4|SLC26A6|SLC20A1|SLC4A7|SLC30A7|SLC2A3|HEPH|AVP|SLC33A1|SLC35A1|SLC29A1|SLC29A4|SLC35C1|SLC35B4|SLC39A1|SLC30A1|SLC41A1|SLC6A1|SLC22A1|SLC2A8	23	CGD Canonical Pathways
REACTOME_FORMATION_OF_ATP_BY_CHEMIOSMOTIC_COUPLING	16	Genes involved in Formation of ATP by chemiosmotic coupling	9	0.5625	6.3e-09	3.47e-07	ATP5A1|ATP5G1|ATP5J|ATP5H|ATP5C1|ATP5F1|ATP5O|ATP5L|ATP5I	24	CGD Canonical Pathways
REACTOME_METABOLISM_OF_MRNA	284	Genes involved in Metabolism of mRNA	37	0.1303	7.5e-09	3.96e-07	PSMB8|PSMA1|PSMA6|PSMB3|PSMB6|PSMC6|PSMB9|PSMD4|PSMD10|EIF4A3|FAU|RPS7|RPS9|RPS12|RPS26|RPL35|RPL26L1|RPL3|RPL7|RPL9|RPL12|RPL18A|RPL26|RPL27A|RPL29|RPL35A|RPLP0|RPLP1|RPL14|ETF1|HSPA8|LSM5|LSM4|UPF3B|HNRNPD|EXOSC1|LSM1	25	CGD Canonical Pathways
REACTOME_CELL_CYCLE_MITOTIC	325	Genes involved in Cell Cycle, Mitotic	40	0.1231	9.73e-09	4.94e-07	CDKN1B|PSMB8|PSMA1|PSMA6|PSMB3|PSMB6|PSMC6|PSMB9|PSMD4|PSMD10|CDC26|ANAPC4|ANAPC11|PPP2R5C|DYNLL1|KIF20A|RANBP2|E2F2|MYC|CCND1|CDK6|MAX|CKS1B|HSP90AA1|CCND3|E2F4|PRIM2|CDC6|CDKN2C|CDKN2D|MCM10|LIN54|CSNK1E|YWHAE|POLD2|CENPO|ZWINT|AHCTF1|SDCCAG8|SSNA1	26	CGD Canonical Pathways
KEGG_RIBOSOME	88	Ribosome	19	0.2159	1.06e-08	5.09e-07	FAU|RPS7|RPS9|RPS12|RPS26|RPL35|RPL26L1|RPL3|RPL7|RPL9|RPL12|RPL18A|RPL26|RPL27A|RPL29|RPL35A|RPLP0|RPLP1|RPL14	27	CGD Canonical Pathways
REACTOME_MITOTIC_G1_G1_S_PHASES	137	Genes involved in Mitotic G1-G1/S phases	24	0.1752	1.08e-08	5.09e-07	CDKN1B|PSMB8|PSMA1|PSMA6|PSMB3|PSMB6|PSMC6|PSMB9|PSMD4|PSMD10|E2F2|MYC|CCND1|CDK6|MAX|CKS1B|CCND3|E2F4|PRIM2|CDC6|CDKN2C|CDKN2D|MCM10|LIN54	28	CGD Canonical Pathways
WNT_SIGNALING	89	Genes related to Wnt-mediated signal transduction	19	0.2135	1.29e-08	5.85e-07	B2M|MYC|CCND1|LEF1|AXIN1|DVL1|DVL2|FZD2|WNT3|WNT2B|FZD8|CTBP2|DKK1|FOSL1|CCND3|CSNK1A1|CTNNBIP1|SENP2|TLE1	29	CGD Canonical Pathways
REACTOME_METABOLISM_OF_RNA	330	Genes involved in Metabolism of RNA	40	0.1212	1.5e-08	6.59e-07	PSMB8|PSMA1|PSMA6|PSMB3|PSMB6|PSMC6|PSMB9|PSMD4|PSMD10|RANBP2|EIF4A3|FAU|RPS7|RPS9|RPS12|RPS26|RPL35|RPL26L1|RPL3|RPL7|RPL9|RPL12|RPL18A|RPL26|RPL27A|RPL29|RPL35A|RPLP0|RPLP1|RPL14|ETF1|HSPA8|LSM5|LSM4|UPF3B|HNRNPD|EXOSC1|LSM1|GEMIN5|GEMIN4	30	CGD Canonical Pathways
KEGG_LYSOSOME	121	Lysosome	22	0.1818	2.16e-08	9.22e-07	ATP6V1H|TCIRG1|ATP6V0A4|CTSK|AP1B1|AP1S2|CTSL2|SUMF1|GBA|GM2A|CTSZ|DNASE2|GUSB|AP3S1|SLC11A2|NPC2|AP1S3|CTNS|LAPTM4B|GNPTAB|CD164|LAPTM4A	31	CGD Canonical Pathways
REACTOME_POST_TRANSLATIONAL_PROTEIN_MODIFICATION	188	Genes involved in Post-translational protein modification	28	0.1489	2.74e-08	1.13e-06	CANX|SEC31A|SUMF1|ARSI|FURIN|SEMA6D|B4GALT2|DPM1|ALG14|ALG6|ALG1|ALG8|MGAT2|MAN1A2|MAN1A1|MGAT1|TUSC3|GMPPB|PMM1|EDEM2|ST3GAL1|PIGC|PIGF|PIGB|PIGK|GALNT6|C1GALT1C1|ST6GALNAC2	32	CGD Canonical Pathways
REACTOME_GENERIC_TRANSCRIPTION_PATHWAY	352	Genes involved in Generic Transcription Pathway	41	0.1165	3.09e-08	1.24e-06	SMAD3|MYC|RARA|NCOA1|MED16|MED8|MED23|MED20|WWTR1|E2F4|RBPJ|MAML1|SMAD7|TGIF2|NR4A3|ESRRG|NRBF2|ZNF480|ZNF565|ZNF595|ZNF425|ZNF433|ZNF627|ZNF585A|ZNF285|ZNF493|ZKSCAN4|ZNF2|ZNF3|ZKSCAN1|ZNF189|ZNF225|ZNF230|ZKSCAN3|ZNF394|ZNF559|ZNF496|ZNF551|ZNF439|ZNF585B|ZNF561	33	CGD Canonical Pathways
KEGG_SPLICEOSOME	128	Spliceosome	22	0.1719	6.21e-08	2.4e-06	EIF4A3|HSPA8|LSM5|LSM4|HSPA2|HNRNPC|U2AF2|SRSF3|PRPF6|HNRNPK|HNRNPM|SNRPA1|SF3A2|SMNDC1|PPIE|ZMAT2|PUF60|SYF2|CWC15|PLRG1|PRPF18|PRPF3	34	CGD Canonical Pathways
PID_MYC_ACTIVPATHWAY	79	Validated targets of C-MYC transcriptional activation	17	0.2152	6.54e-08	2.4e-06	BAX|SLC2A1|SMAD3|MYC|MAX|HSP90AA1|GPAM|PMAIP1|ID2|ENO1|FOSL1|NME2|TAF12|PDCD10|PEG10|SERPINI1|CDCA7	35	CGD Canonical Pathways
PID_P73PATHWAY	79	p73 transcription factor network	17	0.2152	6.54e-08	2.4e-06	FOXO3|IL1RAP|PIN1|PFDN5|BAX|MYC|CDK6|FASN|PPAP2A|TP73|GDF15|HAGH|AEN|BIN1|WWOX|GRAMD4|RNF43	36	CGD Canonical Pathways
KEGG_WNT_SIGNALING_PATHWAY	151	Wnt signaling pathway	24	0.1589	7.51e-08	2.68e-06	MAPK10|PPP2R5C|SMAD3|MYC|CCND1|LEF1|AXIN1|DVL1|DVL2|FZD2|WNT3|WNT2B|FZD8|CTBP2|FZD9|DKK1|FOSL1|NFATC1|CCND3|CSNK1E|CSNK1A1|CTNNBIP1|SENP2|DAAM2	37	CGD Canonical Pathways
KEGG_CITRATE_CYCLE_TCA_CYCLE	32	Citrate cycle (TCA cycle)	11	0.3438	7.9e-08	2.74e-06	SDHA|SDHC|SDHD|CS|ACO2|IDH1|SUCLG1|ACLY|PCK1|MDH1|ACO1	38	CGD Canonical Pathways
REACTOME_CELL_CYCLE	421	Genes involved in Cell Cycle	45	0.1069	8.84e-08	2.99e-06	CDKN1B|PSMB8|PSMA1|PSMA6|PSMB3|PSMB6|PSMC6|PSMB9|PSMD4|PSMD10|CDC26|ANAPC4|ANAPC11|PPP2R5C|DYNLL1|KIF20A|RANBP2|E2F2|MYC|CCND1|CDK6|MAX|CKS1B|HSP90AA1|RFWD2|CCND3|E2F4|PRIM2|CDC6|CDKN2C|CDKN2D|MCM10|LIN54|CSNK1E|YWHAE|POLD2|CENPO|ZWINT|AHCTF1|SDCCAG8|SSNA1|HSPA2|POT1|SYCP2|SYNE2	39	CGD Canonical Pathways
KEGG_PROPANOATE_METABOLISM	33	Propanoate metabolism	11	0.3333	1.14e-07	3.75e-06	SUCLG1|ACAT1|ACADM|PCCB|ACACB|ALDH7A1|HIBCH|ALDH6A1|EHHADH|ALDH1B1|LDHC	40	CGD Canonical Pathways
ST_FAS_SIGNALING_PATHWAY	65	Fas Signaling Pathway	15	0.2308	1.45e-07	4.66e-06	CASP8|MAPK1|NFKBIA|MAPK10|NFKB2|BTK|NFKBIE|MAP3K1|BAX|IL8|CSNK1A1|MAPK8IP2|PTPN13|CASP8AP2|NCS1	41	CGD Canonical Pathways
KEGG_CYTOKINE_CYTOKINE_RECEPTOR_INTERACTION	267	Cytokine-cytokine receptor interaction	33	0.1236	1.67e-07	5.24e-06	HGF|IL1RAP|IFNGR2|VEGFA|KIT|KITLG|IL8|TGFB2|VEGFB|TGFBR2|LIF|CX3CL1|TNFRSF10A|INHBE|IL12A|CSF3|IL15|IL9|IL9R|IL24|IL10RB|ACVR1|AMHR2|CXCL1|CCR1|CXCL16|CXCR5|XCR1|CCL3L3|TNFRSF11A|TNFRSF11B|TNFRSF12A|TNFRSF19	42	CGD Canonical Pathways
REACTOME_DEVELOPMENTAL_BIOLOGY	396	Genes involved in Developmental Biology	42	0.1061	2.89e-07	8.87e-06	MAPK1|CD36|FOXO3|NCK1|MEF2C|MAP2K6|FURIN|SEMA6D|LPL|SMAD3|HSP90AA1|ERBB2|PPARGC1A|NCOA1|MED16|MED8|MED23|MED20|ANGPTL4|CEBPD|CEBPB|HES1|MYF6|CCND3|RBPJ|PCK1|EGR2|KLF4|WASL|RHOB|ARHGEF11|PRNP|PLXNA2|PLXNC1|SEMA6A|ROBO1|NEO1|MYL6|TCF12|RGMA|HNF1B|ANK3	43	CGD Canonical Pathways
REACTOME_TOLL_RECEPTOR_CASCADES	118	Genes involved in Toll Receptor Cascades	20	0.1695	3.08e-07	9.23e-06	MAPK1|APP|NFKBIA|MAPK10|NFKB2|CTSK|BTK|MAP3K1|MEF2C|MAP2K6|MAPK7|IRAK1|IRAK2|DUSP6|MAP2K3|PELI3|PELI2|TICAM1|ZFYVE20|CNPY3	44	CGD Canonical Pathways
KEGG_P53_SIGNALING_PATHWAY	69	p53 signaling pathway	15	0.2174	3.34e-07	9.79e-06	CASP8|PTEN|BAX|CCND1|CDK6|PMAIP1|TP73|RFWD2|IGFBP3|CCNG1|CCND3|PPM1D|SESN3|ZMAT3|CCNG2	45	CGD Canonical Pathways
KEGG_VALINE_LEUCINE_AND_ISOLEUCINE_DEGRADATION	44	Valine, leucine and isoleucine degradation	12	0.2727	3.62e-07	1.04e-05	HADHB|ACAT1|ACADM|PCCB|HADH|ALDH7A1|HIBCH|ALDH6A1|IVD|AUH|EHHADH|ALDH1B1	46	CGD Canonical Pathways
ST_T_CELL_SIGNAL_TRANSDUCTION	45	T Cell Signal Transduction	12	0.2667	4.73e-07	1.33e-05	FBXW7|MAPK1|NFKBIA|NFKB2|NFKBIE|NCK1|CSK|LCK|CTLA4|LAT|ZAP70|DTYMK	47	CGD Canonical Pathways
REACTOME_ASPARAGINE_N_LINKED_GLYCOSYLATION	81	Genes involved in Asparagine N-linked glycosylation	16	0.1975	5.48e-07	1.51e-05	CANX|SEC31A|B4GALT2|DPM1|ALG14|ALG6|ALG1|ALG8|MGAT2|MAN1A2|MAN1A1|MGAT1|TUSC3|GMPPB|PMM1|EDEM2	48	CGD Canonical Pathways
REACTOME_TRANSCRIPTIONAL_REGULATION_OF_WHITE_ADIPOCYTE_DIFFERENTIATION	72	Genes involved in Transcriptional Regulation of White Adipocyte Differentiation	15	0.2083	5.99e-07	1.61e-05	CD36|LPL|PPARGC1A|NCOA1|MED16|MED8|MED23|MED20|ANGPTL4|CEBPD|CEBPB|CCND3|PCK1|EGR2|KLF4	49	CGD Canonical Pathways
PID_MYC_REPRESSPATHWAY	63	Validated targets of C-MYC transcriptional repression	14	0.2222	6.15e-07	1.62e-05	CDKN1B|FOXO3|SMAD3|MYC|CCND1|MAX|ERBB2|NDRG1|DKK1|ID2|CEBPD|TJP2|PPP2R4|TMEM126A	50	CGD Canonical Pathways
REACTOME_MYD88_MAL_CASCADE_INITIATED_ON_PLASMA_MEMBRANE	83	Genes involved in MyD88:Mal cascade initiated on plasma membrane	16	0.1928	7.74e-07	1.97e-05	MAPK1|APP|NFKBIA|MAPK10|NFKB2|BTK|MAP3K1|MEF2C|MAP2K6|MAPK7|IRAK1|IRAK2|DUSP6|MAP2K3|PELI3|PELI2	51	CGD Canonical Pathways
REACTOME_ACTIVATED_TLR4_SIGNALLING	93	Genes involved in Activated TLR4 signalling	17	0.1828	7.77e-07	1.97e-05	MAPK1|APP|NFKBIA|MAPK10|NFKB2|BTK|MAP3K1|MEF2C|MAP2K6|MAPK7|IRAK1|IRAK2|DUSP6|MAP2K3|PELI3|PELI2|TICAM1	52	CGD Canonical Pathways
REACTOME_APOPTOSIS	148	Genes involved in Apoptosis	22	0.1486	8.41e-07	2.09e-05	CASP8|PSMB8|PSMA1|PSMA6|PSMB3|PSMB6|PSMC6|PSMB9|PSMD4|PSMD10|DYNLL1|DYNLL2|BAX|DAPK1|CASP6|PMAIP1|TJP2|MST4|DFFB|PLEC|DSP|FNTA	53	CGD Canonical Pathways
REACTOME_TRANSLATION	222	Genes involved in Translation	28	0.1261	9.25e-07	2.26e-05	FAU|RPS7|RPS9|RPS12|RPS26|RPL35|RPL26L1|RPL3|RPL7|RPL9|RPL12|RPL18A|RPL26|RPL27A|RPL29|RPL35A|RPLP0|RPLP1|RPL14|ETF1|SRPR|SRP14|SRP19|SRP54|SSR2|EIF3J|EIF2B4|EEF1G	54	CGD Canonical Pathways
PID_PDGFRBPATHWAY	129	PDGFR-beta signaling pathway	20	0.155	1.33e-06	3.2e-05	MAPK1|PTEN|MAPK10|STAT3|NCK1|CSK|LCK|PAG1|PIN1|RAPGEF1|SPHK1|MYC|JUND|YWHAE|WASL|GAB1|PRKCE|RASA1|ABI1|EPS8	55	CGD Canonical Pathways
REACTOME_TRAF6_MEDIATED_INDUCTION_OF_NFKB_AND_MAP_KINASES_UPON_TLR7_8_OR_9_ACTIVATION	77	Genes involved in TRAF6 mediated induction of NFkB and MAP kinases upon TLR7/8 or 9 activation	15	0.1948	1.48e-06	3.49e-05	MAPK1|APP|NFKBIA|MAPK10|NFKB2|MAP3K1|MEF2C|MAP2K6|MAPK7|IRAK1|IRAK2|DUSP6|MAP2K3|PELI3|PELI2	56	CGD Canonical Pathways
KEGG_FATTY_ACID_METABOLISM	42	Fatty acid metabolism	11	0.2619	1.73e-06	4.01e-05	HADHB|ACAT1|ACADM|HADH|ACOX1|CPT2|ECI1|ALDH7A1|EHHADH|ALDH1B1|ADH4	57	CGD Canonical Pathways
REACTOME_SRP_DEPENDENT_COTRANSLATIONAL_PROTEIN_TARGETING_TO_MEMBRANE	179	Genes involved in SRP-dependent cotranslational protein targeting to membrane	24	0.1341	1.83e-06	4.15e-05	FAU|RPS7|RPS9|RPS12|RPS26|RPL35|RPL26L1|RPL3|RPL7|RPL9|RPL12|RPL18A|RPL26|RPL27A|RPL29|RPL35A|RPLP0|RPLP1|RPL14|SRPR|SRP14|SRP19|SRP54|SSR2	58	CGD Canonical Pathways
REACTOME_MRNA_SPLICING	111	Genes involved in mRNA Splicing	18	0.1622	2.29e-06	5.12e-05	POLR2G|UPF3B|HNRNPD|HNRNPC|U2AF2|SRSF3|PRPF6|HNRNPK|HNRNPM|SNRPA1|SF3A2|GTF2F2|YBX1|CSTF3|RBM5|HNRNPR|CD2BP2|PTBP1	59	CGD Canonical Pathways
KEGG_PANCREATIC_CANCER	70	Pancreatic cancer	14	0.2	2.37e-06	5.21e-05	MAPK1|MAPK10|STAT3|E2F2|TGFA|SMAD3|VEGFA|CCND1|CDK6|TGFB2|VEGFB|TGFBR2|ERBB2|RALA	60	CGD Canonical Pathways
KEGG_GLYOXYLATE_AND_DICARBOXYLATE_METABOLISM	16	Glyoxylate and dicarboxylate metabolism	7	0.4375	2.93e-06	6.33e-05	CS|ACO2|AFMID|MDH1|ACO1|MTHFD2L|PGP	61	CGD Canonical Pathways
REACTOME_GLYCEROPHOSPHOLIPID_BIOSYNTHESIS	82	Genes involved in Glycerophospholipid biosynthesis	15	0.1829	3.39e-06	7.21e-05	TAZ|GPAM|HADHB|LPIN1|LPIN2|AGPAT6|SLC44A3|PLA2G3|GNPAT|ETNK1|CEPT1|CDS2|PLA2G16|PNPLA8|GPCPD1	62	CGD Canonical Pathways
KEGG_NEUROTROPHIN_SIGNALING_PATHWAY	126	Neurotrophin signaling pathway	19	0.1508	3.7e-06	7.76e-05	MAPK1|NFKBIA|MAPK10|FOXO3|NFKBIE|CSK|MAP3K1|MAPK7|IRAK1|IRAK2|RAPGEF1|SH2B1|BAX|TP73|YWHAE|GAB1|SH2B3|MAP2K5|KIDINS220	63	CGD Canonical Pathways
KEGG_N_GLYCAN_BIOSYNTHESIS	46	N-Glycan biosynthesis	11	0.2391	4.57e-06	9.42e-05	B4GALT2|DPM1|ALG14|ALG6|ALG1|ALG8|MGAT2|MAN1A2|MAN1A1|MGAT1|TUSC3	64	CGD Canonical Pathways
PID_RB_1PATHWAY	65	Regulation of retinoblastoma protein	13	0.2	5.4e-06	0.000108	CDKN1B|MEF2C|E2F2|CCND1|CDK6|TGFB2|MITF|CEBPD|CEBPB|ELF1|CCND3|E2F4|SMARCB1	65	CGD Canonical Pathways
REACTOME_CYCLIN_E_ASSOCIATED_EVENTS_DURING_G1_S_TRANSITION_	65	Genes involved in Cyclin E associated events during G1/S transition	13	0.2	5.4e-06	0.000108	CDKN1B|PSMB8|PSMA1|PSMA6|PSMB3|PSMB6|PSMC6|PSMB9|PSMD4|PSMD10|MYC|MAX|CKS1B	66	CGD Canonical Pathways
PID_NFAT_TFPATHWAY	47	Calcineurin-regulated NFAT-dependent transcription in lymphocytes	11	0.234	5.72e-06	0.000113	CTLA4|EGR1|PTGS2|IL8|MAF|FOSL1|NFATC1|SLC3A2|EGR2|EGR3|FOXP3	67	CGD Canonical Pathways
REACTOME_ANTIGEN_PROCESSING_CROSS_PRESENTATION	76	Genes involved in Antigen processing-Cross presentation	14	0.1842	6.54e-06	0.000127	CD36|HLA-A|PSMB8|PSMA1|PSMA6|PSMB3|PSMB6|PSMC6|PSMB9|PSMD4|PSMD10|B2M|TAP2|CYBA	68	CGD Canonical Pathways
PID_HES_HEYPATHWAY	48	Notch-mediated HES/HEY network	11	0.2292	7.12e-06	0.000136	CDKN1B|STAT3|HIF1A|ARNT|NCOA1|HES1|TLE1|RBPJ|MAML1|HEY1|RCAN1	69	CGD Canonical Pathways
REACTOME_S_PHASE	109	Genes involved in S Phase	17	0.156	7.45e-06	0.00014	CDKN1B|PSMB8|PSMA1|PSMA6|PSMB3|PSMB6|PSMC6|PSMB9|PSMD4|PSMD10|MYC|CCND1|MAX|CKS1B|PRIM2|CDC6|POLD2	70	CGD Canonical Pathways
KEGG_PYRIMIDINE_METABOLISM	98	Pyrimidine metabolism	16	0.1633	7.52e-06	0.00014	POLR2G|PRIM2|POLD2|NME2|DTYMK|POLR1C|POLR3F|POLR3C|POLR3GL|POLR3G|PNP|ITPA|NME7|ENTPD8|UPB1|UCK2	71	CGD Canonical Pathways
REACTOME_INFLUENZA_VIRAL_RNA_TRANSCRIPTION_AND_REPLICATION	169	Genes involved in Influenza Viral RNA Transcription and Replication	22	0.1302	7.83e-06	0.000143	FAU|RPS7|RPS9|RPS12|RPS26|RPL35|RPL26L1|RPL3|RPL7|RPL9|RPL12|RPL18A|RPL26|RPL27A|RPL29|RPL35A|RPLP0|RPLP1|RPL14|HSP90AA1|POLR2G|GTF2F2	72	CGD Canonical Pathways
REACTOME_HEMOSTASIS	466	Genes involved in Hemostasis	43	0.0923	8.07e-06	0.000146	MAPK1|APP|HGF|CD36|PPP2R5C|KIF20A|CSK|LCK|LAT|ZFYVE20|SH2B1|CAPZA2|ATP2A2|NOS1|VEGFA|TGFB2|VEGFB|TF|ALDOA|MAFG|SLC3A2|SLC8A2|SLC8A3|SLC7A6|GNG10|GNB5|RHOB|PRKCE|SH2B3|ARRB1|PLG|GRB14|ANGPT1|ITGAM|CABLES1|VPS45|EHD2|MAFF|CD9|CD58|PLAT|LRP8|F3	73	CGD Canonical Pathways
REACTOME_SPHINGOLIPID_METABOLISM	69	Genes involved in Sphingolipid metabolism	13	0.1884	1.07e-05	0.000192	SUMF1|ARSI|SPHK1|GBA|GM2A|PPAP2A|CSNK1G2|CERK|NEU4|ASAH2|PPAP2C|PPAP2B|ACER1	74	CGD Canonical Pathways
KEGG_MAPK_SIGNALING_PATHWAY	267	MAPK signaling pathway	29	0.1086	1.19e-05	0.00021	MAPK1|MAPK10|NFKB2|MAP3K1|MEF2C|MAP2K6|MAPK7|DUSP6|MAP2K3|MYC|MAX|TGFB2|TGFBR2|STK4|FGF2|PLA2G3|DUSP5|HSPA8|JUND|HSPA2|MAPK8IP2|RASA1|MAP2K5|ARRB1|FLNA|DUSP8|DUSP16|DUSP14|LAMTOR3	75	CGD Canonical Pathways
PID_BETACATENIN_NUC_PATHWAY	80	Regulation of nuclear beta catenin signaling and target gene transcription	14	0.175	1.21e-05	0.000211	MYC|CCND1|LEF1|IL8|MITF|DKK1|SNAI2|ID2|CYR61|YWHAE|CTNNBIP1|TLE1|KLF4|HBP1	76	CGD Canonical Pathways
KEGG_RENAL_CELL_CARCINOMA	70	Renal cell carcinoma	13	0.1857	1.27e-05	0.000217	MAPK1|HGF|RAPGEF1|TGFA|ETS1|HIF1A|SLC2A1|VEGFA|ARNT|EGLN1|TGFB2|VEGFB|GAB1	77	CGD Canonical Pathways
KEGG_BLADDER_CANCER	42	Bladder cancer	10	0.2381	1.29e-05	0.000218	MAPK1|E2F2|VEGFA|MYC|CCND1|IL8|VEGFB|ERBB2|DAPK1|RASSF1	78	CGD Canonical Pathways
KEGG_FRUCTOSE_AND_MANNOSE_METABOLISM	34	Fructose and mannose metabolism	9	0.2647	1.39e-05	0.000232	GMPPB|PMM1|HK2|ALDOA|PFKFB3|PFKFB2|PFKFB4|PHPT1|SORD	79	CGD Canonical Pathways
KEGG_UBIQUITIN_MEDIATED_PROTEOLYSIS	138	Ubiquitin mediated proteolysis	19	0.1377	1.42e-05	0.000235	FBXW7|UBE2L6|UBE2G1|CDC26|ANAPC4|ANAPC11|UBE2D2|KEAP1|KLHL13|DET1|UBE2W|UBE2H|HERC2|UBE4A|MAP3K1|RFWD2|ERCC8|UBE2NL|HERC1	80	CGD Canonical Pathways
REACTOME_ER_PHAGOSOME_PATHWAY	61	Genes involved in ER-Phagosome pathway	12	0.1967	1.47e-05	0.00024	HLA-A|PSMB8|PSMA1|PSMA6|PSMB3|PSMB6|PSMC6|PSMB9|PSMD4|PSMD10|B2M|TAP2	81	CGD Canonical Pathways
REACTOME_NONSENSE_MEDIATED_DECAY_ENHANCED_BY_THE_EXON_JUNCTION_COMPLEX	176	Genes involved in Nonsense Mediated Decay Enhanced by the Exon Junction Complex	22	0.125	1.5e-05	0.000242	EIF4A3|FAU|RPS7|RPS9|RPS12|RPS26|RPL35|RPL26L1|RPL3|RPL7|RPL9|RPL12|RPL18A|RPL26|RPL27A|RPL29|RPL35A|RPLP0|RPLP1|RPL14|ETF1|UPF3B	82	CGD Canonical Pathways
REACTOME_INFLUENZA_LIFE_CYCLE	203	Genes involved in Influenza Life Cycle	24	0.1182	1.62e-05	0.000254	CANX|RANBP2|FAU|RPS7|RPS9|RPS12|RPS26|RPL35|RPL26L1|RPL3|RPL7|RPL9|RPL12|RPL18A|RPL26|RPL27A|RPL29|RPL35A|RPLP0|RPLP1|RPL14|HSP90AA1|POLR2G|GTF2F2	83	CGD Canonical Pathways
PID_SMAD2_3NUCLEARPATHWAY	82	Regulation of nuclear SMAD2/3 signaling	14	0.1707	1.63e-05	0.000254	FOXO3|MEF2C|SMAD3|MYC|MAX|NCOA1|ATF3|HSPA8|CEBPB|E2F4|SMAD7|TGIF2|TFE3|CITED1	84	CGD Canonical Pathways
REACTOME_PPARA_ACTIVATES_GENE_EXPRESSION	104	Genes involved in PPARA Activates Gene Expression	16	0.1538	1.63e-05	0.000254	CD36|PPARGC1A|NCOA1|PLIN2|MED16|MED8|MED23|MED20|WWTR1|ACADM|ANGPTL4|ACOX1|CPT2|PEX11A|NPAS2|ABCA1	85	CGD Canonical Pathways
REACTOME_SIGNALLING_BY_NGF	217	Genes involved in Signalling by NGF	25	0.1152	1.71e-05	0.000262	MAPK1|PTEN|CDKN1B|NFKBIA|STAT3|FOXO3|MEF2C|MAPK7|IRAK1|DUSP6|RAPGEF1|FURIN|RALA|YWHAE|ARHGEF11|PRKCE|MAP2K5|KIDINS220|APH1B|RIT1|PREX1|ARHGEF2|ABR|ARHGEF3|RTN4	86	CGD Canonical Pathways
REACTOME_NFKB_AND_MAP_KINASES_ACTIVATION_MEDIATED_BY_TLR4_SIGNALING_REPERTOIRE	72	Genes involved in NFkB and MAP kinases activation mediated by TLR4 signaling repertoire	13	0.1806	1.74e-05	0.000263	MAPK1|APP|NFKBIA|MAPK10|NFKB2|MEF2C|MAP2K6|MAPK7|IRAK1|IRAK2|DUSP6|MAP2K3|TICAM1	87	CGD Canonical Pathways
REACTOME_PROCESSING_OF_CAPPED_INTRON_CONTAINING_PRE_MRNA	140	Genes involved in Processing of Capped Intron-Containing Pre-mRNA	19	0.1357	1.75e-05	0.000263	RANBP2|POLR2G|UPF3B|HNRNPD|HNRNPC|U2AF2|SRSF3|PRPF6|HNRNPK|HNRNPM|SNRPA1|SF3A2|GTF2F2|YBX1|CSTF3|RBM5|HNRNPR|CD2BP2|PTBP1	88	CGD Canonical Pathways
REACTOME_MITOCHONDRIAL_FATTY_ACID_BETA_OXIDATION	14	Genes involved in Mitochondrial Fatty Acid Beta-Oxidation	6	0.4286	1.8e-05	0.000266	HADHB|ACADM|PCCB|HADH|ECI1|DECR1	89	CGD Canonical Pathways
REACTOME_TRANSPORT_OF_INORGANIC_CATIONS_ANIONS_AND_AMINO_ACIDS_OLIGOPEPTIDES	94	Genes involved in Transport of inorganic cations/anions and amino acids/oligopeptides	15	0.1596	1.9e-05	0.000279	SLC3A2|SLC8A2|SLC8A3|SLC7A6|SLC1A1|SLC1A5|SLC38A5|SLC24A2|SLC26A1|SLC9A8|SLC9A4|SLC26A4|SLC26A6|SLC20A1|SLC4A7	90	CGD Canonical Pathways
REACTOME_DESTABILIZATION_OF_MRNA_BY_AUF1_HNRNP_D0	53	Genes involved in Destabilization of mRNA by AUF1 (hnRNP D0)	11	0.2075	1.95e-05	0.000283	PSMB8|PSMA1|PSMA6|PSMB3|PSMB6|PSMC6|PSMB9|PSMD4|PSMD10|HSPA8|HNRNPD	91	CGD Canonical Pathways
REACTOME_HIV_INFECTION	207	Genes involved in HIV Infection	24	0.1159	2.25e-05	0.000321	ATP6V1H|HLA-A|PSMB8|PSMA1|PSMA6|PSMB3|PSMB6|PSMC6|PSMB9|PSMD4|PSMD10|B2M|AP1B1|AP1S2|LCK|RANBP2|POLR2G|TAF12|GTF2F2|ERCC3|VPS37A|VPS37C|BANF1|GTF2B	92	CGD Canonical Pathways
KEGG_JAK_STAT_SIGNALING_PATHWAY	155	Jak-STAT signaling pathway	20	0.129	2.26e-05	0.000321	STAT3|IFNGR2|CISH|MYC|CCND1|LIF|CCND3|IL12A|CSF3|IL15|IL9|IL9R|IL24|IL10RB|STAM|SPRED2|SPRY2|SPRY1|SPRY4|SOCS4	93	CGD Canonical Pathways
REACTOME_TRIF_MEDIATED_TLR3_SIGNALING	74	Genes involved in TRIF mediated TLR3 signaling	13	0.1757	2.36e-05	0.000332	MAPK1|APP|NFKBIA|MAPK10|NFKB2|MEF2C|MAP2K6|MAPK7|IRAK1|IRAK2|DUSP6|MAP2K3|TICAM1	94	CGD Canonical Pathways
REACTOME_ACTIVATION_OF_NF_KAPPAB_IN_B_CELLS	64	Genes involved in Activation of NF-kappaB in B Cells	12	0.1875	2.45e-05	0.000337	NFKBIA|PSMB8|PSMA1|PSMA6|PSMB3|PSMB6|PSMC6|PSMB9|PSMD4|PSMD10|NFKBIE|BCL10	95	CGD Canonical Pathways
REACTOME_AUTODEGRADATION_OF_CDH1_BY_CDH1_APC_C	64	Genes involved in Autodegradation of Cdh1 by Cdh1:APC/C	12	0.1875	2.45e-05	0.000337	PSMB8|PSMA1|PSMA6|PSMB3|PSMB6|PSMC6|PSMB9|PSMD4|PSMD10|CDC26|ANAPC4|ANAPC11	96	CGD Canonical Pathways
REACTOME_INNATE_IMMUNE_SYSTEM	279	Genes involved in Innate Immune System	29	0.1039	2.72e-05	0.000371	UBE2L6|CASP8|MAPK1|APP|NFKBIA|MAPK10|NFKB2|UBE2D2|CTSK|BTK|PIN1|MAP3K1|MEF2C|MAP2K6|MAPK7|IRAK1|IRAK2|DUSP6|MAP2K3|PELI3|PELI2|TICAM1|ZFYVE20|CNPY3|CAPZA2|PANX1|TXN|P2RX7|RNF125	97	CGD Canonical Pathways
REACTOME_DOWNSTREAM_SIGNALING_EVENTS_OF_B_CELL_RECEPTOR_BCR	97	Genes involved in Downstream Signaling Events Of B Cell Receptor (BCR)	15	0.1546	2.79e-05	0.000376	PTEN|CDKN1B|NFKBIA|PSMB8|PSMA1|PSMA6|PSMB3|PSMB6|PSMC6|PSMB9|PSMD4|PSMD10|FOXO3|NFKBIE|BCL10	98	CGD Canonical Pathways
KEGG_TGF_BETA_SIGNALING_PATHWAY	86	TGF-beta signaling pathway	14	0.1628	2.84e-05	0.000377	MAPK1|SMAD3|MYC|TGFB2|TGFBR2|BMP4|ID2|INHBE|E2F4|SMAD7|ACVR1|AMHR2|BMP5|ID3	99	CGD Canonical Pathways
PID_BCR_5PATHWAY	65	BCR signaling pathway	12	0.1846	2.88e-05	0.000377	MAPK1|PTEN|NFKBIA|BTK|CSK|PAG1|BCL10|MAP3K1|ETS1|NFATC1|RASA1|INPP5D	100	CGD Canonical Pathways
CAGGTG_V$E12_Q6	2485	Genes with promoter regions [-2kb,2kb] around transcription start site containing the motif CAGGTG which matches annotation for TCF3: transcription factor 3 (E2A immunoglobulin enhancer binding factors E12/E47)	396	0.1594	3.57e-82	2.2e-79	ETV1|JAG1|TRIM8|PTCHD1|PRKD2|DMD|EYA1|CHD2|ZNF521|NRG1|ZIC4|POU3F3|SLC16A6|GNAS|MEIS2|ATXN7L2|BCL11B|PAX2|PPP2R2B|NKX2-1|ETV4|JUP|CYP26A1|SORBS1|BMF|FAM53B|ERBB3|CSRP3|LIF|4-Sep|GABRE|KCNK10|FBXO24|EP300|G3BP2|EFNA1|USP54|GABRG2|GRIA1|ROCK1|RDH10|TCP11L2|IGSF1|DUSP6|ZDHHC15|MEF2C|ZEB2|FGF12|C6orf62|EXT1|STARD13|AFF3|POU3F4|NR3C1|GREB1|CALB1|IER5L|ARL4A|ANKS1A|GIT1|ZHX2|PIK3R1|TXLNG|BPTF|AAK1|RIT2…	1	CGC Transcription Factors
TTGTTT_V$FOXO4_01	2061	Genes with promoter regions [-2kb,2kb] around transcription start site containing the motif TTGTTT which matches annotation for MLLT7: myeloid/lymphoid or mixed-lineage leukemia (trithorax homolog, Drosophila); translocated to, 7	345	0.1674	9.31e-77	2.86e-74	ETV1|JAG1|TRIM8|PTCHD1|PRKD2|DMD|EYA1|CHD2|ZNF521|NRG1|ZIC4|POU3F3|SLC16A6|GNAS|MEIS2|ATXN7L2|BCL11B|PAX2|PPP2R2B|NKX2-1|ETV4|JUP|CYP26A1|SORBS1|BMF|FAM53B|ERBB3|CSRP3|LIF|4-Sep|GABRE|KCNK10|FBXO24|EP300|G3BP2|EFNA1|USP54|GABRG2|GRIA1|ROCK1|RDH10|TCP11L2|IGSF1|DUSP6|ZDHHC15|MEF2C|ZEB2|FGF12|C6orf62|EXT1|STARD13|AFF3|POU3F4|NR3C1|GREB1|CALB1|IER5L|ARL4A|ANKS1A|GIT1|ZHX2|PIK3R1|TXLNG|BPTF|AAK1|RIT2…	2	CGC Transcription Factors
GGGAGGRR_V$MAZ_Q6	2274	Genes with promoter regions [-2kb,2kb] around transcription start site containing the motif GGGAGGRR which matches annotation for MAZ: MYC-associated zinc finger protein (purine-binding transcription factor)	356	0.1566	2.24e-71	4.6e-69	ETV1|JAG1|TRIM8|PTCHD1|PRKD2|DMD|EYA1|CHD2|ZNF521|NRG1|ZIC4|POU3F3|SLC16A6|GNAS|MEIS2|ATXN7L2|BCL11B|PAX2|PPP2R2B|NKX2-1|ETV4|JUP|CYP26A1|SORBS1|BMF|FAM53B|ERBB3|CSRP3|LIF|4-Sep|GABRE|KCNK10|FBXO24|EP300|G3BP2|EFNA1|USP54|GABRG2|GRIA1|ROCK1|RDH10|TCP11L2|IGSF1|DUSP6|ZDHHC15|BCL11A|KCNQ4|KCNMA1|HOXA7|WWP2|ATXN7L1|SHANK2|CACNA1G|UST|MYC|POU3F2|FOSL1|PRDM16|LMX1A|ROR1|PHC2|LSR|CSF3|SCN5A|HTR2C|CASZ1…	3	CGC Transcription Factors
AACTTT_UNKNOWN	1890	Genes with promoter regions [-2kb,2kb] around transcription start site containing motif AACTTT. Motif does not match any known transcription factor	316	0.1672	6.22e-70	9.57e-68	ETV1|JAG1|TRIM8|PTCHD1|PRKD2|DMD|EYA1|CHD2|ZNF521|NRG1|ZIC4|POU3F3|SLC16A6|GNAS|MEIS2|ATXN7L2|BCL11B|PAX2|PPP2R2B|NKX2-1|ETV4|JUP|CYP26A1|SORBS1|BMF|FAM53B|MEF2C|ZEB2|FGF12|C6orf62|EXT1|STARD13|AFF3|POU3F4|NR3C1|GREB1|CALB1|IER5L|ARL4A|ANKS1A|GIT1|ZHX2|PIK3R1|TXLNG|BPTF|AAK1|RIT2|CPNE9|FIP1L1|OLA1|BCL11A|KCNQ4|KCNMA1|HOXA7|WWP2|ATXN7L1|SHANK2|CACNA1G|UST|MYC|POU3F2|FOSL1|PRDM16|LMX1A|ROR1|PHC2|LS…	4	CGC Transcription Factors
TGGAAA_V$NFAT_Q4_01	1896	Genes with promoter regions [-2kb,2kb] around transcription start site containing the motif TGGAAA which matches annotation for NFAT<br> NFATC	316	0.1667	1.35e-69	1.67e-67	ETV1|JAG1|TRIM8|PTCHD1|PRKD2|DMD|EYA1|CHD2|ZNF521|NRG1|ZIC4|POU3F3|SLC16A6|GNAS|ERBB3|CSRP3|LIF|4-Sep|GABRE|MEF2C|ZEB2|FGF12|C6orf62|EXT1|STARD13|AFF3|POU3F4|NR3C1|GREB1|CALB1|IP6K2|DGKA|WFIKKN2|TAGAP|MGAT4B|MAP7|FGD4|LRP5|LRRN4CL|DDIT4L|PAX3|BCL11A|KCNQ4|KCNMA1|HOXA7|WWP2|ATXN7L1|SHANK2|PLEC|RARG|NNAT|SIPA1|IL11RA|SLC7A8|TNNT3|DNMT3B|KIRREL2|HSD11B1|RORC|FLNC|GPR162|CAMK2G|TNS1|KCNH5|SCNN1A|CCDC…	5	CGC Transcription Factors
GGGCGGR_V$SP1_Q6	2940	Genes with promoter regions [-2kb,2kb] around transcription start site containing the motif GGGCGGR which matches annotation for SP1: Sp1 transcription factor	395	0.1344	1e-60	1.03e-58	ETV1|JAG1|TRIM8|PTCHD1|PRKD2|MEIS2|ATXN7L2|BCL11B|PAX2|PPP2R2B|NKX2-1|ETV4|JUP|ERBB3|CSRP3|KCNK10|FBXO24|EP300|G3BP2|MEF2C|ZEB2|FGF12|C6orf62|EXT1|IER5L|ARL4A|ANKS1A|IP6K2|DGKA|WFIKKN2|TAGAP|MGAT4B|MAP7|RTN1|PAQR9|GRB7|PNPLA2|BCL11A|KCNQ4|KCNMA1|CACNA1G|UST|MYC|POU3F2|FOSL1|PRDM16|LMX1A|PLEC|RARG|NNAT|SIPA1|IL11RA|SLC7A8|CELF1|SPPL3|MAPT|GJD2|AKIRIN1|GAPDH|UBE2D3|TFAP2C|ATF2|TNFRSF12A|SH2D3C|RASG…	6	CGC Transcription Factors
CTTTGT_V$LEF1_Q2	1972	Genes with promoter regions [-2kb,2kb] around transcription start site containing the motif CTTTGT which matches annotation for LEF1: lymphoid enhancer-binding factor 1	303	0.1537	1.55e-58	1.36e-56	ETV1|DMD|EYA1|CHD2|ZNF521|NRG1|ZIC4|POU3F3|MEIS2|ATXN7L2|BCL11B|PAX2|PPP2R2B|NKX2-1|ETV4|ERBB3|CSRP3|KCNK10|EFNA1|USP54|GABRG2|GRIA1|MEF2C|ZEB2|STARD13|AFF3|IER5L|ARL4A|GIT1|ZHX2|PIK3R1|TXLNG|BPTF|IP6K2|DGKA|FGD4|LRP5|RTN1|PAQR9|MASP1|SKAP1|RRM2B|ITPR3|RASGEF1B|PKIA|H2AFY|BCL11A|HOXA7|WWP2|CACNA1G|UST|ROR1|PHC2|LSR|PLEC|RARG|NNAT|SIPA1|TNNT3|DNMT3B|CELF1|SPPL3|MAPT|GJD2|AKIRIN1|MTUS1|MDK|ARHGAP24…	7	CGC Transcription Factors
TATAAA_V$TATA_01	1296	Genes with promoter regions [-2kb,2kb] around transcription start site containing the motif TATAAA which matches annotation for TAF<br> TATA	228	0.1759	4.73e-54	3.64e-52	ETV1|DMD|EYA1|CHD2|MEIS2|CYP26A1|LIF|GIT1|WFIKKN2|FGD4|LRRN4CL|DDIT4L|PAX3|MASP1|SKAP1|RRM2B|SLC26A9|DKK4|ATXN7L1|MYC|POU3F2|CSF3|PLEC|RARG|KIRREL2|CELF1|GAPDH|MTUS1|TUBA4B|COL11A2|SLCO2A1|ELMO1|FAM19A1|PMEPA1|SPTB|IGSF21|RHOBTB1|TSC22D1|COL13A1|TACR1|CDC73|RASAL2|APOBEC2|FGF8|LYG2|AIG1|LMO2|PDZD2|GALNT7|FBXW11|TCF7|CCDC85B|ADK|CHAD|HBEGF|OTOF|PITX2|MEIS1|ETV5|TGIF1|DLX1|RORA|ARFGEF1|CHRDL1|MAP2K…	8	CGC Transcription Factors
CAGCTG_V$AP4_Q5	1524	Genes with promoter regions [-2kb,2kb] around transcription start site containing the motif CAGCTG which matches annotation for REPIN1: replication initiator 1	234	0.1535	6.06e-45	4.14e-43	ETV1|JAG1|TRIM8|PTCHD1|DMD|EYA1|ZNF521|MEIS2|ATXN7L2|BCL11B|PAX2|SORBS1|BMF|ERBB3|4-Sep|FBXO24|EFNA1|USP54|ROCK1|RDH10|MEF2C|ZEB2|FGF12|C6orf62|STARD13|IER5L|AAK1|LRP5|LRRN4CL|DDIT4L|MASP1|ITPR3|KCNQ4|KCNMA1|CACNA1G|MYC|SCN5A|HTR2C|PLEC|NNAT|IL11RA|TNNT3|KIRREL2|HSD11B1|RORC|FLNC|GPR162|CAMK2G|TNS1|SPPL3|UBE2D3|TFAP2C|MDK|ARHGAP24|TUBA4B|SPRY4|ASS1|DSCAM|SRCIN1|TNNC2|MYLPF|STAC3|PBXIP1|KCNS2|ZBTB…	9	CGC Transcription Factors
CTTTGA_V$LEF1_Q2	1232	Genes with promoter regions [-2kb,2kb] around transcription start site containing the motif CTTTGA which matches annotation for LEF1: lymphoid enhancer-binding factor 1	203	0.1648	1.25e-43	7.71e-42	ETV1|JAG1|DMD|EYA1|CHD2|ZNF521|NRG1|ZIC4|MEIS2|ATXN7L2|PPP2R2B|SORBS1|4-Sep|GABRG2|MEF2C|ZEB2|AFF3|POU3F4|ZHX2|PIK3R1|WFIKKN2|TAGAP|PAX3|RTN1|SLC26A9|ZFYVE9|DCT|TTN|SLC22A8|FBXO32|CACNA2D2|HOXA7|WWP2|CASZ1|PLEC|SIPA1|SLC7A8|HSD11B1|KCNH5|GAPDH|UBE2D3|COL11A2|SPRY4|ASS1|DSCAM|PDE11A|COL18A1|ELMO1|FAM19A1|SCG2|PMEPA1|TAB3|COL13A1|CYTH3|RASAL2|OVOL1|LYG2|TCF7|TLL2|MAZ|GNA12|ADAMTS19|CD247|RAB24|MANS…	10	CGC Transcription Factors
RTAAACA_V$FREAC2_01	919	Genes with promoter regions [-2kb,2kb] around transcription start site containing the motif RTAAACA which matches annotation for FOXF2: forkhead box F2	169	0.1839	1.08e-42	6.02e-41	ETV1|TRIM8|PTCHD1|DMD|EYA1|CHD2|ZNF521|NRG1|POU3F3|SLC16A6|ATXN7L2|BCL11B|PPP2R2B|NKX2-1|JUP|CSRP3|TCP11L2|FGF12|EXT1|STARD13|POU3F4|NR3C1|ZHX2|IP6K2|TAGAP|MGAT4B|LRP5|GRB7|PNPLA2|SKAP1|RASGEF1B|PKIA|ZFYVE9|SQSTM1|BCL11A|HOXA7|ATXN7L1|UST|MYC|POU3F2|ROR1|RARG|HSD11B1|RORC|ATF2|MDK|SPRY4|RNF128|ELMO1|FAM19A1|PBXIP1|ZBTB16|FAM110A|TCF7|DDB1|ANK2|PITX2|MEIS1|RBFOX1|ETV5|TGIF1|DLX1|KLF12|RORA|HSPG2|A…	11	CGC Transcription Factors
TGANTCA_V$AP1_C	1121	Genes with promoter regions [-2kb,2kb] around transcription start site containing the motif TGANTCA which matches annotation for JUN: jun oncogene	174	0.1552	4.35e-34	2.23e-32	TRIM8|DMD|EYA1|NRG1|SLC16A6|ATXN7L2|PPP2R2B|ETV4|4-Sep|KCNK10|FBXO24|EFNA1|GRIA1|MEF2C|FGF12|STARD13|GIT1|TXLNG|DGKA|LRRN4CL|RTN1|MASP1|SLC26A9|ZFYVE9|DCT|SQSTM1|FOSL1|CSF3|SCN5A|CSRNP1|PLEC|SLC7A8|FLNC|GAPDH|TNFRSF12A|TUBA4B|ASS1|FAM81A|IGSF21|AIG1|RIN1|PODN|N4BP1|FBXW11|RTN4|RIPK4|XIRP1|TLX2|CDC14A|HBEGF|BTBD11|PLCD4|APOBR|GIT2|ETV5|TGIF1|DLX1|HSPG2|GPC3|KRT14|TNRC6A|ASCL2|TOR1AIP2|SHOX2|CREB5|…	12	CGC Transcription Factors
TGACAGNY_V$MEIS1_01	827	Genes with promoter regions [-2kb,2kb] around transcription start site containing the motif TGACAGNY which matches annotation for MEIS1: Meis1, myeloid ecotropic viral integration site 1 homolog (mouse)	144	0.1741	8.81e-34	4.17e-32	ETV1|DMD|EYA1|CHD2|NRG1|POU3F3|SLC16A6|MEIS2|ATXN7L2|PAX2|PPP2R2B|JUP|KCNK10|FBXO24|EP300|GRIA1|FGF12|IER5L|TXLNG|WFIKKN2|PAX3|TTN|SLC22A8|MAGI3|KCNQ4|SHANK2|MYC|PHC2|NNAT|IL11RA|RORC|SH2D3C|DSCAM|ELMO1|FAM19A1|DOPEY1|EYA4|SPTB|IGSF21|RHOBTB1|ZBTB16|APOBEC2|LMO2|CAST|MCAM|NRG2|ST3GAL5|GNL1|SIRT1|SLC25A14|PPP2R4|ITPK1|NAA40|PITX2|MEIS1|TGIF1|KLF12|RORA|ARFGEF1|GPC3|VLDLR|UBE2H|KRT14|TNPO1|TNRC6A|R…	13	CGC Transcription Factors
GATTGGY_V$NFY_Q6_01	1160	Genes with promoter regions [-2kb,2kb] around transcription start site containing motif GATTGGY. Motif does not match any known transcription factor	177	0.1526	1.04e-33	4.59e-32	PRKD2|POU3F3|ETV4|4-Sep|FBXO24|G3BP2|ZEB2|FGF12|IER5L|PIK3R1|TXLNG|FGD4|PAX3|SLC26A9|TTN|HOXA7|HTR2C|IL11RA|HSD11B1|RORC|UBE2D3|ATF2|ELMO1|SPTB|TSC22D1|CDK18|VSX2|EGLN3|FAM110A|CAST|GTF2I|CCDC85B|USP1|TLL2|MAZ|ITPR2|EXPH5|ADAMTS19|NOL9|TAS1R1|AGAP3|SLC25A35|ATM|UACA|PITX2|MEIS1|ETV5|TGIF1|DLX1|HOXB9|GPC3|VLDLR|ARID4A|DCAF11|CCNG2|PRDM8|LINS|ASCL2|MSL3|CREB5|HOXC6|GABRA1|PBX1|FAM108B1|MSX2|TUBA1A|…	14	CGC Transcription Factors
TGACCTY_V$ERR1_Q2	1043	Genes with promoter regions [-2kb,2kb] around transcription start site containing the motif TGACCTY which matches annotation for ESRRA: estrogen-related receptor alpha	165	0.1582	2.31e-33	9.47e-32	DMD|CHD2|NRG1|ZIC4|SLC16A6|MEIS2|CSRP3|FBXO24|GABRG2|MEF2C|FGF12|LRP5|DDIT4L|MASP1|ZFYVE9|DCT|POU3F2|PRDM16|SCN5A|CSRNP1|PLEC|NNAT|GPR162|CAMK2G|SCNN1A|GAPDH|UBE2D3|TNFRSF12A|RASGRP2|MTUS1|ARHGAP24|SLCO2A1|SPRY4|SRCIN1|ANXA9|FAM81A|CXCR7|FAM19A1|PMEPA1|TAB3|ZNF296|LYG2|KCNH7|GRM8|ARHGAP18|TCF7|TLL2|DDB1|TLX2|ST3GAL5|ESAM|ME3|AGAP3|CCL20|MYOM3|CCDC151|DNAJC11|LETM1|PITX2|RBFOX1|DLX1|KLF12|PNRC1|ST…	15	CGC Transcription Factors
GCANCTGNY_V$MYOD_Q6	924	Genes with promoter regions [-2kb,2kb] around transcription start site containing the motif GCANCTGNY which matches annotation for MYOD1: myogenic differentiation 1	153	0.1656	2.89e-33	1.11e-31	ETV1|JAG1|PTCHD1|DMD|EYA1|ZNF521|NRG1|ATXN7L2|NKX2-1|ERBB3|EP300|EFNA1|USP54|ROCK1|FGF12|GIT1|TXLNG|BPTF|RIT2|MAP7|LRP5|DDIT4L|GRB7|PNPLA2|MASP1|ITPR3|RASGEF1B|FBXO32|HOXA7|MYC|LSR|HTR2C|NNAT|SIPA1|SLC7A8|KIRREL2|RORC|GPR162|CCDC148|GAPDH|UBE2D3|TFAP2C|MTUS1|ARHGAP24|TNNC2|MYLPF|NR1H3|SPTB|ZBTB16|TACR1|CDC73|CYTH3|SLC24A3|VSX2|OVOL1|APOBEC2|RIN1|MCAM|KCND2|HSD11B2|TCF7|CCDC85B|ADK|XIRP1|ST3GAL5|C…	16	CGC Transcription Factors
GGGTGGRR_V$PAX4_03	1294	Genes with promoter regions [-2kb,2kb] around transcription start site containing the motif GGGTGGRR which matches annotation for PAX4: paired box gene 4	188	0.1453	6.52e-33	2.36e-31	TRIM8|PTCHD1|PRKD2|ZNF521|NRG1|ZIC4|MEIS2|PPP2R2B|NKX2-1|JUP|BMF|CSRP3|LIF|KCNK10|EP300|GABRG2|ROCK1|IGSF1|STARD13|POU3F4|NR3C1|ZHX2|TXLNG|AAK1|CPNE9|LRP5|GRB7|PKIA|H2AFY|TTN|SQSTM1|CACNA1G|LMX1A|PLEC|RARG|DNMT3B|HSD11B1|FLNC|GPR162|TNS1|MAPT|UBE2D3|ATF2|SH2D3C|RASGRP2|MTUS1|TUBA4B|COL11A2|SPRY4|SRCIN1|SPRY2|FAM19A1|PBXIP1|SPTB|COL13A1|RASAL2|ZNF296|FAM110A|PODN|CAST|KCNH7|RTN4|NRG2|TLX2|ESAM|FHO…	17	CGC Transcription Factors
CTTTAAR_UNKNOWN	972	Genes with promoter regions [-2kb,2kb] around transcription start site containing motif CTTTAAR. Motif does not match any known transcription factor	157	0.1615	7.73e-33	2.64e-31	DMD|EYA1|CHD2|BCL11B|PPP2R2B|NKX2-1|SORBS1|CSRP3|EP300|GRIA1|RDH10|TCP11L2|MEF2C|AFF3|GIT1|FIP1L1|IP6K2|MGAT4B|LRP5|PAX3|MASP1|SKAP1|ZFYVE9|SHANK2|PRDM16|LMX1A|CSF3|KCNH5|ATF2|DSCAM|GALE|FAM19A1|PMEPA1|EGLN3|F2RL1|LYG2|CAST|KCNH7|RTN4|KTN1|TCF7|EPB41|TMEM56|JMJD6|CDC14A|ARMCX2|WDPCP|PLCD4|PPP1R14C|PITX2|MEIS1|ETV5|TGIF1|DLX1|CHRDL1|FBXO11|CCNG2|MSL3|SOBP|CREB5|MCF2|TRPM3|HPSE2|PLP1|COL9A1|CTNNB1|…	18	CGC Transcription Factors
RYTTCCTG_V$ETS2_B	1085	Genes with promoter regions [-2kb,2kb] around transcription start site containing the motif RYTTCCTG which matches annotation for ETS2: v-ets erythroblastosis virus E26 oncogene homolog 2 (avian)	168	0.1548	8.33e-33	2.7e-31	CHD2|ZIC4|MEIS2|NKX2-1|LIF|GRIA1|TCP11L2|MEF2C|ZEB2|STARD13|POU3F4|GIT1|ZHX2|PIK3R1|DGKA|LRP5|GRB7|SKAP1|ITPR3|WWP2|ATXN7L1|FOSL1|LSR|HTR2C|CSRNP1|PLEC|SIPA1|IL11RA|HSD11B1|NOVA2|RNF128|RHOBTB1|TAB3|ZNF296|FAM110A|AIG1|RIN1|CAST|HGF|SERPINI2|FBXW11|CCDC85B|TLL2|ITPR2|ESAM|ATP13A2|RHOV|SIGIRR|HBEGF|CD247|TMEM184A|CCL20|MAPK14|NUDT21|NDRG4|GCNT3|PITX2|ETV5|TGIF1|KLF12|RORA|MAP2K6|VLDLR|DLC1|YTHDC1|…	19	CGC Transcription Factors
YTATTTTNR_V$MEF2_02	697	Genes with promoter regions [-2kb,2kb] around transcription start site containing the motif YTATTTTNR which matches annotation for MEF2A: MADS box transcription enhancer factor 2, polypeptide A (myocyte enhancer factor 2A)	128	0.1836	1.77e-32	5.44e-31	ETV1|DMD|EYA1|CHD2|GNAS|CSRP3|FGF12|IER5L|ZHX2|AAK1|IP6K2|LRP5|TTN|BCL11A|SIPA1|SLC7A8|HSD11B1|TNNC2|MYLPF|STAC3|LRRC8C|SPTB|TSC22D1|RASAL2|CAST|GRM8|PCDHA6|MST4|KTN1|XIRP1|ESAM|PLCD4|CLDN14|RFFL|RBFOX1|KLF12|FBXO11|MSL3|SOBP|CREB5|MCF2|ID2|SREK1|CHN1|3-Mar|GABRA1|CDKL5|CSRNP3|TMEM108|HAS2|HS6ST2|OPCML|TWIST1|PPM1B|FAM107B|SERPINB10|FGF6|SLC26A6|CTR9|TRIM14|KLF3|GRIK2|SCML1|FXR1|TMEM71|TFB1M|PHF3…	20	CGC Transcription Factors
TAATTA_V$CHX10_01	810	Genes with promoter regions [-2kb,2kb] around transcription start site containing the motif TAATTA which matches annotation for VSX1: visual system homeobox 1 homolog, CHX10-like (zebrafish)	134	0.1654	3.26e-29	9.54e-28	ETV1|DMD|EYA1|CHD2|ZIC4|GNAS|PAX2|PPP2R2B|NKX2-1|EFNA1|MEF2C|ZEB2|STARD13|AFF3|POU3F4|TXLNG|AAK1|FIP1L1|TAGAP|LRP5|PAX3|PAQR9|ITPR3|VWF|KCNMA1|ATXN7L1|LMX1A|HTR2C|KCNH5|GJD2|MTUS1|COL11A2|DSCAM|ELMO1|FAM19A1|PMEPA1|CYTH3|OVOL1|AIG1|GRM8|PCDHA6|RIPK4|WDPCP|FRA10AC1|AGAP3|PPP1R14C|FZD2|PITX2|RBFOX1|FZD7|DLX1|RORA|GPC3|COL4A5|VLDLR|DLC1|CCNG2|PRDM8|TNRC6A|PCSK2|FIGN|EDA|SHOX2|SOBP|CREB5|HESX1|ID2|DA…	21	CGC Transcription Factors
TTANTCA_UNKNOWN	952	Genes with promoter regions [-2kb,2kb] around transcription start site containing motif TTANTCA. Motif does not match any known transcription factor	148	0.1555	3.44e-29	9.62e-28	DMD|EYA1|MEIS2|ATXN7L2|PPP2R2B|JUP|DUSP6|ZEB2|FGF12|POU3F4|IP6K2|DGKA|PAX3|RTN1|GRB7|MASP1|RASGEF1B|PKIA|ATXN7L1|SHANK2|LMX1A|ROR1|HTR2C|CASZ1|ARHGAP24|CXCR7|FAM19A1|SDC4|SPTB|TSC22D1|TAB3|NMT2|LMO2|PDZD2|RIN1|HGF|SERPINI2|GAL3ST3|RIPK4|TCF7|OTOF|AGAP3|COL4A3|MAPK14|MKS1|CCL22|SSTR1|PITX2|RBFOX1|TGIF1|DLX1|CDK6|COL4A5|VLDLR|FBXO11|ARID4A|KRT14|DLC1|DCAF11|PRDM8|ST5|ACVR1|SOBP|CREB5|MCF2|IGF1|SREK…	22	CGC Transcription Factors
CTGCAGY_UNKNOWN	765	Genes with promoter regions [-2kb,2kb] around transcription start site containing motif CTGCAGY. Motif does not match any known transcription factor	129	0.1686	5.59e-29	1.49e-27	ETV1|PTCHD1|PRKD2|DMD|NRG1|PPP2R2B|ETV4|4-Sep|IGSF1|FGF12|STARD13|IER5L|PIK3R1|IP6K2|LRP5|SLC26A9|BCL11A|LMX1A|NNAT|SIPA1|CAMK2G|CELF1|MAPT|TNFRSF12A|SH2D3C|MTUS1|TUBA4B|COL11A2|SLCO2A1|SPRY4|DSCAM|SYT3|FAM81A|ELMO1|KCNIP1|TSC22D1|FGF8|MCAM|HGF|GAL3ST3|RTN4|CCDC85B|EPB41|DOK7|GIT2|MEIS1|ETV5|TGIF1|KLF12|CDK6|GPC3|MAP2K6|DLC1|PNRC1|ACVR1|EGR1|EDA|SHOX2|SOBP|MCF2|DAB1|CDKL5|CSNK2A1|CSRNP3|HPSE2|NKD…	23	CGC Transcription Factors
TGTTTGY_V$HNF3_Q6	738	Genes with promoter regions [-2kb,2kb] around transcription start site containing the motif TGTTTGY which matches annotation for FOXA1: forkhead box A1	125	0.1694	2.68e-28	6.86e-27	JAG1|DMD|EYA1|NRG1|ZIC4|MEIS2|BCL11B|PPP2R2B|BMF|ERBB3|GABRE|EP300|EFNA1|DUSP6|MEF2C|ZEB2|C6orf62|AFF3|ZHX2|BPTF|RIT2|IP6K2|MGAT4B|RTN1|GRB7|MASP1|SKAP1|ITPR3|H2AFY|DCT|BCL11A|ATXN7L1|CSF3|IL11RA|SLCO2A1|DSCAM|FBXW11|ESAM|RBM47|PITX2|MEIS1|RBFOX1|TGIF1|KLF12|CHRDL1|FOXA2|REPS2|NMNAT2|UBE2H|PNRC1|ST5|PCSK2|ACVR1|FIGN|ASCL2|DEPDC7|EDA|SOBP|CREB5|HESX1|ID2|SREK1|SMAD5|HOXC6|3-Mar|HPSE2|NKD1|MAST4|IK…	24	CGC Transcription Factors
CACGTG_V$MYC_Q2	1032	Genes with promoter regions [-2kb,2kb] around transcription start site containing the motif CACGTG which matches annotation for MYC: v-myc myelocytomatosis viral oncogene homolog (avian)	152	0.1473	2.15e-27	5.3e-26	ETV1|GNAS|ATXN7L2|BCL11B|PPP2R2B|IER5L|GIT1|ZHX2|TXLNG|MAP7|HOXA7|WWP2|POU3F2|FOSL1|LMX1A|RARG|RORC|CELF1|SPPL3|GAPDH|RASGRP2|MTUS1|TUBA4B|ASS1|DSCAM|SYT3|AMPD2|RNF128|DOPEY1|EYA4|ZNF296|RTN4|ADK|GNL1|FHOD1|EPB41|ATP6V0B|ADAMTS19|CDC14A|ARMCX2|PCDHA10|RAB24|PRELID1|SIRT1|RBM3|OLFM2|VPS13A|DLX1|GPC3|VLDLR|NMNAT2|DLC1|DCAF11|DEPDC7|CDKL5|IKZF3|FAM108B1|TOM1L2|ACACA|STMN1|TMEM108|MAFF|FGF6|DUSP1|PFK…	25	CGC Transcription Factors
TGCCAAR_V$NF1_Q6	722	Genes with promoter regions [-2kb,2kb] around transcription start site containing the motif TGCCAAR which matches annotation for NF1: neurofibromin 1 (neurofibromatosis, von Recklinghausen disease, Watson disease)	118	0.1634	2.17e-25	5.12e-24	TRIM8|DMD|MEIS2|PAX2|ETV4|FAM53B|G3BP2|IGSF1|ZEB2|C6orf62|BPTF|AAK1|LRRN4CL|SKAP1|SLC26A9|DCT|KCNQ4|ROR1|HTR2C|CSRNP1|NNAT|MAPT|ARTN|SPRY4|PBXIP1|KIT|PODN|HGF|ESAM|CHAD|WDPCP|SLC25A35|COL4A3|KIF13B|MKS1|H6PD|PITX2|RBFOX1|ETV5|DLX1|KLF12|CDK6|RORA|FOXA2|UBE2H|PRDM8|ACVR1|SHOX2|SOBP|HPSE2|PLP1|MAST4|TSPAN6|SYTL2|NCALD|GHR|TOM1L2|OLFM1|C1QTNF3|ZNF654|FAM107B|PER2|VPS13B|DDIT4|DNAJB4|CBFA2T2|TMEM71|S…	26	CGC Transcription Factors
WTGAAAT_UNKNOWN	616	Genes with promoter regions [-2kb,2kb] around transcription start site containing motif WTGAAAT. Motif does not match any known transcription factor	106	0.1721	9.67e-25	2.2e-23	DMD|CHD2|ZIC4|BCL11B|PAX2|SORBS1|KCNK10|TCP11L2|DUSP6|MEF2C|C6orf62|POU3F4|GIT1|WFIKKN2|PAX3|WWP2|PRDM16|LMX1A|ROR1|DNMT3B|HSD11B1|MDK|FAM19A1|EHD4|RHOBTB1|GRM8|RIPK4|TLL2|ADAMTS19|CASC4|EIF4EBP1|CCL22|ADAMTS20|TAS2R38|PITX2|TGIF1|CDK6|RORA|HOXB9|PCSK2|SOBP|MCF2|IGF1|CSNK2A1|SOX6|SYTL2|NCALD|ITGA1|MSX2|MBD5|STMN1|OPCML|SRPK2|PPM1B|DNAJB4|FRY|OLFM4|CRYGS|SLC22A2|EFCAB3|ADAMTS5|IMPDH1|SCN8A|LMNA|AR…	27	CGC Transcription Factors
TGACATY_UNKNOWN	665	Genes with promoter regions [-2kb,2kb] around transcription start site containing motif TGACATY. Motif does not match any known transcription factor	111	0.1669	1.01e-24	2.21e-23	TRIM8|DMD|EYA1|ZNF521|ZIC4|SLC16A6|MEIS2|CYP26A1|SORBS1|ERBB3|MEF2C|FGF12|STARD13|POU3F4|NR3C1|ZHX2|PIK3R1|TAGAP|MAP7|FGD4|LRRN4CL|TTN|FBXO32|BCL11A|CACNA1G|CSRNP1|KIRREL2|HSD11B1|GPR162|ARHGAP24|NOVA2|ELMO1|PBXIP1|TSC22D1|FGF8|PDZD2|MCAM|FBXW11|CD247|ERN1|ATP2B3|SLC25A35|KIF13B|CCL22|MANEAL|DVL1|MEIS1|RBFOX1|CDK6|COL4A5|IKZF4|ST5|PCSK2|SOBP|MLL3|IGF1|HOXC6|OLFM1|GABRG1|ZNF654|DICER1|DNAJB4|OLFM4…	28	CGC Transcription Factors
RNGTGGGC_UNKNOWN	766	Genes with promoter regions [-2kb,2kb] around transcription start site containing motif RNGTGGGC. Motif does not match any known transcription factor	119	0.1554	1.17e-23	2.48e-22	DMD|NRG1|GNAS|MEIS2|ATXN7L2|PPP2R2B|4-Sep|EP300|ZEB2|FGF12|C6orf62|EXT1|NR3C1|ARL4A|GIT1|WFIKKN2|RRM2B|AGL|HOXA7|WWP2|ATXN7L1|LSR|RARG|GPR162|CCDC148|GAPDH|SPRY4|AMPD2|FGFRL1|FAM19A1|TSC22D1|SLC24A3|OVOL1|REPIN1|ADK|NRG2|TMEM56|ARMCX2|OTOF|RAB24|TMEM184A|PRELID1|CLDN14|SSTR1|PITX2|KLF12|RORA|TRAF4|GPC3|VLDLR|KRT14|DLC1|ST5|PCSK2|SOBP|CDH5|DAB1|CDKL5|CSRNP3|PBX1|FAM108B1|SENP6|EGFL6|PFKFB3|FRY|HIP…	29	CGC Transcription Factors
GGATTA_V$PITX2_Q2	587	Genes with promoter regions [-2kb,2kb] around transcription start site containing the motif GGATTA which matches annotation for PITX2: paired-like homeodomain transcription factor 2	101	0.1721	1.25e-23	2.55e-22	DMD|EYA1|PAX2|FAM53B|USP54|DUSP6|ZEB2|C6orf62|IP6K2|SLC26A9|DCT|LMX1A|PHC2|RORC|TNS1|KCNH5|GJD2|CXCR7|SPRY2|ELMO1|PBXIP1|PDE4B|SERPINI2|KTN1|TCF7|DUSP5|RAB24|PRELID1|PLCD4|SLC25A14|RBM47|PITX2|TGIF1|RORA|MAP2K6|FBXO11|PRDM8|RXRG|ACVR1|FIGN|SHOX2|CREB5|SREK1|TRPM3|GABRA1|CDKL5|SYTL2|NCALD|PBX1|FAM108B1|TMEM108|SCN3A|PPM1B|CNGB3|GTF2A1L|CRYGS|ZNRF2|CBX2|NSF|MED13|IMPDH1|BRWD3|SUFU|ARAP3|FBXO36|SP8|…	30	CGC Transcription Factors
V$PAX4_02	237	Genes with promoter regions [-2kb,2kb] around transcription start site containing the motif NAAWAATTANS which matches annotation for PAX4: paired box gene 4	59	0.2489	2.04e-22	4.04e-21	ETV1|EYA1|CHD2|ZIC4|MEIS2|PAX2|NKX2-1|GRIA1|LRP5|POU3F2|HTR2C|NNAT|ARHGAP24|RNF128|ELMO1|FGF8|PDZD2|CAST|SERPINI2|RIPK4|WDPCP|AGAP3|ATM|PPP1R14C|PITX2|RBFOX1|DLX1|RORA|CHRDL1|PRDM8|EDA|SREK1|HOXC6|SYTL2|NCALD|IKZF3|RAB6A|HAS2|CBFA2T2|RALGPS2|SLC38A1|LIG3|CSNK1E|SGCD|GPR52|MYBPC1|ZFHX4|ZMIZ1|FAP|CYFIP2|MTIF2|GABRB2|VIP|MIA2|CTAGE1|RAPH1|BAIAP2L2|SLC20A2|ARRB1	31	CGC Transcription Factors
CTAWWWATA_V$RSRFC4_Q2	361	Genes with promoter regions [-2kb,2kb] around transcription start site containing the motif CTAWWWATA which matches annotation for MEF2A: MADS box transcription enhancer factor 2, polypeptide A (myocyte enhancer factor 2A)	73	0.2022	1.38e-21	2.65e-20	TRIM8|DMD|EYA1|ZIC4|CSRP3|LIF|FGF12|POU3F4|GIT1|RASGEF1B|DKK4|CASZ1|RASGRP2|TUBA4B|TNNC2|PMEPA1|SPTB|IGSF21|RHOBTB1|TSC22D1|COL13A1|FBXW11|KTN1|XIRP1|ESAM|HBEGF|ACTN3|PITX2|IGF1|SYTL2|SLC7A1|TWIST1|FGF6|SLC26A6|NNT|SCML1|CD24|HES1|RALY|RARA|MGAT3|AHNAK|RGS9BP|PANK1|NR0B2|PIK3R3|RAP2B|CACNB1|SGCD|ITSN1|ELMO2|SMPX|IFNB1|TRHR|FAP|CCDC91|REEP1|TRPM4|GABRB2|MAP2K5|MYH3|XK|THBS2|HIST1H2AA|HIST1H4A|KRT2…	32	CGC Transcription Factors
TGGNNNNNNKCCAR_UNKNOWN	424	Genes with promoter regions [-2kb,2kb] around transcription start site containing motif TGGNNNNNNKCCAR. Motif does not match any known transcription factor	79	0.1863	6.18e-21	1.15e-19	FAM53B|USP54|IGSF1|MEF2C|STARD13|IER5L|ZHX2|LRRN4CL|DDIT4L|RTN1|SLC22A8|ROR1|CSRNP1|NNAT|SIPA1|RORC|SCNN1A|SLCO2A1|ASS1|SRCIN1|MYLPF|NR1H3|ELMO1|EHD4|SPTB|CYTH3|OVOL1|PODN|HBEGF|RAB24|DOK7|WDPCP|PRELID1|PLCD4|TRAF4|UBE2H|PNRC1|EDA|CREB5|CDH5|ITGA1|HEY1|LRRC17|CBFA2T2|RALGPS2|MSRB3|CBX2|NEK1|VEGFA|BHLHE40|PLAT|VASN|DUSP14|NECAB3|LYPLA2|ARHGEF2|PIK3R3|CACNB1|SGCD|SPRY1|FAP|VAMP1|IPO7|RTBDN|PGF|VIP|…	33	CGC Transcription Factors
GGGYGTGNY_UNKNOWN	664	Genes with promoter regions [-2kb,2kb] around transcription start site containing motif GGGYGTGNY. Motif does not match any known transcription factor	103	0.1551	1.34e-20	2.43e-19	JAG1|CHD2|ETV4|JUP|GRIA1|IGSF1|NR3C1|ARL4A|MGAT4B|RTN1|BCL11A|ATXN7L1|LMX1A|CSRNP1|PLEC|RARG|SLC7A8|LSM12|CELF1|SPPL3|SH2D3C|MDK|COL11A2|PDE11A|NOVA2|FGFRL1|COL13A1|OVOL1|FAM110A|PDZD2|RIN1|PODN|CAST|NRG2|ARMCX2|RBM3|OLFM2|H6PD|IL7|CDK6|RORA|ARFGEF1|IKZF4|RNF111|SHOX2|CDH5|SMAD5|COL9A1|TSPAN6|TUBA1A|STMN1|APLP2|SLC7A1|APOLD1|FAM76A|DDIT4|FRY|RALGPS2|ZFAND3|BHLHE40|NCOA2|PPRC1|PCDH9|SCN8A|AP3D1|EI…	34	CGC Transcription Factors
YCATTAA_UNKNOWN	556	Genes with promoter regions [-2kb,2kb] around transcription start site containing motif YCATTAA. Motif does not match any known transcription factor	92	0.1655	1.88e-20	3.3e-19	DMD|EYA1|ZIC4|ERBB3|DUSP6|POU3F4|ZHX2|IP6K2|RTN1|H2AFY|DCT|KCNMA1|HOXA7|ATXN7L1|HTR2C|IL11RA|TNS1|TFAP2C|PMEPA1|RHOBTB1|MCAM|GRM8|ARHGAP18|SERPINI2|EXPH5|DUOX1|ERN1|PLCD4|AGAP3|CCDC151|NUDT21|CLDN14|SSTR1|ALX3|PITX2|RBFOX1|TGIF1|ACVR1|SOBP|CREB5|HESX1|SREK1|GABRA1|CDKL5|CSRNP3|COL9A1|SYTL2|HS6ST2|OPCML|NRN1L|FGF6|GTF2A1L|IGFBP1|STAC2|MED13|LMNA|KLHL4|SP8|AHNAK|NHLH2|ACTC1|NECAB3|ADAM22|FGF10|ACBD…	35	CGC Transcription Factors
RGAGGAARY_V$PU1_Q6	502	Genes with promoter regions [-2kb,2kb] around transcription start site containing the motif RGAGGAARY which matches annotation for SPI1: spleen focus forming virus (SFFV) proviral integration oncogene spi1	86	0.1713	3.39e-20	5.78e-19	CHD2|SLC16A6|MEIS2|ERBB3|LIF|EFNA1|ROCK1|STARD13|IER5L|SKAP1|CACNA1G|CSF3|SIPA1|RORC|FLNC|GPR162|LSM12|SH2D3C|GALE|FAM81A|ELMO1|DOPEY1|FAM110A|GAL3ST3|ITPR2|ATP13A2|APOBR|GIT2|PPP1R14C|EIF4EBP1|CAMK2B|PITX2|RORA|ARFGEF1|FBXO11|DLC1|LINS|ELOVL6|SWT1|CREB5|HOXC6|SLC7A1|TWIST1|PFKFB4|PSEN1|ZFAND3|SRC|IMPDH1|PPRC1|PCDH9|RALY|ABI3|INPP5F|VASP|PLAT|WDR78|VASN|MAX|RAPGEF1|PIK3R3|SYNRG|MTX2|IL12B|BRAF|PT…	36	CGC Transcription Factors
MGGAAGTG_V$GABP_B	757	Genes with promoter regions [-2kb,2kb] around transcription start site containing the motif MGGAAGTG which matches annotation for GABPA: GA binding protein transcription factor, alpha subunit 60kDa<br> GABPB2: GA binding protein transcription factor, beta subunit 2	111	0.1466	3.66e-20	6.08e-19	EYA1|BMF|STARD13|ANKS1A|AAK1|DGKA|ITPR3|SLC26A9|AGL|LSR|SIPA1|IL11RA|CELF1|UBE2D3|SPRY2|ELMO1|FAM110A|RIN1|CAST|RIPK4|TCF7|CCDC85B|ITPR2|DUSP5|RHOV|HBEGF|CD247|APOBR|GIT2|CCDC151|PPP1R14C|NUDT21|SCAMP2|ITFG1|CTPS2|PHKB|C11orf24|ETV5|ELOVL6|TNRC6A|FIGN|ZNF24|CSRNP3|DCUN1D3|APOLD1|TWIST1|TJP2|PER2|VPS13B|CTR9|NFATC3|C14orf119|XRCC4|ZFAND3|SHC1|AGPAT4|ZDHHC5|DDIT3|RPL41|ZBTB10|MAGED2|VASP|GEN1|PPP3C…	37	CGC Transcription Factors
V$FOXO1_01	245	Genes with promoter regions [-2kb,2kb] around transcription start site containing the motif NRWAAACAAN which matches annotation for FOXO1A: forkhead box O1A (rhabdomyosarcoma)	56	0.2286	1.8e-19	2.91e-18	ETV1|TRIM8|PTCHD1|DMD|NRG1|BCL11B|BMF|FAM53B|IGSF1|ZEB2|FGF12|EXT1|POU3F4|IER5L|WFIKKN2|GRB7|ITPR3|RASGEF1B|ATXN7L1|POU3F2|ZBTB16|FAM110A|PITX2|RBFOX1|ETV5|DLX1|KLF12|ARFGEF1|ARID4A|NMNAT2|UBE2H|CCNG2|LINS|ELOVL6|HESX1|SREK1|CSRNP3|DEDD|NRN1L|C1QTNF3|ZNF654|DUSP1|NNT|ATF7IP|ORC1|DDIT4|SLC10A7|SCML1|CBFA2T2|MED8|WDR46|TAS2R39|CCND1|HIPK1|C18orf25|SH3GL3	38	CGC Transcription Factors
TGAYRTCA_V$ATF3_Q6	538	Genes with promoter regions [-2kb,2kb] around transcription start site containing the motif TGAYRTCA which matches annotation for ATF3: activating transcription factor 3	88	0.1636	2.72e-19	4.29e-18	EYA1|G3BP2|FGF12|STARD13|ANKS1A|LRRN4CL|CACNA1G|HSD11B1|GPR162|CCDC148|AKIRIN1|NOVA2|PBXIP1|SCG2|TSC22D1|CDS1|MCAM|FBXW11|GNL1|EPB41|RBM3|MANEAL|PITX2|TRAF4|UBE2H|PNRC1|ST5|PCSK2|FIGN|IGF1|NCALD|OLFM1|MAFF|FGF6|DUSP1|DNAJB4|CBFA2T2|PPM1A|RPL41|SLC38A1|LOXL3|OLIG2|GPR3|MAG|FAM65A|RAI1|TAGLN|SPRY1|CAMK2D|DUSP10|CA12|HIPK1|RCAN1|PPFIBP1|VPS37B|BRAF|NUP98|DEPDC4|SPATA2L|ZNF184|PPP1R15A|ZKSCAN5|ARL4D|…	39	CGC Transcription Factors
CAGGTA_V$AREB6_01	792	Genes with promoter regions [-2kb,2kb] around transcription start site containing the motif CAGGTA which matches annotation for TCF8: transcription factor 8 (represses interleukin 2 expression)	112	0.1414	4.1e-19	6.3e-18	JAG1|PTCHD1|DMD|NRG1|ZIC4|BCL11B|PPP2R2B|JUP|CSRP3|4-Sep|ZEB2|GREB1|ITPR3|SLC26A9|BCL11A|ATXN7L1|CACNA1G|LMX1A|LSR|CSF3|SIPA1|KCNH5|UBE2D3|FNBP1L|SRCIN1|FAM81A|CXCR7|SPRY2|FAM19A1|PDE4B|TACR1|EGLN3|OVOL1|CAST|HGF|REPIN1|FBXW11|EPS8L1|ADAMTS19|BTBD11|WDPCP|RBM47|NDRG4|PITX2|ETV5|CDK6|GPC3|REPS2|ARID4A|ST5|SOBP|CREB5|IGF1|HOXC6|GABRA1|CDKL5|CSRNP3|HPSE2|TSPAN6|PBX1|MBD5|HAS2|SRPK2|TJP2|PPM1B|DICER1…	40	CGC Transcription Factors
V$FOXO4_01	243	Genes with promoter regions [-2kb,2kb] around transcription start site containing the motif RWAAACAANNN which matches annotation for MLLT7: myeloid/lymphoid or mixed-lineage leukemia (trithorax homolog, Drosophila); translocated to, 7	55	0.2263	6.08e-19	9.12e-18	ETV1|PTCHD1|DMD|ZNF521|NRG1|MEIS2|BCL11B|ETV4|CSRP3|EXT1|NR3C1|ZHX2|WFIKKN2|PAQR9|SKAP1|ZFYVE9|CACNA2D2|ATXN7L1|ETV5|TGIF1|KLF12|VLDLR|NMNAT2|UBE2H|DCAF11|ST5|SHOX2|HESX1|ID2|TRPM3|HOXC6|ABCC5|ITGA1|MAFF|C1QTNF3|ZNF654|TJP2|PFKFB3|ATF7IP|DDIT4|BRD8|SLC10A7|NFATC3|CBFA2T2|TNFSF4|MED8|LZTFL1|EFCAB3|CBX2|RARA|PTH1R|VASN|MBNL1|RASSF6|SH3GL3	41	CGC Transcription Factors
V$GATA1_04	245	Genes with promoter regions [-2kb,2kb] around transcription start site containing the motif NNCWGATARNNNN which matches annotation for GATA1: GATA binding protein 1 (globin transcription factor 1)	55	0.2245	9.05e-19	1.32e-17	DMD|NR3C1|IP6K2|WFIKKN2|PKIA|SLC26A9|CASZ1|KIRREL2|FAM19A1|EYA4|APOBEC2|LMO2|PDZD2|CAST|XIRP1|ANK2|RAB24|PRELID1|CLDN14|PITX2|KLF12|RORA|HOXB9|FBXO11|UBE2H|EDA|SOBP|CREB5|IGF1|TWIST1|BSN|FAM76A|DNAJB4|RALGPS2|HES1|MAGED2|AMHR2|NHLH2|SLC14A1|PIK3R3|NR5A2|ADM|HIPK1|MYO1C|ENOX1|IL5|CEBPB|IFRD2|MMP23B|ICAM4|SFRP5|EPO|PGGT1B|HBZ|GPX5	42	CGC Transcription Factors
WTTGKCTG_UNKNOWN	516	Genes with promoter regions [-2kb,2kb] around transcription start site containing motif WTTGKCTG. Motif does not match any known transcription factor	84	0.1628	2.39e-18	3.42e-17	DMD|PAX2|PPP2R2B|CYP26A1|4-Sep|DUSP6|ZEB2|AFF3|POU3F4|IER5L|PIK3R1|TXLNG|LRP5|MASP1|CACNA1G|GJD2|FNBP1L|ELMO1|TSC22D1|VSX2|FAM110A|TLL2|SLC25A35|MEIS1|RORA|TRAF4|REPS2|ARID4A|ACVR1|ASCL2|SWT1|MCF2|HOXC6|CDKL5|HPSE2|NKD1|ACACA|STMN1|HAS2|HEY1|FRY|PCNA|MANEA|IFIH1|OSBPL5|STAC2|ZDHHC5|MDFI|HES1|CDKN1A|WNT1|ZBTB10|SP8|C1orf51|PPARG|PHF20L1|ANKRD11|TMCC3|PPFIA2|PIK3R3|PALM2|RAP2B|NKX6-1|CPT1A|ZBTB3|SE…	43	CGC Transcription Factors
RGAANNTTC_V$HSF1_01	446	Genes with promoter regions [-2kb,2kb] around transcription start site containing the motif RGAANNTTC which matches annotation for HSF1: heat shock transcription factor 1	76	0.1704	7.07e-18	9.88e-17	DMD|CHD2|GNAS|MEF2C|STARD13|GREB1|IER5L|ANKS1A|PAX3|RTN1|CACNA2D2|MAGI3|PLEC|NNAT|RORC|FLNC|RASGRP2|SCG2|KCNS2|COL13A1|GRM8|JMJD6|RHBDF2|MAPK14|RBFOX1|COL4A5|PNRC1|CSRNP3|ABCC5|TSPAN6|LIN37|NRN1L|ZNF654|DUSP1|PSEN1|NFATC3|HIP1R|TMEM71|SPO11|RPRD2|LRP1|EGR3|HES1|FXYD2|ALS2CR8|FSTL3|ADM|KRIT1|SHC3|CUX1|CEPT1|SLC24A4|HIPK1|RNF144B|TMEM107|FASLG|FAP|MOBP|ERO1LB|ASNS|KLHL28|PPP2R5C|LHX3|ZBTB41|10-Mar|…	44	CGC Transcription Factors
GTGGGTGK_UNKNOWN	293	Genes with promoter regions [-2kb,2kb] around transcription start site containing motif GTGGGTGK. Motif does not match any known transcription factor	59	0.2014	1.23e-17	1.69e-16	PPP2R2B|SORBS1|CSRP3|GRIA1|NR3C1|GIT1|ZHX2|TXLNG|BCL11A|SHANK2|MAPT|MTUS1|SPTB|CYTH3|FAM110A|KCNH7|KCND2|HBEGF|ATP2B3|APOBR|SIRT1|CCL22|PITX2|KLF12|ARFGEF1|CHRDL1|PCSK2|EGR1|RNF111|IGF1|GABRA1|HAS2|DCUN1D3|TWIST1|PER2|KREMEN1|RUNX2|VEGFA|BHLHE40|LRP1|EGR3|TUBB2B|EEF1A1|GPR3|PANK1|PPARG|PPP3CA|FGF10|KRIT1|ZFPM1|FASLG|ATP5G1|DEPDC4|PIP4K2B|SCYL3|PGF|OTUB2|HAS1|ZCCHC12	45	CGC Transcription Factors
YATTNATC_UNKNOWN	377	Genes with promoter regions [-2kb,2kb] around transcription start site containing motif YATTNATC. Motif does not match any known transcription factor	68	0.1804	1.87e-17	2.5e-16	PTCHD1|DMD|EYA1|PAX2|PPP2R2B|SORBS1|STARD13|POU3F4|CALB1|RASGEF1B|DKK4|MAGI3|KCNQ4|HOXA7|WWP2|CSF3|CSRNP1|PLEC|CCDC148|CXCR7|ELMO1|FAM19A1|PBXIP1|APOBEC2|PDZD2|ANK2|SSTR1|RBFOX1|HOXB9|GPC3|DLC1|CREB5|IGF1|ID2|HOXC6|NKD1|C1QTNF3|TJP2|DNAJB4|FRY|PHF3|RPRD2|QKI|HOXB2|EGR3|EIF4E|PHF20L1|NECAB3|CAMK2D|LRP8|SMPX|SLC2A13|SOX1|PKD2L2|PWWP2B|SYNRG|ARHGAP29|GABRB3|ZCCHC24|TMEM179|MAP2K5|MPP4|SLC43A3|UCN2|T…	46	CGC Transcription Factors
V$NKX25_02	262	Genes with promoter regions [-2kb,2kb] around transcription start site containing the motif CWTAATTG which matches annotation for NKX2-5: NK2 transcription factor related, locus 5 (Drosophila)	55	0.2099	2.22e-17	2.91e-16	DMD|EYA1|SLC16A6|MEIS2|PAX2|NKX2-1|FAM53B|PAX3|SKAP1|HTR2C|DNMT3B|KCNH5|GJD2|FAM19A1|CYTH3|FBXW11|PPP1R14C|PITX2|DLX1|KLF12|RORA|VLDLR|LINS|RNF111|EDA|SHOX2|HESX1|DAB1|HOXC6|HPSE2|FAM108B1|HAS2|CTLA4|DNAJB4|RALGPS2|LRP1|PCDH9|EIF4E|NHLH2|RNF39|FGF10|SYNRG|PPFIBP1|INA|EDEM1|MAP2K5|VIP|KRT222|DLX5|GRHL1|SPINK6|BAIAP2L2|PTPRC|RPL10|ZNF354A	47	CGC Transcription Factors
AAAYRNCTG_UNKNOWN	374	Genes with promoter regions [-2kb,2kb] around transcription start site containing motif AAAYRNCTG. Motif does not match any known transcription factor	67	0.1791	4.61e-17	5.91e-16	TRIM8|DMD|EYA1|ZNF521|NRG1|ZIC4|EFNA1|FGF12|IP6K2|FGD4|LRP5|LRRN4CL|RTN1|ROR1|PHC2|SCN5A|PLEC|SIPA1|TNS1|STAC3|ZNF296|HGF|USP1|APOBR|PPP2R4|MGAT1|MEIS1|COL4A5|ARID4A|ACVR1|EDA|IGF1|HESX1|CSRNP3|HPSE2|ZNF654|SLC26A6|DNAJB4|COCH|CRYGS|HIP1R|CBX2|NEK1|SCN8A|PTH1R|PPP3CA|EPC1|FGF10|PFN2|MYH1|SGCD|SHC3|APBB2|OMA1|DIDO1|GLDN|CMKLR1|PACRG|DGKB|KLHDC10|VIP|TMSB4X|ICAM4|ST7L|RNF146|PMCHL1|C20orf197	48	CGC Transcription Factors
V$TCF4_Q5	242	Genes with promoter regions [-2kb,2kb] around transcription start site containing the motif SCTTTGAW which matches annotation for TCF4: transcription factor 4	52	0.2149	5.78e-17	7.25e-16	EYA1|CHD2|ZIC4|SORBS1|ZEB2|ZHX2|WFIKKN2|PAX3|SLC26A9|DCT|SLC22A8|SLC7A8|COL18A1|ELMO1|FAM19A1|CYTH3|TCF7|TLL2|ADAMTS19|TGIF1|DLX1|MAP2K6|HOXC6|NKD1|SOX6|SYTL2|HAS2|CBFA2T2|C14orf119|SPO11|EIF4E|SP8|PANK1|NHLH2|FGF10|ADAM9|SGCD|MME|NKX2-8|SGK3|ABHD2|PRKCB|NEDD9|AGAP1|GABRB2|PANK2|PPP2R5C|C18orf25|SLC6A10P|PRDM2|10-Mar|CHRNA9	49	CGC Transcription Factors
CATTGTYY_V$SOX9_B1	358	Genes with promoter regions [-2kb,2kb] around transcription start site containing the motif CATTGTYY which matches annotation for SOX9: SRY (sex determining region Y)-box 9 (campomelic dysplasia, autosomal sex-reversal)	65	0.1816	6.76e-17	8.31e-16	DMD|ZNF521|BMF|FAM53B|4-Sep|G3BP2|RDH10|GREB1|BPTF|FGD4|PAX3|SLC26A9|VWF|BCL11A|CSF3|HSD11B1|CCDC85B|PAK2|MEIS1|TGIF1|DLX1|HSPG2|ARFGEF1|TRAF4|HOXB9|VLDLR|FBXO11|KRT14|DLC1|TNPO1|PNRC1|PRDM8|ELOVL6|PCSK2|IGF1|TRPM3|CHN1|SYTL2|PBX1|OLFM1|TUBA1A|STMN1|PER2|SERINC3|CD96|CBFA2T2|ZFAND3|ADAMTS5|TUBB2B|EIF4E|MDFI|CDKN1A|WNT1|SDCCAG8|OLIG2|PANK1|TENC1|ANKRD11|FGF10|CDCA7|ABCF2|PAQR4|LOC84931|RAPH1|P2RX3	50	CGC Transcription Factors
V$FOXO4_02	255	Genes with promoter regions [-2kb,2kb] around transcription start site containing the motif NNGTTGTTTACNTN which matches annotation for MLLT7: myeloid/lymphoid or mixed-lineage leukemia (trithorax homolog, Drosophila); translocated to, 7	53	0.2078	1.32e-16	1.59e-15	JAG1|TRIM8|CHD2|ZNF521|NRG1|GNAS|MEIS2|CSRP3|4-Sep|EFNA1|FGF12|NR3C1|LRP5|PAQR9|GRB7|SKAP1|RASGEF1B|ZFYVE9|SQSTM1|NNAT|FLNC|PITX2|RBFOX1|ETV5|TGIF1|KLF12|ARFGEF1|ARID4A|UBE2H|IKZF4|ELOVL6|TNRC6A|ID2|SREK1|SMAD5|CSRNP3|RAB6A|MAFF|HAS2|SCN3A|NRN1L|APOM|CNGB3|BRD8|SLC10A7|NFATC3|FRY|KREMEN1|GTF2A1L|TNFSF4|TMEM71|ESR2|SH3GL3	51	CGC Transcription Factors
V$IK2_01	267	Genes with promoter regions [-2kb,2kb] around transcription start site containing motif NNNTGGGAWNNC. Motif does not match any known transcription factor	54	0.2022	2.37e-16	2.8e-15	ETV1|POU3F3|CYP26A1|BMF|RDH10|PKIA|TTN|BCL11A|KCNQ4|ATXN7L1|NNAT|FNBP1L|NR1H3|OVOL1|TGIF1|DLX1|KLF12|CDK6|RORA|MAP2K6|LINS|ASCL2|TOR1AIP2|CDH5|HOXC6|SYTL2|MBD5|HN1L|SLC26A6|RALGPS2|VEGFA|AGPAT4|HOXB2|LRP1|NCOA2|HES1|CTGF|ARAP3|AHNAK|PPFIA2|MYH1|SGCD|SHC3|CCDC91|PDLIM5|MYH11|AKT2|ACTN1|VIP|ELK4|FPGS|ST7L|COLEC11|TRIM50	52	CGC Transcription Factors
V$FREAC2_01	260	Genes with promoter regions [-2kb,2kb] around transcription start site containing the motif NNANNGTAAACAANNN which matches annotation for FOXF2: forkhead box F2	53	0.2038	3.15e-16	3.65e-15	PTCHD1|EYA1|CHD2|ZNF521|NRG1|POU3F3|BCL11B|PPP2R2B|CSRP3|FGF12|EXT1|POU3F4|LRP5|SKAP1|RASGEF1B|SQSTM1|BCL11A|ROR1|ELMO1|FAM19A1|PITX2|ETV5|KLF12|RORA|ARID4A|UBE2H|IKZF4|IGF1|ID2|SMAD5|MAFF|DUSP1|NNT|SERINC3|KLF3|FRY|MED8|CDKN1A|BMP2|RARA|DNAJB12|MBNL1|ZFHX4|HIPK1|MCC|ENOX1|BRAF|AKT2|TPP2|ADAMTS13|LOC84931|CPN1|SH3GL3	53	CGC Transcription Factors
V$P53_02	254	Genes with promoter regions [-2kb,2kb] around transcription start site containing the motif NGRCWTGYCY which matches annotation for TP53: tumor protein p53 (Li-Fraumeni syndrome)	52	0.2047	4.95e-16	5.63e-15	ETV1|DMD|NRG1|MEIS2|BCL11B|C6orf62|ZHX2|BCL11A|FOSL1|RORC|MDK|RHOBTB1|TSC22D1|REPIN1|PAK7|PPP2R4|TRAF4|PRDM8|ST5|ABCC5|RAP1B|ZNF654|TJP2|HIP1R|DDIT3|CDKN1A|ARRDC4|SP8|AHNAK|PTH1R|RAI1|MYH1|MBNL1|HIPK1|RNF144B|BRAF|ERO1LB|MYH11|RPS19|AKT2|SLC25A17|DYRK1B|TRIM29|MAP2K5|LRRK1|PML|ACSL5|CIDEC|LOC100287896|RNF31|VAV3|TMC7	54	CGC Transcription Factors
SMTTTTGT_UNKNOWN	402	Genes with promoter regions [-2kb,2kb] around transcription start site containing motif SMTTTTGT. Motif does not match any known transcription factor	68	0.1692	5.56e-16	6.22e-15	ETV1|TRIM8|DMD|CHD2|NRG1|MEIS2|PPP2R2B|JUP|KCNK10|DUSP6|IP6K2|LRRN4CL|H2AFY|BCL11A|ROR1|IL11RA|CAMK2G|MTUS1|FGF8|KCNH7|TCF7|ITPK1|RBM3|RBFOX1|TGIF1|KLF12|GPC3|ARID4A|NMNAT2|SOBP|IGF1|ID2|CHN1|DAB1|HOXC6|HPCAL1|STMN1|SLC7A1|SRPK2|CNGB3|ICK|SCML1|SPO11|QKI|CLK4|MED13|LRP1|TUBB2B|MMP14|KLHL4|SLC38A1|SP8|NHLH2|FAM65A|EPC1|MBNL1|NF2|GLDN|TPP2|SS18|IRAK1|UBE2S|CA6|LHX3|BTK|KIF2B|PREX1|CLK1	55	CGC Transcription Factors
V$PXR_Q2	256	Genes with promoter regions [-2kb,2kb] around transcription start site containing the motif RRGGTYANTRNM which matches annotation for NR1H4: nuclear receptor subfamily 1, group H, member 4	52	0.2031	6.97e-16	7.66e-15	DMD|CHD2|NRG1|MEIS2|ETV4|C6orf62|ARL4A|WFIKKN2|CACNA1G|RARG|IL11RA|TNS1|SCNN1A|CYTH3|OVOL1|ARHGAP18|FRA10AC1|PLCD4|CCDC151|PITX2|MEIS1|ETV5|CREB5|CSRNP3|SYTL2|MSX2|BHLHE40|STAC2|SHC1|UGP2|CABP1|HES1|CTGF|SP8|PLAT|VASN|NR0B2|NR5A2|HCN1|CCDC88A|IPO7|IFRD2|MAP2K5|ZKSCAN5|FABP6|LRCH1|NYX|KCNMB2|PTPRC|ZCCHC12|DNAJC28|FTCD	56	CGC Transcription Factors
SCGGAAGY_V$ELK1_02	1199	Genes with promoter regions [-2kb,2kb] around transcription start site containing the motif SCGGAAGY which matches annotation for ELK1: ELK1, member of ETS oncogene family	139	0.1159	8.05e-16	8.69e-15	JAG1|MEIS2|EP300|ANKS1A|AAK1|AGL|SHANK2|LSR|SIPA1|CELF1|GAPDH|TFAP2C|EHD4|TCF7|CCDC85B|SIGIRR|RAB24|PRELID1|GIT2|SLC25A14|ATM|NUDT21|SCAMP2|ITFG1|CTPS2|PHKB|KCTD13|ATP13A1|PITX2|MEIS1|ARID4A|NMNAT2|TNRC6A|EGR1|ZNF24|DCUN1D3|PER2|VPS13B|CTR9|C14orf119|MED8|WDR46|LZTFL1|XRCC4|NFS1|ZFAND3|SHC1|ITM2C|ZDHHC5|BRWD3|DDIT3|WNT1|FAM46A|SNX12|FBXO36|MARK2|MAGED2|WDR78|PPIG|RABGGTA|CSNK1E|GEN1|PHF20L1|PRAC|…	57	CGC Transcription Factors
V$FOXO1_02	240	Genes with promoter regions [-2kb,2kb] around transcription start site containing the motif GNNTTGTTTACNTT which matches annotation for FOXO1A: forkhead box O1A (rhabdomyosarcoma)	50	0.2083	8.56e-16	9.08e-15	ETV1|JAG1|TRIM8|CHD2|NRG1|GNAS|MEIS2|CSRP3|GRB7|PNPLA2|SQSTM1|ROR1|CAMK2G|MDK|IGSF21|TCF7|PITX2|ETV5|KLF12|RORA|ARID4A|IKZF4|YTHDC1|TNRC6A|ST5|ID2|SREK1|SMAD5|CSRNP3|MAFF|NRN1L|C1QTNF3|PPM1B|SERINC3|PSEN1|DDIT4|BRD8|SLC10A7|FRY|TMEM71|WDR46|CLSTN1|OSBPL5|CDKN1A|BMP2|DNAJB12|FGF10|MOBP|AKT2|SH3GL3	58	CGC Transcription Factors
V$E47_02	250	Genes with promoter regions [-2kb,2kb] around transcription start site containing the motif NNNMRCAGGTGTTMNN which matches annotation for TCF3: transcription factor 3 (E2A immunoglobulin enhancer binding factors E12/E47)	51	0.204	1.1e-15	1.14e-14	PTCHD1|DMD|MEIS2|PPP2R2B|BMF|ERBB3|4-Sep|GABRE|USP54|GRIA1|MEF2C|C6orf62|AFF3|CALB1|ARL4A|GIT1|DGKA|WFIKKN2|FGD4|RRM2B|TTN|HOXA7|MYC|POU3F2|LSR|SCN5A|PLEC|CELF1|DSCAM|MYLPF|EHD4|PDE4B|RHOBTB1|CDH7|AIG1|LMO2|SERPINI2|PCDHA6|GNA12|ARMCX2|PCDHA10|BTBD11|KLK1|ALX3|MGAT1|PODXL|RBFOX1|SHOX2|SYTL2|MEF2D|AKT2	59	CGC Transcription Factors
GTGACGY_V$E4F1_Q6	658	Genes with promoter regions [-2kb,2kb] around transcription start site containing the motif GTGACGY which matches annotation for E4F1: E4F transcription factor 1	92	0.1398	1.24e-15	1.27e-14	GNAS|BCL11B|G3BP2|ZEB2|C6orf62|ANKS1A|PAQR9|BCL11A|CCDC148|GJD2|AKIRIN1|UBE2D3|ARTN|FAM19A1|SCG2|EHD4|RHOBTB1|TACR1|MCAM|RIPK4|GNL1|CRELD1|FHOD1|DUSP5|PAK2|ANK2|PITX2|ARFGEF1|COL4A5|NMNAT2|UBE2H|DCAF11|PNRC1|YTHDC1|PCSK2|EGR1|MAFF|DUSP1|GSTCD|DNAJB4|NEK1|BHLHE40|EGR3|PPM1A|CABP1|CDKN1A|ENSA|EIF1|RPL41|GPR3|QRICH1|TPT1|GOLGA2|ENKUR|COPS2|MBNL1|GMPPB|LRP8|RCAN1|TBX20|VPS37B|BRAF|ZCCHC24|KLHL7|NUP98…	60	CGC Transcription Factors
V$HNF4_01	269	Genes with promoter regions [-2kb,2kb] around transcription start site containing the motif NNNRGGNCAAAGKTCANNN which matches annotation for HNF4A: hepatocyte nuclear factor 4, alpha	53	0.197	1.42e-15	1.43e-14	ZIC4|BCL11B|ERBB3|CSRP3|CALB1|PRDM16|PLEC|FLNC|GAPDH|RASGRP2|SPRY4|NR1H3|OVOL1|RTN4|ADAMTS19|CCDC151|PITX2|TGIF1|CHRDL1|TRAF4|LINS|CSRNP3|ITGA1|APOM|SLC26A6|MED8|LRP1|SP8|MARK2|PPARG|AIM1L|TTI1|FGF10|GMPPB|PEX16|AKT2|SAMD14|PGF|SS18|CTAGE1|CDHR5|ARL6IP1|LTB4R2|SLC22A18AS|ZSWIM3|PAFAH2|PKLR|ACOT7|LGALS4|GIPC2|LRRC19|F10|F13B	61	CGC Transcription Factors
V$FOXO3_01	245	Genes with promoter regions [-2kb,2kb] around transcription start site containing the motif TNNTTGTTTACNTW which matches annotation for FOXO3A: forkhead box O3A	50	0.2041	2.05e-15	2.03e-14	TRIM8|PTCHD1|CHD2|ZNF521|NRG1|MEIS2|BCL11B|NKX2-1|EFNA1|ZEB2|FGF12|STARD13|POU3F4|LRP5|GRB7|SKAP1|SQSTM1|NNAT|ATF2|PITX2|RBFOX1|ETV5|KLF12|ARID4A|NMNAT2|UBE2H|IKZF4|ELOVL6|TNRC6A|SHOX2|ID2|SREK1|SMAD5|CSRNP3|ACACA|MAFF|HAS2|CTLA4|NRN1L|SERINC3|ICK|DDIT4|BRD8|FRY|GTF2A1L|TMEM71|WDR46|EFCAB3|MBNL1|BRAF	62	CGC Transcription Factors
V$MEF2_03	238	Genes with promoter regions [-2kb,2kb] around transcription start site containing motif NNNNNWKCTAWAAATAGMNNNN. Motif does not match any known transcription factor	49	0.2059	2.71e-15	2.64e-14	DMD|EYA1|MEF2C|FGF12|AAK1|RASGEF1B|SHANK2|TNNC2|FAM81A|PMEPA1|TSC22D1|GAL3ST3|FBXW11|KTN1|ADK|XIRP1|ESAM|CLDN14|FBXO11|TWIST1|SLC26A6|SCML1|CD24|TMEM71|RALY|MGAT3|ACTC1|FAM65A|PIK3R3|SMPX|CUX1|TRHR|PDLIM5|TPP2|DYRK1B|RTBDN|GABRB2|XK|THBS2|HIST1H2AA|HIST1H4A|OGN|KRT222|LOC283174|SLC30A1|HFE2|C18orf25|CTAGE5|ELK4	63	CGC Transcription Factors
RCGCANGCGY_V$NRF1_Q6	918	Genes with promoter regions [-2kb,2kb] around transcription start site containing the motif RCGCANGCGY which matches annotation for NRF1: nuclear respiratory factor 1	114	0.1242	3.02e-15	2.91e-14	JAG1|RDH10|DUSP6|FGF12|NNAT|MAPT|UBE2D3|SPRY4|TSC22D1|OVOL1|MAZ|FHOD1|GIT2|ATM|DNAJC11|SPINT2|SCAMP2|KCTD13|ARID4A|PNRC1|ST5|RNF111|SMAD5|ABCC5|LIN37|TMEM108|BSN|ATF7IP|PCNA|ZNF286A|GTF2A1L|C14orf119|RPRD2|ZFAND3|SHC1|LRP1|PPM1A|SUFU|DDIT3|EIF1|SDCCAG8|SP8|MAGED2|HNRNPL|LIG3|WDR78|ALS2CR8|GEN1|DNAJB12|SMC6|JAK2|MAX|NAA35|TRMT11|TMEM106B|FAM122A|MYL12A|PKD2L2|TDP1|OMA1|PEX16|PPP4R4|DIDO1|HSPA4L|PA…	64	CGC Transcription Factors
V$ATF3_Q6	248	Genes with promoter regions [-2kb,2kb] around transcription start site containing the motif CBCTGACGTCANCS which matches annotation for ATF3: activating transcription factor 3	50	0.2016	3.42e-15	3.23e-14	TRIM8|STARD13|CACNA1G|HSD11B1|GPR162|CCDC148|AKIRIN1|TNFRSF12A|PBXIP1|SCG2|MCAM|FBXW11|GNL1|TRAF4|UBE2H|PNRC1|CREB5|IGF1|MAFF|HS6ST2|DUSP1|ARID4B|AGPAT4|PPM1A|TUBB2B|CDKN1A|EIF1|OLIG2|GPR3|CCND1|RAI1|MBNL1|DUSP10|PPFIBP1|VPS37B|BRAF|TRIM39|ICA1|C15orf37|ZNF184|CDC42|VIP|PPP1R15A|HAS1|IL21R|SRPR|CHGB|DDX51|RPS29|ZWILCH	65	CGC Transcription Factors
V$PAX2_02	258	Genes with promoter regions [-2kb,2kb] around transcription start site containing the motif NNNAAASNN which matches annotation for PAX2: paired box gene 2	51	0.1977	4.2e-15	3.92e-14	TRIM8|DMD|ZIC4|SLC16A6|MEIS2|PPP2R2B|KCNK10|IP6K2|RTN1|CACNA2D2|ATXN7L1|POU3F2|PLEC|RORC|FLNC|IGSF21|ZBTB16|RASAL2|FAM110A|TMEM56|APOBR|CCL22|OLFM2|ETV5|GPC3|IGF1|PER2|PFKFB3|ATF7IP|CLDN18|HOXB2|SDCCAG8|PTH1R|VASN|CCND1|PPARG|PPP3CA|SMPX|HIPK1|CCDC91|NEDD9|PACRG|IFRD2|ZNF184|AKAP7|COL10A1|PPP2R5C|SLC20A1|ERI1|FKBP7|MARVELD3	66	CGC Transcription Factors
V$HFH4_01	200	Genes with promoter regions [-2kb,2kb] around transcription start site containing the motif AWKTGTTTGTTTA which matches annotation for FOXJ1: forkhead box J1	44	0.22	5.66e-15	5.19e-14	ETV1|DMD|NRG1|BCL11B|JUP|CYP26A1|GABRE|TCP11L2|MEF2C|ZHX2|IP6K2|PAQR9|H2AFY|ATXN7L1|COL13A1|RIPK4|RBFOX1|TGIF1|FBXO11|UBE2H|MSL3|CREB5|HESX1|ID2|TOM1L2|ACACA|TWIST1|HN1L|KLF3|ICK|SLC10A7|IGFBP1|SPATA18|EIF4E|FBXO36|CCND1|PPARG|PPFIA2|UBR1|ADAMTS14|LOC283174|COL10A1|RNF146|C4BPA	67	CGC Transcription Factors
V$SREBP1_Q6	245	Genes with promoter regions [-2kb,2kb] around transcription start site containing the motif CACSCCA which matches annotation for SREBF1: sterol regulatory element binding transcription factor 1	49	0.2	8.92e-15	7.95e-14	PRKD2|ZIC4|GNAS|ATXN7L2|JUP|SORBS1|KCNK10|FBXO24|GRIA1|PAX3|ITPR3|H2AFY|ATXN7L1|LMX1A|CASZ1|RARG|DNMT3B|FLNC|TNS1|SRCIN1|MYLPF|ANXA9|DLK1|ZNF296|RBFOX1|ETV5|KLF12|HSPG2|TRAF4|SYTL2|NSF|HOXB2|MMP14|ACTC1|LDLR|CACNB1|LRP8|PEX16|UBQLNL|CEBPB|PDE5A|FABP6|CA6|FADS3|ARHGDIB|HYAL1|EPO|TMEM119|ATE1	68	CGC Transcription Factors
V$TBP_01	245	Genes with promoter regions [-2kb,2kb] around transcription start site containing the motif TATAAATW which matches annotation for TBP: TATA box binding protein	49	0.2	8.92e-15	7.95e-14	DMD|GIT1|PAX3|SLC26A9|DKK4|ATXN7L1|PLEC|TUBA4B|ELMO1|PMEPA1|SPTB|IGSF21|RHOBTB1|TSC22D1|COL13A1|FBXW11|HBEGF|MEIS1|CHRDL1|IGF1|HOXC6|SYTL2|NRN1L|NNT|RARA|MGAT3|PANK1|CSNK1E|NR0B2|IFNB1|ACYP2|BRAF|TRPM4|RPS19|GABRB2|MAP2K5|XK|FHL2|THBS2|ZKSCAN5|HIST1H2AA|KRT222|OGFOD1|LOC283174|COL10A1|ABCC6|SLC30A1|USP47|GALNT1	69	CGC Transcription Factors
V$AP4_Q6_01	255	Genes with promoter regions [-2kb,2kb] around transcription start site containing the motif RNCAGCTGC which matches annotation for TFAP4: transcription factor AP-4 (activating enhancer binding protein 4)	50	0.1961	1.09e-14	9.5e-14	ETV1|TRIM8|DMD|EYA1|SORBS1|EFNA1|USP54|FGF12|MASP1|ITPR3|MYC|KIRREL2|RORC|GPR162|UBE2D3|TUBA4B|TNNC2|APOBEC2|RIN1|MCAM|TMEM184A|ANK1|RBFOX1|TGIF1|RXRG|ACVR1|SHOX2|SYTL2|ATF7IP|VEGFA|TUBB2B|NHLH2|PTH1R|CCNE2|PPP3CA|TNNT2|ARHGEF2|GAS7|SYNRG|ZMIZ1|KIAA1407|MEF2D|CDC42SE1|PRKCB|BACH1|MYH3|HIST1H3C|HFE2|RUFY1|CHRNG	70	CGC Transcription Factors
V$CREBP1_01	179	Genes with promoter regions [-2kb,2kb] around transcription start site containing the motif TTACGTAA which matches annotation for ATF2: activating transcription factor 2	41	0.2291	1.1e-14	9.5e-14	TRIM8|DMD|EYA1|ETV4|EP300|STARD13|IP6K2|ZFYVE9|BCL11A|SPRY4|PMEPA1|TSC22D1|EPB41|RAB24|PRELID1|ETV5|MAP2K6|PRDM8|PCSK2|CREB5|HS6ST2|PER2|BSN|FAM76A|CLSTN1|ZDHHC5|IMPDH1|TUBB2B|SH2B3|AHNAK|C1orf51|KCNC1|CSNK1E|TENC1|LARGE|FBXO3|CDC42|TAGLN3|IRAK1|GRHL1|CELF2	71	CGC Transcription Factors
V$MYOD_01	265	Genes with promoter regions [-2kb,2kb] around transcription start site containing the motif SRACAGGTGKYG which matches annotation for MYOD1: myogenic differentiation 1	51	0.1925	1.29e-14	1.11e-13	ETV1|GNAS|CYP26A1|ERBB3|EFNA1|USP54|CALB1|ARL4A|AAK1|WFIKKN2|CACNA2D2|SHANK2|SCN5A|HTR2C|GPR162|KCNH5|CELF1|UBE2D3|TUBA4B|COL11A2|DSCAM|COL18A1|LRRC8C|ELMO1|SCG2|GAL3ST3|KTN1|CCDC85B|ST3GAL5|PAK2|HBEGF|BTBD11|AGAP3|RBM3|GCNT3|MGAT1|CORO2A|RORA|RXRG|EGR1|IGF1|HPSE2|CBFA2T2|RARA|TNNT2|ARHGEF2|ITSN1|KIAA1407|BACH1|PGF|CHRNG	72	CGC Transcription Factors
V$HP1SITEFACTOR_Q6	230	Genes with promoter regions [-2kb,2kb] around transcription start site containing motif AATWTTCAACAG. Motif does not match any known transcription factor	47	0.2043	1.33e-14	1.12e-13	JAG1|DMD|CHD2|POU3F3|FAM53B|RDH10|PIK3R1|IP6K2|H2AFY|BCL11A|CSF3|PDZD2|ATP2B3|PITX2|MEIS1|RBFOX1|TGIF1|DLX1|ARFGEF1|CHRDL1|FOXA2|GPC3|MAP2K6|VLDLR|KRT14|IGF1|CDKL5|NCALD|TUBA1A|SCML1|PHF3|ADAM28|LMNA|ZBTB10|FMO3|NR5A2|MBNL1|STEAP2|DUSP10|RNF144B|FAP|CYFIP2|DYNC1LI1|XK|CASP8|TAPBP|SAMD3	73	CGC Transcription Factors
TCCATTKW_UNKNOWN	239	Genes with promoter regions [-2kb,2kb] around transcription start site containing motif TCCATTKW. Motif does not match any known transcription factor	48	0.2008	1.41e-14	1.17e-13	CHD2|4-Sep|DUSP6|FGF12|NR3C1|BPTF|IP6K2|LRP5|DDIT4L|HOXA7|SHANK2|NNAT|SIPA1|CXCR7|MST4|FBXW11|CCDC85B|ATP6V0B|SLC25A14|RBFOX1|ETV5|DLX1|HSPG2|LINS|YTHDC1|RNF111|SOBP|IGF1|CDKL5|TSPAN6|OLFM1|DNASE2B|BSN|SCML1|EGR3|CABP1|BMP2|FTH1|FANK1|PFN2|CCDC88A|DUSP10|CCNT2|MAP2K5|PPP2R5C|GFRA3|NFX1|PAFAH2	74	CGC Transcription Factors
V$PR_Q2	266	Genes with promoter regions [-2kb,2kb] around transcription start site containing the motif NWNAGRACAN which matches annotation for NR3C1: nuclear receptor subfamily 3, group C, member 1 (glucocorticoid receptor)	51	0.1917	1.51e-14	1.24e-13	PAX2|USP54|ZEB2|TAGAP|FGD4|LRP5|PAX3|CACNA2D2|WWP2|CACNA1G|NNAT|SCNN1A|RNF128|ELMO1|FAM19A1|KCNIP1|PDZD2|GAL3ST3|RBM47|DLX1|IKZF4|ELOVL6|GABRA1|KLF3|CD96|FRY|SCML1|CD24|ZNRF2|ZDHHC5|CTGF|KCNC1|QRICH1|PANK1|GEN1|SMC6|NECAB3|KLK15|CTDSPL|FGF10|RAP2B|SMPX|MCC|NARG2|C14orf166B|RCN1|SLC15A2|CLDN10|GIPC2|RWDD1|NEK9	75	CGC Transcription Factors
V$FREAC4_01	150	Genes with promoter regions [-2kb,2kb] around transcription start site containing the motif CTWAWGTAAACANWGN which matches annotation for FOXD1: forkhead box D1	37	0.2467	1.79e-14	1.45e-13	PTCHD1|EYA1|POU3F3|ATXN7L2|FAM53B|ROR1|RARG|NNAT|SPRY4|FAM19A1|PITX2|KLF12|HSPG2|UBE2H|PNRC1|SHOX2|IGF1|ID2|HOXC6|MAST4|PER2|DUSP1|FRY|SCML1|CLDN18|CDKN1A|PTH1R|VASN|FAM65A|MCC|BRAF|ADAMTS13|PRPS1L1|LOC84931|ZC3H6|TAF5L|HEPH	76	CGC Transcription Factors
V$IRF_Q6	242	Genes with promoter regions [-2kb,2kb] around transcription start site containing the motif BNCRSTTTCANTTYY which matches annotation for IRF1: interferon regulatory factor 1	48	0.1983	2.32e-14	1.85e-13	PRKD2|MEIS2|ZEB2|EXT1|DGKA|BCL11A|KCNQ4|ATXN7L1|PRDM16|HTR2C|CASZ1|RARG|AKIRIN1|ZNF296|LMO2|RTN4|ATP13A1|UBE2L6|PITX2|ETV5|CDK6|SREK1|HPSE2|PLP1|HPCAL1|TMEM108|EGFL6|TWIST1|SLC40A1|SH2B3|CCND1|ZFPM1|IFNB1|PTK2|DUSP10|HIPK1|CCNT2|ZCCHC24|PIP4K2B|TBX1|MIA2|KCNIP3|ACSL5|TAPBP|TIMD4|CASP7|IFI35|NOD2	77	CGC Transcription Factors
V$GR_Q6_01	279	Genes with promoter regions [-2kb,2kb] around transcription start site containing the motif NNTGTYCT which matches annotation for NR3C1: nuclear receptor subfamily 3, group C, member 1 (glucocorticoid receptor)	52	0.1864	2.77e-14	2.18e-13	ZIC4|PAX2|CSRP3|KCNK10|EP300|EFNA1|C6orf62|AFF3|GREB1|WFIKKN2|FGD4|PAX3|MASP1|ITPR3|WWP2|CASZ1|TNNT3|SCNN1A|PDZD2|FRA10AC1|GCNT3|TGIF1|RORA|IKZF4|ZNF24|STMN1|DCUN1D3|ZNF654|PPM1B|PSEN1|KLF3|C19orf48|PHF3|QKI|PCDH9|TUBB2B|MMP14|FANK1|LOXL3|C1orf51|QRICH1|GEN1|SMC6|MLL2|BACH1|AKAP7|GRP|RCN1|UBL4A|GIPC2|PMCHL1|TIMD4	78	CGC Transcription Factors
V$AP1_Q4	271	Genes with promoter regions [-2kb,2kb] around transcription start site containing the motif RGTGACTMANN which matches annotation for JUN: jun oncogene	51	0.1882	3.28e-14	2.46e-13	TRIM8|EYA1|ZIC4|SLC16A6|ATXN7L2|EFNA1|FGF12|ATXN7L1|GAPDH|TNFRSF12A|ASS1|RIN1|FBXW11|RTN4|RIPK4|TCF7|XIRP1|APOBR|CCL22|ETV5|HPSE2|SRPK2|ICK|PCDH9|EIF4E|LMNA|MDFI|CDKN1A|BMP2|ARRDC4|ABI3|EEF1A1|GPR3|NECAB3|ENDOU|SHC3|RNF144B|FAP|ABHD2|BACH1|LYVE1|CELA1|IRAK1|MMP19|MMP7|BTK|ANXA7|AP2A2|UCN2|DNM1|LIMK1	79	CGC Transcription Factors
V$GR_Q6	271	Genes with promoter regions [-2kb,2kb] around transcription start site containing the motif NNNNNNCNNTNTGTNCTNN which matches annotation for NR3C1: nuclear receptor subfamily 3, group C, member 1 (glucocorticoid receptor)	51	0.1882	3.28e-14	2.46e-13	EYA1|MEIS2|PAX2|PPP2R2B|CSRP3|USP54|ZEB2|FGF12|AFF3|GREB1|IP6K2|WFIKKN2|FGD4|WWP2|PDE2A|NNAT|KCND2|AGAP3|RBM3|GCNT3|TGIF1|DLX1|SHOX2|SREK1|ZNF654|SRPK2|PSEN1|BHLHE40|PPM1A|CDKN1A|RARA|QRICH1|VASN|FAM65A|MBNL1|LARGE|NKX2-8|KLHL7|MMP7|GRP|CA6|RCN1|BTK|SLC9A9|C9orf131|CCDC126|PGGT1B|GIPC2|PMCHL1|ADIG|CRHR2	80	CGC Transcription Factors
V$CP2_02	253	Genes with promoter regions [-2kb,2kb] around transcription start site containing the motif GCTGGNTNGNNCYNG which matches annotation for TFCP2: transcription factor CP2	49	0.1937	3.28e-14	2.46e-13	ETV1|TRIM8|PTCHD1|ATXN7L2|BCL11B|PAX2|DUSP6|ZEB2|STARD13|IER5L|RTN1|GRB7|SLC26A9|NNAT|IL11RA|CAMK2G|LSM12|FOXL2|MDK|DSCAM|TSC22D1|PODN|PAK7|HBEGF|SLC25A14|SLC25A35|PITX2|ARFGEF1|TRAF4|GPC3|HPCAL1|DCUN1D3|DDIT4|STAC2|BRWD3|RPL41|AIM1L|EPC1|PPFIA2|GMPPB|TRIM62|UBA1|ACTN1|BACH1|PPP2R5C|TLCD1|LOC100287896|NBEAL1|TRPV2	81	CGC Transcription Factors
V$E47_01	253	Genes with promoter regions [-2kb,2kb] around transcription start site containing the motif VSNGCAGGTGKNCNN which matches annotation for TCF3: transcription factor 3 (E2A immunoglobulin enhancer binding factors E12/E47)	49	0.1937	3.28e-14	2.46e-13	TRIM8|GNAS|BCL11B|PPP2R2B|CYP26A1|SORBS1|EFNA1|GABRG2|CALB1|IER5L|ARL4A|WFIKKN2|DDIT4L|SLC26A9|CACNA2D2|KCNMA1|HOXA7|SCN5A|PLEC|KIRREL2|RORC|FLNC|GPR162|CAMK2G|UBE2D3|DSCAM|KCNJ4|SERGEF|AIG1|MAZ|EPB41|BTBD11|CASC4|ERN1|GIT2|NAA40|GCNT3|VPS13A|MGAT1|PODXL|CORO2A|CHRDL1|TSHR|RXRG|ITGA1|VEGFA|TUBB2B|DUSP10|CDC42SE1	82	CGC Transcription Factors
V$S8_01	245	Genes with promoter regions [-2kb,2kb] around transcription start site containing the motif WNNANYYAATTANCNN which matches annotation for PRRX2: paired related homeobox 2	48	0.1959	3.79e-14	2.81e-13	ETV1|DMD|FAM53B|MEF2C|ZEB2|TXLNG|PAQR9|ITPR3|DCT|HOXA7|ATXN7L1|PHC2|HTR2C|MTUS1|DSCAM|OVOL1|ANK2|MEIS1|DLX1|PRDM8|LINS|FIGN|SHOX2|HESX1|HOXC6|HPSE2|SYTL2|FAM108B1|DEDD|HAS2|SCN3A|SLC10A7|GTF2A1L|RALGPS2|INPP5F|PTH1R|GEN1|OPRM1|PIK3R3|MBNL1|SLC24A4|ZFHX4|SYNRG|CYFIP2|IL17F|ST8SIA3|ESR2|CELF2	83	CGC Transcription Factors
V$COUP_01	263	Genes with promoter regions [-2kb,2kb] around transcription start site containing the motif TGAMCTTTGMMCYT which matches annotation for HNF4A: hepatocyte nuclear factor 4, alpha	50	0.1901	3.85e-14	2.82e-13	DMD|ZIC4|BMF|CSRP3|FGF12|PNPLA2|PRDM16|PLEC|GAPDH|TNFRSF12A|MYLPF|VSX2|OVOL1|DDB1|HBEGF|CCDC151|PITX2|TRAF4|LINS|SOBP|CSRNP3|MBD5|APOM|KLC4|MED8|VEGFA|SHC1|MED13|LMNA|MARK2|PTH1R|TTI1|STEAP2|GMPPB|ARHGEF7|ALDH6A1|CFHR5|RNF144B|SAMD14|PGF|CTAGE1|DLX5|ZSWIM3|HAS1|IL21R|PAFAH2|PKLR|ACOT7|LGALS4|ASGR2	84	CGC Transcription Factors
V$SRF_C	211	Genes with promoter regions [-2kb,2kb] around transcription start site containing the motif DCCWTATATGGNCWN which matches annotation for SRF: serum response factor (c-fos serum response element-binding transcription factor)	44	0.2085	4.31e-14	3.12e-13	DMD|NKX2-1|G3BP2|DUSP6|ZEB2|STARD13|POU3F4|AAK1|LRP5|FOSL1|SIPA1|FGFRL1|MCAM|DUSP5|CDC14A|MAPK14|MANEAL|MEIS1|ACVR1|EGR1|SLC7A1|DCUN1D3|DNAJB4|EGR3|SRF|ACTC1|RNF39|TAGLN|MBNL1|DUSP10|MYL12A|PDLIM5|FOXE3|MYH11|ACTN1|TADA3|XK|FHL2|TANK|IER2|EGR4|EMILIN2|MYL9|KALRN	85	CGC Transcription Factors
V$LYF1_01	264	Genes with promoter regions [-2kb,2kb] around transcription start site containing motif TTTGGGAGR. Motif does not match any known transcription factor	50	0.1894	4.5e-14	3.22e-13	EYA1|ZIC4|POU3F3|ATXN7L2|ROCK1|DUSP6|MEF2C|IP6K2|KCNQ4|PDE2A|PLEC|RARG|NNAT|IL11RA|HSD11B1|TFAP2C|MYLPF|ANXA9|FBXW11|NRG2|ATP6V0B|ATP2B3|RHBDF2|PITX2|MEIS1|RBFOX1|GPC3|FAM107B|RALGPS2|RNF214|STAC2|NCOA2|HES1|SH2B3|AHNAK|C1orf51|ALS2CR8|PANK1|PPARG|TAC3|PPFIA2|FGF10|SPRY1|CCDC91|NKX2-8|SLC25A17|ZCCHC10|ST8SIA3|EFCAB5|ZKSCAN3	86	CGC Transcription Factors
V$TATA_C	283	Genes with promoter regions [-2kb,2kb] around transcription start site containing the motif NCTATAAAAR which matches annotation for TAF<br> TATA	52	0.1837	5.01e-14	3.54e-13	EYA1|CHD2|BCL11B|AAK1|FIP1L1|RTN1|PKIA|SHANK2|PRDM16|LMO2|CCDC85B|PITX2|RBFOX1|HOXB9|SREK1|HOXC6|HPSE2|PBX1|HAS2|TWIST1|HN1L|SRPK2|CD96|GTF2A1L|CD24|AGPAT4|FBXO36|OLIG2|PANK1|SRF|GEN1|ENDOU|TAGLN|PPAP2A|EPC1|ARHGEF2|NR5A2|MYH1|NKX6-1|CCDC91|IL17F|MYH11|BACH1|MYH3|VIP|ALDOB|LOC283174|ESR2|FSHB|GJA5|OTUB2|AMDHD1	87	CGC Transcription Factors
V$GATA6_01	265	Genes with promoter regions [-2kb,2kb] around transcription start site containing the motif NNNGATWANN which matches annotation for GATA6: GATA binding protein 6	50	0.1887	5.24e-14	3.66e-13	EYA1|SORBS1|TCP11L2|MEF2C|GREB1|MASP1|PKIA|WWP2|PHC2|CASZ1|KCNH5|SPRY4|FAM19A1|TSC22D1|TAB3|PDZD2|COL4A3|IL7|PITX2|RBFOX1|ETV5|TGIF1|KLF12|UBE2H|ASCL2|EDA|SOBP|CREB5|SMAD5|HPSE2|FAM107B|BSN|RUNX2|TMEM71|HS3ST5|BRWD3|PCDH9|RAI1|NR5A2|PWWP2B|MYO1C|PNLIP|LIMS1|MMP23B|LECT2|SFRP5|GFRA3|SERPINB4|RHAG|UPP1	88	CGC Transcription Factors
WGTTNNNNNAAA_UNKNOWN	547	Genes with promoter regions [-2kb,2kb] around transcription start site containing motif WGTTNNNNNAAA. Motif does not match any known transcription factor	78	0.1426	6.36e-14	4.39e-13	ETV1|DMD|EYA1|CHD2|ZNF521|NRG1|MEIS2|ATXN7L2|PPP2R2B|CYP26A1|DUSP6|ZEB2|FGF12|EXT1|ARL4A|ZHX2|PIK3R1|RRM2B|KCNMA1|PRDM16|ROR1|MCAM|GRM8|FBXW11|MAPK14|SSTR1|PITX2|FZD7|ETV5|TGIF1|MAP2K6|LINS|SHOX2|CREB5|SREK1|HOXC6|CDKL5|HPSE2|HPCAL1|SENP6|NRN1L|PPM1B|CDC25A|ORC1|KLF3|CD96|DNAJB4|VEGFA|MED13|PCDH9|MMP2|CDKN1A|RALY|SP8|MARK2|DNAJB12|MYH1|MBNL1|SHC3|ZFPM1|IER3|ENOX1|NKX2-8|SGK3|CEBPB|CYGB|PACRG|ZCCH…	89	CGC Transcription Factors
V$HAND1E47_01	277	Genes with promoter regions [-2kb,2kb] around transcription start site containing the motif NNNNGNRTCTGGMWTT which matches annotation for HAND1: heart and neural crest derivatives expressed 1	51	0.1841	8.04e-14	5.5e-13	PTCHD1|DMD|EYA1|NRG1|4-Sep|EP300|MEF2C|IER5L|RIT2|DDIT4L|VWF|BCL11A|IL11RA|HSD11B1|UBE2D3|ELMO1|LMO2|DUSP5|ANK1|SSTR1|DLC1|CREB5|HOXC6|ITGA1|STMN1|RAB6A|HAS2|C12orf61|CBFA2T2|PHF3|STX18|BHLHE40|MMP14|FAM46A|ENDOU|MBNL1|CCDC88A|PWWP2B|BBS12|TMPO|VIP|ELP4|DLX5|NYX|ELK4|SLC15A2|GDF7|RWDD1|C5orf42|GPR19|PTK6	90	CGC Transcription Factors
V$CREB_Q4	268	Genes with promoter regions [-2kb,2kb] around transcription start site containing the motif NSTGACGTMANN which matches annotation for CREB1: cAMP responsive element binding protein 1	50	0.1866	8.26e-14	5.58e-13	JAG1|GNAS|G3BP2|CCDC148|LSM12|GJD2|AKIRIN1|FAM19A1|SCG2|RIPK4|GNL1|CRELD1|ANK2|RAB24|PRELID1|PITX2|PNRC1|MSX2|RAB6A|MAFF|DUSP1|EGR3|PPM1A|TUBB2B|EIF1|RPL41|SLC38A1|GPR3|PPIG|FAM65A|RAI1|RCAN1|VPS37B|BRAF|NUP98|TRIM39|ZNF184|CDC42|PPP1R15A|ARL4D|HAS1|FANCD2|SPATA7|CASC5|WDHD1|CHGB|DDX51|RPS29|YTHDC2|EGR4	91	CGC Transcription Factors
V$AREB6_04	252	Genes with promoter regions [-2kb,2kb] around transcription start site containing the motif CBGTTTSNN which matches annotation for TCF8: transcription factor 8 (represses interleukin 2 expression)	48	0.1905	1.15e-13	7.68e-13	DMD|ZNF521|MEIS2|BMF|ERBB3|4-Sep|EFNA1|DUSP6|ZEB2|BCL11A|HTR2C|PLEC|CCDC148|SLCO2A1|FAM19A1|WDPCP|CASC4|FLJ25328|TGIF1|KLF12|RORA|FOXA2|NMNAT2|ELOVL6|ST5|HPCAL1|APOLD1|TRIM14|HIP1R|CLEC7A|CWF19L2|CTGF|SH2B3|KRT83|VAMP4|PIK3R3|SHC3|FAP|CCDC91|ASPN|NUP98|AKT2|PABPC5|CMKLR1|NEDD9|GEMIN4|LST1|GNB2L1	92	CGC Transcription Factors
WGGAATGY_V$TEF1_Q6	378	Genes with promoter regions [-2kb,2kb] around transcription start site containing the motif WGGAATGY which matches annotation for TEAD1: TEA domain family member 1 (SV40 transcriptional enhancer factor)	61	0.1614	1.51e-13	9.99e-13	DMD|NRG1|FAM53B|4-Sep|LRRN4CL|ITPR3|BCL11A|CACNA1G|RARG|SIPA1|SCNN1A|CCDC148|RASGRP2|MDK|ARHGAP24|COL11A2|SPTB|RASAL2|NRG2|FHOD1|ZNF467|RBM47|TGIF1|CDK6|TRAF4|COL4A5|KRT14|ST5|MCF2|ID2|TRPM3|SYTL2|MSX2|SLC26A6|FGA|SHC1|SCN8A|DDIT3|LMNA|CTGF|SH2B3|PTH1R|TNNT2|TENC1|ANKRD11|CDC42EP1|ERBB2|MYL12A|PPFIBP1|ARHGAP29|ITGB1|ATRN|PGF|IL17RE|MMP23B|TRIM54|ACSL3|TSPYL4|AVPI1|PGAM2|PRSS27	93	CGC Transcription Factors
V$HLF_01	254	Genes with promoter regions [-2kb,2kb] around transcription start site containing the motif GTTACRYAAT which matches annotation for HLF: hepatic leukemia factor	48	0.189	1.56e-13	1.02e-12	TRIM8|DMD|CHD2|MEIS2|ETV4|PIK3R1|TXLNG|IP6K2|ZFYVE9|SPRY4|TNNC2|TSC22D1|EPB41|RBFOX1|DLX1|RORA|FOXA2|MAP2K6|PCSK2|CREB5|CHN1|HOXC6|CDKL5|HS6ST2|ZNF654|BSN|RPRD2|BHLHE40|ZDHHC5|DDIT3|ENSA|SH2B3|CSNK1E|TENC1|DUSP14|PFN2|HSPA4L|KLHL7|FBXO3|ABHD11|CDC42|TAGLN3|XK|DLX5|NYX|KIF2B|CELF2|PDGFRL	94	CGC Transcription Factors
V$GATA1_03	245	Genes with promoter regions [-2kb,2kb] around transcription start site containing the motif ANGNDGATAANNGN which matches annotation for GATA1: GATA binding protein 1 (globin transcription factor 1)	47	0.1918	1.57e-13	1.02e-12	ETV1|DMD|MEIS2|ATXN7L2|ERBB3|GABRG2|MEF2C|ZEB2|GREB1|SLC26A9|HOXA7|WWP2|CASZ1|KIRREL2|RASAL2|XIRP1|SLC25A14|PITX2|FBXO11|PRDM8|CREB5|SREK1|SYTL2|TWIST1|BSN|RALGPS2|PCDH9|HES1|ENDOU|MBNL1|ADM|KRIT1|BTRC|NF2|RNF144B|MYO1C|MMP23B|DLG4|UCN2|SFRP5|EPO|DOK2|PGGT1B|RHAG|NPL|RASSF5|SERPINB6	95	CGC Transcription Factors
V$AFP1_Q6	264	Genes with promoter regions [-2kb,2kb] around transcription start site containing the motif ATTAAYTRCAC which matches annotation for ZHX2: zinc fingers and homeoboxes 2	49	0.1856	1.79e-13	1.14e-12	ZIC4|MEIS2|DUSP6|ZEB2|FGF12|C6orf62|AFF3|ZHX2|AGL|KCNMA1|ATXN7L1|MYC|HTR2C|SIPA1|SPTB|HGF|DNAJC11|C11orf24|RBFOX1|DLX1|CHRDL1|PCSK2|EDA|SHOX2|CREB5|ID2|HOXC6|MSX2|HAS2|C1QTNF3|ZNF654|TMEM71|HS3ST5|LIG3|NHLH2|NR0B2|ARL3|MYBPC1|ZFHX4|FOXF2|CDC42SE1|INA|XK|TANK|CPN1|SPINK6|ARHGDIB|KIF2B|SPATA7	96	CGC Transcription Factors
V$MYB_Q6	255	Genes with promoter regions [-2kb,2kb] around transcription start site containing the motif NNNAACTGNC which matches annotation for MYB: v-myb myeloblastosis viral oncogene homolog (avian)	48	0.1882	1.82e-13	1.14e-12	SLC16A6|GNAS|FBXO24|IGSF1|FGF12|IER5L|CACNA1G|RARG|IL11RA|TFAP2C|NOVA2|RIN1|EPB41|RHOV|ANK2|DLX1|CHRDL1|UBE2H|KRT14|SOBP|CHN1|HOXC6|P2RY2|RPRD2|MED13|PCDH9|TENC1|PFN2|MLL2|PEX16|PPP4R4|NKX2-8|TPP2|PCSK1N|MAEL|PIP4K2B|UBE2S|DLGAP1|SLC6A10P|TYSND1|CRISPLD1|SLC39A4|CD5|ST7L|TGM5|MDGA2|WDR86|ZYX	97	CGC Transcription Factors
V$TEF_Q6	255	Genes with promoter regions [-2kb,2kb] around transcription start site containing the motif ATGTTWAYATAA which matches annotation for TEF: thyrotrophic embryonic factor	48	0.1882	1.82e-13	1.14e-12	TRIM8|EYA1|PPP2R2B|NKX2-1|ZEB2|FGF12|IP6K2|LRP5|TTN|SPRY2|PDE4B|COL13A1|CAST|RIPK4|CCDC85B|WDPCP|ETV5|KLF12|UBE2H|MSL3|SOBP|CREB5|IGF1|HOXC6|ITGA1|PBX1|TWIST1|HEY1|FRY|RALGPS2|TSGA13|HOXB2|CSNK1E|CCND1|FAM122A|SYNRG|SLC25A17|ALDOB|MIA2|UBE2S|PRPS1L1|DLX5|GRHL1|ARHGDIB|PAX8|CELF2|SLC20A1|NDST1	98	CGC Transcription Factors
V$FOXM1_01	246	Genes with promoter regions [-2kb,2kb] around transcription start site containing the motif ARATKGAST which matches annotation for FOXM1: forkhead box M1	47	0.1911	1.83e-13	1.14e-12	DMD|MEIS2|EFNA1|MEF2C|POU3F4|IP6K2|LRP5|HOXA7|HSD11B1|GJD2|MTUS1|FAM19A1|EHD4|RTN4|NRG2|TMEM184A|PITX2|DLX1|MAP2K6|CREB5|SREK1|CDKL5|STMN1|DNASE2B|SLC10A7|G2E3|CRYGS|C14orf119|LRP1|PCDH9|DDIT3|RALY|NHLH2|GEN1|FSTL3|SLC24A4|CCDC91|TBX20|PCSK1N|BFSP2|P2RX7|ZBTB41|DLX5|ARHGDIB|GFRA3|LRRC19|NHLRC1	99	CGC Transcription Factors
GATAAGR_V$GATA_C	295	Genes with promoter regions [-2kb,2kb] around transcription start site containing motif GATAAGR. Motif does not match any known transcription factor	52	0.1763	2.76e-13	1.7e-12	ETV1|DMD|EYA1|MEIS2|PAX2|MEF2C|GRB7|MASP1|PKIA|SLC26A9|SLC7A8|KCNH5|SPRY4|FAM19A1|LMO2|PDZD2|TRIM15|PITX2|FIGN|CREB5|TRPM3|HPSE2|RAP1B|MSX2|NFATC3|RPS27|HS3ST5|TUBB2B|SH2B3|SLC2A1|AMHR2|LCAT|NR5A2|BTRC|ZFPM1|CUX1|RNF144B|MYO1C|FHL2|EPX|KDM5C|HEPH|ARHGDIB|GFRA3|PTPRC|PKLR|INPP5K|RHAG|NPL|KRT80|RHCE|KHK	100	CGC Transcription Factors
GGGCGGR_V$SP1_Q6	2940	Genes with promoter regions [-2kb,2kb] around transcription start site containing the motif GGGCGGR which matches annotation for SP1: Sp1 transcription factor	464	0.1578	6.67e-121	4.1e-118	WBP4|SEMA4C|TRIB1|PPP2R2B|ETV4|SESN3|EFNA4|NUFIP2|TSC22D3|THBS3|DBP|BCL9L|NLK|ZFP36L1|SERPINI1|IGF2BP1|PDCD10|UST|CDC42EP3|TRIB2|HMGA1|AKAP12|PTMS|IVNS1ABP|PCBP4|MRPL14|TFAP4|SLITRK5|FZD7|PURA|LUC7L3|NR2F2|MEPCE|C1orf43|PKN3|RNF138|ZSCAN2|RAP2C|NOTCH1|FOXO3|SIX5|LCOR|PRRC2A|EGR3|FXR2|DPF2|NDRG2|SOX11|GSK3B|ENOPH1|SET|EIF4G2|BAG6|DLL3|NDST2|YWHAG|DDA1|SLC38A1|ZBTB17|ARHGEF19|BZW1|FOSB|AZIN1|BMP4|G…	1	CGA Transcription Factors
GGGAGGRR_V$MAZ_Q6	2274	Genes with promoter regions [-2kb,2kb] around transcription start site containing the motif GGGAGGRR which matches annotation for MAZ: MYC-associated zinc finger protein (purine-binding transcription factor)	362	0.1592	1.23e-93	3.78e-91	WBP4|SEMA4C|TRIB1|PPP2R2B|ETV4|SESN3|EFNA4|NUFIP2|TSC22D3|THBS3|DBP|BCL9L|NLK|ZFP36L1|SERPINI1|IGF2BP1|PDCD10|UST|CDC42EP3|TRIB2|HMGA1|AKAP12|PTMS|IVNS1ABP|PCBP4|MRPL14|TFAP4|SLITRK5|FZD7|PURA|LUC7L3|NR2F2|MEPCE|C1orf43|PKN3|RNF138|ZSCAN2|RAP2C|NOTCH1|FOXO3|SIX5|LCOR|PRRC2A|EGR3|FXR2|DPF2|NDRG2|SOX11|GSK3B|ENOPH1|SET|EIF4G2|BAG6|DLL3|NDST2|YWHAG|DDA1|SLC38A1|ZBTB17|ARHGEF19|BZW1|FOSB|AZIN1|BMP4|G…	2	CGA Transcription Factors
CTTTGT_V$LEF1_Q2	1972	Genes with promoter regions [-2kb,2kb] around transcription start site containing the motif CTTTGT which matches annotation for LEF1: lymphoid enhancer-binding factor 1	319	0.1618	9.34e-84	1.92e-81	WBP4|SEMA4C|TRIB1|PPP2R2B|ETV4|SESN3|EFNA4|NUFIP2|TSC22D3|THBS3|DBP|BCL9L|NLK|ZFP36L1|SERPINI1|IGF2BP1|PDCD10|UST|CDC42EP3|TRIB2|HMGA1|AKAP12|PTMS|IVNS1ABP|PCBP4|MRPL14|TFAP4|SLITRK5|FZD7|PURA|LUC7L3|NR2F2|MEPCE|C1orf43|PKN3|RNF138|ZSCAN2|RAP2C|NOTCH1|FOXO3|SIX5|LCOR|PRRC2A|EGR3|FXR2|DPF2|NDRG2|SOX11|GSK3B|ENOPH1|SET|EIF4G2|BAG6|DLL3|NDST2|YWHAG|DDA1|SLC38A1|ZBTB17|ARHGEF19|BZW1|NR3C2|IER5L|LZTS2…	3	CGA Transcription Factors
CAGGTG_V$E12_Q6	2485	Genes with promoter regions [-2kb,2kb] around transcription start site containing the motif CAGGTG which matches annotation for TCF3: transcription factor 3 (E2A immunoglobulin enhancer binding factors E12/E47)	358	0.1441	3.49e-80	5.37e-78	WBP4|SEMA4C|TRIB1|PPP2R2B|ETV4|SESN3|EFNA4|NUFIP2|TSC22D3|THBS3|DBP|BCL9L|NLK|ZFP36L1|SERPINI1|IGF2BP1|PDCD10|UST|CDC42EP3|TRIB2|HMGA1|AKAP12|PTMS|IVNS1ABP|PCBP4|MRPL14|FOSB|AZIN1|BMP4|G3BP2|PAK6|ITGA3|PRSS12|FOSL1|POU3F2|ARMCX3|IRF2BPL|MYC|E2F3|IL11RA|GDNF|DLX4|SPRED2|KCNQ1DN|TFAP2C|TNFRSF12A|NEFH|CXCL14|UCHL5|NPAS4|TROVE2|KANK3|NR3C2|IER5L|LZTS2|TNFRSF21|FRMD5|CITED2|CPNE1|DGKA|IP6K2|TSPAN13|SR…	4	CGA Transcription Factors
TTGTTT_V$FOXO4_01	2061	Genes with promoter regions [-2kb,2kb] around transcription start site containing the motif TTGTTT which matches annotation for MLLT7: myeloid/lymphoid or mixed-lineage leukemia (trithorax homolog, Drosophila); translocated to, 7	311	0.1509	5.15e-74	6.34e-72	WBP4|SEMA4C|TRIB1|PPP2R2B|ETV4|SESN3|EFNA4|NUFIP2|TSC22D3|THBS3|DBP|TFAP4|SLITRK5|FZD7|PURA|LUC7L3|NR2F2|MEPCE|C1orf43|PKN3|RNF138|ZSCAN2|FOSB|AZIN1|BMP4|G3BP2|PAK6|ITGA3|ETV5|EGR2|HBP1|COL4A5|SLC39A7|RXRB|TBX3|ZNF143|GTF2A1|CNOT1|AGBL5|ELOVL6|NR3C2|IER5L|LZTS2|TNFRSF21|FRMD5|CITED2|CPNE1|DGKA|IP6K2|TSPAN13|SRSF7|SOX2|PRRX1|NFIB|TOP1|HOXC6|RAB6A|CD74|DUSP1|PFKFB3|MAT2A|ADSS|CDC25A|PRKAG1|CBFB|PTP…	5	CGA Transcription Factors
AACTTT_UNKNOWN	1890	Genes with promoter regions [-2kb,2kb] around transcription start site containing motif AACTTT. Motif does not match any known transcription factor	294	0.1556	6.99e-73	7.16e-71	WBP4|SEMA4C|TRIB1|PPP2R2B|ETV4|SESN3|EFNA4|BCL9L|NLK|ZFP36L1|SERPINI1|IGF2BP1|PDCD10|UST|TFAP4|SLITRK5|FZD7|PURA|LUC7L3|NR2F2|RAP2C|NOTCH1|FOXO3|SIX5|LCOR|PRRC2A|EGR3|FOSB|AZIN1|PRSS12|FOSL1|POU3F2|ARMCX3|IRF2BPL|MYC|ETV5|EGR2|HBP1|COL4A5|UTP18|IL11|HCFC1R1|RILPL2|PABPC1|SLC39A11|PPRC1|MGC45800|SESN1|HAT1|EED|UGP2|NR3C2|IER5L|LZTS2|TNFRSF21|FRMD5|PICALM|ZNF827|TEF|KCTD15|EYA4|TOX2|SOX2|PRRX1|NFIB…	6	CGA Transcription Factors
TGGAAA_V$NFAT_Q4_01	1896	Genes with promoter regions [-2kb,2kb] around transcription start site containing the motif TGGAAA which matches annotation for NFAT<br> NFATC	278	0.1466	3.68e-63	3.23e-61	WBP4|SEMA4C|NUFIP2|TSC22D3|THBS3|BCL9L|NLK|ZFP36L1|SERPINI1|CDC42EP3|TRIB2|TFAP4|SLITRK5|FZD7|MEPCE|RAP2C|FXR2|DPF2|NDRG2|SOX11|BMP4|PRSS12|E2F3|IL11RA|GDNF|ETV5|EGR2|SLC39A7|RXRB|TBX3|ZNF143|UTP18|IL11|HCFC1R1|RILPL2|AP3D1|TCTA|UPF2|ENSA|TINAGL1|ORAI3|NAB2|NR3C2|CITED2|CPNE1|DGKA|IP6K2|PICALM|ZNF827|KLF13|RBKS|GAD1|SOX2|PRRX1|NFIB|RAB6A|CD74|HSPH1|SLC30A7|CYB5D2|ATXN1|ZNF800|CALM1|ACLY|NRGN|C1GA…	7	CGA Transcription Factors
CACGTG_V$MYC_Q2	1032	Genes with promoter regions [-2kb,2kb] around transcription start site containing the motif CACGTG which matches annotation for MYC: v-myc myelocytomatosis viral oncogene homolog (avian)	188	0.1822	8.88e-57	6.83e-55	TRIB1|PPP2R2B|BCL9L|IGF2BP1|HMGA1|AKAP12|TFAP4|MEPCE|C1orf43|NOTCH1|FOXO3|GSK3B|ENOPH1|SET|BMP4|FOSL1|POU3F2|ARMCX3|E2F3|HBP1|SLC39A7|RXRB|GTF2A1|UTP18|PABPC1|SLC39A11|PPRC1|AP3D1|KAT5|KCNN4|TFB2M|YEATS2|HSPD1|MXD3|IGF2BP3|IER5L|LZTS2|TNFRSF21|CITED2|PICALM|TEF|KCTD15|EYA4|ZFP91|RTN4|TOP1|DUSP1|PFKFB3|MAT2A|ADSS|HSPH1|SMAD2|ARHGAP12|CDK5R1|CDKN2C|LONRF3|ZNF800|TLE4|CACNA1D|ACLY|FHOD1|HOOK2|DEPDC7…	8	CGA Transcription Factors
GATTGGY_V$NFY_Q6_01	1160	Genes with promoter regions [-2kb,2kb] around transcription start site containing motif GATTGGY. Motif does not match any known transcription factor	200	0.1724	2.09e-56	1.43e-54	TRIB1|ETV4|SESN3|NUFIP2|DBP|NLK|IGF2BP1|HMGA1|PTMS|IVNS1ABP|SIX5|LCOR|PRRC2A|FXR2|GSK3B|EIF4G2|BAG6|FOSB|BMP4|G3BP2|IL11RA|DLX4|SPRED2|ETV5|TBX3|CNOT1|UTP18|MGC45800|TCTA|UPF2|ENSA|SLC41A1|MAPK7|C11orf82|IER5L|CPNE1|TSPAN13|TEF|ZFP91|HMGCS1|SOX2|HOXC6|RAB6A|CDC25A|SMAD2|G3BP1|TP53INP2|NUP98|TLE4|NRGN|DALRD3|USP1|CPEB4|NANOS1|OTUD5|PDLIM4|SPSB3|PCDH10|CPT1A|ZBTB3|NF2|ZBTB5|ST8SIA4|PEX16|MAP2K3|NPT…	9	CGA Transcription Factors
CAGCTG_V$AP4_Q5	1524	Genes with promoter regions [-2kb,2kb] around transcription start site containing the motif CAGCTG which matches annotation for REPIN1: replication initiator 1	230	0.1509	3.03e-54	1.86e-52	WBP4|TSC22D3|BCL9L|ZFP36L1|CDC42EP3|PCBP4|MRPL14|TFAP4|SLITRK5|PURA|LUC7L3|NOTCH1|SIX5|DPF2|GSK3B|ENOPH1|SET|EIF4G2|DLL3|NDST2|AZIN1|PAK6|ITGA3|IRF2BPL|MYC|E2F3|IL11RA|GDNF|KCNQ1DN|TFAP2C|ETV5|EGR2|TBX3|AGBL5|IL11|MGC45800|AP3D1|TINAGL1|MYADM|DENR|NR3C2|IER5L|LZTS2|FRMD5|CITED2|PICALM|TEF|KLF13|MYL6B|TMUB2|SOX2|HOXC6|DUSP1|TP53INP2|CDC42SE1|MEF2D|PARP8|CDKN2C|CDK2|TLE4|LARP4|DALRD3|USP1|PHF1|SPTA…	10	CGA Transcription Factors
GGGTGGRR_V$PAX4_03	1294	Genes with promoter regions [-2kb,2kb] around transcription start site containing the motif GGGTGGRR which matches annotation for PAX4: paired box gene 4	207	0.16	6.74e-53	3.77e-51	SEMA4C|PPP2R2B|NUFIP2|THBS3|SERPINI1|IGF2BP1|PDCD10|CDC42EP3|TRIB2|HMGA1|PTMS|PCBP4|FZD7|MEPCE|C1orf43|LCOR|EGR3|NDRG2|EIF4G2|YWHAG|DDA1|AZIN1|BMP4|IRF2BPL|ETV5|HBP1|TBX3|ZNF143|AGBL5|ELOVL6|UTP18|HCFC1R1|SESN1|TCTA|ORAI3|NAB2|KAT5|SLC41A1|MAGED2|RAD23B|WDR13|PLAT|LZTS2|TSPAN13|PICALM|ZNF827|KLF13|ZFP91|RTN4|PRRX1|HOXC6|RAB6A|PRKAG1|CBFB|PTPN12|SMAD2|CDC42SE1|MEF2D|MTF2|TRIM27|ATXN1|ZNF800|CACNA1…	11	CGA Transcription Factors
TGANTCA_V$AP1_C	1121	Genes with promoter regions [-2kb,2kb] around transcription start site containing the motif TGANTCA which matches annotation for JUN: jun oncogene	184	0.1641	1.19e-48	6.07e-47	TRIB1|PPP2R2B|ETV4|BCL9L|NLK|ZFP36L1|HMGA1|PTMS|PKN3|NDRG2|YWHAG|SLC38A1|PAK6|FOSL1|GDNF|KCNQ1DN|TNFRSF12A|NEFH|CXCL14|ETV5|AGBL5|IL11|HCFC1R1|MGC45800|TINAGL1|KCNN4|ATL1|GPR3|TFPI2|LRSAM1|FRMD5|CPNE1|DGKA|ZNF827|RBKS|RTN4|MYL6B|STK40|FBXW11|RIPK4|PFKFB3|CDKN2C|LONRF3|STX1A|PDLIM2|PFKFB2|SGK1|UBE3A|RNF145|RELA|CSPG4|NPTN|CIRBP|FAM46B|C9orf16|ADCK4|SLC9A8|PHLDA2|RNF34|ETFB|GSTP1|STC1|EYA1|NRG1|EFN…	12	CGA Transcription Factors
SCGGAAGY_V$ELK1_02	1199	Genes with promoter regions [-2kb,2kb] around transcription start site containing the motif SCGGAAGY which matches annotation for ELK1: ELK1, member of ETS oncogene family	188	0.1568	1.02e-46	4.83e-45	PKN3|RAP2C|BAG6|DLX4|SPRED2|TFAP2C|EGR2|HBP1|SLC39A7|RXRB|GTF2A1|PABPC1|HAT1|TCTA|KAT5|TFB2M|YEATS2|MAGED2|LRRC29|UBE2N|RRAS|ATF6B|HMG20A|MYL6B|STK40|GJB1|PRKAG1|CTR9|HSPH1|SLC30A7|CYB5D2|PARP8|CBL|ZNF800|PTPN23|TMEM199|SNTB2|CPEB4|ZBTB8OS|UGGT1|BLM|ZBTB3|SLC12A2|SPSB2|PEX16|VPS16|SLC35A5|HSPA4|CNTROB|TRIM39|ZNF513|DPP3|BAD|FBXO3|ADCK4|SLC9A8|HERC4|PTPN2|MAPKAP1|MGAT2|DCP1A|RNGTT|PTRH2|SLC25A1|SI…	13	CGA Transcription Factors
RCGCANGCGY_V$NRF1_Q6	918	Genes with promoter regions [-2kb,2kb] around transcription start site containing the motif RCGCANGCGY which matches annotation for NRF1: nuclear respiratory factor 1	157	0.171	7.77e-44	3.41e-42	MRPL14|MEPCE|SIX5|FXR2|DPF2|ENOPH1|SET|BAG6|ZBTB17|IRF2BPL|SLC39A7|RXRB|GTF2A1|CNOT1|UTP18|PABPC1|SESN1|EED|TCTA|UPF2|HSPD1|MXD3|MAPK7|MAGED2|RAD23B|P4HA1|ERGIC3|WDR12|SMC4|CPNE1|SRSF7|ZFP91|GJB1|TOP1|CBFB|NRGN|FHOD1|PHF1|NAA15|RQCD1|OSTC|NFAT5|ZBTB5|PEX16|RAB3IP|DVL2|TOPORS|CIRBP|CNTROB|AP2A1|CDV3|TRIM39|AKR7A2|BAD|RASA1|HERC4|PTPN2|MAPKAP1|NDUFA5|CRY1|MLX|RBM12|SYMPK|SAFB|BLOC1S2|CNTNAP1|MRPL17…	14	CGA Transcription Factors
RYTTCCTG_V$ETS2_B	1085	Genes with promoter regions [-2kb,2kb] around transcription start site containing the motif RYTTCCTG which matches annotation for ETS2: v-ets erythroblastosis virus E26 oncogene homolog 2 (avian)	168	0.1548	4.82e-41	1.97e-39	SEMA4C|TRIB1|SESN3|NUFIP2|BCL9L|NLK|SERPINI1|IGF2BP1|PDCD10|HMGA1|PCBP4|PURA|PKN3|RNF138|RAP2C|FOXO3|EGR3|DLL3|FOSL1|E2F3|IL11RA|GDNF|KCNQ1DN|ETV5|ZNF143|CNOT1|AGBL5|SLC39A11|KCNN4|ETNK1|LZTS2|CITED2|DGKA|PICALM|RBKS|ZFP91|TMUB2|FBXW11|SLC30A7|ARHGAP12|CDC42SE1|PARP8|FEM1C|ATXN1|ZNF800|DALRD3|SPTAN1|PDLIM2|SGK1|HHEX|ZBTB8OS|NFAT5|DPP3|RALB|DNM2|CITED4|VPS39|ITGB1|ACTN1|HOXA10|PCDH7|DUSP4|LSR|PPP1…	15	CGA Transcription Factors
RTAAACA_V$FREAC2_01	919	Genes with promoter regions [-2kb,2kb] around transcription start site containing the motif RTAAACA which matches annotation for FOXF2: forkhead box F2	149	0.1621	8.02e-39	3.08e-37	WBP4|TRIB1|PPP2R2B|SESN3|TSC22D3|UST|PTMS|TFAP4|SLITRK5|PURA|LUC7L3|C1orf43|FOXO3|NDRG2|BMP4|POU3F2|MYC|E2F3|GDNF|ETV5|HBP1|SLC39A7|RXRB|GTF2A1|ELOVL6|WDR13|LZTS2|CITED2|CPNE1|IP6K2|KCTD15|STK40|SOX2|NFIB|HOXC6|DUSP1|ARHGAP12|ATXN1|NAA15|IL6ST|PPAP2B|MAFF|SERINC3|ZBTB5|NDUFA5|CRY1|EYA1|BNC2|NRG1|HOXA10|DUSP4|FOS|FYN|DLX1|TGIF1|KLF12|PITPNC1|TSC1|MAP2K6|GRK5|CHD1|HOXB4|RARA|NIN|CCND1|SLC16A6|CHCHD…	16	CGA Transcription Factors
TTANTCA_UNKNOWN	952	Genes with promoter regions [-2kb,2kb] around transcription start site containing motif TTANTCA. Motif does not match any known transcription factor	152	0.1597	8.79e-39	3.18e-37	WBP4|PPP2R2B|HMGA1|PURA|MEPCE|NOTCH1|AZIN1|BMP4|PAK6|E2F3|DLX4|KCNQ1DN|UCHL5|HBP1|COL4A5|HCFC1R1|MGC45800|TINAGL1|SLC41A1|PLAT|HEXIM2|NR3C2|CITED2|CPNE1|DGKA|IP6K2|TEF|KCTD15|GAD1|ZFP91|RIPK4|PRRX1|HOXC6|DUSP1|HSPH1|G3BP1|ATXN1|CDKN2C|UGDH|SNTB2|CPEB4|MAFF|UBE3A|NFAT5|MAP2K3|RELA|SLC25A13|CEBPB|MGAT2|TAF6|EYA1|BNC2|PCDH7|CTNNBIP1|DLX1|TGIF1|PITPNC1|CDK6|SLITRK1|TSC1|HMGA2|TIAL1|ST5|BCAR3|RYBP|DLG…	17	CGA Transcription Factors
CTTTAAR_UNKNOWN	972	Genes with promoter regions [-2kb,2kb] around transcription start site containing motif CTTTAAR. Motif does not match any known transcription factor	149	0.1533	5.93e-36	2.03e-34	PPP2R2B|DBP|BCL9L|ZFP36L1|IVNS1ABP|LUC7L3|NR2F2|C1orf43|LCOR|NDST2|YWHAG|AZIN1|ITGA3|E2F3|GDNF|KCNQ1DN|ETV5|HBP1|TBX3|GTF2A1|HCFC1R1|MGC45800|NR3C2|CPNE1|IP6K2|TOX2|ZFP91|RTN4|STK40|PRRX1|TOP1|PRKAG1|PTPN12|NXN|MEF2D|PRR14|CDKN2C|CALM1|CACNA1D|NRGN|EPB41L5|FKBP8|TMEM150A|FAM117B|APLP2|BRPF1|PCDH10|INPPL1|PACSIN2|CSPG4|NSRP1|CEBPB|ADCK4|PHLDA2|DCP1A|RASL11A|STC1|EYA1|BNC2|HOXA10|CTNNBIP1|DLX1|TGIF…	18	CGA Transcription Factors
TGACCTY_V$ERR1_Q2	1043	Genes with promoter regions [-2kb,2kb] around transcription start site containing the motif TGACCTY which matches annotation for ESRRA: estrogen-related receptor alpha	154	0.1477	3.34e-35	1.08e-33	WBP4|NUFIP2|CDC42EP3|PCBP4|MRPL14|LUC7L3|NDRG2|YWHAG|POU3F2|IRF2BPL|DLX4|KCNQ1DN|TNFRSF12A|ZNF143|IL11|MGC45800|UGP2|HSPD1|SLC41A1|MYADM|CCNE1|CPNE1|ZFP91|MEF2D|SPATA20|SDK1|LARP4|SPTAN1|LOC338799|RQCD1|ST3GAL5|CLDND1|DEPDC7|DEXI|C9orf37|SLC25A13|CEBPB|CGN|VAMP1|GBF1|PARD6A|TRPM4|RNGTT|NDUFA5|MLX|RPS4X|BNC2|NRG1|HOXA10|PCDH7|RCOR2|DLX1|KLF12|SLITRK1|MSX1|ST5|BCAR3|RARA|ZNF775|DLG2|SLC16A6|NPAS2|I…	19	CGA Transcription Factors
TATAAA_V$TATA_01	1296	Genes with promoter regions [-2kb,2kb] around transcription start site containing the motif TATAAA which matches annotation for TAF<br> TATA	170	0.1312	2.48e-32	7.63e-31	WBP4|SEMA4C|TSC22D3|ZFP36L1|CDC42EP3|PURA|LUC7L3|NR2F2|NDRG2|PAK6|POU3F2|MYC|GDNF|NEFH|ETV5|EGR2|TBX3|ZNF143|GTF2A1|MGC45800|TCTA|ORAI3|P4HA1|OLIG2|CITED2|CPNE1|TSPAN13|SRSF7|ZNF827|TEF|KCTD15|HMGCS1|FBXW11|GJB1|SOX2|NFIB|HOXC6|MAT2A|PRKAG1|ATXN1|CDKN2C|TLE4|SPTAN1|CHRNB1|DEPDC7|CPEB4|NANOS1|SLC50A1|HTR7|CEBPB|FZD8|TRPM4|ADCK4|RBM12|SYMPK|DNM2|KIAA1199|PKP1|STC1|EYA1|BNC2|HOXA10|FOS|FYN|DLX1|TGIF…	20	CGA Transcription Factors
CTGCAGY_UNKNOWN	765	Genes with promoter regions [-2kb,2kb] around transcription start site containing motif CTGCAGY. Motif does not match any known transcription factor	122	0.1595	3.06e-31	8.96e-30	TRIB1|PPP2R2B|ETV4|TSC22D3|BCL9L|ZFP36L1|TFAP4|SLITRK5|PURA|FOXO3|EGR3|GSK3B|ENOPH1|EIF4G2|NDST2|IRF2BPL|TNFRSF12A|NPAS4|ETV5|GTF2A1|HCFC1R1|TCTA|MAPK7|MAGED2|HEXIM2|NR3C2|IER5L|CITED2|IP6K2|TSPAN13|PICALM|RTN4|TMUB2|TBPL1|SOX2|PRKAG1|CALM1|NRGN|BRSK1|DEXI|RNF145|ST8SIA4|AP2A1|USP21|DEPTOR|MLX|UAP1L1|NRG1|PCDH7|FOS|RCOR2|TACC2|FYN|TGIF1|RHOB|KLF12|CDK6|SLITRK1|MAP2K6|LRRC3B|WNK4|RARA|CCNE2|LECT1|…	21	CGA Transcription Factors
TGACAGNY_V$MEIS1_01	827	Genes with promoter regions [-2kb,2kb] around transcription start site containing the motif TGACAGNY which matches annotation for MEIS1: Meis1, myeloid ecotropic viral integration site 1 homolog (mouse)	127	0.1536	7.62e-31	2.13e-29	PPP2R2B|EFNA4|NLK|IGF2BP1|CDC42EP3|PCBP4|TFAP4|PURA|FOXO3|SIX5|LCOR|ZBTB17|AZIN1|ARMCX3|MYC|IL11RA|SESN1|OLIG2|NR3C2|IER5L|EYA4|GAD1|HMGCS1|STK40|TBPL1|SOX2|TOP1|PFKFB3|CYB5D2|CDKN2C|TLE4|NRGN|ST3GAL5|PDLIM4|UBE3A|PCDH10|NF2|SLC12A2|INPPL1|CSPG4|CEBPB|GBF1|ARHGAP33|BAD|ZNF414|EYA1|BNC2|NRG1|RCOR2|PHC2|TGIF1|KLF12|ONECUT2|TIAL1|HOXB2|TUBB2B|WNK4|NIN|BAZ1A|FGF13|SLC16A6|SHROOM2|NFATC4|ERRFI1|ZNF821…	22	CGA Transcription Factors
CTTTGA_V$LEF1_Q2	1232	Genes with promoter regions [-2kb,2kb] around transcription start site containing the motif CTTTGA which matches annotation for LEF1: lymphoid enhancer-binding factor 1	159	0.1291	1.76e-29	4.7e-28	PPP2R2B|SESN3|EFNA4|NLK|ZFP36L1|CDC42EP3|PCBP4|TFAP4|FZD7|PURA|NR2F2|EIF4G2|GDNF|KCNQ1DN|ETV5|HBP1|TBX3|GTF2A1|AGBL5|MGC45800|EED|MAGED2|CPNE1|TSPAN13|ZNF827|KCTD15|PRRX1|HOXC6|FEM1C|TLE4|STX1A|SPTAN1|LOC338799|MRPL1|MAFF|OTUD5|UBE3A|PFKFB4|RNF145|SPSB2|CGN|TMEM8B|GBF1|ICA1|MT2A|PRRT3|EYA1|NRG1|HOXA10|PCDH7|RCOR2|LEF1|RGMA|PCDH1|DLX1|TGIF1|MAP2K6|GRK5|TIAL1|MSX1|HOXB4|HOXB2|ACTR3|DKK1|BNIP3L|DLG2…	23	CGA Transcription Factors
MGGAAGTG_V$GABP_B	757	Genes with promoter regions [-2kb,2kb] around transcription start site containing the motif MGGAAGTG which matches annotation for GABPA: GA binding protein transcription factor, alpha subunit 60kDa<br> GABPB2: GA binding protein transcription factor, beta subunit 2	118	0.1559	2.5e-29	6.41e-28	SEMA4C|HMGA1|RAP2C|LCOR|BAG6|BMP4|IRF2BPL|E2F3|IL11RA|ETV5|EGR2|CNOT1|ELOVL6|SLC39A11|HAT1|KAT5|SLC41A1|MAGED2|LRRC29|UBE2N|FGD1|HSPA8|CITED2|DGKA|PICALM|RIPK4|SOX2|PRKAG1|CBFB|PTPN12|CTR9|HSPH1|SLC30A7|ZNF800|CACNA1D|PDLIM2|DUSP5|CPEB4|VPS16|TRIM39|DPP3|RALB|HERC4|PTPN2|PTRH2|EYA1|PCDH7|LSR|RNMT|BMF|MTF1|MAP9|ETF1|CPNE8|ZMYND8|HPS5|BCAT2|MAGED1|CEP135|ISCU|TRMT2B|NR4A2|SPRY2|SVIL|STK10|LEPROTL1|…	24	CGA Transcription Factors
RNGTGGGC_UNKNOWN	766	Genes with promoter regions [-2kb,2kb] around transcription start site containing motif RNGTGGGC. Motif does not match any known transcription factor	116	0.1514	1.02e-27	2.52e-26	TRIB1|PPP2R2B|NUFIP2|DBP|NLK|IGF2BP1|AKAP12|PCBP4|MEPCE|EGR3|ENOPH1|YWHAG|BMP4|E2F3|UTP18|HCFC1R1|NAB2|ATL1|RRAS|ATF6B|ERGIC3|HEXIM2|PCOLCE|CITED2|PICALM|KCTD15|GJB1|PRRX1|NFIB|CD74|PFKFB3|PSMC6|LONRF3|PAFAH1B3|TLE4|LARP4|NRGN|DALRD3|SPTAN1|PDLIM2|RQCD1|COL9A3|OTUD5|PDLIM4|OSTC|SLC50A1|RNF145|VPS16|DVL2|CEBPB|GLB1L|NOL6|PARD6A|HERC4|MGAT2|SLC25A1|SAFB|NRG1|HOXA10|RCOR2|LSR|FYN|KLF12|LRRC3B|ST5|RA…	25	CGA Transcription Factors
GGGYGTGNY_UNKNOWN	664	Genes with promoter regions [-2kb,2kb] around transcription start site containing motif GGGYGTGNY. Motif does not match any known transcription factor	102	0.1536	5.32e-25	1.26e-23	ETV4|DBP|TRIB2|PCBP4|TFAP4|RAP2C|PRRC2A|FOSB|ITGA3|HCFC1R1|PPRC1|AP3D1|NAB2|KAT5|KCNN4|MYADM|MAGED2|ATL1|ERGIC3|FGD1|PLA2G15|KLF13|HMGCS1|ADSS|PRKAG1|TP53INP2|CDC42SE1|MEF2D|PAFAH1B3|STX1A|DALRD3|PHF1|CHRNB1|APLP2|SLC7A1|CPT1A|HSPA5|FAM46B|ADCK4|ZNF414|RCOR2|CDK6|SLITRK1|GRK5|HOXB4|RYBP|ZNF775|VGLL4|CSRNP1|JAKMIP1|FGFRL1|GPR110|NCOA3|RPS6KA5|FXYD3|PRR16|EXOC6|VAMP2|SLC38A2|VASH1|PRRG1|PACS1|CCDC9…	26	CGA Transcription Factors
TGACATY_UNKNOWN	665	Genes with promoter regions [-2kb,2kb] around transcription start site containing motif TGACATY. Motif does not match any known transcription factor	102	0.1534	5.99e-25	1.36e-23	SESN3|CDC42EP3|AKAP12|SLITRK5|PURA|NR2F2|C1orf43|DPF2|GSK3B|NDST2|PAK6|COL4A5|MGC45800|OLIG2|RAP1GDS1|TNFRSF21|CITED2|CPNE1|PICALM|ZFP91|TMUB2|FBXW11|HOXC6|ARHGAP12|TP53INP2|ATXN1|CALM1|CACNA1D|RELA|CEBPB|ADCK4|EYA1|HOXA10|FOS|TACC2|FYN|STAT3|PITPNC1|CDK6|TIAL1|ST5|MAG|DLG2|SLC16A6|CHCHD7|SORBS1|NFATC4|CSRNP1|JARID2|ST3GAL1|ZMYND8|HNRNPA3|RUNX3|PRR16|TAGLN|RUNX1T1|TSC22D1|DDR1|FLRT3|PDE4D|WSB2|PA…	27	CGA Transcription Factors
V$NFAT_Q6	246	Genes with promoter regions [-2kb,2kb] around transcription start site containing the motif NANWGGAAAANN which matches annotation for NFAT<br> NFATC	59	0.2398	7.44e-25	1.63e-23	NR2F2|NDRG2|GSK3B|ETV5|ZNF143|CNOT1|TCTA|NR3C2|CPNE1|IP6K2|KLF13|RAB6A|CDC42SE1|PARP8|MTF2|CPEB4|PCDH10|ZBTB5|CRY1|SAFB|RASL11A|TMEM54|BNC2|TACC2|SLITRK1|TIAL1|HOXB4|KLHL3|LIF|EPHA2|NFATC4|JARID2|MSL3|ACVR1|ZMYND8|INPP5F|MAGED1|PIK3CD|CREB5|PDE4D|PAK1IP1|FJX1|GPX1|SH3RF1|ID2|EMP1|ZNF654|1-Mar|EXOSC9|HSD3B7|SRSF1|IGFBP3|JDP2|TRIM47|P2RY1|NKRF|CD84|INPP5E|NMD3	28	CGA Transcription Factors
GCANCTGNY_V$MYOD_Q6	924	Genes with promoter regions [-2kb,2kb] around transcription start site containing the motif GCANCTGNY which matches annotation for MYOD1: myogenic differentiation 1	124	0.1342	1.08e-24	2.28e-23	TRIB1|TSC22D3|THBS3|CDC42EP3|PCBP4|TFAP4|PURA|LUC7L3|NR2F2|NOTCH1|GSK3B|ENOPH1|EIF4G2|DLL3|MYC|KCNQ1DN|TFAP2C|NEFH|CXCL14|EGR2|AGBL5|TNFRSF21|CITED2|CPNE1|TSPAN13|PICALM|TEF|KLF13|ZFP91|TBPL1|SOX2|RAB6A|CDC42SE1|MEF2D|LONRF3|CALM1|NRGN|C1GALT1C1|DALRD3|ST3GAL5|CHRNB1|SNTB2|HHEX|PSEN1|VAMP1|HSPA5|DEPTOR|ABCB9|EYA1|BNC2|NRG1|DUSP4|EFNA1|FOS|LEF1|LSR|FYN|TGIF1|KLF12|LRRC3B|GRK5|TUBB2B|RARA|CCNE2|DLG…	29	CGA Transcription Factors
TAATTA_V$CHX10_01	810	Genes with promoter regions [-2kb,2kb] around transcription start site containing the motif TAATTA which matches annotation for VSX1: visual system homeobox 1 homolog, CHX10-like (zebrafish)	112	0.1383	1.8e-23	3.7e-22	PPP2R2B|TSC22D3|ZFP36L1|CDC42EP3|SLITRK5|FZD7|PURA|LUC7L3|BMP4|KCNQ1DN|COL4A5|ETNK1|CITED2|SRSF7|KCTD15|RIPK4|PRRX1|RAB6A|PRKAG1|PSMC6|CDKN2C|TLE4|PPAP2B|CPEB4|INPPL1|PMF1|HTR7|FLOT1|IER3|CGN|RPIA|STC1|EYA1|BNC2|EFNA1|FYN|DLX1|STAT3|PITPNC1|SLITRK1|ONECUT2|MSX1|HOXB4|BAZ1A|NPAS2|EPHA2|OCLN|VLDLR|TSPAN7|NLGN2|PPAP2A|RUNX1T1|FST|TXLNG|SORBS2|SERTAD4|ARPP21|PTPRO|CREB5|LDB2|DDX17|FLRT3|HPCAL1|ARHGEF…	30	CGA Transcription Factors
WGTTNNNNNAAA_UNKNOWN	547	Genes with promoter regions [-2kb,2kb] around transcription start site containing motif WGTTNNNNNAAA. Motif does not match any known transcription factor	88	0.1609	3.96e-23	7.85e-22	TRIB1|PPP2R2B|FZD7|LUC7L3|NR2F2|SIX5|YWHAG|BMP4|PRSS12|ETV5|FRMD5|CPNE1|SRSF7|ZNF827|TOX2|GAD1|FBXW11|NFIB|HOXC6|CDC25A|PRKAG1|ARHGAP12|CDKN2C|PPAP2B|MRPL1|FLOT1|IER3|CEBPB|ZNF513|ADCK4|RNF34|DCP1A|C12orf23|EYA1|BNC2|NRG1|PCDH7|FOS|TGIF1|ONECUT2|MAP2K6|TIAL1|CHD1|HOXB4|RYBP|ACTR3|DLG2|FGF13|NPAS2|DUSP6|JARID2|SRSF6|ZMYND8|MGP|PPP1R8|DNAJB12|RUNX1T1|FST|NR4A2|JMJD1C|ARPP21|CREB5|LDB2|DDX17|RIT1|PP…	31	CGA Transcription Factors
TGTTTGY_V$HNF3_Q6	738	Genes with promoter regions [-2kb,2kb] around transcription start site containing the motif TGTTTGY which matches annotation for FOXA1: forkhead box A1	105	0.1423	4.85e-23	9.33e-22	SEMA4C|PPP2R2B|SESN3|TSC22D3|BCL9L|TFAP4|PURA|NR2F2|NDST2|YWHAG|FOSB|ITGA3|IL11RA|EGR2|SLC39A7|RXRB|GTF2A1|LRRC29|LZTS2|CITED2|CPNE1|IP6K2|ZNF827|RBKS|FBXW11|SOX2|HOXC6|DUSP1|CDC25A|PRKAG1|CBFB|LONRF3|PAFAH1B3|TLE4|GPR37|PDLIM2|DEPDC7|SGK1|ADO|BRPF1|PEX16|MAP2K3|BLOC1S2|RHBDD2|EYA1|NRG1|HOXA10|EFNA1|PPP1R9B|TGIF1|KLF12|ST5|WNK4|RNMT|DLG2|BMF|DUSP6|SHROOM2|NFATC4|ERRFI1|JARID2|ACVR1|ULK1|SRSF6|TSP…	32	CGA Transcription Factors
V$SREBP_Q3	258	Genes with promoter regions [-2kb,2kb] around transcription start site containing motif VNNVTCACCCYA. Motif does not match any known transcription factor	57	0.2209	3.55e-22	6.62e-21	NUFIP2|ZFP36L1|SERPINI1|PDCD10|IVNS1ABP|SET|EIF4G2|ETV5|IGF2BP3|WDR13|IER5L|IP6K2|KCTD15|GJB1|PRKAG1|NUDCD1|LONRF3|CACNA1D|NRGN|DALRD3|UBE3A|NSRP1|CEBPB|MAN2B1|HOXA10|RCOR2|KLF12|HOXB4|HOXB2|DLG2|ZIC2|NFATC4|LHX1|MTF1|GRN|LDLR|DDX17|CHN2|IRF9|LRP8|HIF1A|DCTN1|HBEGF|RAP1GAP2|REV3L|TNFRSF19|PDGFRB|NFE2L3|GREM2|FNBP1|ELOVL5|ARFGAP2|AGER|TXNDC9|GFRA3|DLK2|NT5C3	33	CGA Transcription Factors
V$EGR1_01	269	Genes with promoter regions [-2kb,2kb] around transcription start site containing the motif WTGCGTGGGCGK which matches annotation for EGR1: early growth response 1	58	0.2156	5.54e-22	1e-20	TRIB1|ETV4|NUFIP2|NLK|IGF2BP1|HMGA1|AKAP12|PTMS|EGR3|ENOPH1|IRF2BPL|DLX4|TFAP2C|TNFRSF12A|NPAS4|TBX3|HCFC1R1|TCTA|NAB2|PCOLCE|ZNF827|ADSS|PRKAG1|CDKN2C|TLE4|NRGN|USP1|APLP2|HHEX|PACSIN2|C9orf37|15-Sep|ZBTB5|DVL2|ZNF414|LEF1|RHOB|PLEKHH3|AMMECR1L|ERRFI1|TTC9C|EGR1|VAMP2|PARP6|ZFPM1|ANKH|FZD1|HOXB8|MAP3K4|SPRED1|UBASH3B|CLSTN1|EPHB1|FAM122B|REXO2|RRNAD1|SEC14L1|ALKBH7	34	CGA Transcription Factors
SMTTTTGT_UNKNOWN	402	Genes with promoter regions [-2kb,2kb] around transcription start site containing motif SMTTTTGT. Motif does not match any known transcription factor	71	0.1766	2.93e-21	5.14e-20	WBP4|SEMA4C|PPP2R2B|ZFP36L1|PURA|LUC7L3|GSK3B|SET|EIF4G2|YWHAG|SLC38A1|IL11RA|ZNF143|CNOT1|P4HA1|HEXIM2|CITED2|CPNE1|IP6K2|KCTD15|HOXC6|PRKAG1|ACLY|CPEB4|SLC7A1|NF2|C9orf37|RBM12|SAFB|STC1|NRG1|DUSP4|TGIF1|KLF12|TIAL1|TUBB2B|RYBP|NIN|DLG2|DUSP6|CAMK2G|JARID2|GPR110|ESRRA|MAGED1|PPP1R8|RUNX1T1|NR4A2|DDX17|FLRT3|PDE4D|HPCAL1|SLC38A2|SLC12A8|SCML1|HMGB1|SRSF3|DHRS3|ENPP2|DSTN|SPRR4|ID2|CHN1|PELI2|GR…	35	CGA Transcription Factors
CAGGTA_V$AREB6_01	792	Genes with promoter regions [-2kb,2kb] around transcription start site containing the motif CAGGTA which matches annotation for TCF8: transcription factor 8 (represses interleukin 2 expression)	106	0.1338	3.45e-21	5.9e-20	PPP2R2B|BCL9L|PTMS|PURA|LUC7L3|NOTCH1|EGR3|SLC38A1|BMP4|PAK6|ETV5|EGR2|AGBL5|EED|ORAI3|NR3C2|LZTS2|ZNF827|FBXW11|NFIB|HOXC6|CD74|VPS37A|CDKN2C|PAFAH1B3|CACNA1D|NRGN|PDLIM4|BRPF1|PCDH10|ZBTB5|FLOT1|IER3|HERC4|PTPN2|MGAT2|AHCTF1|SLC5A6|STC1|NRG1|LSR|CDK6|HMGA2|MSX1|ST5|HOXB4|RARA|DLG2|FGF13|CIC|ERRFI1|CRTC1|JARID2|ULK1|FAM131A|CERCAM|TCEB1|SPRY2|ADRB2|NEDD4L|MAP3K5|BBX|NFE2|FOXD3|CREB5|LDB2|DDX17|P…	36	CGA Transcription Factors
TGCCAAR_V$NF1_Q6	722	Genes with promoter regions [-2kb,2kb] around transcription start site containing the motif TGCCAAR which matches annotation for NF1: neurofibromin 1 (neurofibromatosis, von Recklinghausen disease, Watson disease)	100	0.1385	3.86e-21	6.42e-20	ETV4|CDC42EP3|IVNS1ABP|PCBP4|NDRG2|NDST2|G3BP2|CXCL14|ETV5|EGR2|NR3C2|FRMD5|CITED2|CPNE1|NFIB|MAT2A|PRKAG1|CDKN2C|CALM1|CACNA1D|LARP4|CPEB4|NANOS1|UGGT1|TIMP3|CD55|DNAL4|BNC2|HOXA10|PCDH7|DUSP4|RCOR2|LEF1|PPP1R9B|DLX1|STAT3|KLF12|CDK6|HMGA2|RARA|DLG2|ID3|FAM53B|ZIC2|CSRNP1|VWA1|SPRY4|ZNF821|ACVR1|RPS6KA5|TSPAN7|ZMYND8|PRR16|PPARG|RUNX1T1|SORBS2|ADRB2|VAMP2|SYNGR1|DDX17|RIT1|FLRT3|PLP1|DHRS3|ENPP2…	37	CGA Transcription Factors
V$MAX_01	262	Genes with promoter regions [-2kb,2kb] around transcription start site containing the motif NNANCACGTGNTNN which matches annotation for MAX: MYC associated factor X	56	0.2137	4.4e-21	7.11e-20	IGF2BP1|HMGA1|AKAP12|TFAP4|C1orf43|NOTCH1|FOXO3|HBP1|PABPC1|PPRC1|LZTS2|PICALM|TOP1|DUSP1|MAT2A|ADSS|SMAD2|CDK5R1|LONRF3|DEPDC7|SNTB2|CPEB4|HHEX|CPT1A|VPS16|DVL2|TOPORS|RCOR2|AMMECR1L|EIF4E|HPS5|SMC3|BRDT|3-Sep|FOXD3|SLC38A2|IRF9|PSME3|AKAP1|GPX1|BMP6|KBTBD2|KIAA1407|TIMM10|MXD4|TIMM8A|IGSF22|SRP72|SUMF1|REXO2|THUMPD2|NOP58|NIT1|ZNF318|DCAF13|RPS2	38	CGA Transcription Factors
YTATTTTNR_V$MEF2_02	697	Genes with promoter regions [-2kb,2kb] around transcription start site containing the motif YTATTTTNR which matches annotation for MEF2A: MADS box transcription enhancer factor 2, polypeptide A (myocyte enhancer factor 2A)	97	0.1392	1.08e-20	1.71e-19	NLK|CDC42EP3|C1orf43|RAP2C|NDST2|YWHAG|FOSB|E2F3|HBP1|NAB2|TFB2M|P4HA1|NR3C2|IER5L|LZTS2|FRMD5|IP6K2|SOX2|PRRX1|NFIB|TOP1|CTR9|ATXN1|TLE4|LOC338799|NFAT5|INPPL1|CEBPB|CITED4|NDEL1|STC1|EYA1|HOXA10|FOS|KLF12|SLITRK1|TSC1|CCND1|DLG2|FGF13|PPOX|MSL3|HES1|CTGF|CCP110|JMJD1C|TSC22D1|CTHRC1|CREB5|FLRT3|PPP2R3A|SLC12A8|GRIK2|SCML1|SDHC|ADAMTS12|PACS1|ENPP2|FRMD4A|PDGFA|CAST|GRM8|MST4|EPHX4|ID2|CHN1|GNB4…	39	CGA Transcription Factors
V$BRN2_01	237	Genes with promoter regions [-2kb,2kb] around transcription start site containing the motif NNCATNSRWAATNMRN which matches annotation for POU3F2: POU domain, class 3, transcription factor 2	52	0.2194	3.24e-20	4.98e-19	ETV4|FOSL1|GDNF|KCNQ1DN|ETV5|IGF2BP3|GPR3|NR3C2|CPNE1|IP6K2|TSPAN13|TEF|PRKAG1|CBFB|CBL|SNTB2|NFAT5|INPPL1|PHLDA2|EYA1|HOXA10|FOS|TACC2|CTNNBIP1|DLX1|KLF12|SLITRK1|CCND1|BAZ1A|FGF13|NPAS2|FAM53B|DUSP6|NFATC4|SPRY4|TAZ|PTPRO|CREB5|RIT1|FLRT3|CHN2|PRICKLE2|GPX1|UBL3|1-Mar|DUSP10|EAF1|CHMP2A|RHOJ|MYO1B|ITK|ALKBH8	40	CGA Transcription Factors
CATTGTYY_V$SOX9_B1	358	Genes with promoter regions [-2kb,2kb] around transcription start site containing the motif CATTGTYY which matches annotation for SOX9: SRY (sex determining region Y)-box 9 (campomelic dysplasia, autosomal sex-reversal)	64	0.1788	1.39e-19	2.08e-18	NUFIP2|IGF2BP1|TRIB2|PCBP4|ZSCAN2|NDRG2|NDST2|ARHGEF19|G3BP2|KCNQ1DN|ELOVL6|ORAI3|YEATS2|ATL1|OLIG2|PICALM|SOX2|TOP1|PTPN12|NXN|CDK2|PAK2|HHEX|UBE3A|SERINC3|BRPF1|CDCA7|HERC4|KPNA3|BNC2|HOXA10|DLX1|STAT3|TGIF1|SLITRK1|GRK5|TUBB2B|DLG2|BMF|FAM53B|RDH10|VLDLR|KRT14|TNPO1|LSMD1|EIF4E|ZMYND8|SLC6A9|ANK3|SORBS2|CCDC92|HMGB1|VASH1|SLC39A8|FBXO28|MYLK|CLIC4|SFRP1|CHN1|ETS1|TRIM2|LOXL4|ITCH|RAPH1	41	CGA Transcription Factors
GGATTA_V$PITX2_Q2	587	Genes with promoter regions [-2kb,2kb] around transcription start site containing the motif GGATTA which matches annotation for PITX2: paired-like homeodomain transcription factor 2	85	0.1448	2.2e-19	3.22e-18	TRIB1|NUFIP2|NLK|ZFP36L1|PCBP4|SLITRK5|PRRC2A|ITGA3|ARMCX3|KCNQ1DN|MGC45800|IGF2BP3|RRAS|HMG20A|NR3C2|LZTS2|CPNE1|IP6K2|KCTD15|GAD1|MYL6B|PRRX1|ATXN1|TLE4|DALRD3|DUSP5|EPB41L5|CPEB4|SLC6A15|RAB3IP|TADA1|STC1|EYA1|PHC2|TGIF1|MAP2K6|MSX1|HOXB4|RYBP|FAM53B|EPHA2|DUSP6|TNS1|OCLN|JARID2|TTC9C|ACVR1|RXRG|ESRRA|AHCYL2|DHX58|RUNX1T1|JMJD1C|SPRY2|MAP3K5|SYNGR1|CREB5|DDX17|FLRT3|FAM198B|HMGB1|ANGPTL2|PRICK…	42	CGA Transcription Factors
V$SPZ1_01	231	Genes with promoter regions [-2kb,2kb] around transcription start site containing the motif DNNGGRGGGWWNNNN which matches annotation for SPZ1: spermatogenic leucine zipper 1	50	0.2165	3.15e-19	4.51e-18	NLK|IGF2BP1|HMGA1|PTMS|NR2F2|LCOR|EIF4G2|GTF2A1|UTP18|PABPC1|NAB2|IGF2BP3|MAGED2|CPNE1|PICALM|ZFP91|PRRX1|PRKAG1|ZNF800|ZBTB3|SUMO2|ZNF513|RBM12|HOXA10|FOS|PITPNC1|CDK6|SLITRK1|GRK5|HOXB4|DLG2|FGF13|SPRY4|EIF4E|ZMYND8|AHCYL2|ABHD8|FST|DDX17|KCNK4|HOXB8|MYLK|DCTN1|HSD3B7|EPHB1|PPP2R5C|UQCRH|PIK3C2B|TRAPPC6A|SNRPD1	43	CGA Transcription Factors
V$ETS1_B	259	Genes with promoter regions [-2kb,2kb] around transcription start site containing the motif RCAGGAAGTGNNTNS which matches annotation for ETS1: v-ets erythroblastosis virus E26 oncogene homolog 1 (avian)	53	0.2046	3.88e-19	5.42e-18	SEMA4C|TSC22D3|HMGA1|RAP2C|FOXO3|BMP4|FOSL1|E2F3|SPRED2|KCNQ1DN|ELOVL6|PABPC1|SLC39A11|KLF13|TMUB2|SLC30A7|ZNF800|CACNA1D|PDLIM2|SLC7A1|GLB1L|DPP3|VPS39|NRG1|HOXA10|PCDH7|RGMA|PPP1R9B|FYN|KLF12|SLITRK1|LIF|CSRNP1|MAP9|ETF1|CPNE8|MAGED1|STK10|CRADD|AMD1|CAST|SPRED1|HSD3B7|PTK2|SCN2A|MCTP1|CSF2|RASA2|RWDD4|PTPN11|STK16|GIMAP4|NAT14	44	CGA Transcription Factors
WTGAAAT_UNKNOWN	616	Genes with promoter regions [-2kb,2kb] around transcription start site containing motif WTGAAAT. Motif does not match any known transcription factor	87	0.1412	4.19e-19	5.72e-18	ZFP36L1|CDC42EP3|SLITRK5|PURA|LUC7L3|C1orf43|RAP2C|LCOR|MGC45800|EED|UPF2|GPR3|HEXIM2|EVI5L|CPNE1|RIPK4|SOX2|NFIB|PRKAG1|CDC42SE1|SPTAN1|IL6ST|FMNL3|PCDH10|PRKAB2|SLC25A13|NSRP1|RPIA|RASA1|ADCK4|STC1|FOS|FYN|TGIF1|CDK6|HMGA2|DKK1|LECT1|DLG2|FGF13|SORBS1|DUSP6|ERRFI1|JARID2|RUNX3|CEP135|DNAJB12|RUNX1T1|FST|SERTAD4|ARPP21|EXOC6|LDB2|RIT1|LRP8|PDS5A|CCDC91|PAK1IP1|SAMD7|HIF1A|NPTX2|KIAA0020|NHLH1|GR…	45	CGA Transcription Factors
WTTGKCTG_UNKNOWN	516	Genes with promoter regions [-2kb,2kb] around transcription start site containing motif WTTGKCTG. Motif does not match any known transcription factor	78	0.1512	5.26e-19	7.03e-18	SEMA4C|PPP2R2B|TRIB2|PTMS|NR2F2|LCOR|GTF2A1|CNOT1|SLC41A1|IER5L|NFIB|HOXC6|CD74|NXN|PHF1|HHEX|SPSB3|CPT1A|TOM1|ZBTB3|PEX16|SLC25A13|GBF1|OS9|DEPTOR|ARHGAP33|HOXA10|STAT3|PITPNC1|HMGA2|MEX3C|FGF13|ZIC2|DUSP6|CIC|ACVR1|SRSF6|HES1|ZMYND8|HIST2H2AC|PCDH20|PPARG|RUNX1T1|FST|TXLNG|JMJD1C|SORBS2|TSC22D1|3-Sep|HEY1|HMGB1|PSME3|STK10|T|FBXO28|HIF1A|HOXB8|AKAP1|BMP6|MRPL50|SLC37A4|CDH10|SLC4A7|DIXDC1|IFIH1…	46	CGA Transcription Factors
WGGAATGY_V$TEF1_Q6	378	Genes with promoter regions [-2kb,2kb] around transcription start site containing the motif WGGAATGY which matches annotation for TEAD1: TEA domain family member 1 (SV40 transcriptional enhancer factor)	65	0.172	5.82e-19	7.62e-18	NUFIP2|HMGA1|PTMS|FOXO3|SIX5|BMP4|ITGA3|COL4A5|TINAGL1|MYADM|WDR13|RRAS|CPNE1|ZNF827|MTF2|CDKN2C|CDK2|FHOD1|DALRD3|IL6ST|APPBP2|CGN|FAM46B|TSPAN17|ITGB1|NRG1|HOXA10|TGIF1|CDK6|TIAL1|ST5|FGF13|FAM53B|PLEKHH3|EPHA2|KRT14|SH2B3|CTGF|PRKCDBP|JMJD1C|SORBS2|DDR1|T|LRRC1|PDGFA|SPRED1|RNF19A|SH3RF1|ID2|MYL12A|SH3BGRL3|ERBB2|PLXNB1|PPFIBP1|NES|SCARF2|ACSL3|GOLGA1|CHIC2|PTPN11|LIFR|CAV1|GAS2L2|NNMT|GDI1	47	CGA Transcription Factors
V$BACH2_01	271	Genes with promoter regions [-2kb,2kb] around transcription start site containing the motif SRTGAGTCANC which matches annotation for BACH2: BTB and CNC homology 1, basic leucine zipper transcription factor 2	54	0.1993	6.36e-19	8.14e-18	TRIB1|BCL9L|NLK|MEPCE|PKN3|NDRG2|GDNF|TNFRSF12A|IL11|MGC45800|TINAGL1|SLC41A1|GPR3|ZNF827|RTN4|SGK1|FAM46B|ADCK4|SLC9A8|PHLDA2|RNF34|NDEL1|EFNA1|PPP1R9B|CDK6|TIAL1|SLC16A6|PLEKHH3|CSRNP1|LY6G6C|EIF4E|GPR56|SEC24D|RHOC|TXLNG|DDX17|RIT1|DHRS3|AKAP1|VDR|GPX1|KBTBD8|HBEGF|EIF3J|RGS2|REXO2|S100A2|ABCF3|CAPN12|ACADVL|LRRC8E|UCN2|CIDEC|USP14	48	CGA Transcription Factors
V$NFKB_C	263	Genes with promoter regions [-2kb,2kb] around transcription start site containing motif NGGGACTTTCCA. Motif does not match any known transcription factor	53	0.2015	7.93e-19	9.95e-18	NLK|TRIB2|PTMS|PCBP4|LUC7L3|RAP2C|SIX5|EGR3|NDRG2|NPAS4|EGR2|TCTA|TINAGL1|TOP1|CD74|G3BP1|PARP8|ZNF800|NFAT5|NUP153|SIRT2|SYMPK|FOS|CDK6|GRK5|MSX1|MAG|SEC14L2|BMF|ZNF821|ACAN|SH2B3|CTGF|TAZ|DDR1|FOXD3|DDX17|PLP1|ARHGEF2|SMARCAD1|EGF|PPP1R13B|FGF1|ID2|HSD3B7|PTGES|TCEA2|DUSP22|TRIM47|TNR|IL27RA|RAD18|IL1A	49	CGA Transcription Factors
V$SP1_Q6	256	Genes with promoter regions [-2kb,2kb] around transcription start site containing the motif NGGGGGCGGGGYN which matches annotation for SP1: Sp1 transcription factor	52	0.2031	1.17e-18	1.44e-17	NLK|IGF2BP1|PRSS12|POU3F2|NPAS4|AGBL5|UTP18|UGP2|UPF2|GPR3|RAP1GDS1|KLF13|ZFP91|SOX2|CDC25A|CTR9|CDK5R1|TRIM27|PSMC6|CACNA1D|FKBP8|TMEM150A|APLP2|NFAT5|C9orf37|TIMP3|CDCA7|ZBTB5|RELA|HTR7|BAD|PTPN2|TIPRL|CRY1|TAF6|ZNF414|FKBP14|DRAP1|SNAPIN|PMM1|RCOR2|CAMK2G|VAMP2|TRPC4AP|NDRG1|CLSTN1|MXD4|LOXL4|LRRC8E|RPL7|ACER3|KLF2	50	CGA Transcription Factors
V$ISRE_01	247	Genes with promoter regions [-2kb,2kb] around transcription start site containing the motif CAGTTTCWCTTTYCC which matches annotation for STAT1: signal transducer and activator of transcription 1, 91kDa<br> STAT2: signal transducer and activator of transcription 2, 113kDa	51	0.2065	1.2e-18	1.45e-17	NUFIP2|PURA|LCOR|YWHAG|E2F3|ETV5|EGR2|ETNK1|DGKA|EYA4|TOP1|PARP8|CDKN2C|DEPDC7|HOMER1|CRY1|KPNA3|PCDH7|RBPJ|CDK6|MAP2K6|MSX1|SORBS1|JARID2|SH2B3|DHX58|SLC12A7|ARPP21|EXOC6|BBX|HPCAL1|IRF9|ZFPM1|GPX1|MS4A1|GNB4|IFIH1|KYNU|DUSP10|ERBB2|TECR|SCN2A|PPP2R5C|KY|ANGPTL4|PSMA3|TAPBP|SLC24A1|NT5C3|HLA-C|GSDMD	51	CGA Transcription Factors
V$SRF_Q4	221	Genes with promoter regions [-2kb,2kb] around transcription start site containing the motif SCCAWATAWGGMNMNNNN which matches annotation for SRF: serum response factor (c-fos serum response element-binding transcription factor)	48	0.2172	1.39e-18	1.65e-17	AKAP12|NR2F2|EGR3|FOSB|G3BP2|NPAS4|EGR2|CITED2|DUSP5|PPAP2B|SGK1|ZNF513|ACTN1|BNC2|FOS|TGIF1|MAP2K6|MSX1|HOXB4|DLG2|NPAS2|KLHL3|DUSP6|FGFRL1|EGR1|CTGF|ESRRA|TAGLN|PPARG|TAZ|FST|SERTAD4|DDX17|PPP2R3A|SVIL|MYO1E|MYLK|DSTN|TMOD1|DIXDC1|TBL1X|ASPH|GPR20|IER2|MCL1|RHOJ|MYO1B|MYL9	52	CGA Transcription Factors
V$IK2_01	267	Genes with promoter regions [-2kb,2kb] around transcription start site containing motif NNNTGGGAWNNC. Motif does not match any known transcription factor	53	0.1985	1.6e-18	1.85e-17	NLK|PAK6|IRF2BPL|CXCL14|AGBL5|TNFRSF21|CPNE1|HOXC6|PRKAG1|PTPN12|PARP8|NRGN|DALRD3|NAA15|PPAP2B|CGN|ACTN1|TACC2|DLX1|TGIF1|KLF12|CDK6|SLITRK1|MAP2K6|HMGA2|GRK5|MSX1|HOXB4|HOXB2|FGF13|BMF|EPHA2|RDH10|NFATC4|JARID2|HES1|CTGF|MAGED1|RUNX1T1|ANK3|DDX17|CCDC91|VARS2|T|PMP22|KBTBD8|ETS1|NFKBIE|SERPINB7|IGSF22|ELK4|RASA2|GDI1	53	CGA Transcription Factors
V$FOXO1_02	240	Genes with promoter regions [-2kb,2kb] around transcription start site containing the motif GNNTTGTTTACNTT which matches annotation for FOXO1A: forkhead box O1A (rhabdomyosarcoma)	50	0.2083	1.75e-18	2e-17	TSC22D3|THBS3|PTMS|TFAP4|PURA|C1orf43|ETV5|HBP1|TSPAN13|NFIB|NAA15|IL6ST|MAFF|SERINC3|PSEN1|NDUFA5|NRG1|HOXA10|KLF12|PITPNC1|ST5|HOXB4|CHCHD7|CAMK2G|FOXO1|CLIP2|ULK1|DNAJB12|SERTAD4|DHRS3|HOXB8|EML1|PDGFA|SH3RF1|SMAD5|ID2|STX6|PELI2|INSIG1|NDRG1|DIXDC1|TMPRSS15|CLSTN1|EZH1|PTS|SRSF1|DDX46|TBL1X|LIFR|ART3	54	CGA Transcription Factors
V$AMEF2_Q6	259	Genes with promoter regions [-2kb,2kb] around transcription start site containing motif CKGDYTAAAAATAACYMM. Motif does not match any known transcription factor	52	0.2008	2e-18	2.23e-17	PPP2R2B|BCL9L|NLK|ZFP36L1|CDC42EP3|PURA|LUC7L3|MEPCE|AZIN1|PAK6|GTF2A1|MGC45800|CPNE1|MYL6B|FBXW11|SOX2|PRRX1|NFIB|HOXC6|SPTAN1|SLC50A1|NFAT5|INPPL1|HTR7|KPNA3|EYA1|BNC2|HOXA10|SLITRK1|DKK1|DLG2|FGF13|FST|JMJD1C|ARPP21|CREB5|ARHGEF2|PACS1|HOXB8|CACNB3|COL13A1|GAL3ST3|DCTN1|SSH3|CDH10|FGF16|USP13|TECR|BIRC2|HIST1H2BD|IFT81|TSPAN14	55	CGA Transcription Factors
V$HFH1_01	243	Genes with promoter regions [-2kb,2kb] around transcription start site containing the motif NATTGTTTATWT which matches annotation for FOXQ1: forkhead box Q1	50	0.2058	3.04e-18	3.34e-17	PPP2R2B|PURA|ETV5|EGR2|GTF2A1|CITED2|CPNE1|IP6K2|SOX2|NFIB|HOXC6|DUSP1|PRKAG1|CACNA1D|HHEX|C9orf37|HOXA10|PCDH7|KLF12|CHD1|HOXB4|NIN|DLG2|SLC16A6|ERRFI1|CLIP2|MSL3|DNAJB12|RUNX1T1|FST|NR4A2|SERTAD4|FOXD3|CREB5|PPP2R3A|SLC38A2|GRIK2|ARHGEF2|KCTD12|SLC39A8|HOXB8|EFEMP1|GPX1|SLITRK6|LAMC1|EZH1|TIMM8A|THAP3|ISG20|GOLGA1	56	CGA Transcription Factors
V$E2F1_Q3	244	Genes with promoter regions [-2kb,2kb] around transcription start site containing the motif NKTSSCGC which matches annotation for E2F1: E2F transcription factor 1	50	0.2049	3.65e-18	3.94e-17	NUFIP2|TFAP4|SLITRK5|LUC7L3|FOXO3|SIX5|BAG6|E2F3|TBX3|EED|MXD3|IER5L|SRSF7|ZNF827|CDC25A|MTF2|GPS2|FHOD1|USP1|RQCD1|ZBTB8OS|UGGT1|CDCA7|SHMT1|FAM46B|TRIM39|NOLC1|ID3|RPS6KA5|SMC3|TOPBP1|GRIK2|SRSF1|EPHB1|NCL|GABRB3|MCM8|TRMT6|TMEM143|CLSPN|ANAPC10|ABCE1|TRIM47|GMNN|HIST1H2BK|SNRPD1|CDC6|NFATC2IP|E2F7|TCP1	57	CGA Transcription Factors
TGCGCANK_UNKNOWN	545	Genes with promoter regions [-2kb,2kb] around transcription start site containing motif TGCGCANK. Motif does not match any known transcription factor	79	0.145	3.87e-18	4.11e-17	TFAP4|NR2F2|MEPCE|FXR2|EIF4G2|FOSB|GTF2A1|PABPC1|EED|TCTA|UPF2|MXD3|MAGED2|P4HA1|WDR12|HEXIM2|SRSF7|TEF|HOXC6|PTPN12|PHF1|RQCD1|OTUD5|ZBTB5|RELA|SLC35A5|DVL2|RASA1|HERC4|MAPKAP1|SAFB|NDEL1|PCDH7|RBPJ|TGIF1|MAP2K6|JAKMIP1|SPRY4|ELOVL4|RPS6KA5|INPP5F|ESRRA|MAGED1|DNAJB12|TXLNG|PDE4D|DYNLT1|XRCC2|SPRED1|KCTD13|KLHL18|CYHR1|NDRG1|PTS|SRSF1|RFXANK|FAM122B|TECR|MLH3|NAA25|TMEM143|TUBG2|PALB2|ASB8|TMX1|…	58	CGA Transcription Factors
V$HLF_01	254	Genes with promoter regions [-2kb,2kb] around transcription start site containing the motif GTTACRYAAT which matches annotation for HLF: hepatic leukemia factor	51	0.2008	4.22e-18	4.4e-17	ETV4|NUFIP2|TSC22D3|NR2F2|FOXO3|YWHAG|ENSA|IP6K2|MYL6B|TOP1|HOXC6|PRKAG1|ATXN1|CDKN2C|LONRF3|CALM1|LARP4|FBXO3|DLX1|MAP2K6|CSNK1E|SPRY4|SH2B3|HNRNPA3|ABHD8|TXLNG|SERTAD4|TSC22D1|ADRB2|CREB5|PDE4D|OSBPL6|SMARCAD1|TAGLN3|ACSL4|CLIC4|SPRED1|CHN1|CDH10|MPP6|ZNF654|PELI2|FNBP1|DCAF6|HIST3H2A|SLC46A3|PNMA1|CTSC|ANO1|PDGFRL|PDZD8	59	CGA Transcription Factors
RGAGGAARY_V$PU1_Q6	502	Genes with promoter regions [-2kb,2kb] around transcription start site containing the motif RGAGGAARY which matches annotation for SPI1: spleen focus forming virus (SFFV) proviral integration oncogene spi1	75	0.1494	4.9e-18	5.03e-17	NUFIP2|TFAP4|IRF2BPL|E2F3|DLX4|SPRED2|ELOVL6|PABPC1|PPRC1|TFB2M|SLC41A1|PLAT|NR3C2|IER5L|HOXC6|PARP8|CACNA1D|DALRD3|PDLIM2|CPEB4|SLC7A1|HHEX|PFKFB4|PSEN1|PCDH10|NFAT5|ST8SIA4|NAT6|NPTN|CDV3|ICA1|BNC2|EFNA1|FYN|MSX1|SEC14L2|SLC16A6|ID3|KLHL3|LIF|VGLL4|SH3TC1|MAP9|ETF1|INPP5F|ESRRA|MAGED1|CEP135|GPR56|CREB5|ATP1B3|ANGPTL2|ACSL4|HOXB8|GAL3ST3|SH3RF1|TMEM185A|MAP2K1|PPP1R14C|PTPN22|CTSA|MXD4|SRP72|AR…	60	CGA Transcription Factors
V$PITX2_Q2	255	Genes with promoter regions [-2kb,2kb] around transcription start site containing the motif WNTAATCCCAR which matches annotation for PITX2: paired-like homeodomain transcription factor 2	51	0.2	5.03e-18	5.07e-17	TRIB1|SESN3|PTMS|SLITRK5|PURA|LUC7L3|NDRG2|GSK3B|BMP4|GDNF|KCNQ1DN|UBE2N|CPNE1|KCTD15|GAD1|TLE4|CPEB4|EYA1|BNC2|MSX1|HOXB4|RYBP|PPT2|TTC9C|ACVR1|RXRG|NCOA3|JMJD1C|SORBS2|CREB5|DDX17|HMGB1|PRICKLE2|NPTX2|MYLK|PDGFA|PDE4B|SLC37A4|NCALD|GPR82|HSD3B7|FGF16|DUSP10|SH3BGRL3|SCN2A|SLC43A3|ZDHHC12|C9orf9|FZD6|TAPBP|ICT1	61	CGA Transcription Factors
V$YY1_01	246	Genes with promoter regions [-2kb,2kb] around transcription start site containing the motif NNNNNCCATNTWNNNWN which matches annotation for YY1: YY1 transcription factor	50	0.2033	5.23e-18	5.19e-17	PPP2R2B|PCBP4|TFAP4|LUC7L3|EGR3|ARMCX3|E2F3|NPAS4|EGR2|GTF2A1|TCTA|IP6K2|TSPAN13|ZFP91|FBXW11|PRKAG1|UBE3A|INPPL1|PRKAB2|RELA|SLC25A13|RPIA|GBF1|ACTN1|BNC2|FOS|DLX1|CHCHD7|SPRY4|CEP135|TAZ|FLRT3|PDE4D|GRIK2|SRSF3|MYO1E|CAST|DSTN|KBTBD8|WTAP|CDH10|ZNF654|DUSP10|PLXNB1|PPP2R5C|RHOJ|GFRA3|AKAP8L|TNR|ZNF688	62	CGA Transcription Factors
V$AP2ALPHA_01	241	Genes with promoter regions [-2kb,2kb] around transcription start site containing the motif GCCNNNRGS which matches annotation for TFAP2A: transcription factor AP-2 alpha (activating enhancer binding protein 2 alpha)	49	0.2033	1.1e-17	1.08e-16	ETV4|NUFIP2|ZFP36L1|IGF2BP1|UST|TFAP4|SLITRK5|LCOR|ENOPH1|BAG6|POU3F2|E2F3|SLC39A7|RXRB|IL11|PABPC1|KAT5|LRRC29|P4HA1|IER5L|KLF13|NFIB|G3BP1|PDLIM2|APLP2|NFAT5|RPIA|TSPAN17|MLX|FKBP14|RCOR2|PHC2|STAT3|KLF12|WNK4|RARA|CIC|S100A16|JARID2|CERCAM|C6orf89|DDR1|LRP8|HIF1A|NR3C1|EIF2S1|MXD4|LOXL4|BBS10	63	CGA Transcription Factors
V$DR4_Q2	260	Genes with promoter regions [-2kb,2kb] around transcription start site containing the motif YGAMCTNNASTRACCYN which matches annotation for RXRB: retinoid X receptor, beta	51	0.1962	1.19e-17	1.15e-16	NUFIP2|BZW1|GDNF|KCNQ1DN|TNFRSF12A|IL11|UPF2|CPNE1|IP6K2|SRSF7|TOX2|GAD1|TP53INP2|SGK1|APLP2|RNF145|RELA|ZNF513|EYA1|BNC2|NRG1|DLX1|LRRC3B|RARA|DLG2|ZIC2|CIC|ERRFI1|JARID2|RPS6KA5|ESRRA|GART|FOXD3|DDX17|SCML1|HMGB1|NPTX2|LRRC8D|FRMD4A|AMD1|ID2|ADM|DUSP10|TIMM10|HS3ST3A1|ACSL3|ZMYM3|ACER3|PDGFRL|PODXL2|TLE6	64	CGA Transcription Factors
V$MYCMAX_03	252	Genes with promoter regions [-2kb,2kb] around transcription start site containing the motif NNNNNNNCACGTGNNNNNNN which matches annotation for MYC: v-myc myelocytomatosis viral oncogene homolog (avian)<br> MAX: MYC associated factor X	50	0.1984	1.5e-17	1.42e-16	TRIB1|IGF2BP1|TFAP4|C1orf43|FOXO3|POU3F2|GTF2A1|PABPC1|PPRC1|KAT5|CITED2|PICALM|TEF|MAT2A|ADSS|CDKN2C|LONRF3|DEPDC7|ZBTB8OS|CPT1A|TOM1|VPS16|TOPORS|CEBPB|GLB1L|TADA1|SHMT1|LEF1|HOXB4|AMMECR1L|CLIP2|EIF4E|HNRNPA3|SMC3|3-Sep|SLC38A2|IRF9|AKAP1|BMP6|ALDH3B1|KBTBD2|KIAA1407|CTSA|TIMM8A|REXO2|NOP58|NIT1|ZNF318|UBXN6|ZMYND12	65	CGA Transcription Factors
V$AP1_Q4	271	Genes with promoter regions [-2kb,2kb] around transcription start site containing the motif RGTGACTMANN which matches annotation for JUN: jun oncogene	52	0.1919	1.55e-17	1.44e-16	TRIB1|PKN3|AZIN1|PAK6|TNFRSF12A|NEFH|ETV5|MGC45800|KCNN4|RAD23B|GPR3|RTN4|STK40|FBXW11|RIPK4|ATXN1|FKBP8|UBE3A|EYA1|EFNA1|PPP1R9B|PITPNC1|TIAL1|SLC16A6|PLEKHH3|EPHA2|EIF4E|ST8SIA5|DDX17|PDE4D|AKAP1|VDR|ABHD4|DSTN|KBTBD8|MAP2K1|RAP1GAP2|ZBTB2|PDGFRB|LAMC1|EIF3J|USP13|REXO2|S100A2|EEF1A2|KY|ISG20|PSMA3|UCN2|C11orf49|LIFR|SLMO2	66	CGA Transcription Factors
RGAANNTTC_V$HSF1_01	446	Genes with promoter regions [-2kb,2kb] around transcription start site containing the motif RGAANNTTC which matches annotation for HSF1: heat shock transcription factor 1	69	0.1547	1.64e-17	1.51e-16	NUFIP2|PURA|PKN3|EGR3|EIF4G2|YWHAG|ARMCX3|IRF2BPL|E2F3|COL4A5|HSPD1|P4HA1|WDR12|HSPA8|IER5L|TSPAN13|GAD1|DUSP1|MAT2A|HSPH1|CACNA1D|LARP4|IL6ST|PSEN1|PCDH10|AHCTF1|ZFAND1|STC1|BNC2|RBPJ|CHD1|BAZ1A|EPHA2|NFATC4|PPT2|HES1|NR4A2|DDX17|PARP6|ATP1B3|PAK1IP1|VASH1|ENPP2|HOXB8|EGF|COL13A1|NETO2|GRM8|B4GALT5|WNT10B|CDH10|ZBTB2|ZNF654|ADM|ELOVL5|SRSF1|RSRC2|TMEM107|DAZL|PPP2R5C|DBI|HSPA1B|PNMA1|CHORDC1|NT5…	67	CGA Transcription Factors
YYCATTCAWW_UNKNOWN	191	Genes with promoter regions [-2kb,2kb] around transcription start site containing motif YYCATTCAWW. Motif does not match any known transcription factor	43	0.2251	2.07e-17	1.87e-16	ETV4|TRIB2|DDA1|ZBTB17|FOSB|AZIN1|FOSL1|E2F3|ETV5|ELOVL6|IGF2BP3|GPR3|UBE2N|P4HA1|EVI5L|TSPAN13|NUP98|CALM1|NAA15|PPAP2B|MAFF|NF2|DUSP4|RBPJ|FYN|DLX1|KLF12|TSC1|TIAL1|CCND1|LIF|SPRY4|EIF4E|ANK3|FOXD3|LRP8|PDE4B|PGM3|LOXL4|PTPN11|USP14|RAPH1|RECQL	68	CGA Transcription Factors
V$NFKB_Q6	254	Genes with promoter regions [-2kb,2kb] around transcription start site containing motif NGGGGAMTTTCCNN. Motif does not match any known transcription factor	50	0.1969	2.12e-17	1.88e-16	NLK|IGF2BP1|TRIB2|PCBP4|LUC7L3|NR2F2|RAP2C|NDRG2|IRF2BPL|SLC39A7|RXRB|ELOVL6|PABPC1|IP6K2|GJB1|TOP1|G3BP1|CDC42SE1|PARP8|PAFAH1B3|SLC50A1|PCDH10|NFAT5|CGN|ACTN1|BNC2|RBPJ|CDK6|GRK5|TIAL1|HOXB2|RYBP|MAG|SEC14L2|BMF|EPHA2|CTGF|RAI1|NLGN2|DDR1|GRIK2|ARHGEF2|ATP1B3|PPP1R13B|FGF1|HSD3B7|PTGES|TCEA2|TRIM47|CSF2	69	CGA Transcription Factors
V$COREBINDINGFACTOR_Q6	273	Genes with promoter regions [-2kb,2kb] around transcription start site containing the motif TGTGGTTW which matches annotation for CBFA2T2: core-binding factor, runt domain, alpha subunit 2; translocated to, 2<br> CBFA2T3: core-binding factor, runt domain, alpha subunit 2; translocated to, 3	52	0.1905	2.15e-17	1.88e-16	TSC22D3|THBS3|GSK3B|AZIN1|FGD1|CPNE1|PICALM|KCTD15|HOXC6|ARHGAP12|CBL|SNTB2|ARHGAP33|FKBP14|EYA1|RGMA|PITPNC1|HOXB4|BCAR3|RYBP|WNK4|LIF|ETF1|PPARG|TAZ|ANK3|JMJD1C|HPCAL1|HEY1|ARHGEF2|ENPP2|GPX1|DNHD1|LMO2|PDZD2|SLC37A4|PPP1R14C|ZBTB8A|EDC4|EMP1|UBL3|PTPN22|EIF3J|C1orf198|SCN2A|VRK1|JDP2|STAT2|SLC2A3|RGS18|EVI2A|COL4A1	70	CGA Transcription Factors
V$NFY_Q6_01	264	Genes with promoter regions [-2kb,2kb] around transcription start site containing motif NNNNRRCCAATSR. Motif does not match any known transcription factor	51	0.1932	2.34e-17	2.01e-16	FOSB|SPRED2|ETV5|MGC45800|UGP2|TCTA|MAPK7|ATF6B|ZFP91|CDC25A|SMAD2|ZBTB8OS|SPSB3|ZBTB5|SLC25A13|AP2A1|CDV3|USP21|OS9|DLG2|JARID2|TTC9C|GART|BCAT2|SPRY2|LDB2|LRP8|C19orf54|HIF1A|MYO1E|INVS|SFRP1|KBTBD8|AGAP3|MRPL50|PDGFRB|TXNIP|DSPP|MCM8|TRMT6|PPP2R5C|TYSND1|FDXR|TMEM143|MAEA|HSPA1B|GGCT|HIST1H2AC|PIM3|HIST1H2BK|UBXN11	71	CGA Transcription Factors
ACTAYRNNNCCCR_UNKNOWN	449	Genes with promoter regions [-2kb,2kb] around transcription start site containing motif ACTAYRNNNCCCR. Motif does not match any known transcription factor	69	0.1537	2.35e-17	2.01e-16	SERPINI1|PDCD10|TFAP4|YWHAG|HBP1|HCFC1R1|PABPC1|PPRC1|SESN1|LRRC29|UBE2N|RRAS|ATF6B|HMG20A|HEXIM2|MYL6B|FBXW11|ADSS|CDC25A|NUDCD1|HSPH1|TLE4|TMEM150A|CLDND1|ADO|RPIA|NUP153|MTR|ZNF513|SIRT2|AHCTF1|MAP2K6|TIAL1|RDH10|BACE1|JARID2|MSL3|NCOA3|DNAJB12|NKIRAS1|TXLNG|TRPC4AP|CCDC90B|KATNAL1|UBXN8|5-Mar|INVS|KBTBD8|MRPL50|FUZ|UBL3|KIAA1407|GRWD1|RDH11|HSD11B1L|HRSP12|SMARCAL1|RPL7|ITCH|TTLL4|ALKBH8|CDC6…	72	CGA Transcription Factors
V$HNF3B_01	221	Genes with promoter regions [-2kb,2kb] around transcription start site containing the motif KGNANTRTTTRYTTW which matches annotation for FOXA2: forkhead box A2	46	0.2081	4.18e-17	3.52e-16	CDC42EP3|TFAP4|EGR2|GTF2A1|MGC45800|CITED2|CPNE1|ZNF827|KCTD15|SOX2|NFIB|DUSP1|TLE4|CPEB4|RAB3IP|FLOT1|IER3|KLF12|CDK6|ONECUT2|FGF13|SLC16A6|CHCHD7|NFATC4|ERRFI1|CLIP2|RUNX1T1|CHN2|OSBPL6|FRMD4A|COL13A1|SSH3|SPRR4|ID2|SLITRK6|RAB6C|PELI2|SERPIND1|EPHB1|TBL1X|KRTAP11-1|PNMA1|BAIAP2|SCARF2|ISG20|NOC3L	73	CGA Transcription Factors
V$GATA4_Q3	249	Genes with promoter regions [-2kb,2kb] around transcription start site containing the motif AGATADMAGGGA which matches annotation for GATA4: GATA binding protein 4	49	0.1968	4.48e-17	3.71e-16	PTMS|PURA|NR2F2|EGR3|YWHAG|BMP4|E2F3|GTF2A1|DGKA|SOX2|PRKAG1|PARP8|CBL|CPEB4|PSEN1|ETFB|ACTN1|STC1|BNC2|HOXB2|DLG2|SLC16A6|CHCHD7|FAM53B|LIF|AUTS2|JARID2|RUNX1T1|FST|ARPP21|NEDD4L|FOXD3|DDX17|PDE4D|CHN2|BTG2|ARHGEF2|GPX1|AMD1|LMO2|TNFRSF19|ID2|ETS1|ZNF654|FGF16|PPP2R5C|PNMA1|LIFR|CLDND2	74	CGA Transcription Factors
V$CACCCBINDINGFACTOR_Q6	268	Genes with promoter regions [-2kb,2kb] around transcription start site containing motif CANCCNNWGGGTGDGG. Motif does not match any known transcription factor	51	0.1903	4.52e-17	3.71e-16	SEMA4C|IGF2BP1|PCBP4|MRPL14|FXR2|G3BP2|ETV5|UTP18|KCNN4|RAD23B|HEXIM2|CITED2|KLF13|HOXC6|PRKAG1|CALM1|OSTC|SLC25A13|GLB1L|TMEM8B|NRG1|RCOR2|RGMA|DLX1|GRK5|TIAL1|ID3|BMF|SORBS1|SPRY4|TAOK1|JARID2|MSL3|EIF4E|HES1|ITGA5|TAGLN|SLC6A9|SPRY2|EXOC6|HIF1A|HOXB8|PMP22|DCTN1|RAP1GAP2|SZT2|ZCCHC14|TBL1X|DHRS11|STK16|LAD1	75	CGA Transcription Factors
V$HSF2_01	250	Genes with promoter regions [-2kb,2kb] around transcription start site containing the motif NGAANNWTCK which matches annotation for HSF2: heat shock transcription factor 2	49	0.196	5.32e-17	4.3e-16	TRIB1|NUFIP2|EGR3|EIF4G2|YWHAG|IRF2BPL|E2F3|HSPD1|HSPA8|IER5L|GAD1|DUSP1|MAT2A|PRKAG1|HSPH1|CDK5R1|ATXN1|CACNA1D|LARP4|PCDH10|HERC4|STC1|BNC2|PCDH7|FOS|TGIF1|ONECUT2|NFATC4|PPT2|JARID2|DDX17|VASH1|ENPP2|HOXB8|EGF|COL13A1|1-Mar|ELOVL5|SRSF1|DAZL|HSPA1B|PNMA1|CHORDC1|NT5C3|GIMAP4|ACOT7|LRRC8B|CCT8|CHST2	76	CGA Transcription Factors
RACCACAR_V$AML_Q6	261	Genes with promoter regions [-2kb,2kb] around transcription start site containing the motif RACCACAR which matches annotation for RUNX1: runt-related transcription factor 1 (acute myeloid leukemia 1; aml1 oncogene)	50	0.1916	6.88e-17	5.35e-16	THBS3|TNFRSF12A|GTF2A1|CPNE1|TSPAN13|PICALM|KCTD15|TBPL1|HOXC6|CBL|CLDND1|CCNT2|CRY1|KIAA1199|EYA1|BNC2|RGMA|TACC2|PITPNC1|HOXB4|BCAR3|RYBP|WNK4|DKK1|ID3|LIF|ZNF821|ETF1|ABHD8|PPARG|JMJD1C|CTHRC1|PPP2R3A|HPCAL1|HEY1|ARHGEF2|GPX1|AMD1|PDZD2|PPP1R14C|ZBTB8A|EDC4|EMP1|PTPN22|TBL1X|REXO2|TRPV2|CSF2|LIFR|EVI2A	77	CGA Transcription Factors
V$ARNT_01	261	Genes with promoter regions [-2kb,2kb] around transcription start site containing the motif NDDNNCACGTGNNNNN which matches annotation for ARNT: aryl hydrocarbon receptor nuclear translocator	50	0.1916	6.88e-17	5.35e-16	ETV4|IGF2BP1|AKAP12|TFAP4|C1orf43|BMP4|ARMCX3|UTP18|SLC39A11|PPRC1|HSPD1|LZTS2|PICALM|TEF|ZFP91|RTN4|ADSS|TRIM27|PAK2|CPEB4|VPS16|SLC35A5|DVL2|SHMT1|RCOR2|LEF1|MAP2K6|HOXB4|FXYD6|AMMECR1L|VLDLR|EIF4E|ESRRA|HPS5|TXLNG|FOXD3|IRF9|PSME3|VARS2|STX6|PPAT|KBTBD2|SRFBP1|C15orf39|DNAJB9|IGSF22|REXO2|NOP58|NIT1|UBXN6	78	CGA Transcription Factors
V$ZIC1_01	261	Genes with promoter regions [-2kb,2kb] around transcription start site containing the motif KGGGTGGTC which matches annotation for ZIC1: Zic family member 1 (odd-paired homolog, Drosophila)	50	0.1916	6.88e-17	5.35e-16	EFNA4|PCBP4|NOTCH1|YWHAG|UTP18|IL11|MGC45800|WDR13|ATL1|HEXIM2|CPNE1|PICALM|EYA4|KLF13|GJB1|OSTC|DVL2|USP21|FASTK|RBM12|NRG1|HOXA10|RCOR2|LEF1|KLF12|CDK6|SPRY4|MAGED1|CERCAM|NLGN2|ABHD8|TAZ|LRP8|ACSL4|HOXB8|5-Mar|PMP22|DCTN1|WNT10B|KAZN|ZNF654|SZT2|ZNF318|MAEA|THAP3|ZDHHC12|PACSIN1|ZMYM3|ZMYND11|DEF8	79	CGA Transcription Factors
V$SP1_Q6_01	243	Genes with promoter regions [-2kb,2kb] around transcription start site containing the motif GGGGCGGGGC which matches annotation for SP1: Sp1 transcription factor	48	0.1975	7.97e-17	6.13e-16	NUFIP2|BCL9L|NLK|IGF2BP1|C1orf43|FOSB|NPAS4|AGBL5|UGP2|UPF2|KAT5|MAPK7|GPR3|EVI5L|DET1|LZTS2|FRMD5|DGKA|TMUB2|ADSS|CDK5R1|PSMC6|FKBP8|TMEM150A|APLP2|NFAT5|INPPL1|RELA|CSPG4|HTR7|SHMT1|NET1|PARD6A|PTPN2|TIPRL|CRY1|DRAP1|SNAPIN|RCOR2|CAMK2G|ULK1|TAGLN|VAMP2|LOXL4|LRRC8E|ACER3|KLF2|DCAF4	80	CGA Transcription Factors
V$NFY_01	254	Genes with promoter regions [-2kb,2kb] around transcription start site containing motif NNNRRCCAATSRGNNN. Motif does not match any known transcription factor	49	0.1929	1.04e-16	7.91e-16	GSK3B|ETV5|UTP18|OLIG2|TSPAN13|ZFP91|SOX2|CDC25A|SMAD2|NUP98|TLE4|FAM117B|SPSB3|SLC25A13|CDV3|USP21|DLX1|RHOB|HMGA2|DUSP6|NFATC4|LHX1|JARID2|HES1|ZMYND8|BCAT2|SORBS2|TSC22D1|LDB2|LRP8|HIF1A|MYO1E|NPTX2|DSTN|SFRP1|KBTBD8|MIS12|PDGFRB|TXNIP|NOP56|SLC20A1|PPP2R5C|HK2|ABCA7|COQ10B|GGCT|DNAJB11|TMEM129|UBXN11	81	CGA Transcription Factors
V$FOXO1_01	245	Genes with promoter regions [-2kb,2kb] around transcription start site containing the motif NRWAAACAAN which matches annotation for FOXO1A: forkhead box O1A (rhabdomyosarcoma)	48	0.1959	1.12e-16	8.42e-16	WBP4|SESN3|SLITRK5|PURA|LUC7L3|C1orf43|POU3F2|ETV5|HBP1|ELOVL6|IER5L|SOX2|NFIB|DUSP1|HHEX|NRG1|DLX1|KLF12|TSC1|CHD1|HOXB4|CCND1|CHCHD7|BMF|FAM53B|LHX1|FOXO1|GPR110|C2orf69|TAZ|FST|NR4A2|DDX17|SLC38A2|SCML1|HOXB8|LRRC1|EFEMP1|EML1|SLITRK6|EMP1|ZNF654|UBL3|NIM1|NDRG1|SZT2|EZH1|EPHB1	82	CGA Transcription Factors
V$HIF1_Q3	230	Genes with promoter regions [-2kb,2kb] around transcription start site containing the motif GNNKACGTGCGGNN which matches annotation for HIF1A: hypoxia-inducible factor 1, alpha subunit (basic helix-loop-helix transcription factor)	46	0.2	2.11e-16	1.56e-15	IGF2BP1|HMGA1|NR2F2|IRF2BPL|E2F3|ELOVL6|UTP18|PABPC1|PPRC1|EED|YEATS2|IGF2BP3|CITED2|ZNF827|TEF|KCTD15|SOX2|NUP98|ZNF800|RQCD1|REV1|RGS16|STC1|RCOR2|TIAL1|ZIC2|PPT2|SRSF6|ESRRA|RUNX1T1|TXLNG|ST6GAL1|LRP8|ATP1B3|TRPC4AP|PSME3|MYLK|EML1|BMP6|PGM3|HBEGF|SLC37A4|SRSF1|SRFBP1|ITCH|RECQL	83	CGA Transcription Factors
YATGNWAAT_V$OCT_C	360	Genes with promoter regions [-2kb,2kb] around transcription start site containing motif YATGNWAAT. Motif does not match any known transcription factor	59	0.1639	2.4e-16	1.75e-15	SESN3|NUFIP2|TSC22D3|LCOR|PRRC2A|DLL3|E2F3|GDNF|TFAP2C|EGR2|UTP18|ORAI3|RRAS|TSPAN13|PRRX1|TOP1|TP53INP2|CDK2|SLC6A15|EYA1|HOXA10|PHC2|DLX1|RHOB|TSC1|HOXB4|NIN|CCND1|DLG2|SORBS1|HIST2H2AC|PCDH20|ESRRA|ANK3|SERTAD4|LDB2|PPP2R3A|EIF1AX|PRICKLE2|NPTX2|EML1|SLC24A3|PDZD2|LPL|ABTB2|SFRP1|CELSR2|FZD2|ID2|RAB6C|RNASE4|ADM|DUSP10|HIST1H2AC|ITPRIP|HIST1H2BK|TSNAX|MED16|ANG	84	CGA Transcription Factors
V$ATF1_Q6	231	Genes with promoter regions [-2kb,2kb] around transcription start site containing the motif CYYTGACGTCA which matches annotation for ATF1: activating transcription factor 1	46	0.1991	2.51e-16	1.82e-15	TRIB1|TSC22D3|IVNS1ABP|SOX11|SLC38A1|FOSB|IRF2BPL|GDNF|SPRED2|TNFRSF12A|YEATS2|MAGED2|CPNE1|RBKS|FBXW11|TOP1|SPATA20|MAFF|PARD6A|TRIM39|C12orf23|FOS|CCND1|BNIP3L|DLG2|LHX1|SRSF6|FAM131A|RAI1|FOXD3|PDE4D|PDGFA|MCAM|SCAMP5|NCALD|GNB4|DYRK3|ELOVL5|HS3ST3A1|PPP2R5C|IGFLR1|CSF2|ITK|PDZD8|UCN|ZWILCH	85	CGA Transcription Factors
GTGACGY_V$E4F1_Q6	658	Genes with promoter regions [-2kb,2kb] around transcription start site containing the motif GTGACGY which matches annotation for E4F1: E4F transcription factor 1	85	0.1292	2.54e-16	1.82e-15	TRIB1|TSC22D3|C1orf43|EGR3|YWHAG|FOSB|G3BP2|IRF2BPL|GDNF|EGR2|COL4A5|GTF2A1|ENSA|ORAI3|NAB2|KAT5|ATL1|GPR3|RIPK4|DUSP1|CYB5D2|TP53INP2|NUP98|FHOD1|DUSP5|PTPN23|PAK2|MAFF|PCDH10|SLC6A15|ST8SIA4|RELA|CNTROB|TRIM39|PTRH2|C12orf23|NDEL1|NOLC1|RCE1|PCDH7|DUSP4|STAT3|GALK2|PLEKHH3|EPHA2|MTF1|EGR1|TSPAN7|ISCU|ADIPOR1|NR4A2|ADRB2|VAMP2|FOXD3|SLC38A2|LRP8|PSME3|FBXO28|XRCC2|MYO1E|AMD1|MCAM|SCAMP5|WBP5|GNL…	86	CGA Transcription Factors
V$USF_C	279	Genes with promoter regions [-2kb,2kb] around transcription start site containing motif NCACGTGN. Motif does not match any known transcription factor	51	0.1828	2.58e-16	1.83e-15	ETV4|BCL9L|IGF2BP1|AKAP12|IVNS1ABP|TFAP4|SET|BMP4|SLC39A7|RXRB|GTF2A1|UTP18|PABPC1|IER5L|TNFRSF21|TEF|ZFP91|MAT2A|HSPH1|CACNA1D|FHOD1|SLC6A15|HSPA4|CGN|PPP1R9B|TIAL1|ELOVL4|EIF4E|RUNX1T1|TXLNG|ST6GAL1|LRP8|GPX1|ALDH3B1|PPAT|EIF3J|MCM8|AEN|TIMM10|DNAJB9|MXD4|IGSF22|SRP72|HS3ST3A1|SLC20A1|DAZL|EEF1E1|LYAR|SYBU|SLC25A33|EXOSC2	87	CGA Transcription Factors
V$NKX62_Q2	241	Genes with promoter regions [-2kb,2kb] around transcription start site containing the motif NWADTAAWTANN which matches annotation for NKX6-2: NK6 transcription factor related, locus 2 (Drosophila)	47	0.195	2.81e-16	1.94e-15	ETV4|NUFIP2|TSC22D3|BCL9L|CDC42EP3|MGC45800|RIPK4|HOXC6|RAB6A|PRKAG1|CDKN2C|FLOT1|IER3|CGN|BAD|EYA1|BNC2|HOXA10|DLX1|STAT3|SLITRK1|DLG2|FGF13|NPAS2|CHCHD7|TSPAN7|NLGN2|SERTAD4|FLRT3|SCML1|PAK1IP1|ANKH|CACNB3|SLC37A4|ETS1|PELI2|DIXDC1|IFIH1|SLC20A1|TMEM143|PNMA1|STK38|MYO1B|CYCS|TTC29|TNR|PRKAA1	88	CGA Transcription Factors
V$SRF_Q6	241	Genes with promoter regions [-2kb,2kb] around transcription start site containing the motif GNCCAWATAWGGMN which matches annotation for SRF: serum response factor (c-fos serum response element-binding transcription factor)	47	0.195	2.81e-16	1.94e-15	NR2F2|EGR3|FOSB|G3BP2|FOSL1|NPAS4|EGR2|ORAI3|MYADM|CITED2|PICALM|DUSP5|PPAP2B|SLC7A1|PDLIM4|PRKAB2|ZNF513|ACTN1|PCDH7|FOS|MAP2K6|MSX1|HOXB4|ACTR3|CSNK1E|NPAS2|NFATC4|FGFRL1|EGR1|TAGLN|PPARG|TAZ|FST|PPP2R3A|SVIL|ADAMTS12|MYO1E|MYLK|AGL|DIXDC1|DUSP10|EPHB1|ASPH|GPR20|RHOJ|MYL9|RAP1A	89	CGA Transcription Factors
V$E4BP4_01	223	Genes with promoter regions [-2kb,2kb] around transcription start site containing the motif NRTTAYGTAAYN which matches annotation for NFIL3: nuclear factor, interleukin 3 regulated	45	0.2018	3.13e-16	2.14e-15	ETV4|TSC22D3|FOXO3|YWHAG|ETV5|ELOVL6|ENSA|HSPD1|HOXC6|ATXN1|CALM1|NRGN|IL6ST|RNF145|MAP2K3|FBXO3|HOXA10|MAP2K6|NIN|CSNK1E|VGLL4|SRSF6|SH2B3|ABHD8|JMJD1C|TSC22D1|ADRB2|CREB5|OSBPL6|TAGLN3|ACSL4|RAB24|EPHX4|TMEM185A|MPP6|PELI2|CLSTN1|GREM2|FNBP1|PRNP|HIST3H2A|PNMA1|CHIC2|ANO1|PDZD8	90	CGA Transcription Factors
V$AHR_Q5	215	Genes with promoter regions [-2kb,2kb] around transcription start site containing the motif NTNGCGTGNNN which matches annotation for AHR: aryl hydrocarbon receptor	44	0.2047	3.87e-16	2.61e-15	PPP2R2B|BCL9L|NR2F2|FOXO3|LCOR|ENOPH1|SET|FOSB|IRF2BPL|EED|TCTA|ATL1|FGD1|ZNF827|ZFP91|RTN4|HOXC6|RAB6A|NRGN|FHOD1|RQCD1|ADO|CIRBP|NRG1|RBPJ|PITPNC1|SLITRK1|ZIC2|VLDLR|TTC9C|SRSF6|CYP1B1|PDS5A|NR3C1|DSTN|REV3L|INSIG1|ZCCHC14|EPHB1|ASPH|STARD10|PALB2|SEC14L1|WDR33	91	CGA Transcription Factors
V$FOXO4_01	243	Genes with promoter regions [-2kb,2kb] around transcription start site containing the motif RWAAACAANNN which matches annotation for MLLT7: myeloid/lymphoid or mixed-lineage leukemia (trithorax homolog, Drosophila); translocated to, 7	47	0.1934	3.93e-16	2.62e-15	ETV4|SESN3|SLITRK5|PURA|LUC7L3|C1orf43|ETV5|LZTS2|CITED2|CPNE1|TSPAN13|NFIB|TOP1|HOXC6|PFKFB3|PRKAG1|IL6ST|MAFF|NRG1|HOXA10|TGIF1|KLF12|PITPNC1|ST5|HOXB4|RARA|CHCHD7|VLDLR|FST|LDB2|PDE4D|DHRS3|NR3C1|ENPP2|HOXB8|LRRC1|FRMD4A|ID2|ITGA1|ZNF654|FUZ|NIM1|NDRG1|SZT2|EZH1|EPHB1|KY	92	CGA Transcription Factors
V$AML1_01	263	Genes with promoter regions [-2kb,2kb] around transcription start site containing the motif TGTGGT which matches annotation for RUNX1: runt-related transcription factor 1 (acute myeloid leukemia 1; aml1 oncogene)	49	0.1863	4.49e-16	2.93e-15	THBS3|SLITRK5|LCOR|EGR2|GTF2A1|DGKA|PICALM|HOXC6|ARHGAP12|CBL|INPPL1|CRY1|BLOC1S2|RCOR2|TACC2|GRK5|BCAR3|DKK1|ID3|BMF|SLC6A9|ANK3|JMJD1C|ARHGEF2|CCDC91|PACS1|FRMD4A|DNHD1|LMO2|ANKRD1|SLC37A4|ZBTB8A|EMP1|UBL3|PTPN22|EIF3J|C1orf198|VRK1|JDP2|REXO2|STAT2|C11orf49|PCGF6|SLC2A3|RGS18|MR1|COL4A1|MRPL42|HINFP	93	CGA Transcription Factors
V$AML1_Q6	263	Genes with promoter regions [-2kb,2kb] around transcription start site containing the motif TGTGGT which matches annotation for RUNX1: runt-related transcription factor 1 (acute myeloid leukemia 1; aml1 oncogene)	49	0.1863	4.49e-16	2.93e-15	THBS3|SLITRK5|LCOR|EGR2|GTF2A1|DGKA|PICALM|HOXC6|ARHGAP12|CBL|INPPL1|CRY1|BLOC1S2|RCOR2|TACC2|GRK5|BCAR3|DKK1|ID3|BMF|SLC6A9|ANK3|JMJD1C|ARHGEF2|CCDC91|PACS1|FRMD4A|DNHD1|LMO2|ANKRD1|SLC37A4|ZBTB8A|EMP1|UBL3|PTPN22|EIF3J|C1orf198|VRK1|JDP2|REXO2|STAT2|C11orf49|PCGF6|SLC2A3|RGS18|MR1|COL4A1|MRPL42|HINFP	94	CGA Transcription Factors
V$NFY_C	245	Genes with promoter regions [-2kb,2kb] around transcription start site containing motif NCTGATTGGYTASY. Motif does not match any known transcription factor	47	0.1918	5.47e-16	3.51e-15	THBS3|SIX5|FXR2|GSK3B|ETV5|MGC45800|ENSA|IER5L|TSPAN13|ZFP91|SOX2|CDC25A|SMAD2|NUP98|TLE4|ZBTB5|USP21|ZNF775|BAZ1A|NFATC4|LHX1|ACVR1|RPS6KA5|SORBS2|LDB2|LRP8|C19orf54|UHRF1|MYO1E|SFRP1|MRPL50|MIS12|DUSP10|TECR|MCM8|TRMT6|PPP2R5C|TYSND1|PEX2|TRADD|ABCA7|AMTN|MRPS30|HIST1H2AC|DNAJB11|AP3M2|UBXN11	95	CGA Transcription Factors
V$SP1_Q2_01	245	Genes with promoter regions [-2kb,2kb] around transcription start site containing the motif CCCCGCCCCN which matches annotation for SP1: Sp1 transcription factor	47	0.1918	5.47e-16	3.51e-15	BCL9L|NLK|IGF2BP1|SLITRK5|NR2F2|ARHGEF19|NPAS4|ETV5|TBX3|AGBL5|UTP18|HCFC1R1|PPRC1|UPF2|GPR3|RAP1GDS1|EVI5L|DET1|TEF|KLF13|ZFP91|SOX2|CTR9|CDK5R1|CDC42SE1|CACNA1D|ACLY|FAM117B|APLP2|NFAT5|15-Sep|RELA|BAD|FBXO3|PTPN2|TIPRL|CRY1|ZNF414|RCOR2|CAMK2G|VAMP2|PPP2R3A|FZD2|CLSTN1|MXD4|LOXL4|SCARF2	96	CGA Transcription Factors
V$SOX5_01	265	Genes with promoter regions [-2kb,2kb] around transcription start site containing the motif NNAACAATNN which matches annotation for SOX5: SRY (sex determining region Y)-box 5	49	0.1849	6.14e-16	3.9e-15	PPP2R2B|TSC22D3|PURA|G3BP2|PRSS12|HBP1|COL4A5|CPNE1|SOX2|NFIB|VPS37A|SPTAN1|DUSP5|FAM117B|CPEB4|NANOS1|HHEX|ZBTB8OS|FMNL3|SERINC3|STC1|BNC2|PCDH7|DLX1|RHOB|TIAL1|DLG2|FAM53B|ZIC2|DUSP6|AUTS2|KRT14|CLIP2|FST|ANK3|ADRB2|G2E3|DHRS3|NPTX2|FCGBP|MYLK|ZBTB2|PELI2|AMFR|KANK1|EPHB1|FICD|EXOSC2|RCN1	97	CGA Transcription Factors
V$USF_01	256	Genes with promoter regions [-2kb,2kb] around transcription start site containing motif NNRYCACGTGRYNN. Motif does not match any known transcription factor	48	0.1875	6.87e-16	4.31e-15	IGF2BP1|AKAP12|TFAP4|C1orf43|GSK3B|SET|BMP4|GTF2A1|KAT5|PICALM|TEF|DUSP1|LONRF3|DEPDC7|ZBTB8OS|CPT1A|TOM1|VPS16|DVL2|TOPORS|CGN|TADA1|TSC1|HOXB4|AMMECR1L|EIF4E|HNRNPA3|HPS5|SMC3|BRDT|3-Sep|FOXD3|SLC38A2|IRF9|AKAP1|GPX1|RAB24|STX6|KBTBD2|TIMM8A|VPS26A|IGSF22|SUMF1|THUMPD2|NOP58|NIT1|ZNF318|ZMYND12	98	CGA Transcription Factors
V$ER_Q6	276	Genes with promoter regions [-2kb,2kb] around transcription start site containing the motif NNARGNCANNNTGACCYNN which matches annotation for ESR1: estrogen receptor 1	50	0.1812	7.37e-16	4.58e-15	NUFIP2|NLK|ZFP36L1|NR2F2|RAP2C|NDRG2|TFAP2C|MYADM|GPR3|HEXIM2|IER5L|CPNE1|PICALM|ZNF827|TEF|PHF1|SPTAN1|OS9|SLC25A1|DUSP4|RCOR2|RARA|DLG2|SLC16A6|NPAS2|ZIC2|CIC|NLGN2|ISCU|FST|JMJD1C|SORBS2|SPRY2|LDB2|SLC38A2|EIF1AX|5-Mar|INVS|PMP22|LPL|LETM1|SLC4A7|SLC20A1|LOXL4|EEF1A2|CIDEC|SEH1L|BAIAP2L2|SPATA7|MTDH	99	CGA Transcription Factors
V$ATF4_Q2	258	Genes with promoter regions [-2kb,2kb] around transcription start site containing the motif CVTGACGYMABG which matches annotation for ATF4: activating transcription factor 4 (tax-responsive enhancer element B67)	48	0.186	9.44e-16	5.75e-15	TRIB1|TSC22D3|NDRG2|GSK3B|FOSB|PAK6|IRF2BPL|GTF2A1|PABPC1|KAT5|KLF13|DUSP1|CDK5R1|NUP98|SGK1|HHEX|CIRBP|TRIM39|ADCK4|TIPRL|ICA1|TMEM54|FOS|BMF|SORBS1|PLEKHH3|EPHA2|AMMECR1L|MTF1|FAM131A|RAI1|GPR56|ST8SIA5|NR4A2|FOXD3|PDE4D|SLC38A2|LEPROTL1|SMARCAD1|DCTN1|SCAMP5|KLHL18|ELOVL5|SRSF1|ECM1|CAPN12|FYTTD1|USP14	100	CGA Transcription Factors
GGGCGGR_V$SP1_Q6	2940	Genes with promoter regions [-2kb,2kb] around transcription start site containing the motif GGGCGGR which matches annotation for SP1: Sp1 transcription factor	485	0.165	3.28e-114	2.02e-111	MEIS2|TRIM46|SIPA1|DNAJB5|HSP90AB1|MYO19|PIGW|MFSD5|MTMR14|SPRED2|TFAP2C|PITX2|TP53|KDM6A|ZNF668|SLC39A7|IRX3|HNRNPD|TFB2M|OGG1|SERTAD1|KDM4D|ODF2|YWHAB|UBE2N|ZNF687|WDR78|RABGGTA|ALAD|BZW2|YTHDF2|STK40|GJB1|ANKS1A|ZNF800|RPS6KA3|UBE2F|STX4|POLH|XPO5|SMAP2|CIAO1|TCF7|NOL12|AP1B1|SIGIRR|C1orf210|TMEM199|ING4|HSPH1|PHF5A|TFCP2|PARP8|CPEB4|NASP|MCRS1|ACBD5|SPSB2|SYNRG|ATG5|HSPA4|CCT7|SLC25A17|FBXO3|…	1	CGE Transcription Factors
SCGGAAGY_V$ELK1_02	1199	Genes with promoter regions [-2kb,2kb] around transcription start site containing the motif SCGGAAGY which matches annotation for ELK1: ELK1, member of ETS oncogene family	250	0.2085	5.14e-78	1.58e-75	MEIS2|TRIM46|SIPA1|DNAJB5|HSP90AB1|MYO19|PIGW|MFSD5|MTMR14|SPRED2|TFAP2C|PITX2|TP53|KDM6A|ZNF668|SLC39A7|IRX3|HNRNPD|TFB2M|OGG1|SERTAD1|KDM4D|ODF2|YWHAB|UBE2N|ZNF687|WDR78|RABGGTA|ALAD|BZW2|YTHDF2|STK40|GJB1|ANKS1A|ZNF800|RPS6KA3|UBE2F|STX4|POLH|XPO5|SMAP2|CIAO1|TCF7|NOL12|AP1B1|SIGIRR|C1orf210|TMEM199|ING4|HSPH1|PHF5A|TFCP2|PARP8|CPEB4|NASP|MCRS1|ACBD5|SPSB2|SYNRG|ATG5|HSPA4|CCT7|SLC25A17|FBXO3|…	2	CGE Transcription Factors
GGGAGGRR_V$MAZ_Q6	2274	Genes with promoter regions [-2kb,2kb] around transcription start site containing the motif GGGAGGRR which matches annotation for MAZ: MYC-associated zinc finger protein (purine-binding transcription factor)	358	0.1574	6.86e-77	1.41e-74	MEIS2|TRIM46|SIPA1|DNAJB5|HSP90AB1|MYO19|PIGW|MFSD5|MTMR14|SPRED2|TFAP2C|PITX2|TP53|KDM6A|ZNF668|SLC39A7|IRX3|HNRNPD|TFB2M|OGG1|SERTAD1|KDM4D|ODF2|YWHAB|UBE2N|ZNF687|WDR78|RABGGTA|ALAD|NR4A3|SEMA4C|SMARCA2|RASSF2|TRIB1|PPP2R2B|STC2|ETV4|RBMS1|NUFIP2|TSC22D3|DBP|HR|BCL11A|IGF2BP1|PDCD10|SYNCRIP|CDC42EP3|TRIB2|PCBP4|NUMBL|MRPL14|AKIRIN1|VKORC1L1|TRIM8|JUP|BMP4|KCNIP2|G3BP2|THRA|CORO1A|TAB2|PRSS12|P…	3	CGE Transcription Factors
CAGGTG_V$E12_Q6	2485	Genes with promoter regions [-2kb,2kb] around transcription start site containing the motif CAGGTG which matches annotation for TCF3: transcription factor 3 (E2A immunoglobulin enhancer binding factors E12/E47)	372	0.1497	7.1e-74	1.09e-71	MEIS2|TRIM46|SIPA1|DNAJB5|HSP90AB1|MYO19|PIGW|MFSD5|MTMR14|SPRED2|TFAP2C|BZW2|YTHDF2|STK40|GJB1|ANKS1A|ZNF800|RPS6KA3|UBE2F|STX4|POLH|XPO5|SMAP2|CIAO1|TCF7|NOL12|AP1B1|SIGIRR|C1orf210|TMEM199|NR4A3|SEMA4C|SMARCA2|RASSF2|TRIB1|PPP2R2B|STC2|ETV4|RBMS1|NUFIP2|TSC22D3|DBP|HR|BCL11A|IGF2BP1|PDCD10|SYNCRIP|CDC42EP3|TRIB2|PCBP4|NUMBL|MRPL14|AKIRIN1|VKORC1L1|TRIM8|JUP|BMP4|KCNIP2|G3BP2|THRA|CORO1A|TAB2|P…	4	CGE Transcription Factors
CTTTGT_V$LEF1_Q2	1972	Genes with promoter regions [-2kb,2kb] around transcription start site containing the motif CTTTGT which matches annotation for LEF1: lymphoid enhancer-binding factor 1	322	0.1633	8.93e-73	1.1e-70	MEIS2|TRIM46|SIPA1|DNAJB5|HSP90AB1|PITX2|TP53|KDM6A|ZNF668|BZW2|YTHDF2|STK40|GJB1|ING4|HSPH1|PHF5A|TFCP2|PARP8|NR4A3|SEMA4C|SMARCA2|RASSF2|TRIB1|PPP2R2B|STC2|ETV4|RBMS1|NUFIP2|TSC22D3|DBP|HR|BCL11A|IGF2BP1|PDCD10|SYNCRIP|CDC42EP3|TRIB2|PCBP4|NUMBL|MRPL14|AKIRIN1|VKORC1L1|EIF4G1|FZD7|RARB|SRSF2|TRAF4|SP4|WASF1|IKZF4|RNF138|LRP1|EGR3|GSK3B|SET|YWHAG|EEF1A1|DDA1|BRSK2|SLC38A1|BZW1|BTBD3|ZEB2|NR3C2|A…	5	CGE Transcription Factors
TTGTTT_V$FOXO4_01	2061	Genes with promoter regions [-2kb,2kb] around transcription start site containing the motif TTGTTT which matches annotation for MLLT7: myeloid/lymphoid or mixed-lineage leukemia (trithorax homolog, Drosophila); translocated to, 7	322	0.1562	5.24e-68	5.37e-66	MEIS2|PITX2|TP53|KDM6A|SLC39A7|ANKS1A|ING4|CPEB4|NASP|MCRS1|NR4A3|SEMA4C|SMARCA2|RASSF2|TRIB1|PPP2R2B|STC2|ETV4|RBMS1|NUFIP2|TSC22D3|DBP|HR|TRIM8|JUP|BMP4|KCNIP2|G3BP2|THRA|CORO1A|EIF4G1|FZD7|RARB|SRSF2|TRAF4|SP4|WASF1|IKZF4|RNF138|ETV5|C1orf213|COL4A6|REPS2|COL4A5|TBX3|WNT5A|OPA3|PRDM8|ELOVL6|BTBD3|ZEB2|NR3C2|ARL4A|ANGPT1|TSPAN13|SRSF7|YPEL1|FGF12|DAAM2|PIM2|CDKN2C|CDK2|DSP|SOX2|PRRX1|TOP1|HOXC6…	6	CGE Transcription Factors
AACTTT_UNKNOWN	1890	Genes with promoter regions [-2kb,2kb] around transcription start site containing motif AACTTT. Motif does not match any known transcription factor	294	0.1556	1.8e-61	1.58e-59	MEIS2|PITX2|TP53|KDM6A|IRX3|ANKS1A|ZNF800|RPS6KA3|UBE2F|ING4|HSPH1|ACBD5|SPSB2|NR4A3|SEMA4C|SMARCA2|RASSF2|TRIB1|PPP2R2B|STC2|ETV4|RBMS1|BCL11A|IGF2BP1|PDCD10|TRIM8|JUP|TAB2|PRSS12|POU3F2|FOSL1|SOX4|MYC|ALCAM|EIF4G1|FZD7|RARB|SRSF2|TRAF4|SP4|LRP1|EGR3|ETV5|C1orf213|COL4A6|REPS2|COL4A5|UTP18|BHLHE40|THOC6|VEGFA|TNPO2|PPRC1|IMPDH1|EED|ARHGEF17|FKBP4|PIAS3|BTBD3|ZEB2|NR3C2|ARL4A|ZNF827|TEF|KCTD15|DO…	7	CGE Transcription Factors
TGGAAA_V$NFAT_Q4_01	1896	Genes with promoter regions [-2kb,2kb] around transcription start site containing the motif TGGAAA which matches annotation for NFAT<br> NFATC	287	0.1514	2.07e-57	1.59e-55	TRIM46|SIPA1|MYO19|PIGW|PITX2|TP53|SLC39A7|HNRNPD|BZW2|ZNF800|RPS6KA3|STX4|HSPH1|CPEB4|SYNRG|NR4A3|SEMA4C|SMARCA2|RASSF2|NUFIP2|TSC22D3|BCL11A|SYNCRIP|CDC42EP3|TRIB2|TRIM8|BMP4|KCNIP2|TAB2|PRSS12|E2F3|GDNF|SLC7A8|EIF4G1|FZD7|RARB|WASF1|ETV5|C1orf213|COL4A6|TBX3|WNT5A|UTP18|BHLHE40|THOC6|VEGFA|TPM2|ENSA|TRIM25|SLC27A3|BTBD3|ZEB2|NR3C2|ANGPT1|ZNF827|ATP1B1|KLF13|EML4|RBKS|FGF12|DAAM2|PIM2|RNF128|PV…	8	CGE Transcription Factors
CACGTG_V$MYC_Q2	1032	Genes with promoter regions [-2kb,2kb] around transcription start site containing the motif CACGTG which matches annotation for MYC: v-myc myelocytomatosis viral oncogene homolog (avian)	197	0.1909	7.2e-55	4.92e-53	TRIM46|DNAJB5|HSP90AB1|MYO19|PIGW|MFSD5|KDM6A|SLC39A7|HNRNPD|TFB2M|ZNF800|POLH|XPO5|HSPH1|CPEB4|SYNRG|ATG5|HSPA4|NR4A3|TRIB1|PPP2R2B|STC2|IGF2BP1|SYNCRIP|BMP4|POU3F2|FOSL1|E2F3|KLF10|EIF4G1|GSK3B|SET|UTP18|BHLHE40|TNPO2|PPRC1|TPM2|HSPD1|PRMT1|LIG3|KCNN4|IGF2BP3|RAB31|TEF|KCTD15|DOPEY1|EYA4|RTN4|CDKN2C|RNF128|ATL2|FHOD1|ATP6V0B|TOP1|MAT2A|PFKFB3|ADSS|ARHGAP12|CDK5R1|C14orf132|CDKL5|MAFF|SGK1|HHEX|…	9	CGE Transcription Factors
GATTGGY_V$NFY_Q6_01	1160	Genes with promoter regions [-2kb,2kb] around transcription start site containing motif GATTGGY. Motif does not match any known transcription factor	196	0.169	3.55e-46	2.18e-44	DNAJB5|MTMR14|SPRED2|PITX2|IRX3|OGG1|SERTAD1|KDM4D|UBE2F|SMAP2|PHF5A|TFCP2|CPEB4|NASP|CCT7|SLC25A17|TRIB1|ETV4|NUFIP2|DBP|IGF2BP1|BMP4|KCNIP2|G3BP2|SOX4|SRSF2|GSK3B|ETV5|C1orf213|TBX3|OPA3|PRDM8|UTP18|TNPO2|ENSA|KHSRP|C11orf82|BTBD3|ZEB2|TSPAN13|TEF|ATP1B1|HMGCS1|MYH14|FGF12|PIM2|MAZ|C12orf5|SOX2|HOXC6|SMAD6|TUBA1A|SLC26A6|CDC25A|G3BP1|PRR11|NFYA|ACTL6A|SLC25A28|PDK4|IQCB1|HMBS|ELL2|PCDH10|NF2|ZB…	10	CGE Transcription Factors
GGGTGGRR_V$PAX4_03	1294	Genes with promoter regions [-2kb,2kb] around transcription start site containing the motif GGGTGGRR which matches annotation for PAX4: paired box gene 4	207	0.16	5.82e-45	3.26e-43	MEIS2|TRIM46|MFSD5|PITX2|TP53|KDM6A|ODF2|YTHDF2|ZNF800|RPS6KA3|UBE2F|CIAO1|ACBD5|FBXO3|NR4A3|SEMA4C|SMARCA2|RASSF2|PPP2R2B|NUFIP2|HR|IGF2BP1|PDCD10|SYNCRIP|CDC42EP3|TRIB2|PCBP4|NUMBL|TRIM8|JUP|BMP4|THRA|CORO1A|TAB2|KLF10|EIF4G1|FZD7|SRSF2|TRAF4|SP4|LRP1|EGR3|YWHAG|EEF1A1|DDA1|ETV5|C1orf213|TBX3|WNT5A|ELOVL6|UTP18|THOC6|TNPO2|AHNAK|DTX1|SPTBN4|TSPAN13|ZNF827|SREBF2|KLF13|RTN4|PIM2|PVRL1|AXL|ABR|ST…	11	CGE Transcription Factors
MGGAAGTG_V$GABP_B	757	Genes with promoter regions [-2kb,2kb] around transcription start site containing the motif MGGAAGTG which matches annotation for GABPA: GA binding protein transcription factor, alpha subunit 60kDa<br> GABPB2: GA binding protein transcription factor, beta subunit 2	146	0.1929	2.59e-41	1.33e-39	SIPA1|HSP90AB1|MTMR14|ZNF668|YWHAB|UBE2N|ANKS1A|ZNF800|RPS6KA3|UBE2F|POLH|XPO5|CIAO1|TCF7|NOL12|ING4|HSPH1|CPEB4|NASP|SYNRG|ATG5|CCT7|DPP3|MAPRE1|TOMM40|TTPAL|HERPUD2|PTRH2|VMP1|NOC2L|ARPC4|PPIL3|SEMA4C|SYNCRIP|BMP4|E2F3|RARB|ETV5|OPA3|ELOVL6|HSPA8|RIPK4|DUSP5|SOX2|PTPN12|ZCCHC24|TAF5|CATSPER2|RALB|ADNP2|DMTF1|FEZ2|ORAOV1|RNMT|COPS3|VEGFB|PAFAH1B2|THAP11|AAK1|NUDT21|WDR1|ITFG1|PPME1|MORC3|BIN3|LE…	12	CGE Transcription Factors
RTAAACA_V$FREAC2_01	919	Genes with promoter regions [-2kb,2kb] around transcription start site containing the motif RTAAACA which matches annotation for FOXF2: forkhead box F2	160	0.1741	2.06e-39	9.76e-38	MTMR14|PITX2|KDM6A|SLC39A7|STK40|TCF7|SMARCA2|TRIB1|PPP2R2B|TSC22D3|HR|BCL11A|TRIM8|JUP|BMP4|THRA|POU3F2|MYC|E2F3|GDNF|IKZF4|LRP1|ETV5|OPA3|ELOVL6|AHNAK|BTBD3|KCTD15|FGF12|RNF128|AXL|NAA15|SOX2|HOXC6|SLC26A6|ARHGAP30|CNIH2|ARHGAP12|NFYA|SLC25A28|RGAG1|MAFF|PDK4|NNT|DYNC1I1|ZFP36L2|ZBTB5|RCAN1|NDUFA5|CRY1|SRSF6|MED8|HARS|EYA1|DMD|LMO3|SSBP3|DUSP4|FYN|PLAG1|SLC16A6|MAPK10|S1PR1|SPRY4|DLX1|TGIF1|TFD…	13	CGE Transcription Factors
CAGCTG_V$AP4_Q5	1524	Genes with promoter regions [-2kb,2kb] around transcription start site containing the motif CAGCTG which matches annotation for REPIN1: replication initiator 1	214	0.1404	1.35e-37	5.92e-36	MEIS2|TRIM46|DNAJB5|TFAP2C|ZNF668|OGG1|YTHDF2|SMAP2|TCF7|PARP8|CPEB4|SYNRG|DPP3|SRP54|NR4A3|SMARCA2|RASSF2|TSC22D3|CDC42EP3|PCBP4|NUMBL|MRPL14|TRIM8|KCNIP2|SOX4|MYC|E2F3|GDNF|KLF10|TRAF4|LRP1|GSK3B|SET|BRSK2|ETV5|REPS2|TBX3|PRDM8|VEGFA|IMPDH1|TPM2|DENR|BTBD3|ZEB2|NR3C2|ANGPT1|TEF|KLF13|FGF12|CDKN2C|CDK2|LARP4|ABR|ZNF232|SOX2|HOXC6|TUBA1A|PRR11|CNIH2|ZCCHC24|CDKL5|RGAG1|APPBP2|KLF5|HHEX|ITSN1|SUMO…	14	CGE Transcription Factors
TGACCTY_V$ERR1_Q2	1043	Genes with promoter regions [-2kb,2kb] around transcription start site containing the motif TGACCTY which matches annotation for ESRRA: estrogen-related receptor alpha	164	0.1572	8.96e-35	3.67e-33	MEIS2|PITX2|ZNF687|BZW2|YTHDF2|TCF7|AP1B1|PHF5A|MAPRE1|TOMM40|RPE|RBMS1|NUFIP2|CDC42EP3|PCBP4|MRPL14|KCNIP2|POU3F2|SOX4|WWC1|TNFRSF12A|YWHAG|BHLHE40|VEGFA|TPM2|HSPD1|PRMT1|CLIC1|CCNE1|BTBD3|ANGPT1|ATP1B1|FGF12|LARP4|PMEPA1|ABR|ST3GAL5|RQCD1|CLDND1|SLC26A6|NFYA|CDKL5|CSNK2A1|DEXI|ADAMTSL3|ATF3|RRBP1|KCNK5|CEBPB|CATSPER2|VAMP1|NDUFA5|IDH3A|NEDD9|TIMM44|CHCHD4|VDAC2|LPPR2|MLX|TPM3|ID3|SRSF6|WTAP|TIM…	15	CGE Transcription Factors
TATAAA_V$TATA_01	1296	Genes with promoter regions [-2kb,2kb] around transcription start site containing the motif TATAAA which matches annotation for TAF<br> TATA	186	0.1435	5.75e-34	2.21e-32	MEIS2|PITX2|KDM6A|HNRNPD|GJB1|TCF7|CPEB4|MAPRE1|NR4A3|SEMA4C|RASSF2|RBMS1|TSC22D3|CDC42EP3|POU3F2|MYC|GDNF|SRSF2|IKZF4|ETV5|C1orf213|TBX3|OPA3|TPM2|OLIG2|SLC2A1|RAD17|ANGPT1|TSPAN13|SRSF7|ZNF827|TEF|KCTD15|HMGCS1|CDKN2C|PMEPA1|ABR|CHRNB1|SOX2|HOXC6|MAT2A|HNRNPAB|RGAG1|PDK4|NNT|CNTN1|KCNJ14|HTR7|RCN3|PA2G4|CEBPB|PEG3|GORAB|CCDC138|RBM12|KIAA1199|TPM3|ID3|CSNK1E|SRSF6|PCBP1|HARS|DNAJC1|B3GALT4|STC1…	16	CGE Transcription Factors
CTTTAAR_UNKNOWN	972	Genes with promoter regions [-2kb,2kb] around transcription start site containing motif CTTTAAR. Motif does not match any known transcription factor	155	0.1595	1.28e-33	4.63e-32	HSP90AB1|PITX2|HNRNPD|STK40|UBE2F|TCF7|NOL12|NASP|SYNRG|PPP2R2B|DBP|E2F3|GDNF|SLC39A5|SRSF2|YWHAG|ETV5|TBX3|WNT5A|THOC6|LIG3|DTX1|NR3C2|EML4|RTN4|CDKN2C|CALM1|AXL|PMEPA1|EPB41L5|SMARCD2|PISD|PRRX1|TOP1|SMAD6|SLC26A6|PTPN12|KLF5|HAS2|APLP2|HMBS|PCDH10|SH3KBP1|PACSIN2|RCAN1|CSPG4|CEBPB|PEG3|TXNL4B|FEZ2|IDH3A|MAMDC2|PHLDA2|OLIG1|CLIC3|AKTIP|GRPEL2|CLN3|IER2|STC1|EYA1|DMD|SSBP3|ADD3|OPHN1|CTNNBIP1|PL…	17	CGE Transcription Factors
RYTTCCTG_V$ETS2_B	1085	Genes with promoter regions [-2kb,2kb] around transcription start site containing the motif RYTTCCTG which matches annotation for ETS2: v-ets erythroblastosis virus E26 oncogene homolog 2 (avian)	165	0.1521	3.34e-33	1.14e-31	MEIS2|SIPA1|PITX2|KDM6A|ZNF668|ZNF687|ZNF800|RPS6KA3|POLH|XPO5|SIGIRR|PARP8|NASP|DPP3|TTPAL|STRN|NR4A3|SEMA4C|TRIB1|NUFIP2|IGF2BP1|PDCD10|PCBP4|TAB2|FOSL1|E2F3|GDNF|WWC1|RNF138|EGR3|ETV5|TPM2|TRIM25|KCNN4|CLIC1|ARPC5L|ETNK1|ZEB2|RBKS|RNF128|ABR|ARHGAP30|ARHGAP12|SLC25A28|SGK1|HHEX|TAF5|ADAMTSL3|SH3KBP1|SLC17A9|RALB|DMTF1|NEDD9|TIMM44|ACTN1|TPM3|ID3|EGR1|DHX15|NUDT21|BIN3|GNL2|FIBP|CYB561D2|PIH1D2…	18	CGE Transcription Factors
TGANTCA_V$AP1_C	1121	Genes with promoter regions [-2kb,2kb] around transcription start site containing the motif TGANTCA which matches annotation for JUN: jun oncogene	167	0.149	1.67e-32	5.4e-31	HNRNPD|SERTAD1|YWHAB|STK40|RPS6KA3|C1orf210|NASP|SMARCA2|TRIB1|PPP2R2B|STC2|ETV4|TRIM8|TAB2|FOSL1|GDNF|SLC7A8|TNFRSF12A|EIF4G1|SRSF2|LRP1|YWHAG|EEF1A1|SLC38A1|ETV5|THOC6|VEGFA|TPM2|TRIM25|KCNN4|CLIC1|ARPC5L|GPR3|ATL1|ANGPT1|ZNF827|ATP1B1|RBKS|RTN4|MYH14|RIPK4|FGF12|CDKN2C|STX1A|STRN3|SMTN|PFKFB3|ABHD2|KLHL7|RGAG1|SGK1|KLF5|UBE3A|RNF145|RCAN1|CSPG4|DCLK1|PA2G4|KPNA4|ENO2|COL7A1|CHCHD4|MAMDC2|PHLDA…	19	CGE Transcription Factors
YYCATTCAWW_UNKNOWN	191	Genes with promoter regions [-2kb,2kb] around transcription start site containing motif YYCATTCAWW. Motif does not match any known transcription factor	63	0.3298	2.61e-32	8.03e-31	DNAJB5|ZNF668|UBE2N|SMAP2|AP1B1|TOMM40|NR4A3|ETV4|TRIB2|CORO1A|FOSL1|E2F3|SP4|WASF1|DDA1|ETV5|ELOVL6|IGF2BP3|GPR3|TSPAN13|CALM1|NAA15|TUBA1A|MAFF|NF2|ATF3|DCLK1|VDAC2|DNM1L|TPM3|AAK1|PGM3|KATNB1|DMD|DUSP4|FYN|LIF|SPRY4|GALE|DLX1|MXI1|TSC1|LMNB1|CCND1|PAPPA|EIF4E|TP63|CKB|CDC14A|ETS2|FOXD3|GPM6A|LRP8|FGFR3|FAM5C|ATP5G1|PPA1|UBE2S|GCLC|BRMS1|SNRNP40|ZCCHC17|USP10	20	CGE Transcription Factors
TGACAGNY_V$MEIS1_01	827	Genes with promoter regions [-2kb,2kb] around transcription start site containing the motif TGACAGNY which matches annotation for MEIS1: Meis1, myeloid ecotropic viral integration site 1 homolog (mouse)	137	0.1657	1.5e-31	4.41e-30	MEIS2|DNAJB5|PITX2|ODF2|STK40|STX4|SYNRG|CCT7|NR4A3|SMARCA2|PPP2R2B|STC2|RBMS1|HR|IGF2BP1|CDC42EP3|PCBP4|JUP|KCNIP2|TAB2|SOX4|MYC|WWC1|RARB|BHLHE40|TPM2|OLIG2|NR3C2|DOPEY1|EYA4|SREBF2|HMGCS1|FGF12|PIM2|CDKN2C|STRN3|ST3GAL5|SOX2|TOP1|PFKFB3|ARHGAP30|PRR11|ABHD2|KLF5|UBE3A|TAF5|PCDH10|NF2|DYNC1I1|ZC3H18|C1QL1|CSPG4|CEBPB|KPNA4|UBP1|DMTF1|COL7A1|LPPR2|COPS3|AKTIP|PSME3|DHX37|DNAJC1|ZNF259|BANF1|EYA1…	21	CGE Transcription Factors
CTTTGA_V$LEF1_Q2	1232	Genes with promoter regions [-2kb,2kb] around transcription start site containing the motif CTTTGA which matches annotation for LEF1: lymphoid enhancer-binding factor 1	175	0.142	1.95e-31	5.45e-30	MEIS2|SIPA1|DNAJB5|PITX2|KDM6A|OGG1|ODF2|UBE2F|TCF7|SPSB2|MAPRE1|NR4A3|SMARCA2|PPP2R2B|CDC42EP3|PCBP4|ALCAM|GDNF|SLC7A8|EIF4G1|FZD7|RARB|TRAF4|SP4|ETV5|TBX3|BHLHE40|EED|AHNAK|ZEB2|TSPAN13|ZNF827|KCTD15|EIF2B4|EML4|PIM2|PMEPA1|STX1A|ABR|MAZ|GNA12|PRRX1|HOXC6|ABHD2|KLHL7|SLC25A28|CSNK2A1|MAFF|HAS2|UBE3A|PFKFB4|RNF145|ZC3H18|PCK2|KCNJ14|RRBP1|AGFG2|NEDD9|MAOB|MT2A|PRRT3|LEF1|AKTIP|WDR1|TIMM10|EMG1|G…	22	CGE Transcription Factors
RCGCANGCGY_V$NRF1_Q6	918	Genes with promoter regions [-2kb,2kb] around transcription start site containing the motif RCGCANGCGY which matches annotation for NRF1: nuclear respiratory factor 1	145	0.158	4.72e-31	1.26e-29	ZNF668|SLC39A7|WDR78|GJB1|POLH|XPO5|SMAP2|MCRS1|MAPKAP1|PSMA4|MRPL14|SRSF2|LRP1|SET|WNT5A|UTP18|EED|HSPD1|LIG3|WDR12|SRRM1|SRSF7|FGF12|FHOD1|MAZ|C12orf5|NAA15|RQCD1|NUP62|TOP1|NFYA|PAQR4|GTF2E2|EIF2S2|ZBTB5|HNRNPA1|AGFG2|CCT3|NDUFA5|CRY1|CHCHD4|MLX|RBM12|CEP85|KAT2A|MTFMT|C2orf15|RBBP8|WDFY2|SLC46A1|MRPL17|PDCL3|GPANK1|GART|HNRNPH1|NPAT|THAP11|ESCO1|KCTD13|PPME1|MORC3|EIF2S1|U2AF2|MYL12A|AATF|SPT…	23	CGE Transcription Factors
TTANTCA_UNKNOWN	952	Genes with promoter regions [-2kb,2kb] around transcription start site containing motif TTANTCA. Motif does not match any known transcription factor	143	0.1502	2.5e-28	6.42e-27	MEIS2|PITX2|BZW2|RPS6KA3|SMAP2|CIAO1|TCF7|HSPH1|CPEB4|SMARCA2|PPP2R2B|NUMBL|JUP|BMP4|KCNIP2|SOX4|E2F3|WASF1|COL4A6|COL4A5|PRDM8|BHLHE40|THOC6|VEGFA|ARPC5L|IL17RC|ZEB2|NR3C2|TEF|KCTD15|RIPK4|FGF12|CDKN2C|PRRX1|HOXC6|G3BP1|PRR11|MAFF|KLF5|UBE3A|NNT|MAP2K3|RCAN1|RRBP1|DCLK1|CEBPB|DNAJB1|BIN3|GRWD1|WDR73|DNAJC1|EYA1|DMD|LMO3|TSPAN2|PCDH7|KCNIP4|ARHGAP24|CTNNBIP1|ZIC2|DUSP6|TAC1|KIRREL3|ERRFI1|S100A16…	24	CGE Transcription Factors
TGCGCANK_UNKNOWN	545	Genes with promoter regions [-2kb,2kb] around transcription start site containing motif TGCGCANK. Motif does not match any known transcription factor	101	0.1853	1.84e-27	4.53e-26	TRIM46|ZNF668|MCRS1|MAPKAP1|PSMA4|HR|THRA|ZNF575|SRSF2|LRP1|WNT5A|EED|WDR12|SRRM1|BTBD3|ANGPT1|SRSF7|TEF|FGF12|PIM2|RQCD1|GPD1L|HOXC6|PTPN12|NFYA|KLHL7|PAQR4|TAF5|AQP11|CREB1|EIF2S2|ZBTB5|HNRNPA1|KCNK5|CCT3|CAPN5|CEP85|KAT2A|MTFMT|NDEL1|XIAP|HNRNPH1|KCTD13|PPME1|U2AF2|SEC23IP|CYB561D2|DMD|PCDH7|LSM12|SPRY4|TGIF1|PCSK2|HNRNPA2B1|CBX3|PNN|DDX3X|AIFM1|DNAJB12|VPS13C|ARRDC3|TXLNG|CHMP2B|DTX2|PPTC7|WD…	25	CGE Transcription Factors
TAATTA_V$CHX10_01	810	Genes with promoter regions [-2kb,2kb] around transcription start site containing the motif TAATTA which matches annotation for VSX1: visual system homeobox 1 homolog, CHX10-like (zebrafish)	127	0.1568	5.1e-27	1.21e-25	PITX2|KDM6A|OGG1|CPEB4|ACBD5|HERPUD2|SMARCA2|PPP2R2B|TSC22D3|CDC42EP3|BMP4|THRA|FZD7|RARB|COL4A5|WNT5A|PRDM8|ETNK1|BTBD3|ZEB2|SRSF7|KCTD15|RIPK4|DAAM2|CDKN2C|PMEPA1|PRRX1|SMAD6|NFYA|CDKL5|RCAN1|HTR7|IER3|RPIA|TXNL4B|FEZ2|C2orf15|AAK1|AKTIP|U2AF2|ELP2|MRPL3|STC1|EYA1|DMD|LMO3|SSBP3|YPEL4|EFNA1|ADD3|MTUS1|FYN|NPAS2|EPHA2|TAC1|KIRREL3|COL11A2|C1QA|DLX1|TFDP2|MSX1|PCSK2|BAZ1A|ELF4|DLC1|CNPPD1|SULF2|M…	26	CGE Transcription Factors
RNGTGGGC_UNKNOWN	766	Genes with promoter regions [-2kb,2kb] around transcription start site containing motif RNGTGGGC. Motif does not match any known transcription factor	121	0.158	4.35e-26	9.9e-25	MEIS2|DNAJB5|HSP90AB1|PITX2|OGG1|SERTAD1|ODF2|GJB1|RPS6KA3|STX4|SYNRG|NR4A3|TRIB1|PPP2R2B|NUFIP2|DBP|IGF2BP1|SYNCRIP|PCBP4|BMP4|SOX4|E2F3|KLF10|SLC39A5|ZNF575|TRAF4|SP4|LRP1|EGR3|YWHAG|WNT5A|UTP18|THOC6|VEGFA|TNPO2|ARHGEF17|AHNAK|ARPC5L|ATL1|BTBD3|ZEB2|ARL4A|KCTD15|FGF12|PIM2|PVRL1|LARP4|RQCD1|RGS17|PRRX1|PFKFB3|CNIH2|CDKL5|RGAG1|KLF5|SH3KBP1|RNF145|DYNC1I1|KCNJ14|RRBP1|DYNLL1|CEBPB|PRPS2|GLB1L|N…	27	CGE Transcription Factors
GGGYGTGNY_UNKNOWN	664	Genes with promoter regions [-2kb,2kb] around transcription start site containing motif GGGYGTGNY. Motif does not match any known transcription factor	110	0.1657	1.5e-25	3.29e-24	HNRNPD|RPS6KA3|ACBD5|NR4A3|ETV4|DBP|BCL11A|TRIB2|PCBP4|JUP|THRA|TAB2|SLC7A8|RARB|IKZF4|WNT5A|BHLHE40|THOC6|PPRC1|PRMT1|KCNN4|AHNAK|DTX1|ATL1|PLA2G15|ARL4A|KLF13|HMGCS1|ATL2|STX1A|ABR|CHRNB1|POLR3G|MBLAC2|TUBA1A|ADSS|NFYA|ABHD2|SLC25A28|KLF5|APLP2|SH3KBP1|ITSN1|DYNLL1|TSEN34|CATSPER2|KPNA4|LPPR2|TGFB1I1|E4F1|DNAJB1|WDR1|GMIP|MORC3|MYL12A|DGKZ|S1PR1|CSRNP1|LSM12|COL11A2|CDK6|GRK5|RYBP|ZNF775|ELF4|G…	28	CGE Transcription Factors
TGTTTGY_V$HNF3_Q6	738	Genes with promoter regions [-2kb,2kb] around transcription start site containing the motif TGTTTGY which matches annotation for FOXA1: forkhead box A1	117	0.1585	2.11e-25	4.47e-24	MEIS2|PITX2|SLC39A7|BZW2|NR4A3|SEMA4C|SMARCA2|PPP2R2B|TSC22D3|HR|BCL11A|THRA|SOX4|SP4|YWHAG|REPS2|WNT5A|AHNAK|ZEB2|ZNF827|RBKS|SOX2|HOXC6|SMAD6|TUBA1A|CDC25A|SGK1|KLF5|CNTN1|MAP2K3|CEP70|RNMT|SRSF6|THAP11|AKTIP|PCBP1|PIH1D2|C10orf137|SCO1|EYA1|DMD|KCNIP4|EFNA1|CHRM1|MAPK10|BMF|SHROOM2|DUSP6|NFATC4|KIRREL3|BAI2|ERRFI1|TGIF1|MXI1|TFDP2|UBE2H|PCSK2|ZDHHC14|LUC7L|WNK4|JARID2|ELF4|PDK2|RBM39|CNPPD1|IR…	29	CGE Transcription Factors
GTGACGY_V$E4F1_Q6	658	Genes with promoter regions [-2kb,2kb] around transcription start site containing the motif GTGACGY which matches annotation for E4F1: E4F transcription factor 1	109	0.1657	2.5e-25	5.13e-24	PITX2|ODF2|ZNF687|ANKS1A|CIAO1|ING4|TFCP2|ATG5|TOMM40|HERPUD2|PTRH2|VMP1|NR4A3|TRIB1|TSC22D3|BCL11A|AKIRIN1|G3BP2|THRA|GDNF|EGR3|YWHAG|COL4A6|COL4A5|BHLHE40|ENSA|SPTBN4|GPR3|ATL1|ZEB2|RIPK4|FHOD1|DUSP5|ZCCHC24|KLHL7|PLK2|MAFF|HMBS|ELL2|PCDH10|CREB1|RCAN1|ADNP2|DMTF1|RBBP8|NDEL1|NOLC1|RBM18|RPL18|NMRAL1|EGR1|HNRNPH1|WDR1|PSME3|GNL2|GRWD1|CHUK|ENDOV|C2orf49|BECN1|SSBP3|PCDH7|DUSP4|EPHA2|UBE2H|PCSK2…	30	CGE Transcription Factors
TGACATY_UNKNOWN	665	Genes with promoter regions [-2kb,2kb] around transcription start site containing motif TGACATY. Motif does not match any known transcription factor	105	0.1579	8.75e-23	1.74e-21	MEIS2|IRX3|HNRNPD|BCL11A|SYNCRIP|CDC42EP3|VKORC1L1|TRIM8|CORO1A|RARB|IKZF4|LRP1|GSK3B|COL4A6|COL4A5|OLIG2|EIF2B4|ATP1B1|FGF12|CALM1|ABR|HOXC6|ARHGAP30|PRR11|ARHGAP12|PDK4|CEBPB|CATSPER2|CCDC138|POLE2|TPM3|SKP2|PCBP1|BIN3|LEPROTL1|DNAJC1|EYA1|DMD|LMO3|YPEL4|FYN|ARHGAP24|PLAG1|SLC16A6|MAPK10|SORBS1|NFATC4|BAI2|CSRNP1|CDK6|TFDP2|PCSK2|MAG|JARID2|GEM|ST3GAL1|ZMYND8|KCNAB1|RUNX3|PRR16|CYP7B1|RAB21|RBM…	31	CGE Transcription Factors
CAGGTA_V$AREB6_01	792	Genes with promoter regions [-2kb,2kb] around transcription start site containing the motif CAGGTA which matches annotation for TCF8: transcription factor 8 (represses interleukin 2 expression)	115	0.1452	8.82e-22	1.7e-20	SIPA1|DNAJB5|PITX2|KDM6A|BZW2|RPS6KA3|KCTD5|PPP2R2B|BCL11A|JUP|BMP4|CORO1A|KLF10|WWC1|SLC39A5|EIF4G1|SRSF2|EGR3|SLC38A1|ETV5|REPS2|EED|ZEB2|NR3C2|ZNF827|MYH14|CDKN2C|HOXC6|CNOT7|CDKL5|SLC25A28|KLF5|HAS2|PCDH10|SH3KBP1|ZC3H18|ZBTB5|KCNJ14|DCLK1|IER3|MAMDC2|XIAP|AHCTF1|SLC5A6|HNRNPH1|LYPLA2|ESCO1|UNC50|TMEM33|STC1|DMD|LMO3|CHRM1|FNBP1L|S1PR1|ERRFI1|ZNRF1|CDK6|HMGA2|MSX1|MANF|JARID2|IRS1|MLLT10|KCNA…	32	CGE Transcription Factors
RGAANNTTC_V$HSF1_01	446	Genes with promoter regions [-2kb,2kb] around transcription start site containing the motif RGAANNTTC which matches annotation for HSF1: heat shock transcription factor 1	81	0.1816	1.04e-21	1.93e-20	DNAJB5|ANKS1A|HSPH1|SRP54|NR4A3|NUFIP2|TAB2|E2F3|SP4|LRP1|EGR3|YWHAG|COL4A6|COL4A5|FKBP4|TPM2|HSPD1|HSPA8|WDR12|TSPAN13|ATL2|LARP4|MAT2A|HOXD13|CCT2|RGAG1|PCDH10|CCT3|DMTF1|CRYAB|AHCTF1|DNAJB1|SIDT1|MARK3|CHORDC1|STC1|DMD|SSBP3|EPHA2|NFATC4|HNRNPA2B1|ADAMTS9|RBPMS|CBX3|BAZ1A|HES1|STIP1|RAB6B|TP63|EHD1|EGF|CMTM4|NETO2|GRM8|B4GALT5|CYP1A1|RHBDF2|CCM2|PAK1IP1|MAPK1IP1L|PARVB|TFAP2D|MGLL|HIP1R|POPDC3…	33	CGE Transcription Factors
GCANCTGNY_V$MYOD_Q6	924	Genes with promoter regions [-2kb,2kb] around transcription start site containing the motif GCANCTGNY which matches annotation for MYOD1: myogenic differentiation 1	125	0.1353	6.7e-21	1.21e-19	TRIM46|SIPA1|HSP90AB1|MYO19|PIGW|TFAP2C|YTHDF2|SMAP2|TCF7|SYNRG|NR4A3|RASSF2|TRIB1|TSC22D3|CDC42EP3|PCBP4|NUMBL|MYC|SLC7A8|WWC1|GSK3B|EEF1A1|BRSK2|REPS2|VEGFA|TPM2|ANGPT1|TSPAN13|YPEL1|TEF|SREBF2|ATP1B1|KLF13|LRAT|FGF12|PIM2|CALM1|ABR|STRN3|C12orf5|ST3GAL5|CHRNB1|GPD1L|SOX2|CNIH2|HHEX|VAMP1|COL7A1|DEPTOR|LEF1|VEGFB|HIRA|MRPL40|AKTIP|GMIP|MED8|EYA1|DMD|LMO3|YPEL4|DUSP4|EFNA1|ANGPTL7|MTUS1|FYN|ARHG…	34	CGE Transcription Factors
CTGCAGY_UNKNOWN	765	Genes with promoter regions [-2kb,2kb] around transcription start site containing motif CTGCAGY. Motif does not match any known transcription factor	110	0.1438	1.47e-20	2.59e-19	SIPA1|WDR78|RPS6KA3|TRIB1|PPP2R2B|ETV4|TSC22D3|BCL11A|SOX4|ALCAM|KLF10|TNFRSF12A|EGR3|GSK3B|ETV5|BHLHE40|NR3C2|TSPAN13|ATP1B1|RTN4|FGF12|CALM1|FZD4|BRSK1|SOX2|TUBA1A|SLC26A6|CDKL5|CSNK2A1|DEXI|RNF145|DCLK1|ENO2|DMTF1|COL7A1|DEPTOR|MLX|AGAP1|FAM129A|EGR1|HIRA|MRPL40|UNC50|PIH1D2|EAF1|ATG16L1|DMD|LMO3|PCDH7|KCNIP4|ADD3|MTUS1|FYN|LIMK2|BAI2|CDK9|SPRY4|COL11A2|ZNRF1|DUSP9|TGIF1|RHOB|CDK6|TFDP2|LUC7L|…	35	CGE Transcription Factors
V$CMYB_01	249	Genes with promoter regions [-2kb,2kb] around transcription start site containing the motif NCNRNNGRCNGTTGGKGG which matches annotation for MYB: v-myb myeloblastosis viral oncogene homolog (avian)	56	0.2249	7.21e-20	1.23e-18	PITX2|ODF2|WDR78|ZNF800|POLH|XPO5|CPEB4|ETV4|NUFIP2|HR|E2F3|EGR3|GSK3B|BHLHE40|DTX1|NR3C2|RTN4|FGF12|MAZ|NUP62|ARHGAP12|NFYA|MTF2|ABHD2|KLF5|SH3KBP1|CEP85|SLC39A3|TPM3|DNAJB1|PPME1|EYA1|LMO3|ADD3|INTS9|DLX1|MXI1|UBE2H|MANF|MLLT10|AEBP2|ITGA5|RBM14|FST|TP63|PPP2R4|SOBP|PIK3R3|PNRC2|MGLL|ALDH6A1|LYAR|UBE2M|RPL4|SNRPD1|TGFBRAP1	36	CGE Transcription Factors
V$ZF5_B	239	Genes with promoter regions [-2kb,2kb] around transcription start site containing the motif NRNGNGCGCGCWN which matches annotation for ZFP161: zinc finger protein 161 homolog (mouse)	54	0.2259	2.62e-19	4.36e-18	MEIS2|PITX2|ZNF668|HNRNPD|ANKS1A|MAPRE1|HR|IGF2BP1|SYNCRIP|TRIB2|JUP|THRA|WNT5A|OPA3|UTP18|BHLHE40|VEGFA|IGF2BP3|ZNF827|SREBF2|EIF2B4|RBKS|FGF12|CDKN2C|MAZ|POLR3G|MBLAC2|MAT2A|NF2|ZBTB5|CEP63|RALB|WDR1|DGKZ|ZIC2|CDK9|COL11A2|RBPMS|ETF1|PRR16|RBM14|NR2F6|FGFR3|BCL7A|PCDHGC3|RNF125|AFG3L1P|RNF207|DLX5|GCLC|TRA2B|THOC1|RASGRP1|MRPS5	37	CGE Transcription Factors
V$NMYC_01	271	Genes with promoter regions [-2kb,2kb] around transcription start site containing the motif NNCCACGTGNNN which matches annotation for MYCN: v-myc myelocytomatosis viral related oncogene, neuroblastoma derived (avian)	57	0.2103	9.66e-19	1.53e-17	SYNRG|IGF2BP1|KLF10|EIF4G1|ELOVL6|UTP18|TPM2|HSPD1|PRMT1|LIG3|TEF|RNF128|FHOD1|ATP6V0B|TOP1|PFKFB3|ADSS|SH3KBP1|FBL|PA2G4|KCNK5|CEBPB|RPIA|DCTPP1|U2AF2|TIMM10|DUSP4|CHRM1|PLAG1|BAI2|ASS1|DLX1|LMNB1|PDK2|DLC1|ARRDC3|TXLNG|VWA2|CDC14A|CMTM8|RBM3|PPAT|RUNX2|EIF3J|PLAGL1|ATP5G1|NOP56|AEN|DNAJB9|ZMYM6|MAPKAPK3|HS3ST3A1|ARMC6|SLC25A33|PES1|SLC20A1|ALDH18A1	38	CGE Transcription Factors
V$NFKB_Q6	254	Genes with promoter regions [-2kb,2kb] around transcription start site containing motif NGGGGAMTTTCCNN. Motif does not match any known transcription factor	55	0.2165	9.7e-19	1.53e-17	DNAJB5|SLC39A7|OGG1|GJB1|STX4|PARP8|STC2|IGF2BP1|TRIB2|PCBP4|LRP1|ELOVL6|BHLHE40|FOXD2|ATP1B1|ZNF232|NUP62|TOP1|G3BP1|PCDH10|C1QL1|ACTN1|GBA2|LMO3|TSPAN2|BMF|EPHA2|CDK6|GRK5|PCSK2|HOXB2|RYBP|MAG|SEC14L2|PAPPA|STIP1|CTGF|RRP8|RAI1|RBM14|TP63|CDC14A|PIK3IP1|MSC|FGF1|ARHGEF2|UBE2I|HSD3B7|PTGS2|ZNF593|TANK|TNIP1|TCEA2|PRRG4|XPO6	39	CGE Transcription Factors
V$MYCMAX_01	255	Genes with promoter regions [-2kb,2kb] around transcription start site containing the motif NNACCACGTGGTNN which matches annotation for MYC: v-myc myelocytomatosis viral oncogene homolog (avian)<br> MAX: MYC associated factor X	55	0.2157	1.17e-18	1.8e-17	TRIM46|DNAJB5|ATG5|TRIB1|ETV4|IGF2BP1|SYNCRIP|BMP4|POU3F2|PPRC1|PRMT1|KCNN4|KCTD15|TOP1|MAT2A|HNRNPA1|PA2G4|SLC17A9|DCTPP1|UBIAD1|IFRD2|HIRA|MRPL40|PSME3|U2AF2|CLN3|TIMM10|EEF1B2|NUDC|PUS1|CHRM1|MANF|EIF4E|NRIP3|CDC14A|ODC1|FOXD3|KCMF1|LRP8|PPAT|RUNX2|PRPS1|QTRTD1|NCL|TCERG1|NOP56|SIGMAR1|TIMM8A|ARMC6|NOP58|DAZL|LYAR|QTRT1|DCAF13|RAI14	40	CGE Transcription Factors
ACTAYRNNNCCCR_UNKNOWN	449	Genes with promoter regions [-2kb,2kb] around transcription start site containing motif ACTAYRNNNCCCR. Motif does not match any known transcription factor	76	0.1693	1.29e-18	1.93e-17	TP53|UBE2N|CIAO1|HSPH1|ACBD5|PSMC4|PDCD10|SRSF2|WASF1|YWHAG|THOC6|TNPO2|PPRC1|FKBP4|EIF2B4|CLDND1|GPD1L|ADSS|CDC25A|ITSN1|PA2G4|RPIA|MTR|DNM1L|KAT2A|WDFY2|AHCTF1|THAP11|AAK1|SKP2|GRWD1|NTHL1|CYB561D2|RPL6|NUDT12|INTS9|OPHN1|CDK9|UBE2H|ZDHHC14|JARID2|ITPR1|PRMT6|DNAJB12|ADAM22|NKIRAS1|TXLNG|DTX2|MRPL50|FBXO15|TBC1D8B|SPEF1|QTRTD1|PRMT5|RDH11|CTF1|ZNF691|RPL7|UTP11L|PRPF4|ALKBH8|NFATC2IP|ZFP1|ZNF47…	41	CGE Transcription Factors
TTAYRTAA_V$E4BP4_01	265	Genes with promoter regions [-2kb,2kb] around transcription start site containing the motif TTAYRTAA which matches annotation for NFIL3: nuclear factor, interleukin 3 regulated	56	0.2113	1.55e-18	2.26e-17	SMAP2|FBXO3|ETV4|TSC22D3|BCL11A|TRIM8|YWHAG|ETV5|PRDM8|ELOVL6|IMPDH1|AHNAK|PVRL1|CALM1|RNF145|MAP2K3|CSNK1E|AKTIP|SIDT1|DPM1|EYA1|DMD|KCNIP4|ANGPTL7|SPRY4|TFDP2|UBE2H|PCSK2|ZDHHC14|SH2B3|TENC1|ARNT|CX3CL1|ARRDC3|FST|JMJD1C|WNK2|MYLK|ZFYVE9|NMT2|SIAE|ERGIC1|KCNJ13|CREB5|GPM6A|PIK3R3|MPP6|RAP2B|ING1|GRHL1|GNPNAT1|UTRN|CYCS|ZNF572|MCTP1|ANO1	42	CGE Transcription Factors
GCCATNTTG_V$YY1_Q6	427	Genes with promoter regions [-2kb,2kb] around transcription start site containing the motif GCCATNTTG which matches annotation for YY1: YY1 transcription factor	73	0.171	3.48e-18	4.98e-17	KDM6A|ZNF668|SLC39A7|RPS6KA3|ING4|NASP|RBMS1|NUFIP2|PCBP4|TRIM8|SRSF2|ARHGEF17|PIAS3|ENSA|HSPA8|SRSF7|EIF2B4|STRN3|HOXC6|MAT2A|SLC26A6|NFYA|MTF2|UBE3A|SUMO2|HNRNPA1|UBIAD1|DYRK1B|RBM12|PRRC1|LYPLA2|MARK3|U2AF2|EEF1B2|EMG1|INTS9|TGIF1|TSC1|HIC2|LMNB1|MANF|JARID2|RBM39|DDX3X|AEBP2|RPRD1A|TMEM69|HIF1A|RBM3|CAB39L|SFPQ|PNRC2|HMGXB4|SPEF1|NSF|CLK4|SRSF1|ATP5G1|PPP2CA|WDR77|MAEA|FOXN2|ZNF335|TRA2B|ALKB…	43	CGE Transcription Factors
TGCCAAR_V$NF1_Q6	722	Genes with promoter regions [-2kb,2kb] around transcription start site containing the motif TGCCAAR which matches annotation for NF1: neurofibromin 1 (neurofibromatosis, von Recklinghausen disease, Watson disease)	101	0.1399	3.88e-18	5.42e-17	MEIS2|PITX2|BZW2|CPEB4|SMARCA2|ETV4|HR|SYNCRIP|CDC42EP3|PCBP4|NUMBL|TRIM8|G3BP2|SOX4|EIF4G1|RARB|ETV5|PRDM8|ZEB2|NR3C2|CDKN2C|PVRL1|CALM1|LARP4|FZD4|MAT2A|AQP11|TIMP3|RRBP1|DCLK1|IRS2|UBP1|CD55|CRYAB|TPM3|LEF1|ID3|HIRA|MRPL40|THAP11|AAK1|GRPEL2|TOMM22|RRP15|DMD|LMO3|PCDH7|DUSP4|ADD3|OPHN1|ZIC2|CSRNP1|SPRY4|DLX1|CDK6|HMGA2|UBE2H|ELF4|IRS1|ACVR1|ZMYND8|SRF|EMILIN1|PRR16|RBM14|BPTF|CHMP2B|CUEDC1|PBX…	44	CGE Transcription Factors
V$E2F4DP1_01	239	Genes with promoter regions [-2kb,2kb] around transcription start site containing the motif TTTSGCGC which matches annotation for E2F4: E2F transcription factor 4, p107/p130-binding<br> TFDP1: transcription factor Dp-1	52	0.2176	6.82e-18	9.32e-17	HNRNPD|ZNF687|PHF5A|NASP|NUFIP2|SYNCRIP|MYC|E2F3|EED|SRSF7|KLF4|FHOD1|MAZ|C12orf5|RQCD1|NUP62|SMAD6|MAT2A|CDC25A|MTF2|PAQR4|CDCA7|PRPS2|DCTPP1|PEG3|NOLC1|POLE2|C14orf142|MAP3K7|ID3|GSPT1|HIRA|MRPL40|TRMT6|DMD|HNRNPA2B1|CBX3|RIBC1|EIF1AX|HMGXB4|ALDH6A1|PRPS1|SRSF1|EPHB1|NCL|GABRB3|PRKDC|TRA2B|SNRPD1|NFATC2IP|POLD3|GINS3	45	CGE Transcription Factors
V$E2F1_Q6	232	Genes with promoter regions [-2kb,2kb] around transcription start site containing the motif TTTSGCGS which matches annotation for E2F1: E2F transcription factor 1	51	0.2198	8.88e-18	1.19e-16	HNRNPD|ZNF687|PHF5A|NASP|NUFIP2|SYNCRIP|MYC|E2F3|EED|SRSF7|PVRL1|FHOD1|MAZ|RQCD1|NUP62|SMAD6|CDC25A|MTF2|PAQR4|KLF5|PRPF38A|CDCA7|PRPS2|DCTPP1|NOLC1|POLE2|C14orf142|MAP3K7|ID3|GSPT1|HIRA|MRPL40|TRMT6|DMD|SSBP3|HNRNPA2B1|CBX3|RIBC1|HMGXB4|ALDH6A1|PRPS1|SRSF1|EPHB1|NCL|GABRB3|PRKDC|TRA2B|SNRPD1|NFATC2IP|POLD3|GINS3	46	CGE Transcription Factors
CCCNNGGGAR_V$OLF1_01	320	Genes with promoter regions [-2kb,2kb] around transcription start site containing the motif CCCNNGGGAR which matches annotation for EBF2: early B-cell factor 2	61	0.1906	9.46e-18	1.24e-16	MEIS2|MYO19|PIGW|MTMR14|UBE2N|MAPKAP1|STC2|ETV4|HR|TRIB2|PCBP4|TRIM8|BMP4|THRA|KLF10|ZNF575|TRAF4|SP4|LRP1|C1orf213|OPA3|ZEB2|CALM1|AXL|ABR|ZNF232|NUP62|PRRX1|SLC25A28|ELL2|NF2|C1QL1|EGR1|PSME3|ZNF259|DUSP4|PLAG1|LIMK2|BAI2|COL11A2|DLX1|GRK5|ZDHHC14|HIC2|MAG|JARID2|KDM4A|TENC1|CD248|TXLNG|HBEGF|TOM1L1|LRP8|TPM1|TFR2|TMEM182|ZNF593|ALKBH6|TNIP1|DUSP22|EFCAB5	47	CGE Transcription Factors
CATTGTYY_V$SOX9_B1	358	Genes with promoter regions [-2kb,2kb] around transcription start site containing the motif CATTGTYY which matches annotation for SOX9: SRY (sex determining region Y)-box 9 (campomelic dysplasia, autosomal sex-reversal)	65	0.1816	1.07e-17	1.37e-16	NASP|RASSF2|RBMS1|NUFIP2|BCL11A|IGF2BP1|TRIB2|PCBP4|NUMBL|G3BP2|CORO1A|TRAF4|C1orf213|PRDM8|ELOVL6|DTX1|OLIG2|ATL1|CDK2|SOX2|TOP1|TUBA1A|PTPN12|PAQR4|RGAG1|HHEX|UBE3A|GTF2E2|CDCA7|MAOB|TPM3|PAFAH1B2|DMD|LMO3|BMF|DLX1|TGIF1|TFDP2|GRK5|PCSK2|HSPG2|DLC1|RBM39|TNPO1|EIF4E|ZMYND8|JAKMIP2|TENC1|ARF4|RBM14|BPTF|MPPED2|MYLK|VWF|NR2F6|SPTBN5|BCL2L11|HMGB1|FGFR3|SEPHS1|CBFA2T2|ABCF2|MBP|SLC25A40|SMARCD1	48	CGE Transcription Factors
TGCTGAY_UNKNOWN	538	Genes with promoter regions [-2kb,2kb] around transcription start site containing motif TGCTGAY. Motif does not match any known transcription factor	83	0.1543	1.13e-17	1.42e-16	MEIS2|PITX2|SEMA4C|PPP2R2B|NUFIP2|TSC22D3|SYNCRIP|TRIB2|PCBP4|NUMBL|TAB2|E2F3|RARB|TRAF4|YWHAG|ETV5|TNPO2|IL17RC|ZEB2|NR3C2|ANGPT1|SREBF2|PFKFB3|PAQR4|HHEX|PCDH10|ZBTB5|MLX|MAOB|GBA2|GART|THAP11|AAK1|TOMM22|LMO3|KCNIP4|DGKZ|FYN|ARHGAP24|PLAG1|SLC16A6|BAI2|MXI1|RYBP|WNK4|MAG|JARID2|DLC1|IRS1|DDX3X|JMJD1C|SEMA4B|FAM110A|MYLK|DTX2|AGAP3|BEST3|PDE1C|DNAJB4|CCDC91|MEX3B|PTP4A1|TFAP2D|SLITRK6|GPR63|ASP…	49	CGE Transcription Factors
V$MYCMAX_B	268	Genes with promoter regions [-2kb,2kb] around transcription start site containing the motif GCCAYGYGSN which matches annotation for MYC: v-myc myelocytomatosis viral oncogene homolog (avian)<br> MAX: MYC associated factor X	55	0.2052	1.25e-17	1.53e-16	MYO19|PIGW|TFAP2C|HNRNPD|BZW2|YTHDF2|ANKS1A|ZNF800|RPS6KA3|TRIB1|DBP|PCBP4|TRIM8|SOX4|KLF10|WWC1|EGR3|ELOVL6|VEGFA|TNPO2|KLF13|CATSPER2|AHCTF1|EEF1B2|PIH1D2|NSUN2|EPHA2|NFATC4|TGIF1|ZDHHC14|CCND1|ETF1|SRF|TXLNG|PDP2|ABTB2|LRP8|MEX3B|RND3|NSF|NCL|DAZL|SLC25A33|PES1|EIF3B|RNF125|CNBP|ANAPC10|ABCE1|SMAD7|UBE2S|LOC100287896|TSEN2|RAI14|ZFP1	50	CGE Transcription Factors
V$NRF2_01	270	Genes with promoter regions [-2kb,2kb] around transcription start site containing the motif ACCGGAAGNG which matches annotation for GABPB1: GA binding protein transcription factor, beta subunit 1.	55	0.2037	1.77e-17	2.13e-16	HNRNPD|UBE2N|ZNF687|UBE2F|TCF7|ING4|HSPH1|TFCP2|CPEB4|SYNRG|FBXO3|TOMM40|PTRH2|VMP1|NOC2L|SRSF6|GPANK1|GSPT1|PAFAH1B2|NUDT21|ITFG1|PPME1|BIN3|EIF2S1|GNL2|MARK3|MED8|TOMM22|DR1|ERCC1|EIF2B2|SPTY2D1|AP1M1|FIBP|EMG1|GTF2A2|MRPL3|CHUK|WDR74|DNAJC1|E2F4|RPL6|NUDT5|CDC123|INTS9|BAZ1A|CNPPD1|DAXX|LRRC1|DTX2|MEGF8|COQ10B|ZNF689|NLRC3|RPL29	51	CGE Transcription Factors
V$CREB_Q2_01	220	Genes with promoter regions [-2kb,2kb] around transcription start site containing the motif NNTKACGTCANNNS which matches annotation for CREB1: cAMP responsive element binding protein 1	49	0.2227	2.19e-17	2.59e-16	SPRED2|PITX2|ZNF687|RPS6KA3|ATG5|SRP54|TIPRL|PPHLN1|TRIB1|TSC22D3|SYNCRIP|AKIRIN1|TRAF4|ENSA|SREBF2|DAAM2|ATL2|ABR|CNOT7|APPBP2|MAFF|RCAN1|GLB1L|PEG3|ADNP2|RBM18|EGR1|ZFYVE27|EPHA2|UBE2H|GEM|FAM65A|RPRD1A|RAI1|FOXD3|TMEM39A|CDC42|ZNF593|HS3ST3A1|RECQL5|C5orf46|HIST1H4E|TRA2B|PFAS|NOC4L|THOC1|DUS2L|DDX19A|PINX1	52	CGE Transcription Factors
GGATTA_V$PITX2_Q2	587	Genes with promoter regions [-2kb,2kb] around transcription start site containing the motif GGATTA which matches annotation for PITX2: paired-like homeodomain transcription factor 2	87	0.1482	2.36e-17	2.74e-16	PITX2|IRX3|HNRNPD|BZW2|RPS6KA3|TCF7|CPEB4|SMARCA2|TRIB1|NUFIP2|HR|PCBP4|RARB|SP4|PRDM8|IMPDH1|PIAS3|TPM2|IGF2BP3|KHSRP|ZEB2|NR3C2|KCTD15|DUSP5|FZD4|EPB41L5|PRRX1|PAQR4|CNOT7|CDKL5|RGAG1|KLF5|ITSN1|ABHD11|STC1|EYA1|DMD|LMO3|ADD3|PHC2|EPHA2|DUSP6|ZNRF1|TGIF1|MSX1|LUC7L|RBPMS|RYBP|HIC2|JARID2|ITPR1|ACVR1|ARAP3|JAKMIP2|ARNT|DHX58|JMJD1C|SPRY2|NRIP3|MPPED2|EFEMP1|PBXIP1|BEST3|ATP6V0A4|CREB5|CNGB3|HMGB…	53	CGE Transcription Factors
TGAYRTCA_V$ATF3_Q6	538	Genes with promoter regions [-2kb,2kb] around transcription start site containing the motif TGAYRTCA which matches annotation for ATF3: activating transcription factor 3	82	0.1524	3.69e-17	4.21e-16	HSP90AB1|PITX2|ANKS1A|ING4|ATG5|TIPRL|SEMA4C|AKIRIN1|G3BP2|PRSS12|RARB|TRAF4|SLC38A1|OLIG2|GPR3|RBKS|FGF12|DAAM2|CALM1|ATL2|ABR|ARHGAP30|MAFF|ELL2|RCAN1|PEG3|ADNP2|RBM18|TPM3|DNAJC1|ZFYVE27|EYA1|LMO3|MAPK10|EPHA2|TFDP2|UBE2H|PCSK2|UBQLN1|MAG|GEM|FAM65A|RPRD1A|RAI1|ORAI1|EHD1|PBXIP1|RBM3|CRLS1|FOXD3|MAF|DNAJB4|SH3BGR|TMEM39A|TNFRSF19|CBFA2T2|SPRY1|DUSP10|RNF14|ZNF593|PPP2CA|NFATC1|AVPI1|HS3ST3A1|A…	54	CGE Transcription Factors
V$E4BP4_01	223	Genes with promoter regions [-2kb,2kb] around transcription start site containing the motif NRTTAYGTAAYN which matches annotation for NFIL3: nuclear factor, interleukin 3 regulated	49	0.2197	3.94e-17	4.41e-16	KDM6A|ZNF687|RPS6KA3|SMAP2|FBXO3|ETV4|TSC22D3|YWHAG|ETV5|PRDM8|ELOVL6|VEGFA|IMPDH1|ENSA|HSPD1|AHNAK|SREBF2|PVRL1|CALM1|PMEPA1|HOXC6|TUBA1A|RNF145|ATF3|PCK2|MAP2K3|CSNK1E|SRSF6|AKTIP|SIDT1|DMD|PCSK2|ZDHHC14|NIN|SH2B3|TENC1|ARNT|ARRDC3|JMJD1C|ACSL4|NMT2|ERGIC1|CREB5|GPM6A|CDC42|MPP6|GRHL1|ANO1|PDXP	55	CGE Transcription Factors
V$LEF1_Q6	261	Genes with promoter regions [-2kb,2kb] around transcription start site containing the motif SWWCAAAGGG which matches annotation for LEF1: lymphoid enhancer-binding factor 1<br> TCF1: transcription factor 1, hepatic; LF-B1, hepatic nuclear factor (HNF1), albumin proximal factor	53	0.2031	7.78e-17	8.55e-16	KDM6A|ODF2|TCF7|TFCP2|PARP8|SEMA4C|HR|SYNCRIP|PCBP4|SLC7A8|EIF2B4|PIM2|ABR|PRRX1|TUBA1A|CDK5R1|NFYA|ABHD2|CNOT7|SLC25A28|PCBP1|MORC3|LMO3|GABRG2|EFNA1|FNBP1L|SORBS1|NFATC4|SPRY4|TGIF1|CDK6|MPZL1|ZNF775|BAZ1A|ADAM19|ARRDC3|FST|AFF3|VWA2|CDC14A|MPPED2|CCNL2|KCNJ13|CACNA2D1|LRP8|UHRF1|MEX3B|PTP4A1|ASAP2|TNFRSF19|AIF1L|STEAP1|CHRNA9	56	CGE Transcription Factors
V$PAX4_01	262	Genes with promoter regions [-2kb,2kb] around transcription start site containing the motif NGNVGTCANGCGTGNNSNNYN which matches annotation for PAX4: paired box gene 4	53	0.2023	9.25e-17	9.98e-16	DNAJB5|ANKS1A|AP1B1|MAPRE1|NR4A3|NUFIP2|BCL11A|SYNCRIP|KLF10|SP4|LRP1|ETV5|EED|DTX1|ANGPT1|ZNF827|KLF13|DAAM2|LARP4|ARHGAP30|ABHD2|PAQR4|SLC25A28|TAF5|NF2|C1QL1|CAPN5|DNAJB2|ITFG1|ATG16L1|ZFYVE27|DGKZ|MAPK10|ZIC2|NFATC4|CDK9|MXI1|JARID2|HES1|SPRY2|MEGF8|MAF|TPM1|MEX3B|AMFR|PLAGL1|ZNF593|CTF1|USP39|NAE1|GTF2IRD1|ACSL3|ACOX2	57	CGE Transcription Factors
V$HNF4ALPHA_Q6	271	Genes with promoter regions [-2kb,2kb] around transcription start site containing the motif VTGAACTTTGMMB which matches annotation for HNF4A: hepatocyte nuclear factor 4, alpha	54	0.1993	9.49e-17	1.01e-15	TCF7|C1orf210|NR4A3|RBMS1|KCNIP2|FOSL1|GDNF|SLC39A5|EIF4G1|FZD7|TRAF4|ATL1|BTBD3|TEF|RTN4|PMEPA1|ABR|PPARA|RQCD1|SMARCD2|HOXC6|SLC26A6|CDK5R1|CDKL5|HHEX|MAP2K3|SRSF6|GART|PCBP1|NAA20|LMO3|PCDH7|PLAG1|MAPK10|BAI2|CSRNP1|SPRY4|S100A16|MXI1|GRK5|RBPMS|RHOBTB1|SEPP1|F12|MAF|DACT1|TPM1|PAPLN|KYNU|PLAGL1|STK39|ABCC6|TREH|PLLP	58	CGE Transcription Factors
V$HSF1_01	267	Genes with promoter regions [-2kb,2kb] around transcription start site containing the motif AGAANRTTCN which matches annotation for HSF1: heat shock transcription factor 1	53	0.1985	2.16e-16	2.25e-15	DNAJB5|HSP90AB1|HSPH1|SRP54|NR4A3|TRIB1|NUFIP2|TAB2|E2F3|EGR3|YWHAG|FKBP4|TPM2|HSPD1|HSPA8|WDR12|FOXD2|SREBF2|ATL2|LARP4|PCDH10|CCT3|DNAJB1|SIDT1|CHORDC1|STC1|DMD|EPHA2|NFATC4|TGIF1|HNRNPA2B1|ADAMTS9|RBPMS|CBX3|CCNG1|RAB6B|EHD1|CMTM4|NETO2|CCM2|PAK1IP1|MAPK1IP1L|TNFRSF19|TFAP2D|DMRTA1|TMEM107|ALKBH6|DAZL|OSR2|NT5C3|ACOT7|DMRT1|UMODL1	59	CGE Transcription Factors
WGTTNNNNNAAA_UNKNOWN	547	Genes with promoter regions [-2kb,2kb] around transcription start site containing motif WGTTNNNNNAAA. Motif does not match any known transcription factor	81	0.1481	3.13e-16	3.21e-15	MEIS2|PITX2|ODF2|RPS6KA3|NR4A3|TRIB1|PPP2R2B|BMP4|PRSS12|FZD7|SRSF2|SP4|WASF1|YWHAG|ETV5|VEGFA|ZEB2|ARL4A|SRSF7|ZNF827|FGF12|CDKN2C|HOXC6|CDC25A|ARHGAP30|ARHGAP12|CDKL5|KLF5|PRPF38A|IER3|CEBPB|SRSF6|THAP11|LEPROTL1|UBL5|EYA1|DMD|LMO3|SSBP3|PCDH7|NPAS2|LIMK2|DUSP6|TGIF1|MXI1|HNRNPA2B1|RYBP|CBX3|MANF|JARID2|ZMYND8|DNAJB12|MOCS1|FST|JMJD1C|ARPP21|MPPED2|ETS2|NR2F6|GRM8|ARMCX1|KCNJ13|CREB5|MAF|HPCAL1…	60	CGE Transcription Factors
V$E2F1DP1_01	235	Genes with promoter regions [-2kb,2kb] around transcription start site containing the motif TTTCSCGC which matches annotation for E2F1: E2F transcription factor 1<br> TFDP1: transcription factor Dp-1	49	0.2085	3.7e-16	3.55e-15	HNRNPD|ZNF687|PHF5A|NASP|NUFIP2|SYNCRIP|MYC|E2F3|EED|SRSF7|FHOD1|MAZ|RQCD1|NUP62|SMAD6|CDC25A|MTF2|PAQR4|CDCA7|PRPS2|DCTPP1|PEG3|NOLC1|POLE2|C14orf142|MAP3K7|ID3|GSPT1|HIRA|MRPL40|TRMT6|DMD|HNRNPA2B1|CBX3|RIBC1|HMGXB4|ALDH6A1|PLAGL1|PRPS1|SRSF1|EPHB1|NCL|GABRB3|PRKDC|TRA2B|SNRPD1|NFATC2IP|POLD3|GINS3	61	CGE Transcription Factors
V$E2F1DP2_01	235	Genes with promoter regions [-2kb,2kb] around transcription start site containing the motif TTTSSCGC which matches annotation for E2F1: E2F transcription factor 1<br> TFDP2: transcription factor Dp-2 (E2F dimerization partner 2)	49	0.2085	3.7e-16	3.55e-15	HNRNPD|ZNF687|PHF5A|NASP|NUFIP2|SYNCRIP|MYC|E2F3|EED|SRSF7|FHOD1|MAZ|RQCD1|NUP62|SMAD6|CDC25A|MTF2|PAQR4|CDCA7|PRPS2|DCTPP1|PEG3|NOLC1|POLE2|C14orf142|MAP3K7|ID3|GSPT1|HIRA|MRPL40|TRMT6|DMD|HNRNPA2B1|CBX3|RIBC1|HMGXB4|ALDH6A1|PLAGL1|PRPS1|SRSF1|EPHB1|NCL|GABRB3|PRKDC|TRA2B|SNRPD1|NFATC2IP|POLD3|GINS3	62	CGE Transcription Factors
V$E2F4DP2_01	235	Genes with promoter regions [-2kb,2kb] around transcription start site containing the motif TTTCSCGC which matches annotation for E2F4: E2F transcription factor 4, p107/p130-binding<br> TFDP2: transcription factor Dp-2 (E2F dimerization partner 2)	49	0.2085	3.7e-16	3.55e-15	HNRNPD|ZNF687|PHF5A|NASP|NUFIP2|SYNCRIP|MYC|E2F3|EED|SRSF7|FHOD1|MAZ|RQCD1|NUP62|SMAD6|CDC25A|MTF2|PAQR4|CDCA7|PRPS2|DCTPP1|PEG3|NOLC1|POLE2|C14orf142|MAP3K7|ID3|GSPT1|HIRA|MRPL40|TRMT6|DMD|HNRNPA2B1|CBX3|RIBC1|HMGXB4|ALDH6A1|PLAGL1|PRPS1|SRSF1|EPHB1|NCL|GABRB3|PRKDC|TRA2B|SNRPD1|NFATC2IP|POLD3|GINS3	63	CGE Transcription Factors
V$E2F_02	235	Genes with promoter regions [-2kb,2kb] around transcription start site containing motif TTTSGCGC. Motif does not match any known transcription factor	49	0.2085	3.7e-16	3.55e-15	HNRNPD|ZNF687|PHF5A|NASP|NUFIP2|SYNCRIP|MYC|E2F3|EED|SRSF7|FHOD1|MAZ|RQCD1|NUP62|SMAD6|CDC25A|MTF2|PAQR4|CDCA7|PRPS2|DCTPP1|PEG3|NOLC1|POLE2|C14orf142|MAP3K7|ID3|GSPT1|HIRA|MRPL40|TRMT6|DMD|HNRNPA2B1|CBX3|RIBC1|HMGXB4|ALDH6A1|PLAGL1|PRPS1|SRSF1|EPHB1|NCL|GABRB3|PRKDC|TRA2B|SNRPD1|NFATC2IP|POLD3|GINS3	64	CGE Transcription Factors
V$CREB_01	262	Genes with promoter regions [-2kb,2kb] around transcription start site containing the motif TGACGTMA which matches annotation for CREB1: cAMP responsive element binding protein 1	52	0.1985	4.15e-16	3.93e-15	HSP90AB1|PITX2|ZNF687|ING4|ATG5|TIPRL|SEMA4C|AKIRIN1|G3BP2|TRAF4|SLC38A1|GPR3|SREBF2|RBKS|RIPK4|DAAM2|ATL2|APPBP2|MAFF|ELL2|ATF3|RCAN1|PEG3|ADNP2|RBM18|ZFYVE27|MAPK10|EPHA2|UBE2H|GEM|FAM65A|RPRD1A|RAI1|FOXD3|MAF|TMEM39A|CDC42|ZNF593|AVPI1|HS3ST3A1|ANAPC10|ABCE1|LMCD1|HIST1H4E|ZNF335|PFAS|NOC4L|SPATA7|NDUFA10|THOC1|DUS2L|DDX19A	65	CGE Transcription Factors
V$WHN_B	254	Genes with promoter regions [-2kb,2kb] around transcription start site containing the motif ANNGACGCTNN which matches annotation for FOXN1: forkhead box N1	51	0.2008	4.82e-16	4.49e-15	YTHDF2|PHF5A|TOMM40|NR4A3|TRIB1|STC2|TSC22D3|JUP|THRA|EGR3|COL4A6|COL4A5|TBX3|ELOVL6|BHLHE40|HSPD1|ZEB2|TOP1|HOXC6|TAF5|NOLC1|LEF1|NUDT21|EAF1|ATG16L1|LMO3|PCDH7|GABRG2|OPHN1|TAC1|NIN|JARID2|PAPPA|DUSP14|SPRY2|WNK2|AMD1|CXADR|HPCAL1|DNAJB4|ID2|NSF|ZNF768|SLC20A1|MRPL12|PRPF4|SLC25A40|LAMTOR1|BBS5|KLF2|HSPA14	66	CGE Transcription Factors
YGCGYRCGC_UNKNOWN	319	Genes with promoter regions [-2kb,2kb] around transcription start site containing motif YGCGYRCGC. Motif does not match any known transcription factor	58	0.1818	5.61e-16	5.15e-15	MEIS2|HNRNPD|POLH|XPO5|SYNCRIP|TRIB2|MRPL14|VKORC1L1|TRIM8|VEGFA|CCNE1|KLF13|RBKS|PIM2|FHOD1|MAZ|RQCD1|GPD1L|CDK5R1|HNRNPAB|PAQR4|CRY1|MLX|C2orf15|ID3|SRSF6|HNRNPH1|SKP2|ESCO1|U2AF2|AATF|SLC16A6|NPAS2|ZIC2|SPRY4|ZDHHC14|HIC2|MLLT10|CTDSPL|CYP1B1|ACSL4|SMTNL2|PDP2|C17orf58|MAF|FAM134C|TUBG1|GEMIN4|CKS2|BCLAF1|ANAPC10|ABCE1|UBE2S|RNF207|NIPA2|POP7|PDCD2L|FAM133B	67	CGE Transcription Factors
V$E2F1_Q6_01	238	Genes with promoter regions [-2kb,2kb] around transcription start site containing the motif NTTTCGCGCS which matches annotation for E2F1: E2F transcription factor 1	49	0.2059	6.31e-16	5.71e-15	MEIS2|IRX3|HNRNPD|PHF5A|NASP|NUFIP2|HR|SYNCRIP|MYC|E2F3|SRSF2|LRP1|REPS2|PPRC1|EED|FHOD1|MAZ|RQCD1|CDC25A|MTF2|PAQR4|KLF5|PRPF38A|PCDH10|CDCA7|HNRNPA1|NOLC1|RPL18|POLE2|C14orf142|DDB2|ID3|GSPT1|HIRA|MRPL40|NPAT|TRMT6|YPEL4|HMGA2|RIBC1|AMD1|EIF1AX|FZD1|PRPS1|SRSF1|NCL|PRKDC|RNF207|POLD3	68	CGE Transcription Factors
V$AP2GAMMA_01	250	Genes with promoter regions [-2kb,2kb] around transcription start site containing the motif GCCYNNGGS which matches annotation for TFAP2C: transcription factor AP-2 gamma (activating enhancer binding protein 2 gamma)	50	0.2	1.1e-15	9.78e-15	SIPA1|PITX2|SLC39A7|ZNF687|YTHDF2|CPEB4|ARPC4|ETV4|NUFIP2|HR|IGF2BP1|JUP|POU3F2|E2F3|KLF10|SP4|LIG3|KLF13|CALM1|NUP62|ARHGAP30|SLC25A28|APLP2|HTR7|RPIA|CRYAB|MLX|FAM129A|THAP11|GMIP|EIF2S1|TRMT1|PHC2|CDK9|ASS1|UBE2H|LPHN3|JARID2|FAM65A|CDC14A|WNK2|HIF1A|SOS1|LRP8|ZNF593|SMAD7|FLT3LG|UBE2M|ZNF335|CENPB	69	CGE Transcription Factors
WTGAAAT_UNKNOWN	616	Genes with promoter regions [-2kb,2kb] around transcription start site containing motif WTGAAAT. Motif does not match any known transcription factor	86	0.1396	1.35e-15	1.19e-14	PITX2|OGG1|NR4A3|SMARCA2|STC2|CDC42EP3|IMPDH1|EED|GPR3|BTBD3|RIPK4|SOX2|CSNK2A1|PDK4|PCDH10|CREB1|RCAN1|DCLK1|RPIA|AGFG2|FAM129A|GRWD1|ZNF259|STC1|DMD|LMO3|FYN|SORBS1|DUSP6|ERRFI1|TGIF1|CDK6|HMGA2|PCSK2|HNRNPA2B1|LUC7L|CBX3|GDPD1|JARID2|PAPPA|MLLT10|RUNX3|DNAJB12|FST|TP63|EHD1|ARPP21|RHOBTB1|UCHL3|HIF1A|KIAA0020|SMTNL2|GRM8|EIF4EBP1|BEST3|CCM2|SQLE|SOBP|MAF|SOX6|GPM6A|DNAJB4|LRP8|CCDC91|PAK1IP1|P…	70	CGE Transcription Factors
TTCNRGNNNNTTC_V$HSF_Q6	152	Genes with promoter regions [-2kb,2kb] around transcription start site containing motif TTCNRGNNNNTTC. Motif does not match any known transcription factor	38	0.25	1.5e-15	1.3e-14	DNAJB5|HSP90AB1|STK40|ZNF800|STX4|HSPH1|CCT7|NR4A3|E2F3|EGR3|YWHAG|VEGFA|FKBP4|HSPD1|HSPA8|PVRL1|MAT2A|ABHD2|CDKL5|CRYAB|SPTY2D1|CHORDC1|HNRNPA2B1|UBQLN1|WNK4|LMNB1|CBX3|STIP1|CNGB3|LRP8|TWIST1|C1RL|NOP58|DAZL|HSPA1A|ACOT7|CCT4|AHSA1	71	CGE Transcription Factors
V$E2F1_Q4	244	Genes with promoter regions [-2kb,2kb] around transcription start site containing the motif NTTSGCGG which matches annotation for E2F1: E2F transcription factor 1	49	0.2008	1.78e-15	1.52e-14	MEIS2|SPRED2|HNRNPD|WDR78|RPS6KA3|NASP|TRIB1|ETV4|HR|MYC|E2F3|SRSF2|SLC38A1|PRMT1|ZEB2|PVRL1|GPD1L|SMAD6|NFYA|ADAMTSL3|SH3KBP1|ZFP36L2|HNRNPA1|POLE2|DDB2|ID3|VEGFB|THAP11|SKP2|C10orf137|INTS9|LIF|CSRNP1|ZNRF1|MSX1|HNRNPA2B1|ADAMTS9|CBX3|ITPR1|RIBC1|DAXX|CRLS1|PIK3R3|HMGB1|TPM1|SRSF1|LYAR|PRKDC|SYNPO	72	CGE Transcription Factors
V$ZIC3_01	255	Genes with promoter regions [-2kb,2kb] around transcription start site containing the motif NGGGKGGTC which matches annotation for ZIC3: Zic family member 3 heterotaxy 1 (odd-paired homolog, Drosophila)	50	0.1961	2.52e-15	2.13e-14	SIPA1|KDM6A|GJB1|MCRS1|RBMS1|BCL11A|SYNCRIP|PCBP4|THRA|LRP1|PRDM8|PPRC1|IMPDH1|PRMT1|HOXD13|HAS2|PCDH10|TIMP3|DYNLL1|COL7A1|CRYAB|RBM12|BECN1|GABRG2|MTUS1|MAPK10|NFATC4|TGIF1|CDK6|ITPR1|RBM39|ZMYND8|ADAMTS1|OSBPL2|CUEDC1|MEGF8|KAZN|MAF|LRP8|C5orf4|EPHB1|GEMIN4|MAEA|RAC1|THAP3|UBE2M|PTPN14|ZMYND11|ACOT9|CHST3	73	CGE Transcription Factors
V$ZF5_01	238	Genes with promoter regions [-2kb,2kb] around transcription start site containing the motif GSGCGCGR which matches annotation for ZFP161: zinc finger protein 161 homolog (mouse)	48	0.2017	2.89e-15	2.4e-14	UBE2N|YTHDF2|IGF2BP1|TRIM8|FOSL1|BRSK2|UTP18|TNPO2|RAB31|CCNE1|KCTD15|KLF13|CALM1|ZNF232|MAZ|SUMO2|DCLK1|PA2G4|CRY1|PHC2|ZIC2|NFATC4|KIRREL3|ZNRF1|TGIF1|MPZL1|NIN|AEBP2|RRP8|HIF1A|SMTNL2|SSBP4|C17orf58|FOXD3|MAF|LRP8|TPM1|MEX3B|KCTD12|BCL7A|NSF|ADM|NFATC1|SLC25A33|RNF125|SLC35C1|LOC100287896|SMARCD1	74	CGE Transcription Factors
V$ZIC2_01	247	Genes with promoter regions [-2kb,2kb] around transcription start site containing the motif KGGGTGGTC which matches annotation for ZIC2: Zic family member 2 (odd-paired homolog, Drosophila)	49	0.1984	2.95e-15	2.42e-14	DNAJB5|TP53|KDM6A|OGG1|HSPH1|MCRS1|RASSF2|HR|SYNCRIP|LRP1|YWHAG|IMPDH1|PRMT1|IL17RC|FGF12|ABR|HOXD13|NFYA|PCDH10|TIMP3|DYNLL1|COL7A1|CRYAB|RBM12|BECN1|GABRG2|MTUS1|CTNNBIP1|MAPK10|TGIF1|CDK6|HOXB2|ZMYND8|RAB6B|ADAMTS1|CKB|OSBPL2|RIN1|MEGF8|WDR82|GPM6A|LRP8|SFPQ|C5orf4|ALKBH6|DOLPP1|RAC1|THAP3|ZMYND11	75	CGE Transcription Factors
V$SRF_Q4	221	Genes with promoter regions [-2kb,2kb] around transcription start site containing the motif SCCAWATAWGGMNMNNNN which matches annotation for SRF: serum response factor (c-fos serum response element-binding transcription factor)	46	0.2081	3.14e-15	2.54e-14	MEIS2|TRIM46|ARPC4|SRP54|RASSF2|G3BP2|RARB|EGR3|ARHGEF17|TPM2|EML4|ABR|DUSP5|SGK1|ACTN1|TGFB1I1|TPM3|EGR1|EEF1B2|IER2|MCL1|DMD|NPAS2|KLHL3|DUSP6|TGIF1|MSX1|ELF4|CTGF|SRF|CX3CL1|FST|CHMP2B|MYLK|BEST3|KCNJ13|SVIL|TPM1|SH3BGR|TFAP2D|ASPA|SLC35A2|TANK|ACTG2|CSRP1|TMEM92	76	CGE Transcription Factors
V$AP1_Q2_01	275	Genes with promoter regions [-2kb,2kb] around transcription start site containing the motif TGACTCANNSKN which matches annotation for JUN: jun oncogene	52	0.1891	3.37e-15	2.69e-14	TRIM46|SERTAD1|STK40|C1orf210|SMARCA2|TRIB1|FOSL1|TNFRSF12A|KLF15|EIF4G1|EEF1A1|IMPDH1|CLIC1|ARPC5L|GPR3|ATP1B1|RTN4|RIPK4|FHOD1|KLF5|UBE3A|ENO2|NDEL1|PIH1D2|EYA1|EFNA1|CHRM1|LIMK2|TAC1|NFATC4|DUSP9|LUC7L|RBPMS|HOMER2|EIF4E|DUSP14|ORAI1|SQSTM1|NTN4|RIN1|HBEGF|KAZN|PTP4A1|SLITRK6|PPP2CA|XPOT|AIF1L|NAT9|LAMA3|UCN2|C11orf49|XPO6	77	CGE Transcription Factors
V$TITF1_Q3	239	Genes with promoter regions [-2kb,2kb] around transcription start site containing the motif WCTCAAGTGT which matches annotation for TITF1: thyroid transcription factor 1	48	0.2008	3.43e-15	2.7e-14	CPEB4|SMARCA2|PPP2R2B|GSK3B|ZEB2|ANGPT1|TSPAN13|KCTD15|MAZ|HOXD13|CNOT7|HHEX|HOMER1|CNTN1|CRY1|MARK3|KATNB1|EYA1|DMD|SSBP3|ADD3|S100A16|TGIF1|MXI1|TFDP2|UBE2H|ZDHHC14|JARID2|ITPR1|RBM39|PRMT6|MLLT10|AEBP2|ODC1|FIP1L1|EGF|CMTM4|RBM3|PIP4K2C|FOXD3|GPM6A|AFAP1|MGLL|TWIST1|SRPK2|DYRK3|BRMS1|PLS1	78	CGE Transcription Factors
V$STAT1_03	248	Genes with promoter regions [-2kb,2kb] around transcription start site containing the motif NNTTTCCN which matches annotation for STAT1: signal transducer and activator of transcription 1, 91kDa	49	0.1976	3.49e-15	2.72e-14	UBE2N|SOX4|E2F3|EIF4G1|SRSF2|TRAF4|IKZF4|DDA1|ELOVL6|HSPD1|EIF2B4|RGS17|PRR11|ZCCHC24|RGAG1|HHEX|GSPT1|SKP2|DDX47|STC1|DMD|INTS9|CHRM1|ZNRF1|DLX1|CDK6|GRK5|HNRNPA2B1|HOXB2|CBX3|MAG|CCND1|SEC14L2|SH2B3|ADAM22|SEMA4B|DTX2|EGF|MEX3B|FAM5C|RDH11|TCERG1|BCLAF1|NFKBIZ|CAB39|ALKBH8|ZNF471|FEM1A|PCDHGB5	79	CGE Transcription Factors
V$GATA4_Q3	249	Genes with promoter regions [-2kb,2kb] around transcription start site containing the motif AGATADMAGGGA which matches annotation for GATA4: GATA binding protein 4	49	0.1968	4.12e-15	3.17e-14	MEIS2|PARP8|CPEB4|BMP4|E2F3|EGR3|YWHAG|ZEB2|PIM2|MAZ|SOX2|SMAD6|SLC25A28|PA2G4|CCDC138|CRYAB|ACTN1|ETFB|HIRA|STC1|DMD|LMO3|SSBP3|CHRM1|FNBP1L|PLAG1|SLC16A6|LIF|BAI2|LSM12|TFDP2|HOXB2|JARID2|RBM14|FST|ARPP21|NEDD4L|AMD1|FOXD3|CNR1|BTG2|ARHGEF2|TNFRSF19|ID2|TFAP2D|CXCL5|TMEM100|MYOT|LAMTOR1	80	CGE Transcription Factors
YTATTTTNR_V$MEF2_02	697	Genes with promoter regions [-2kb,2kb] around transcription start site containing the motif YTATTTTNR which matches annotation for MEF2A: MADS box transcription enhancer factor 2, polypeptide A (myocyte enhancer factor 2A)	92	0.132	4.56e-15	3.46e-14	SIPA1|TFB2M|CIAO1|SMARCA2|BCL11A|CDC42EP3|KCNIP2|SOX4|E2F3|SLC7A8|KLF15|SP4|YWHAG|BHLHE40|ARPC5L|NR3C2|EML4|FGF12|PPARA|SOX2|PRRX1|TOP1|SLC26A6|CDKL5|KLF5|HAS2|CREB1|DYNC1I1|ITSN1|CEBPB|CRYAB|NDEL1|DNAJB2|COPS3|AAK1|RRS1|STC1|EYA1|DMD|LMO3|INTS9|ANGPTL7|MXI1|TSC1|CCND1|ELF4|HES1|CTGF|RAB21|ARRDC3|RBM14|TP63|JMJD1C|FRMD4A|GRM8|PPTC7|CLDN14|CREB5|SOBP|DACT1|ST6GALNAC5|BCL2L11|ID2|MGLL|TWIST1|WBP5|C…	81	CGE Transcription Factors
V$E2F_Q6	232	Genes with promoter regions [-2kb,2kb] around transcription start site containing motif TTTSGCGS. Motif does not match any known transcription factor	47	0.2026	4.68e-15	3.51e-14	MEIS2|HNRNPD|ZNF687|PHF5A|NASP|NUFIP2|E2F3|SRSF2|SLC38A1|EED|SRSF7|PVRL1|FHOD1|MAZ|RQCD1|NUP62|SMAD6|CDC25A|MTF2|PAQR4|CDCA7|HNRNPA1|DCTPP1|NOLC1|POLE2|C14orf142|DDB2|ID3|GSPT1|HIRA|MRPL40|TRMT6|DMD|RIBC1|HMGXB4|ALDH6A1|PRPS1|SRSF1|EPHB1|NCL|GABRB3|PRKDC|TRA2B|SNRPD1|NFATC2IP|POLD3|GINS3	82	CGE Transcription Factors
V$DR4_Q2	260	Genes with promoter regions [-2kb,2kb] around transcription start site containing the motif YGAMCTNNASTRACCYN which matches annotation for RXRB: retinoid X receptor, beta	50	0.1923	5.67e-15	4.2e-14	MEIS2|KDM6A|NUFIP2|GDNF|TNFRSF12A|EIF4G1|BZW1|SRSF7|ATP1B1|PRR11|RGAG1|SGK1|APLP2|RNF145|ENO2|GART|TIMM10|EYA1|DMD|ADD3|ARHGAP24|PLAG1|ZIC2|ERRFI1|TMEM125|COL11A2|DLX1|UBE2H|JARID2|RBM39|RAB6B|CX3CL1|CD248|CHMP2B|FRMD4A|AMD1|FOXD3|HMGB1|SALL2|ID2|NR5A2|ADM|DUSP10|ATP5G1|HS3ST3A1|PRRG4|ACSL3|ABCG1|ACER3|LPAR2	83	CGE Transcription Factors
TTCYRGAA_UNKNOWN	326	Genes with promoter regions [-2kb,2kb] around transcription start site containing motif TTCYRGAA. Motif does not match any known transcription factor	57	0.1748	5.91e-15	4.33e-14	DNAJB5|HSP90AB1|MYO19|PIGW|KDM6A|STK40|RPS6KA3|HSPH1|PTRH2|VMP1|SYNCRIP|YWHAG|C1orf213|HSPD1|HSPA8|TOP1|MAT2A|APLP2|DYNLL1|CRYAB|DNAJB2|PAFAH1B2|NUDC|TMEM33|CHORDC1|INTS9|TGIF1|HNRNPA2B1|ZDHHC14|CBX3|JARID2|ACVR1|STIP1|KCNAB1|ADAMTS1|LRRC1|SIAE|BEST3|ARSG|DNAJB4|MEGF10|SRPK2|YIPF4|ZNF593|GRB10|GABRB3|C14orf80|DAZL|GRHL1|SLC35C1|C11orf49|EIF5B|TRA2B|ACOT7|CCT4|MYL5|DCAF4	84	CGE Transcription Factors
V$E2F_Q4	234	Genes with promoter regions [-2kb,2kb] around transcription start site containing motif TTTSGCGS. Motif does not match any known transcription factor	47	0.2009	6.6e-15	4.77e-14	MEIS2|HNRNPD|ZNF687|PHF5A|NASP|NUFIP2|E2F3|SRSF2|SLC38A1|EED|SRSF7|PVRL1|FHOD1|MAZ|RQCD1|NUP62|SMAD6|CDC25A|MTF2|PAQR4|CDCA7|HNRNPA1|DCTPP1|NOLC1|POLE2|C14orf142|DDB2|ID3|GSPT1|HIRA|MRPL40|TRMT6|DMD|RIBC1|HMGXB4|ALDH6A1|PRPS1|SRSF1|EPHB1|NCL|GABRB3|PRKDC|TRA2B|SNRPD1|NFATC2IP|POLD3|GINS3	85	CGE Transcription Factors
RGAGGAARY_V$PU1_Q6	502	Genes with promoter regions [-2kb,2kb] around transcription start site containing the motif RGAGGAARY which matches annotation for SPI1: spleen focus forming virus (SFFV) proviral integration oncogene spi1	74	0.1474	7.58e-15	5.42e-14	MEIS2|SIPA1|SPRED2|PITX2|TFB2M|WDR78|PARP8|CPEB4|SYNRG|STC2|NUFIP2|HR|E2F3|WNT5A|ELOVL6|PPRC1|IMPDH1|TPM2|CLIC1|SRRM1|NR3C2|ANGPT1|DOPEY1|HOXC6|ARHGAP30|NFYA|HHEX|PFKFB4|PCDH10|NAT6|DMTF1|VDAC2|XIAP|TPM3|ID3|MARK3|GPN2|EFNA1|ADD3|FYN|SLC16A6|KLHL3|LIF|KIRREL3|LSM12|GALE|MSX1|LUC7L|SEC14L2|DLC1|ETF1|MLLT10|CKB|FAM110A|ACSL4|CUEDC1|SSBP4|EIF4EBP1|PPP1R14C|MAP2K1|CREB5|PIK3R3|ABI1|PCDHAC2|TWIST1|RAS…	86	CGE Transcription Factors
V$E2F1_Q3	244	Genes with promoter regions [-2kb,2kb] around transcription start site containing the motif NKTSSCGC which matches annotation for E2F1: E2F transcription factor 1	48	0.1967	7.92e-15	5.6e-14	IRX3|HNRNPD|ZNF687|NASP|NUFIP2|E2F3|TBX3|EED|SRSF7|ZNF827|FHOD1|MAZ|RQCD1|NUP62|SMAD6|CDC25A|MTF2|PAQR4|KLF5|PRPF38A|CDCA7|DCTPP1|PEG3|NOLC1|POLE2|C14orf142|TIPIN|ID3|GSPT1|HIRA|TRMT6|DMD|SSBP3|ALDH6A1|PRPS1|ABCF2|SRSF1|EPHB1|NCL|GABRB3|ANAPC10|ABCE1|SNRPD1|NFATC2IP|POLD3|GINS3|MRPL18|TCP1	87	CGE Transcription Factors
SGCGSSAAA_V$E2F1DP2_01	168	Genes with promoter regions [-2kb,2kb] around transcription start site containing the motif SGCGSSAAA which matches annotation for E2F1: E2F transcription factor 1<br> TFDP1: transcription factor Dp-1<br> RB1: retinoblastoma 1 (including osteosarcoma)	39	0.2321	9.09e-15	6.29e-14	HNRNPD|ZNF687|PHF5A|NASP|SYNCRIP|MYC|E2F3|EED|SRSF7|FHOD1|MAZ|RQCD1|NUP62|SMAD6|CDC25A|MTF2|PAQR4|CDCA7|DCTPP1|NOLC1|POLE2|C14orf142|ID3|HIRA|MRPL40|RIBC1|HMGXB4|ALDH6A1|PLAGL1|PRPS1|SRSF1|NCL|GABRB3|PRKDC|TRA2B|SNRPD1|NFATC2IP|POLD3|GINS3	88	CGE Transcription Factors
V$CREB_Q2	263	Genes with promoter regions [-2kb,2kb] around transcription start site containing the motif NSTGACGTAANN which matches annotation for CREB1: cAMP responsive element binding protein 1	50	0.1901	9.11e-15	6.29e-14	PITX2|ZNF687|RPS6KA3|ATG5|NR4A3|SEMA4C|TRIB1|TSC22D3|AKIRIN1|EGR3|SLC38A1|SREBF2|KLF13|DAAM2|MAFF|HHEX|ATF3|RCAN1|RBBP8|MAP3K7|DNAJB2|EGR1|ZFYVE27|EPHA2|HNRNPA2B1|CBX3|DDX3X|ETF1|GEM|RPRD1A|RAI1|FOXD3|MAF|DACT1|PTP4A1|TMEM39A|CDC42|WBP5|SRSF1|NFATC1|HS3ST3A1|ALDH18A1|LMCD1|HIST1H4E|SMARCD1|PFAS|NOC4L|SPATA7|NDUFA10|DPH3	89	CGE Transcription Factors
V$HLF_01	254	Genes with promoter regions [-2kb,2kb] around transcription start site containing the motif GTTACRYAAT which matches annotation for HLF: hepatic leukemia factor	49	0.1929	9.28e-15	6.34e-14	MEIS2|ZNF687|RPS6KA3|FBXO3|ETV4|NUFIP2|TSC22D3|TRIM8|YWHAG|BHLHE40|ENSA|SREBF2|EML4|CDKN2C|CALM1|LARP4|TOP1|HOXC6|KLHL7|CDKL5|ABHD11|CSNK1E|HNRNPH1|AKTIP|DMD|PLAG1|TAC1|SPRY4|DLX1|PCSK2|ZDHHC14|SH2B3|TENC1|DUSP14|ARRDC3|TXLNG|ACSL4|ZFYVE9|BEST3|CREB5|CDC42|MPP6|ING1|NFKBIZ|DLX5|CTSC|ANO1|PDXP|DPH3	90	CGE Transcription Factors
V$SOX9_B1	237	Genes with promoter regions [-2kb,2kb] around transcription start site containing the motif NNNNAACAATRGNN which matches annotation for SOX9: SRY (sex determining region Y)-box 9 (campomelic dysplasia, autosomal sex-reversal)	47	0.1983	1.09e-14	7.39e-14	ZNF668|PARP8|NASP|PPP2R2B|TSC22D3|TRIB2|TRIM8|G3BP2|SOX4|DTX1|RTN4|LARP4|SOX2|TOP1|HOXC6|PTPN12|MTF2|HHEX|UBE3A|MAOB|STC1|DMD|TSPAN2|SSBP3|EFNA1|ZIC2|DUSP6|DLX1|GRK5|HSPG2|DLC1|RBM39|TNPO1|ARF4|FST|BPTF|RHOBTB1|CTNNB1|BCL2L11|HMGB1|SEPHS1|FN1|CBFA2T2|CD36|ABCF2|MBP|FBLN5	91	CGE Transcription Factors
V$CREL_01	256	Genes with promoter regions [-2kb,2kb] around transcription start site containing the motif SGGRNTTTCC which matches annotation for REL: v-rel reticuloendotheliosis viral oncogene homolog (avian)	49	0.1914	1.28e-14	8.53e-14	TP53|STX4|PARP8|RASSF2|STC2|RBMS1|TRIB2|PCBP4|E2F3|EIF4G1|TRAF4|FGF12|G3BP1|PCDH10|CREB1|ZBTB5|C1QL1|DCLK1|IER3|ACTN1|TPM3|SLC16A6|DUSP6|COL11A2|CDK6|UBE2H|GRK5|MSX1|PCSK2|CTGF|SH2B3|ORAI1|TP63|EHD1|CDC14A|LRRC1|CUEDC1|MSC|SDC4|FGF1|CCL20|SOS1|GPM6A|PIK3R3|ARHGEF2|ZNF593|TNIP1|TCEA2|BIRC3	92	CGE Transcription Factors
SMTTTTGT_UNKNOWN	402	Genes with promoter regions [-2kb,2kb] around transcription start site containing motif SMTTTTGT. Motif does not match any known transcription factor	64	0.1592	1.32e-14	8.75e-14	MEIS2|YTHDF2|TCF7|CPEB4|NR4A3|SEMA4C|PPP2R2B|BCL11A|TRIM8|JUP|TAB2|SRSF2|LRP1|GSK3B|SET|YWHAG|SLC38A1|C1orf213|ARHGEF17|KCTD15|ZNF232|HOXC6|NF2|HNRNPA1|RBM12|STC1|DMD|LMO3|DUSP4|MTUS1|DUSP6|KIRREL3|TGIF1|RYBP|NIN|JARID2|ITPR1|GPR110|DDX3X|FAM65A|EHD1|ETS2|RBM3|SOBP|HPCAL1|CNGB3|GPM6A|HMGB1|SFPQ|PTP4A1|DIEXF|PNRC2|ID2|TFAP2D|SRPK2|METTL21D|CLK4|THUMPD2|BTK|TTL|UBE2S|SLC3A2|TRA2B|TARDBP	93	CGE Transcription Factors
V$ATF3_Q6	248	Genes with promoter regions [-2kb,2kb] around transcription start site containing the motif CBCTGACGTCANCS which matches annotation for ATF3: activating transcription factor 3	48	0.1935	1.52e-14	9.94e-14	DNAJB5|HSP90AB1|ING4|ATG5|MAPRE1|TIPRL|TRIB1|AKIRIN1|TRIM8|GDNF|TNFRSF12A|TRAF4|OLIG2|GPR3|KLF13|RBKS|DAAM2|ABR|BRSK1|TOP1|MAFF|ATF3|NDEL1|DNAJC1|LMO3|EPHA2|UBE2H|CCND1|GEM|RPRD1A|RAI1|ORAI1|EHD1|PBXIP1|FOXD3|CREB5|TMEM39A|CDC42|TNFRSF19|DUSP10|ZNF593|NFATC1|ANAPC10|ABCE1|PFAS|RPL4|THOC1|ZWILCH	94	CGE Transcription Factors
V$HEN1_01	196	Genes with promoter regions [-2kb,2kb] around transcription start site containing the motif NNNGGNCNCAGCTGCGNCCCNN which matches annotation for NHLH1: nescient helix loop helix 1	42	0.2143	1.71e-14	1.11e-13	TRIM46|YTHDF2|STK40|TCF7|PARP8|NR4A3|CDC42EP3|PCBP4|MRPL14|BMP4|TRAF4|BRSK2|TBX3|IMPDH1|ARL4A|KCTD15|KLF13|CDK2|ZNF232|RGAG1|RPIA|CAPN5|TPM3|YPEL4|TMEM125|CHST6|DUSP9|TGIF1|CDK6|MAG|TENC1|JMJD1C|HIF1A|ABTB2|RFX8|PPTC7|MFAP4|MGLL|RAP2B|HSD3B7|DLX5|ARHGEF10L	95	CGE Transcription Factors
TGACGTCA_V$ATF3_Q6	231	Genes with promoter regions [-2kb,2kb] around transcription start site containing the motif TGACGTCA which matches annotation for ATF3: activating transcription factor 3	46	0.1991	1.78e-14	1.14e-13	HSP90AB1|PITX2|ING4|ATG5|TIPRL|SEMA4C|AKIRIN1|G3BP2|TRAF4|SLC38A1|GPR3|RBKS|DAAM2|ATL2|MAFF|ELL2|RCAN1|PEG3|ADNP2|RBM18|ZFYVE27|MAPK10|EPHA2|UBE2H|GEM|FAM65A|RPRD1A|RAI1|FOXD3|MAF|TMEM39A|ZNF593|AVPI1|HS3ST3A1|ANAPC10|ABCE1|LMCD1|HIST1H4E|ZNF335|PFAS|NOC4L|SPATA7|NDUFA10|THOC1|DUS2L|DDX19A	96	CGE Transcription Factors
V$CREB_Q4	268	Genes with promoter regions [-2kb,2kb] around transcription start site containing the motif NSTGACGTMANN which matches annotation for CREB1: cAMP responsive element binding protein 1	50	0.1866	1.97e-14	1.25e-13	PITX2|IRX3|ZNF687|RPS6KA3|ING4|ATG5|TIPRL|NR4A3|SEMA4C|TRIB1|TSC22D3|AKIRIN1|G3BP2|EGR3|SLC38A1|GPR3|SREBF2|KLF13|RIPK4|DAAM2|MAFF|HHEX|ATF3|RCAN1|RBBP8|MAP3K7|EPHA2|LSM12|HNRNPA2B1|CBX3|DDX3X|GEM|FAM65A|RPRD1A|RAI1|FOXD3|MAF|DACT1|TMEM39A|CDC42|SRSF1|ZNF593|LMCD1|HIST1H4E|PFAS|NOC4L|SPATA7|NDUFA10|THOC1|DPH3	97	CGE Transcription Factors
V$GABP_B	259	Genes with promoter regions [-2kb,2kb] around transcription start site containing the motif VCCGGAAGNGCR which matches annotation for GABPA: GA binding protein transcription factor, alpha subunit 60kDa<br> GABPB2: GA binding protein transcription factor, beta subunit 2	49	0.1892	2.04e-14	1.27e-13	MYO19|PIGW|MTMR14|UBE2N|ZNF687|RPS6KA3|UBE2F|CIAO1|CPEB4|SYNRG|ATG5|MAPRE1|TOMM40|HERPUD2|NOC2L|SRP54|PCBP4|GPANK1|PAFAH1B2|NPAT|AAK1|WDR1|EXOSC3|PPME1|PCBP1|MORC3|LEPROTL1|DPM1|U2AF2|ATP7A|TOMM22|EBNA1BP2|AP1M1|ELP2|FIBP|EMG1|GTF2A2|MRPL3|WDR74|GNL3L|MAD2L1BP|RPL32|BANF1|C10orf137|CDK9|DTX2|STK10|COQ10B|RABEPK	98	CGE Transcription Factors
V$PPAR_DR1_Q2	259	Genes with promoter regions [-2kb,2kb] around transcription start site containing the motif TGACCTTTGNCCY which matches annotation for PPARA: peroxisome proliferative activated receptor, alpha	49	0.1892	2.04e-14	1.27e-13	TP53|AP1B1|NR4A3|RBMS1|IGF2BP1|PCBP4|TNFRSF12A|SLC39A5|EIF4G1|LRP1|TPM2|GRPEL1|TEF|RBKS|RTN4|RNF128|RQCD1|SMTN|C14orf132|CSNK2A1|HHEX|MAP2K3|RRBP1|NEDD9|CHCHD4|SRSF6|BIN3|MED8|EEF1B2|EMG1|TRPT1|NUDT22|PCDH7|GABRG2|SPRY4|TGIF1|RASAL1|EFEMP1|NR2F6|LPL|PPTC7|F12|PAK1IP1|PAPLN|SPEF1|YPEL3|KLK6|ACOT7|SNRPF	99	CGE Transcription Factors
V$HSF2_01	250	Genes with promoter regions [-2kb,2kb] around transcription start site containing the motif NGAANNWTCK which matches annotation for HSF2: heat shock transcription factor 2	48	0.192	2.09e-14	1.29e-13	DNAJB5|HSPH1|SRP54|NR4A3|TRIB1|NUFIP2|TRIM8|TAB2|E2F3|EGR3|YWHAG|FKBP4|TPM2|HSPD1|HSPA8|SREBF2|LARP4|MAT2A|CDK5R1|PCDH10|CCT3|CRYAB|DNAJB1|CHORDC1|STC1|DMD|SSBP3|PCDH7|NFATC4|TGIF1|HNRNPA2B1|RBPMS|JARID2|RAB6B|EGF|CMTM4|MAPK1IP1L|TFAP2D|SRSF1|ALKBH6|DAZL|HSPA1A|CLEC4D|NT5C3|ACOT7|DMRT1|UMODL1|CCT4	100	CGE Transcription Factors
GGGCGGR_V$SP1_Q6	2940	Genes with promoter regions [-2kb,2kb] around transcription start site containing the motif GGGCGGR which matches annotation for SP1: Sp1 transcription factor	414	0.1408	2.32e-101	1.43e-98	NR4A3|SPAG9|RASSF2|SEMA4C|MITF|ZNF277|RARB|MEIS2|TRIB1|ETV4|RBMS1|SESN3|LDB1|KDM6A|LUC7L3|MEF2C|BTBD3|SMAD3|SEMA6A|VAX1|SOX2|IER5L|SSH2|ARL4A|3-Mar|STMN2|MTX1|ZNF644|LMO4|PCDH17|KCNK10|CEP95|C1orf43|ZCWPW1|GTPBP2|MARCKS|CCNG2|ZSCAN2|DCUN1D4|ANGPT1|CPNE1|IP6K2|HIVEP1|ZFAND5|LIX1L|C11orf84|YBX1|PRKAG1|PAIP2|PFKFB3|MAT2A|SLC26A6|LMBR1L|HOXD13|BCL9L|WNT3|SERPINI1|TCF12|TSEN54|PDCD10|FOXO3|HNRNPR|EGR3…	1	CGD Transcription Factors
CTTTGT_V$LEF1_Q2	1972	Genes with promoter regions [-2kb,2kb] around transcription start site containing the motif CTTTGT which matches annotation for LEF1: lymphoid enhancer-binding factor 1	303	0.1537	7.39e-82	2.27e-79	NR4A3|SPAG9|RASSF2|SEMA4C|MITF|ZNF277|RARB|MEIS2|TRIB1|ETV4|RBMS1|SESN3|LDB1|KDM6A|LUC7L3|MEF2C|BTBD3|SMAD3|SEMA6A|VAX1|SOX2|IER5L|SSH2|ARL4A|3-Mar|STMN2|MTX1|ZNF644|LMO4|PCDH17|KCNK10|CEP95|C1orf43|ZCWPW1|GTPBP2|MARCKS|CCNG2|ZSCAN2|DCUN1D4|ANGPT1|CPNE1|IP6K2|HIVEP1|ZFAND5|LIX1L|C11orf84|YBX1|PRKAG1|PAIP2|PFKFB3|MAT2A|SLC26A6|LMBR1L|HOXD13|BCL9L|WNT3|SERPINI1|TCF12|TSEN54|PDCD10|FOXO3|HNRNPR|EGR3…	2	CGD Transcription Factors
TTGTTT_V$FOXO4_01	2061	Genes with promoter regions [-2kb,2kb] around transcription start site containing the motif TTGTTT which matches annotation for MLLT7: myeloid/lymphoid or mixed-lineage leukemia (trithorax homolog, Drosophila); translocated to, 7	301	0.146	6.53e-76	1.34e-73	NR4A3|SPAG9|RASSF2|SEMA4C|MITF|ZNF277|RARB|MEIS2|TRIB1|ETV4|RBMS1|SESN3|LDB1|KDM6A|LUC7L3|MEF2C|BTBD3|SMAD3|SEMA6A|VAX1|SOX2|IER5L|SSH2|ARL4A|3-Mar|STMN2|MTX1|ZNF644|LMO4|PCDH17|KCNK10|CEP95|C1orf43|ZCWPW1|GTPBP2|MARCKS|CCNG2|ZSCAN2|DCUN1D4|ANGPT1|CPNE1|IP6K2|HIVEP1|ZFAND5|LIX1L|C11orf84|YBX1|PRKAG1|PAIP2|PFKFB3|MAT2A|SLC26A6|LMBR1L|HOXD13|EGR2|AP1S2|HMGN2|HBP1|REPS2|C6orf62|DAAM2|INO80D|BTG1|ANK…	3	CGD Transcription Factors
AACTTT_UNKNOWN	1890	Genes with promoter regions [-2kb,2kb] around transcription start site containing motif AACTTT. Motif does not match any known transcription factor	269	0.1423	3.92e-65	6.03e-63	NR4A3|SPAG9|RASSF2|SEMA4C|MITF|ZNF277|RARB|MEIS2|TRIB1|ETV4|RBMS1|SESN3|LDB1|KDM6A|LUC7L3|MEF2C|BTBD3|SMAD3|SEMA6A|VAX1|SOX2|IER5L|SSH2|ARL4A|3-Mar|BCL9L|WNT3|SERPINI1|TCF12|TSEN54|PDCD10|FOXO3|HNRNPR|EGR3|ATP5G3|SLC30A7|OSR1|KCTD15|EIF2B4|MPP5|NPC2|G3BP1|EGR2|AP1S2|HMGN2|HBP1|REPS2|C6orf62|DAAM2|INO80D|BTG1|ANKS1A|CHD6|KITLG|PPAP2B|PGRMC1|CKS1B|VEGFA|NFKBIA|GYPC|NFKB2|FOSL1|MYC|SOX4|ERF|GRK6|PPR…	4	CGD Transcription Factors
GGGAGGRR_V$MAZ_Q6	2274	Genes with promoter regions [-2kb,2kb] around transcription start site containing the motif GGGAGGRR which matches annotation for MAZ: MYC-associated zinc finger protein (purine-binding transcription factor)	292	0.1284	6.86e-61	8.44e-59	NR4A3|SPAG9|RASSF2|SEMA4C|MITF|ZNF277|RARB|MEIS2|TRIB1|ETV4|RBMS1|SESN3|LDB1|KDM6A|LUC7L3|STMN2|MTX1|ZNF644|LMO4|PCDH17|KCNK10|CEP95|C1orf43|ZCWPW1|GTPBP2|MARCKS|CCNG2|ZSCAN2|BCL9L|WNT3|SERPINI1|TCF12|TSEN54|PDCD10|FOXO3|HNRNPR|EGR3|ATP5G3|PLEC|AKAP12|PSD|AKIRIN1|ZNF496|YWHAE|HNRPDL|SEZ6L2|BACH2|CS|FIZ1|HNRNPK|SDCCAG8|EEF1G|CDC42EP4|EGR2|AP1S2|HMGN2|HBP1|REPS2|BMP4|ARID4A|TBX3|AMOT|GABARAPL2|ZMYM…	5	CGD Transcription Factors
TGGAAA_V$NFAT_Q4_01	1896	Genes with promoter regions [-2kb,2kb] around transcription start site containing the motif TGGAAA which matches annotation for NFAT<br> NFATC	254	0.134	3.25e-56	3.34e-54	NR4A3|SPAG9|RASSF2|SEMA4C|MITF|ZNF277|RARB|MEF2C|BTBD3|SMAD3|SEMA6A|VAX1|SOX2|STMN2|MTX1|ZNF644|LMO4|DCUN1D4|ANGPT1|CPNE1|IP6K2|HIVEP1|ZFAND5|LIX1L|BCL9L|WNT3|SERPINI1|TCF12|SLC30A7|PLEC|ANKMY2|GAS7|REEP6|SMARCE1|EGR2|C6orf62|DAAM2|INO80D|BTG1|BMP4|ARID4A|TBX3|KCNQ5|MAFF|COPZ1|PPM1D|HAS2|CKS1B|VEGFA|NFKBIA|GYPC|NFKB2|KCND3|WASL|CISH|HOMER1|MAN1A2|HNRNPD|TFE3|ENSA|SLC27A3|ANKHD1|ACLY|ABR|ZNF232|DE…	6	CGD Transcription Factors
CAGGTG_V$E12_Q6	2485	Genes with promoter regions [-2kb,2kb] around transcription start site containing the motif CAGGTG which matches annotation for TCF3: transcription factor 3 (E2A immunoglobulin enhancer binding factors E12/E47)	293	0.1179	3.59e-53	3.16e-51	NR4A3|SPAG9|RASSF2|SEMA4C|MEIS2|TRIB1|ETV4|RBMS1|SESN3|LDB1|MEF2C|BTBD3|SMAD3|SEMA6A|IER5L|SSH2|ARL4A|STMN2|MTX1|ZNF644|PCDH17|KCNK10|DCUN1D4|ANGPT1|CPNE1|IP6K2|HIVEP1|C11orf84|YBX1|BCL9L|WNT3|SERPINI1|TSEN54|PDCD10|OSR1|KCTD15|EIF2B4|PLEC|AKAP12|PSD|AKIRIN1|ZNF496|MYL6B|GJB1|RTN4|RIPK4|TMUB2|AP1S2|HMGN2|C6orf62|DAAM2|INO80D|ANKS1A|CHD6|BMP4|AMOT|CGGBP1|CDKN2C|LONRF3|DSP|FOSL1|MYC|SOX4|KCND3|WASL…	7	CGD Transcription Factors
SCGGAAGY_V$ELK1_02	1199	Genes with promoter regions [-2kb,2kb] around transcription start site containing the motif SCGGAAGY which matches annotation for ELK1: ELK1, member of ETS oncogene family	179	0.1493	5.8e-46	4.46e-44	MEIS2|KDM6A|CEP95|C11orf84|PRKAG1|PAIP2|SLC30A7|YWHAE|ANKMY2|MYL6B|GJB1|NKIRAS2|PPP2R3C|ACO2|EGR2|AP1S2|HBP1|ANKS1A|ARID4A|GABARAPL2|CGGBP1|PHF23|NASP|CKS1B|SDF2|LRRFIP2|HNRNPD|TFAP2C|SPRED2|RAB2A|NUTF2|CWC15|WDR78|ANKHD1|PABPC4|MTMR4|AP1B1|SLC35A5|CNPY3|ATP5A1|SLC9A8|PNPLA8|SRP54|CD2BP2|TMEM59|HERPUD2|STK4|VMP1|DPP8|CPT2|MGAT2|CSTF3|FBXO3|TIPRL|NME7|KCTD5|SRP14|TGDS|ENTPD8|SLC25A20|LYRM1|MORN2|S…	8	CGD Transcription Factors
CACGTG_V$MYC_Q2	1032	Genes with promoter regions [-2kb,2kb] around transcription start site containing the motif CACGTG which matches annotation for MYC: v-myc myelocytomatosis viral oncogene homolog (avian)	162	0.157	1.88e-44	1.28e-42	NR4A3|TRIB1|KDM6A|IER5L|CEP95|C1orf43|ZCWPW1|DCUN1D4|YBX1|PFKFB3|MAT2A|BCL9L|FOXO3|OSR1|KCTD15|AKAP12|HNRPDL|SEZ6L2|RTN4|SLCO5A1|AFF4|ARHGAP12|BCL7C|C14orf132|AP1S2|HMGN2|HBP1|BMP4|KCNQ5|MAFF|COPZ1|CDKN2C|LONRF3|FOSL1|ERF|GRK6|PPRC1|RNF145|TOM1|HNRNPD|HPCAL4|KLF10|RAB2A|KCNN4|ABCA1|PRKCE|PRMT1|MXD3|IGF2BP3|ANKHD1|ACLY|FLVCR2|PABPC4|CANX|FHOD1|FKBP11|RRAGC|SLC35A5|CNPY3|NPTN|CEBPB|CGN|RPIA|FAM13B|…	9	CGD Transcription Factors
TGANTCA_V$AP1_C	1121	Genes with promoter regions [-2kb,2kb] around transcription start site containing the motif TGANTCA which matches annotation for JUN: jun oncogene	168	0.1499	2.29e-43	1.41e-41	SPAG9|MITF|ZNF277|TRIB1|ETV4|MEF2C|VAX1|SSH2|STMN2|LMO4|PCDH17|KCNK10|GTPBP2|ANGPT1|CPNE1|ZFAND5|PFKFB3|BCL9L|WNT3|TCF12|MPP5|PLEC|MYL6B|RTN4|RIPK4|SLCO5A1|ARIH1|KLHL7|ABHD2|CDKN2C|LONRF3|PHF23|NASP|MGST3|GABARAPL1|VEGFA|FOSL1|MGC45800|STX1A|LRRFIP2|RNF145|REEP4|HNRNPD|TFE3|HPCAL4|KCNH2|TNFRSF12A|KCNN4|TRAPPC3|GPR3|LRSAM1|RCAN1|FCHSD1|CSPG4|PSMA1|PFKFB2|ATP5A1|SLC9A8|NPTN|ALS2|EDN3|PCSK1N|PHLDA2|…	10	CGD Transcription Factors
CAGCTG_V$AP4_Q5	1524	Genes with promoter regions [-2kb,2kb] around transcription start site containing the motif CAGCTG which matches annotation for REPIN1: replication initiator 1	200	0.1312	1e-42	5.59e-41	NR4A3|RASSF2|MITF|ZNF277|MEIS2|LUC7L3|MEF2C|BTBD3|SOX2|IER5L|STMN2|LMO4|CEP95|GTPBP2|ANGPT1|BCL9L|TCF12|TSEN54|OSR1|PLEC|PSD|HNRPDL|BACH2|GAS7|REEP6|MYL6B|TMUB2|AFF4|EGR2|AP1S2|HMGN2|REPS2|C6orf62|BTG1|TBX3|AMOT|ZMYM2|KCNQ5|CDKN2C|PHF23|CDKN1B|VEGFA|MYC|SOX4|ERF|MGC45800|LARP4|TFAP2C|KLF10|KCNH2|LNX2|NUTF2|TRAPPC3|ABI2|HCFC2|PI4KB|ABR|ZNF232|RCAN1|OMA1|MTMR4|FIS1|WNT2B|CD9|PNPLA8|SRP54|ALS2|EDN3|…	11	CGD Transcription Factors
TATAAA_V$TATA_01	1296	Genes with promoter regions [-2kb,2kb] around transcription start site containing the motif TATAAA which matches annotation for TAF<br> TATA	170	0.1312	2.66e-36	1.37e-34	NR4A3|RASSF2|SEMA4C|MITF|MEIS2|RBMS1|KDM6A|LUC7L3|SMAD3|SOX2|STMN2|CEP95|ANGPT1|CPNE1|PRKAG1|PAIP2|MAT2A|TCF12|KCTD15|NPC2|PLEC|BACH2|GJB1|NKIRAS2|PPP2R3C|HERC1|HNRNPAB|EGR2|HMGN2|KITLG|TBX3|CDKN2C|MGST3|NNT|SLC50A1|NFKBIA|MYC|MGC45800|CCDC88A|HNRNPD|KCNH2|ABCA1|SLC2A1|ABR|PABPC4|CHRNB1|CEBPB|FZD8|KLHDC8B|KIAA1199|PLTP|EYA1|ESRRG|POU4F1|CHD2|HAPLN1|TSC1|MAP2K6|PPARGC1A|FOXD3|SHOX2|RIT1|CREB5|SOBP…	12	CGD Transcription Factors
RTAAACA_V$FREAC2_01	919	Genes with promoter regions [-2kb,2kb] around transcription start site containing the motif RTAAACA which matches annotation for FOXF2: forkhead box F2	138	0.1502	8.39e-36	3.97e-34	MITF|TRIB1|SESN3|KDM6A|LUC7L3|BTBD3|SOX2|LMO4|CEP95|C1orf43|MARCKS|CPNE1|IP6K2|SLC26A6|LMBR1L|TCF12|FOXO3|OSR1|KCTD15|BACH2|ARHGAP12|HBP1|PPAP2B|BMP4|ARID4A|GABARAPL2|LINS|ELOVL6|KCNQ5|MAFF|PPM1D|CDKN1B|NNT|WIPI2|IMMP2L|MYC|GRK6|REEP4|DYNC1I1|KCNH2|ABCA1|STX5|RCAN1|FIS1|WNT2B|CD2BP2|TMEM59|PDE6D|EYA1|ESRRG|CHD2|TSC1|MAP2K6|HOXC8|PPARGC1A|TAZ|DTNA|FOXD3|SHOX2|CREB5|SOBP|SEMA6D|MBNL2|CYR61|MAF|UBE2…	13	CGD Transcription Factors
TAATTA_V$CHX10_01	810	Genes with promoter regions [-2kb,2kb] around transcription start site containing the motif TAATTA which matches annotation for VSX1: visual system homeobox 1 homolog, CHX10-like (zebrafish)	124	0.1531	4.43e-33	1.94e-31	MITF|RARB|KDM6A|LUC7L3|MEF2C|BTBD3|SSH2|STMN2|LMO4|MARCKS|CCNG2|PRKAG1|KCTD15|MPP5|SEZ6L2|BACH2|CS|FIZ1|RIPK4|SLCO5A1|PSMC6|AP1S2|HMGN2|DAAM2|PPAP2B|PGRMC1|BMP4|CDKN2C|REEP4|ETNK1|RCAN1|FCHSD1|IER3|CANX|HERPUD2|CGN|RPIA|PIP4K2B|CAPN7|EYA1|CHD2|STAT3|HAPLN1|EGFLAM|AFF3|SHOX2|CREB5|SOBP|TFAP2A|HPCAL1|CHL1|EFNA1|GPRC5C|NEO1|MYF6|ROBO1|DNAJB4|CALD1|MYT1|ARHGEF2|ARPP21|PACSIN3|MTUS1|SLC44A3|S100PBP|LT…	14	CGD Transcription Factors
GATTGGY_V$NFY_Q6_01	1160	Genes with promoter regions [-2kb,2kb] around transcription start site containing motif GATTGGY. Motif does not match any known transcription factor	151	0.1302	6.31e-32	2.59e-30	TRIB1|ETV4|SESN3|BTBD3|VAX1|SOX2|IER5L|STMN2|LMO4|PCDH17|GTPBP2|MARCKS|CCNG2|DCUN1D4|CPNE1|LIX1L|SLC26A6|WNT3|HNRNPR|G3BP1|HNRNPK|ACO2|LSM1|HMGN2|BMP4|ARID4A|TBX3|ZMYM2|LINS|SERTAD3|COPZ1|PPM1D|CGGBP1|NASP|POLR3F|CKS1B|SOX4|MGC45800|CISH|RAB1A|GMPPB|ENSA|SPRED2|CWC15|SLC41A1|RNF5|MAPK7|PDP1|MAP2K3|MTMR4|MAZ|NPTN|CATSPER2|PPP1R7|DLEU2|FZD8|PDE6D|NBR2|VPS35|SLC11A2|MRPL51|FASTK|RPL14|C15orf57|STAT3…	15	CGD Transcription Factors
MGGAAGTG_V$GABP_B	757	Genes with promoter regions [-2kb,2kb] around transcription start site containing the motif MGGAAGTG which matches annotation for GABPA: GA binding protein transcription factor, alpha subunit 60kDa<br> GABPB2: GA binding protein transcription factor, beta subunit 2	116	0.1532	4.78e-31	1.84e-29	SEMA4C|MITF|RARB|SOX2|SSH2|C11orf84|PRKAG1|PAIP2|TCF12|SLC30A7|SEZ6L2|RIPK4|NKIRAS2|LSM1|EGR2|ANKS1A|BMP4|ELOVL6|PHF23|NASP|WIPI2|CKS1B|ERF|CIB1|TFE3|SLC41A1|HSPA8|OMA1|MTMR4|CANX|FIS1|DUSP5|PNPLA8|CD2BP2|HERPUD2|STK4|VMP1|DPP8|CPT2|FAM13B|CATSPER2|ATP6V0E1|FNTA|TGIF2|EYA1|LYRM1|FOXP1|SEC31A|CHMP1B|SPRY2|ADNP|ZC3H10|FAM110A|MORC3|GTSF1|STK10|CRADD|TJP2|FAM63A|NDRG1|ZMAT3|NRBF2|TMEM154|ETF1|U2AF2|…	16	CGD Transcription Factors
RNGTGGGC_UNKNOWN	766	Genes with promoter regions [-2kb,2kb] around transcription start site containing motif RNGTGGGC. Motif does not match any known transcription factor	115	0.1501	5.67e-30	2.05e-28	NR4A3|MEIS2|TRIB1|BTBD3|ARL4A|STMN2|ZCWPW1|PFKFB3|EGR3|ATP5G3|KCTD15|AKAP12|HNRPDL|SEZ6L2|GJB1|BCL7C|ARIH1|PSMC6|HMGN2|C6orf62|BTG1|BMP4|ZMYM2|PPM1D|CGGBP1|LONRF3|SLC50A1|VEGFA|GYPC|SOX4|ERF|KCND3|SDF2|LARP4|RNF145|CCDC88A|DYNC1I1|KLF10|KCNH2|RAB2A|RNF5|AP3S1|ERGIC3|IDH1|ANKHD1|RRBP1|DYNLL1|MGAT2|CSTF3|CEBPB|FAM13B|B4GALT2|DVL2|PSMB3|CATSPER2|PIP4K2B|NEDD9|FBXL2|PRRC1|TGIF2|MXI1|EGFLAM|FOXD3|SOBP…	17	CGD Transcription Factors
RYTTCCTG_V$ETS2_B	1085	Genes with promoter regions [-2kb,2kb] around transcription start site containing the motif RYTTCCTG which matches annotation for ETS2: v-ets erythroblastosis virus E26 oncogene homolog 2 (avian)	140	0.129	2.93e-29	1e-27	NR4A3|SEMA4C|MEIS2|TRIB1|SESN3|KDM6A|MEF2C|SMAD3|SSH2|LMO4|LIX1L|BCL9L|WNT3|SERPINI1|TCF12|TSEN54|PDCD10|FOXO3|EGR3|SLC30A7|PLEC|HNRNPK|SDCCAG8|GAS7|TMUB2|ARHGAP12|FAM96A|KCNQ5|NASP|CKS1B|FOSL1|ERF|CCDC88A|CIB1|TFE3|LNX2|KCNN4|STX5|ETNK1|ABR|DEF6|OMA1|CANX|STK4|RASSF1|NEDD9|KRCC1|TGIF2|CHD2|HAPLN1|EGFLAM|MAP2K6|TIAL1|FOXP1|CHMP1B|ROBO1|CALD1|ARHGEF2|CPA2|CMIP|ZC3H10|RARA|PTK7|RBPJ|PPP1R16B|MFAP2|…	18	CGD Transcription Factors
GGGTGGRR_V$PAX4_03	1294	Genes with promoter regions [-2kb,2kb] around transcription start site containing the motif GGGTGGRR which matches annotation for PAX4: paired box gene 4	156	0.1206	3.32e-29	1.07e-27	NR4A3|SPAG9|RASSF2|SEMA4C|MEIS2|LDB1|KDM6A|SEMA6A|STMN2|MTX1|KCNK10|C1orf43|ZCWPW1|ZFAND5|PRKAG1|WNT3|SERPINI1|PDCD10|HNRNPR|EGR3|OSR1|PLEC|PSD|YWHAE|SEZ6L2|BACH2|CS|HNRNPK|EEF1G|RTN4|NKIRAS2|PPP2R3C|AFF4|TRIM27|HBP1|INO80D|PPAP2B|BMP4|TBX3|AMOT|LINS|ELOVL6|KCNQ5|MAFF|PPM1D|PHF23|CDKN1B|CKS1B|ERF|GRK6|KCND3|WASL|HOMER1|RAB1A|REEP4|GMPPB|FGFR1OP2|HPCAL4|KLF10|KCNH2|PRKCE|TRAPPC3|ABI2|SLC41A1|AP3S1…	19	CGD Transcription Factors
TTANTCA_UNKNOWN	952	Genes with promoter regions [-2kb,2kb] around transcription start site containing motif TTANTCA. Motif does not match any known transcription factor	129	0.1355	4.57e-29	1.41e-27	SPAG9|MITF|MEIS2|SMAD3|VAX1|STMN2|LMO4|ZCWPW1|CPNE1|IP6K2|PAIP2|HNRNPR|KCTD15|G3BP1|ANKMY2|RIPK4|HMGN2|HBP1|KITLG|BMP4|ARID4A|MAFF|CDKN2C|NNT|WIPI2|VEGFA|SOX4|MGC45800|RAB1A|LRRFIP2|PRPF3|SLC41A1|PLAT|RCAN1|PDP1|MAP2K3|RRBP1|MTMR4|TMEM59|MGAT2|CEBPB|FAM13B|RASSF1|TXN|PIP4K2B|CNPY4|EYA1|ESRRG|CDK6|TSC1|CREB5|SOBP|CYR61|LPHN2|CHL1|HMGA2|TIAL1|ST5|NEO1|FOXP1|MYF6|PCDH11X|ARPP21|TSC22D1|PCSK1|PTK7|LR…	20	CGD Transcription Factors
CTTTGA_V$LEF1_Q2	1232	Genes with promoter regions [-2kb,2kb] around transcription start site containing the motif CTTTGA which matches annotation for LEF1: lymphoid enhancer-binding factor 1	150	0.1218	1.45e-28	4.26e-27	NR4A3|SPAG9|MITF|RARB|MEIS2|SESN3|KDM6A|MEF2C|VAX1|SSH2|CEP95|CPNE1|WNT3|TCF12|HNRNPR|KCTD15|EIF2B4|MPP5|PLEC|CS|GAS7|NKIRAS2|PPP2R3C|KLHL7|ABHD2|HERC1|AP1S2|HBP1|KITLG|TBX3|MAFF|HAS2|PFKFB4|MGC45800|CISH|STX1A|RNF145|HCFC2|STX5|RNF5|ABR|RRBP1|FKBP11|MAZ|CD2BP2|TMEM59|CGN|ALS2|EDN3|NEDD9|ITGAM|MT2A|HADH|TMEM141|EYA1|ESRRG|CHD2|HAPLN1|EGFLAM|MAP2K6|PPARGC1A|AFF3|DTNA|CREB5|SEMA6D|ANK3|LPHN2|SOX6|T…	21	CGD Transcription Factors
TGACCTY_V$ERR1_Q2	1043	Genes with promoter regions [-2kb,2kb] around transcription start site containing the motif TGACCTY which matches annotation for ESRRA: estrogen-related receptor alpha	135	0.1294	2.23e-28	6.23e-27	SPAG9|MITF|MEIS2|RBMS1|LUC7L3|MEF2C|BTBD3|ZNF644|DCUN1D4|ANGPT1|CPNE1|SLC26A6|ATP5G3|PLEC|CS|EEF1G|ACO2|FAM96A|AP1S2|MGST3|GABARAPL1|DEXI|VEGFA|SOX4|MGC45800|UGP2|KCND3|LARP4|ATF3|HPCAL4|TNFRSF12A|PRMT1|SLC41A1|ABR|RRBP1|AP1B1|CANX|CDH24|ST3GAL5|ATP5A1|PNPLA8|CEBPB|CGN|CATSPER2|RASSF1|NEDD9|ETFDH|ESRRG|CHD2|PPARGC1A|TAZ|FOXD3|APP|ANK3|COMMD3|ST5|CCDC92|FAM81A|OPHN1|RARA|MTUS1|PPP1R16B|GDPD1|LTBP3…	22	CGD Transcription Factors
RCGCANGCGY_V$NRF1_Q6	918	Genes with promoter regions [-2kb,2kb] around transcription start site containing the motif RCGCANGCGY which matches annotation for NRF1: nuclear respiratory factor 1	123	0.134	2.63e-27	7.02e-26	SSH2|ZNF644|ZCWPW1|CPNE1|PAIP2|TSEN54|ATP5G3|MPP5|PSD|HNRPDL|SDCCAG8|GJB1|LSM1|ARID4A|ZMYM2|PPM1D|PHF23|WIPI2|CKS1B|REEP4|PRPF3|WDR78|MXD3|TRAPPC3|MAPK7|ERGIC3|ALS2CR8|ALG6|OMA1|PPP4R4|RAB3IP|FHOD1|MAZ|FAM13B|DVL2|PCSK1N|RASSF1|CAPN7|KRCC1|RASA1|DPY30|TEX264|MOCS2|CEP19|CHL1|TIAL1|ST5|TSC22D1|SF1|GDPD1|SCAMP3|UCHL3|MORC3|ABI1|PTPLAD1|TIA1|PRDX4|DUSP6|PIGF|NUDT11|DFFB|CDS2|U2AF2|MYL12A|RFXANK|EFCA…	23	CGD Transcription Factors
CTGCAGY_UNKNOWN	765	Genes with promoter regions [-2kb,2kb] around transcription start site containing motif CTGCAGY. Motif does not match any known transcription factor	110	0.1438	4.23e-27	1.08e-25	SPAG9|TRIB1|ETV4|SEMA6A|SOX2|IER5L|STMN2|LMO4|PCDH17|IP6K2|PRKAG1|SLC26A6|BCL9L|FOXO3|EGR3|PSD|YWHAE|HNRPDL|RTN4|TMUB2|SLCO5A1|HERC1|LSM1|TIGD2|HMGN2|CHD6|KITLG|ZMYM2|DEXI|NFKBIA|SOX4|RNF145|KLF10|KCNH2|TNFRSF12A|PELI3|WDR78|MAPK7|DEF6|WNT2B|CDH24|BRSK1|STK4|PCSK1N|ETFDH|TGIF2|ESRRG|RHOB|CDK6|MAP2K6|SHOX2|SOBP|MBNL2|APP|ANK3|MAF|FOXP1|DNAJB4|HEY1|FAM81A|ADNP|KDM3B|TSC22D1|RARA|MTUS1|MRPL40|RRAGB|…	24	CGD Transcription Factors
CTTTAAR_UNKNOWN	972	Genes with promoter regions [-2kb,2kb] around transcription start site containing motif CTTTAAR. Motif does not match any known transcription factor	124	0.1276	1.43e-25	3.51e-24	MITF|LUC7L3|MEF2C|ZNF644|LMO4|C1orf43|CCNG2|CPNE1|IP6K2|HIVEP1|PRKAG1|SLC26A6|LMBR1L|BCL9L|CS|RTN4|ARIH1|JUND|HBP1|TBX3|AMOT|HAS2|CDKN2C|NASP|IMMP2L|ERF|MGC45800|REEP4|PACSIN2|HNRNPD|PRKCE|ABI2|STX5|RNF5|IDH1|RCAN1|CSPG4|CEBPB|FAM13B|PHLDA2|CLDN1|EYA1|ESRRG|CHD2|RHOB|PPARGC1A|AFF3|FOXD3|CREB5|SOBP|MBNL2|KLF8|CYR61|MAF|PLP1|TGFB2|TIAL1|EN2|ROBO1|PACSIN3|OPHN1|RERE|CTNNBIP1|DAB2IP|SEC14L2|SCD|ARMCX…	25	CGD Transcription Factors
TGAYRTCA_V$ATF3_Q6	538	Genes with promoter regions [-2kb,2kb] around transcription start site containing the motif TGAYRTCA which matches annotation for ATF3: activating transcription factor 3	86	0.1599	1.36e-24	3.23e-23	SPAG9|SEMA4C|MITF|RARB|SESN3|C1orf43|CPNE1|OSR1|AKAP12|AKIRIN1|SEZ6L2|CS|CDC42EP4|AFF4|ARIH1|JUND|DAAM2|ANKS1A|ZMYM2|MAFF|GABARAPL1|ZFAND2B|RAB1A|GPR3|STX5|SENP2|ABR|RCAN1|PDP1|TIPRL|ALS2|TGIF2|EYA1|STAT3|HAPLN1|PPARGC1A|FOXD3|MBNL2|MAF|UBE2H|ST5|CHMP1B|DNAJB4|MYT1|TSC22D1|PCSK1|ZC3H10|SH3BGR|MAPK10|TNFRSF19|NCALD|EPHA2|HAND1|PLN|LIN54|NDUFB2|IL9|SPRY1|OSBPL9|RNF14|CA12|SULT2B1|MCAM|ZNF593|PPFIBP…	26	CGD Transcription Factors
GTGACGY_V$E4F1_Q6	658	Genes with promoter regions [-2kb,2kb] around transcription start site containing the motif GTGACGY which matches annotation for E4F1: E4F transcription factor 1	96	0.1459	2.86e-24	6.52e-23	NR4A3|TRIB1|ZNF644|C1orf43|DCUN1D4|EGR3|OSR1|AKIRIN1|SEZ6L2|FIZ1|RIPK4|AFF4|ARIH1|KLHL7|JUND|EGR2|C6orf62|ANKS1A|KCNQ5|MAFF|NFKB2|ERF|GMPPB|BCS1L|ENSA|RAB2A|GPR3|STX5|RNF5|SENP2|RCAN1|PDP1|FHOD1|DUSP5|SELK|PNPLA8|HERPUD2|VMP1|CSTF3|TCEAL1|FBXL2|ASCC3|TMEM66|POLB|STAT3|HAPLN1|PPARGC1A|FOXD3|CYR61|MAF|TGFB2|UBE2H|EN2|CHMP1B|DNAJB4|ADNP|LRP8|ZC3H10|RERE|SF1|PBRM1|ZBTB20|EPHA2|EGR1|ARMCX6|NDUFB2|NEK1…	27	CGD Transcription Factors
WGTTNNNNNAAA_UNKNOWN	547	Genes with promoter regions [-2kb,2kb] around transcription start site containing motif WGTTNNNNNAAA. Motif does not match any known transcription factor	84	0.1536	7.2e-23	1.58e-21	NR4A3|MITF|MEIS2|TRIB1|LDB1|LUC7L3|VAX1|ARL4A|LMO4|CPNE1|HIVEP1|PRKAG1|WNT3|HNRNPR|ATP5G3|CDC42EP4|ARHGAP12|CHD6|PPAP2B|BMP4|LINS|CDKN2C|VEGFA|GYPC|CISH|IER3|CEBPB|TGIF2|EYA1|ESRRG|CHD2|MXI1|MAP2K6|SHOX2|RIT1|CREB5|TFAP2A|COMMD3|MAF|HPCAL1|TIAL1|DNAJB4|DHX40|CALD1|PCDH11X|KDM3B|ARPP21|PCSK1|CBX3|S100PBP|NPAS2|FLI1|TNFRSF19|ZBTB20|SENP6|PRDX4|DUSP6|KLHL13|ETS2|NDUFB8|SYNE2|FBXW7|CCR1|MGP|C20orf111…	28	CGD Transcription Factors
TGTTTGY_V$HNF3_Q6	738	Genes with promoter regions [-2kb,2kb] around transcription start site containing the motif TGTTTGY which matches annotation for FOXA1: forkhead box A1	100	0.1355	8.96e-23	1.9e-21	NR4A3|SEMA4C|MITF|MEIS2|SESN3|LDB1|MEF2C|SEMA6A|VAX1|SOX2|3-Mar|CPNE1|IP6K2|PRKAG1|PAIP2|BCL9L|EGR2|AP1S2|HMGN2|REPS2|C6orf62|BTG1|CHD6|LONRF3|SOX4|REEP4|PI4KB|PSMA1|MAP2K3|B4GALT2|PIP4K2B|NBR2|LAGE3|EYA1|POU4F1|MXI1|HAPLN1|HCRTR2|AFF3|CREB5|SOBP|CYR61|LPHN2|SLC6A1|UBE2H|EFNA1|GPRC5C|CA14|ST5|FOXP1|OSBPL2|CALD1|PCDH11X|ARPP21|PACSIN3|RERE|TMEM136|TF|MAPK10|PEX5L|HESX1|ID2|PLXNA2|CITED1|ATP2A2|DUS…	29	CGD Transcription Factors
TCANNTGAY_V$SREBP1_01	475	Genes with promoter regions [-2kb,2kb] around transcription start site containing the motif TCANNTGAY which matches annotation for SREBF1: sterol regulatory element binding transcription factor 1	76	0.16	6.55e-22	1.34e-20	RARB|C1orf43|GTPBP2|HIVEP1|BCL9L|WNT3|AKAP12|CS|RTN4|AFF4|MAFF|HAS2|CGGBP1|MGC45800|SDF2|LARP4|TOM1|PRKCE|ABR|RRAGC|SLC35A5|FAM13B|DVL2|TCEAL1|ASPSCR1|ALS2|RAB27A|VPS35|EYA1|CHD2|PPARGC1A|MBNL2|APP|MAF|FOXP1|SDHC|KDM3B|KIT|OSGEP|APEX1|TMEM189|TMEM136|ATRX|TCEAL8|PEX5L|HIF1A|FOXP3|PLXNA2|DUSP8|ARMCX6|UBE2W|DIRC2|TRIM63|CSF3|U2AF2|ALDH6A1|RNF14|TUB|HPS5|SMNDC1|PLA2G16|CTNS|MRPL27|ATP6V1D|ATP6V1C1|B…	30	CGD Transcription Factors
TGACAGNY_V$MEIS1_01	827	Genes with promoter regions [-2kb,2kb] around transcription start site containing the motif TGACAGNY which matches annotation for MEIS1: Meis1, myeloid ecotropic viral integration site 1 homolog (mouse)	105	0.127	1.15e-21	2.29e-20	NR4A3|SPAG9|MITF|ZNF277|RARB|MEIS2|RBMS1|SOX2|IER5L|SSH2|PCDH17|KCNK10|PFKFB3|WNT3|FOXO3|OSR1|BACH2|ABHD2|HMGN2|KITLG|KCNQ5|PPM1D|CDKN2C|MYC|SOX4|CISH|RAB1A|DYNC1I1|KCNH2|HCFC2|AP3S1|CSPG4|OMA1|ST3GAL5|NME7|CEBPB|PPP1R7|ASCC3|TGIF2|EYA1|ESRRG|POU4F1|CHD2|PPARGC1A|SHOX2|CREB5|SEMA6D|FAM91A1|MAF|PLP1|UBE2H|TIAL1|MYF6|CHMP1B|RBM5|CALD1|MYT1|FAM192A|ZBTB16|PBRM1|SLC16A6|HIF1A|TNFRSF19|GCAT|PLXNA2|TLE…	31	CGD Transcription Factors
WTGAAAT_UNKNOWN	616	Genes with promoter regions [-2kb,2kb] around transcription start site containing motif WTGAAAT. Motif does not match any known transcription factor	86	0.1396	1.32e-20	2.54e-19	NR4A3|MITF|LUC7L3|MEF2C|BTBD3|SMAD3|SOX2|STMN2|KCNK10|C1orf43|CPNE1|PRKAG1|RIPK4|C6orf62|CHD6|MGC45800|PRKCE|GPR3|RCAN1|WNT2B|RPIA|FAM13B|RASA1|COPS5|POU4F1|CHD2|HAPLN1|CDK6|RIT1|SOBP|FAM91A1|MAF|SOX6|HMGA2|RNF43|ROBO1|DNAJB4|MYT1|ARPP21|LRP8|PACSIN3|RERE|LRRN2|DKK1|CBX3|GDPD1|UCHL3|SORBS1|HIF1A|TNFRSF19|FOXP3|ZBTB20|NCALD|DUSP6|ARMCX6|MAN1A1|SRPK2|PELI2|ZNF385B|LIN54|ULK2|C2CD2|FBXW7|MLLT10|GOLP…	32	CGD Transcription Factors
GCANCTGNY_V$MYOD_Q6	924	Genes with promoter regions [-2kb,2kb] around transcription start site containing the motif GCANCTGNY which matches annotation for MYOD1: myogenic differentiation 1	110	0.119	1.87e-20	3.48e-19	NR4A3|RASSF2|TRIB1|LDB1|LUC7L3|SOX2|STMN2|MTX1|LMO4|ANGPT1|CPNE1|LMBR1L|WNT3|TCF12|TSEN54|OSR1|PSD|YWHAE|HNRPDL|EGR2|HMGN2|REPS2|ZMYM2|KCNQ5|LONRF3|CDKN1B|VEGFA|MYC|ERF|GRK6|TFAP2C|KCNH2|STX5|ABR|C1GALT1C1|PPP4R4|RRAGC|CHRNB1|ST3GAL5|PCSK1N|TGIF2|EYA1|PPARGC1A|TAZ|SHOX2|SOBP|MBNL2|EFNA1|LEF1|MYT1|ZBTB16|PACSIN3|RARA|MTUS1|PPP1R16B|DAB2IP|MRPL40|PBRM1|MID2|TNFRSF19|HESX1|ATP2A2|ACVR1|AKTIP|SRPK2|P…	33	CGD Transcription Factors
GGGYGTGNY_UNKNOWN	664	Genes with promoter regions [-2kb,2kb] around transcription start site containing motif GGGYGTGNY. Motif does not match any known transcription factor	89	0.134	4.3e-20	7.78e-19	NR4A3|MITF|RARB|ETV4|SEMA6A|ARL4A|PRKAG1|WNT3|HNRNPR|OSR1|PLEC|PSD|REEP6|ABHD2|AMOT|MGST3|NFKB2|GRK6|PPRC1|STX1A|CCDC88A|BCS1L|HNRNPD|TFE3|KCNH2|KCNN4|PRMT1|STX5|ERGIC3|SENP2|ABR|DYNLL1|CANX|CHRNB1|FLNA|POLR3G|FAM13B|CATSPER2|FBXL2|CHD2|CDK6|SHOX2|CHL1|PLXNC1|PTK7|LRRN2|FAM110A|ARMCX2|UCHL3|MORC3|SLC35B1|ABI1|ZBTB45|BET1|CCDC90B|ARMCX6|NDRG1|ULK2|ACBD3|CLIC4|MYL12A|ALDH6A1|C1orf198|LSM12|FAM46A|F…	34	CGD Transcription Factors
CAGGTA_V$AREB6_01	792	Genes with promoter regions [-2kb,2kb] around transcription start site containing the motif CAGGTA which matches annotation for TCF8: transcription factor 8 (represses interleukin 2 expression)	99	0.125	5.17e-20	9.08e-19	KDM6A|LUC7L3|HIVEP1|LIX1L|BCL9L|TCF12|EGR3|PSD|ANKMY2|VPS37A|EGR2|HMGN2|REPS2|PGRMC1|BMP4|ARID4A|HAS2|CDKN2C|KCND3|RAB1A|LRRFIP2|KLF10|RAB2A|STX5|IER3|CDH24|MGAT2|KCTD5|ALS2|AHCTF1|TGIF2|ESRRG|EGFLAM|CDK6|FOXD3|CREB5|SOBP|TFAP2A|CHL1|TGFB2|HMGA2|GPRC5C|ST5|RNF43|FOXP1|FAM81A|SPRY2|RARA|PTK7|FNBP1L|SF1|SLC44A3|SCAMP3|TNFRSF19|FOXP3|E2F8|STOML2|SRPK2|TJP2|WNK3|HDAC4|CSF3|MDFI|MLLT10|PDE4B|ANKRD36B|…	35	CGD Transcription Factors
ACTAYRNNNCCCR_UNKNOWN	449	Genes with promoter regions [-2kb,2kb] around transcription start site containing motif ACTAYRNNNCCCR. Motif does not match any known transcription factor	70	0.1559	1.19e-19	2.03e-18	MITF|DCUN1D4|SERPINI1|PDCD10|EIF2B4|SDCCAG8|MYL6B|FAM96A|HBP1|C6orf62|SERTAD3|PPRC1|FKBP4|FIS1|RPIA|PPP1R7|PDE6D|NBR2|ETFDH|AHCTF1|UPF3B|ZNF451|MAP2K6|PPARGC1A|UBE2H|TIAL1|OPHN1|SCAMP3|CCDC132|BET1|CCDC90B|FAM63A|SFXN5|MDH1|MAX|TRMT1L|GRWD1|VPS45|GDAP1|ZNF189|USP48|COQ10A|ARV1|UFD1L|KLHL28|CNPY2|HRSP12|C19orf70|CCDC126|SMARCAL1|HSPA13|UQCR10|MRPL34|RPL7|C7orf55|FBXO9|CDC26|LCMT1|VPS41|VTI1B|DNAJC…	36	CGD Transcription Factors
V$CREB_01	262	Genes with promoter regions [-2kb,2kb] around transcription start site containing the motif TGACGTMA which matches annotation for CREB1: cAMP responsive element binding protein 1	52	0.1985	1.38e-19	2.29e-18	SPAG9|SEMA4C|MITF|OSR1|AKIRIN1|SEZ6L2|RIPK4|TMUB2|AFF4|ARIH1|JUND|DAAM2|ZMYM2|MAFF|ZFAND2B|ATF3|GPR3|SENP2|RCAN1|PDP1|TIPRL|ALS2|SLC35F5|TGIF2|STAT3|PPARGC1A|FOXD3|MBNL2|MAF|UBE2H|CHMP1B|ADNP|PCSK1|ZC3H10|MAPK10|NCALD|EPHA2|NDUFB2|OSBPL9|MCAM|ZNF593|RAB24|PLCD3|USP48|AVPI1|PPP1R15A|TMEM147|SPATA7|CXCL16|MYL6|UCN|MBIP	37	CGD Transcription Factors
V$HLF_01	254	Genes with promoter regions [-2kb,2kb] around transcription start site containing the motif GTTACRYAAT which matches annotation for HLF: hepatic leukemia factor	51	0.2008	1.82e-19	2.94e-18	MEIS2|ETV4|SMAD3|GTPBP2|IP6K2|PRKAG1|FOXO3|MYL6B|KLHL7|AP1S2|CDKN2C|LONRF3|ERF|LARP4|ENSA|PDP1|FBXO3|POU4F1|CHD2|MAP2K6|CREB5|SEMA6D|MBNL2|FOXP1|ROBO1|ADNP|TSC22D1|CSNK1E|S100PBP|SLC24A2|AKTIP|ZNF654|PELI2|PKNOX2|TMEM154|AQP9|FNBP1|FBXW7|CLIC4|DCAF6|SH2B3|SPRY4|DUSP14|ABHD8|CALCRL|PNMA1|NAPEPLD|DLX5|PDXP|DPH3|OXNAD1	38	CGD Transcription Factors
WTTGKCTG_UNKNOWN	516	Genes with promoter regions [-2kb,2kb] around transcription start site containing motif WTTGKCTG. Motif does not match any known transcription factor	75	0.1453	3.76e-19	5.93e-18	RASSF2|SEMA4C|VAX1|IER5L|PCDH17|ANGPT1|WNT3|HNRNPR|SEZ6L2|BACH2|CDC42EP4|LSM1|REPS2|CHD6|ARID4A|ZMYM2|SERTAD3|HAS2|CDKN1B|KCND3|RAB1A|TOM1|KCNH2|SLC41A1|PDP1|SELK|PSMB3|CATSPER2|DLEU2|SLC11A2|STAT3|AFF3|HMGA2|FOXP1|HEY1|CALD1|MYT1|ADNP|TSC22D1|RERE|FNBP1L|DAB2IP|SF1|ZNF32|MEX3C|FAM110A|HNRNPC|PLA2G3|STK10|MEX3B|HIF1A|MID2|TLE1|SLC4A7|DUSP6|ACVR1|MDFI|HES1|NRXN1|TRMT1L|CRB2|ZNF189|COMMD10|HEPH|CHF…	39	CGD Transcription Factors
TGCCAAR_V$NF1_Q6	722	Genes with promoter regions [-2kb,2kb] around transcription start site containing the motif TGCCAAR which matches annotation for NF1: neurofibromin 1 (neurofibromatosis, von Recklinghausen disease, Watson disease)	91	0.126	9.83e-19	1.51e-17	SPAG9|MITF|RARB|MEIS2|ETV4|SEMA6A|LMO4|CPNE1|YBX1|PRKAG1|MAT2A|OSR1|BACH2|CS|SDCCAG8|ARIH1|EGR2|HMGN2|C6orf62|CHD6|ZMYM2|PPM1D|CDKN2C|SOX4|LARP4|LRRFIP2|GMPPB|TIMP3|RRBP1|CD2BP2|FAM13B|RAB27A|ESRRG|POU4F1|STAT3|CDK6|SHOX2|RIT1|SOBP|CYR61|FAM91A1|PLP1|UBE2H|HMGA2|CHMP1B|ROBO1|DNAJB4|CALD1|LEF1|PLXNC1|KIT|OPHN1|RARA|PTK7|GCNT2|MRPL40|SLC35B1|ID3|FAM53B|PEX5L|PLXNA2|NCALD|GNAO1|ACVR1|ZNF654|DCT|LIN5…	40	CGD Transcription Factors
TGACATY_UNKNOWN	665	Genes with promoter regions [-2kb,2kb] around transcription start site containing motif TGACATY. Motif does not match any known transcription factor	86	0.1293	1.79e-18	2.69e-17	MITF|RARB|MEIS2|SESN3|MEF2C|C1orf43|CPNE1|WNT3|EIF2B4|AKAP12|CDC42EP4|GAS7|TMUB2|ARHGAP12|MGC45800|RAB1A|HNRNPD|KCNH2|AP3S1|ABR|OMA1|ATP5A1|CEBPB|CATSPER2|ASCC3|EYA1|STAT3|HAPLN1|CDK6|SOBP|COMMD3|TGFB2|TIAL1|ST5|DNAJB4|CALD1|MYT1|TSC22D1|BCHE|LRRN2|SH3BGR|SS18|MAPK10|SLC16A6|CHCHD7|SORBS1|TNFRSF19|ZNF654|PELI2|HAND1|MYLK|TSPAN4|SAT1|LIN54|SYNE2|ST3GAL1|IL9|GOLPH3L|RNF14|LARGE|CA12|SAP30L|KIRREL2|…	41	CGD Transcription Factors
V$STAT5A_03	265	Genes with promoter regions [-2kb,2kb] around transcription start site containing the motif NAWTTCYN which matches annotation for STAT5A: signal transducer and activator of transcription 5A	50	0.1887	6.4e-18	9.37e-17	NR4A3|RARB|KDM6A|LMO4|PCDH17|C1orf43|MARCKS|ANGPT1|LIX1L|MYL6B|BTG1|KITLG|LONRF3|KCND3|PRKCE|RCAN1|PSMA1|STAT3|CREB5|UBE2H|TIAL1|NEO1|MYT1|PTK7|MEX3B|ID3|BMP5|ZBTB20|ATP2A2|EPHA2|KLHL13|PELI2|FAM63A|GTF2B|FBXW7|LSM12|SH2B3|INPP5F|LCK|LPL|RBM12B|TNFRSF11B|USP48|PSMA6|POLR3C|HEPH|LPXN|DLX5|FBXO9|ZKSCAN3	42	CGD Transcription Factors
GCCATNTTG_V$YY1_Q6	427	Genes with promoter regions [-2kb,2kb] around transcription start site containing the motif GCCATNTTG which matches annotation for YY1: YY1 transcription factor	65	0.1522	8.26e-18	1.18e-16	RBMS1|KDM6A|LUC7L3|CPNE1|YBX1|MAT2A|SLC26A6|EIF2B4|YWHAE|ARID4A|NASP|CDKN1B|WIPI2|WASL|RAB1A|ENSA|RNF5|HSPA8|ATP5A1|UBIAD1|FZD8|MRPL51|PRRC1|CNPY4|UPF3B|RPL35A|CHD2|TSC1|SLC6A1|TIAL1|FOXP1|RBM5|BTF3|ADNP|HNRNPC|SRSF3|TIA1|ATRX|HIF1A|GNAO1|NSF|CHTOP|SYNE2|U2AF2|PTBP1|ATP5G1|RBM3|ARMC8|PRDM10|ANAPC4|KLHL28|ATP5F1|CD164|IRAK1|CSNK1A1|MAP2K5|NAPEPLD|FOXN2|SNX13|NDUFS8|WSB1|ATE1|RALA|UBXN11|RPL18A	43	CGD Transcription Factors
V$NKX62_Q2	241	Genes with promoter regions [-2kb,2kb] around transcription start site containing the motif NWADTAAWTANN which matches annotation for NKX6-2: NK6 transcription factor related, locus 2 (Drosophila)	47	0.195	1.59e-17	2.22e-16	MITF|ETV4|KDM6A|MEF2C|BTBD3|SMAD3|SSH2|STMN2|MARCKS|ANGPT1|PRKAG1|BCL9L|FIZ1|RIPK4|ACO2|SLCO5A1|AP1S2|CDKN2C|MGC45800|RCAN1|IER3|CGN|TCEAL1|EYA1|CHD2|STAT3|DTNA|SHOX2|CALD1|MYT1|SLC44A3|LTBP3|RPLP0|CHCHD7|NPAS2|HESX1|ZBTB20|ATP2A2|ETS1|PELI2|PRDX5|CCNG1|STX7|SLC20A1|IRAK1|PNMA1|ACTR10	44	CGD Transcription Factors
V$CREBP1CJUN_01	259	Genes with promoter regions [-2kb,2kb] around transcription start site containing the motif TGACGTYA which matches annotation for JUN: jun oncogene<br> ATF2: activating transcription factor 2	48	0.1853	6.16e-17	8.42e-16	SPAG9|SEMA4C|MITF|OSR1|AKIRIN1|SEZ6L2|AFF4|ARIH1|JUND|DAAM2|ZMYM2|MAFF|ZFAND2B|GPR3|SENP2|RCAN1|PDP1|CSTF3|TIPRL|ALS2|TGIF2|STAT3|HCRTR2|PPARGC1A|FOXD3|MBNL2|MAF|UBE2H|CHMP1B|PCSK1|ZC3H10|MAPK10|NCALD|EPHA2|EGR1|NDUFB2|OSBPL9|MCAM|ZNF593|PLCD3|USP48|AVPI1|PPP1R15A|TMEM147|SPATA7|CXCL16|MYL6|UCN	45	CGD Transcription Factors
TGACGTCA_V$ATF3_Q6	231	Genes with promoter regions [-2kb,2kb] around transcription start site containing the motif TGACGTCA which matches annotation for ATF3: activating transcription factor 3	45	0.1948	8.01e-17	1.07e-15	SPAG9|SEMA4C|MITF|OSR1|AKIRIN1|SEZ6L2|AFF4|ARIH1|JUND|DAAM2|ZMYM2|MAFF|ZFAND2B|GPR3|SENP2|RCAN1|PDP1|TIPRL|ALS2|TGIF2|STAT3|PPARGC1A|FOXD3|MBNL2|MAF|UBE2H|CHMP1B|PCSK1|ZC3H10|MAPK10|NCALD|EPHA2|NDUFB2|OSBPL9|MCAM|ZNF593|PLCD3|USP48|AVPI1|PPP1R15A|TMEM147|SPATA7|CXCL16|MYL6|UCN	46	CGD Transcription Factors
V$ZIC1_01	261	Genes with promoter regions [-2kb,2kb] around transcription start site containing the motif KGGGTGGTC which matches annotation for ZIC1: Zic family member 1 (odd-paired homolog, Drosophila)	48	0.1839	8.48e-17	1.11e-15	KDM6A|KCNK10|CPNE1|GJB1|AP1S2|BTG1|ZMYM2|LINS|CGGBP1|CDKN1B|VEGFA|MGC45800|CCDC88A|HNRNPD|KCNH2|PRMT1|PI4KB|DYNLL1|DVL2|FASTK|TGIF2|CDK6|TAZ|MAF|CA14|LEF1|FAM192A|LRP8|PTK7|MTUS1|PLA2G3|UCHL3|GNAO1|ZNF654|CDK18|SPRY4|PRDX5|LAT|ABHD8|CRB2|PMP22|PRDM10|ATP6V0A4|KAZN|FANCD2|FADS3|GEMIN4|FCGR3B	47	CGD Transcription Factors
V$NKX25_02	262	Genes with promoter regions [-2kb,2kb] around transcription start site containing the motif CWTAATTG which matches annotation for NKX2-5: NK2 transcription factor related, locus 5 (Drosophila)	48	0.1832	9.93e-17	1.25e-15	NR4A3|ZNF277|MEIS2|LUC7L3|LMO4|TCF12|KCTD15|AP1S2|HMGN2|PPAP2B|GABARAPL2|LINS|HAS2|MGC45800|REEP4|FLNA|PRRC1|EYA1|ESRRG|STAT3|SHOX2|MBNL2|ANK3|LPHN2|HMGA2|NEO1|DNAJB4|SLC16A6|CHCHD7|FAM53B|HESX1|FAM108B1|KLHL13|CTSK|CTLA4|FBXW7|NRXN1|ATP11C|KLF6|C20orf111|CRISP1|PPFIBP1|EGLN1|PPP1R14C|MAP2K5|BAIAP2L2|DLX5|FLRT2	48	CGD Transcription Factors
V$CREB_Q3	252	Genes with promoter regions [-2kb,2kb] around transcription start site containing the motif CGTCAN which matches annotation for CREB1: cAMP responsive element binding protein 1	47	0.1865	9.99e-17	1.25e-15	SPAG9|MITF|MEIS2|CPNE1|NKIRAS2|AFF4|ARIH1|HNRNPAB|TRIM27|JUND|ARID4A|SERTAD3|CDKN2C|CDKN1B|ZFAND2B|NFKB2|GRK6|RAB1A|SPRED2|ALS2|ATP6V0E1|ESRRG|CHD2|STAT3|PPARGC1A|MBNL2|DHX40|SPRY2|PACSIN3|CCND1|MAPK10|LIN54|HPS5|ZNF593|PRDM10|PLCD3|USP48|ISG20|KIAA1704|ZNF2|KLHL12|MBIP|DPH3|OXNAD1|GPAM|LIAS|RPL9	49	CGD Transcription Factors
V$CREBP1_Q2	254	Genes with promoter regions [-2kb,2kb] around transcription start site containing the motif VGTGACGTMACN which matches annotation for ATF2: activating transcription factor 2	47	0.185	1.38e-16	1.7e-15	NR4A3|SEMA4C|TRIB1|LMO4|EGR3|OSR1|AKIRIN1|SEZ6L2|RIPK4|TMUB2|AFF4|EGR2|DAAM2|MAFF|ERF|GPR3|RNF5|SENP2|ABR|RCAN1|PDP1|TIPRL|CEBPB|TMEM66|TGIF2|STAT3|PPARGC1A|FOXD3|MAF|PCSK1|ZC3H10|CBX3|ID3|NCALD|EPHA2|EGR1|BIN1|OSBPL9|MCAM|PPP1R15A|IFT81|UCN|LCMT1|RANBP2|SMARCD1|DPH3|OXNAD1	50	CGD Transcription Factors
V$SRY_02	255	Genes with promoter regions [-2kb,2kb] around transcription start site containing the motif NWWAACAAWANN which matches annotation for SRY: sex determining region Y	47	0.1843	1.62e-16	1.95e-15	NR4A3|MITF|LDB1|SMAD3|SOX2|LMO4|ANGPT1|CPNE1|PRKAG1|ZMYM2|PPM1D|WASL|DUSP5|ESRRG|POU4F1|MXI1|DTNA|MBNL2|COMMD3|LPHN2|SOX6|TIAL1|EN2|RNF43|CCDC92|HEY1|DHX40|FAM53B|MID2|C21orf91|TNFRSF19|HESX1|GNAO1|DUSP6|KLHL13|CTLA4|PELI2|MYLK|ZNF385B|MAGI3|MED8|NUDT11|CD36|HS3ST1|MAML1|NFKBIE|NSF	51	CGD Transcription Factors
V$E4F1_Q6	289	Genes with promoter regions [-2kb,2kb] around transcription start site containing the motif SYTACGTCAC which matches annotation for E4F1: E4F transcription factor 1	50	0.173	2.63e-16	3.11e-15	NR4A3|TRIB1|PRKAG1|EGR3|OSR1|AKIRIN1|SEZ6L2|SMARCE1|EGR2|C6orf62|MAFF|ERF|GRK6|RAB1A|PELI3|RAB2A|GPR3|STX5|RNF5|PDP1|CSTF3|NEDD9|TMEM66|PPARGC1A|FOXD3|CYR61|MAF|CALD1|ADNP|ZC3H10|CBX3|ATP2A2|ARMCX6|NDUFB2|NEK1|ETF1|MCAM|CALCRL|UFC1|USP48|COQ10A|SRPR|PPP1R15A|KDELR3|C8orf40|CXCL16|RANBP2|FAU|DPH3|OXNAD1	52	CGD Transcription Factors
V$CREB_Q4	268	Genes with promoter regions [-2kb,2kb] around transcription start site containing the motif NSTGACGTMANN which matches annotation for CREB1: cAMP responsive element binding protein 1	47	0.1754	1.19e-15	1.39e-14	NR4A3|SEMA4C|TRIB1|EGR3|OSR1|AKIRIN1|SEZ6L2|RIPK4|TMUB2|DAAM2|MAFF|ERF|ATF3|GPR3|RNF5|SENP2|RCAN1|PDP1|CSTF3|TIPRL|FBXL2|TGIF2|PPARGC1A|FOXD3|MBNL2|MAF|PCSK1|ZC3H10|CBX3|ZBTB20|EPHA2|OSBPL9|LSM12|RAB7A|ZNF593|RAB24|FANCD2|PPP1R15A|TMEM147|SOCS4|SPATA7|CXCL16|MYL6|UCN|PSMB8|DPH3|OXNAD1	53	CGD Transcription Factors
V$USF_Q6	259	Genes with promoter regions [-2kb,2kb] around transcription start site containing motif GYCACGTGNC. Motif does not match any known transcription factor	46	0.1776	1.46e-15	1.66e-14	TRIB1|KDM6A|IER5L|C1orf43|SEZ6L2|EGR2|AP1S2|HMGN2|LONRF3|LARP4|TOM1|HNRNPD|PRKCE|CANX|FKBP11|SLC35A5|TCEAL1|ASPSCR1|HMGN1|FOXD3|COMMD3|FAM192A|OSGEP|HNRNPM|NCALD|PRDX4|ZZZ3|DIRC2|MYL12A|ALDH6A1|CTBP2|ATXN3|MAX|HPS5|YPEL5|ATP6V1C1|NOP56|BAX|SLC38A5|ARMC6|SUGP2|POLR3C|SUMF1|SLC20A1|CD164|SLC23A2	54	CGD Transcription Factors
V$E4BP4_01	223	Genes with promoter regions [-2kb,2kb] around transcription start site containing the motif NRTTAYGTAAYN which matches annotation for NFIL3: nuclear factor, interleukin 3 regulated	42	0.1883	2.94e-15	3.28e-14	ETV4|KDM6A|SMAD3|CEP95|FOXO3|MPP5|AP1S2|GABARAPL2|ELOVL6|VEGFA|ERF|RNF145|ATF3|ENSA|MAP2K3|FBXO3|PIP4K2B|ESRRG|MAP2K6|CREB5|ADNP|TSC22D1|CSNK1E|SLC24A2|AKTIP|PELI2|SAT1|TMEM154|FNBP1|FBXW7|CEPT1|LARGE|PRNP|SH2B3|ARNT|ABHD8|CALCRL|RAB24|TMEM185A|PNMA1|PDXP|PPFIA1	55	CGD Transcription Factors
V$CEBP_Q2_01	267	Genes with promoter regions [-2kb,2kb] around transcription start site containing the motif NTTRCNNAANNN which matches annotation for CEBPA: CCAAT/enhancer binding protein (C/EBP), alpha	46	0.1723	4.77e-15	5.14e-14	SPAG9|MITF|RARB|TRIB1|LMO4|ANGPT1|WNT3|TCF12|MPP5|AP1S2|LONRF3|ERF|TFE3|RAB2A|MAP2K3|CGN|EYA1|CHD2|RHOB|MAP2K6|SOBP|SEMA6D|CYR61|FAM91A1|NEO1|FOXP1|CALD1|TSC22D1|S100PBP|ID3|FOXP3|ZBTB20|CITED1|RBM4|C2CD2|CAMKMT|HDAC4|FBXW7|CEPT1|PTEN|SPRY4|HAGH|FAHD1|NRXN3|PCTP|ASAH2	56	CGD Transcription Factors
V$HOXA4_Q2	267	Genes with promoter regions [-2kb,2kb] around transcription start site containing the motif AWAATTRG which matches annotation for HOXA4: homeobox A4	46	0.1723	4.77e-15	5.14e-14	SPAG9|MITF|LUC7L3|MEF2C|SSH2|CEP95|MPP5|CS|RIPK4|AP1S2|BMP4|GABARAPL2|CWC15|FHOD1|CGN|FAM13B|GLMN|PPARGC1A|SHOX2|CREB5|MBNL2|FAM91A1|HMGA2|ST5|NEO1|RNF43|CHMP1B|DNAJB4|ARHGEF2|CCND1|NPAS2|FLI1|BMP5|CXCR5|DUSP6|STOML2|ZNF654|RBM4|SYNE2|HDAC4|COMMD10|FSIP2|KRT73|RPP25|IFT81|NEK7	57	CGD Transcription Factors
GGATTA_V$PITX2_Q2	587	Genes with promoter regions [-2kb,2kb] around transcription start site containing the motif GGATTA which matches annotation for PITX2: paired-like homeodomain transcription factor 2	73	0.1244	5.43e-15	5.75e-14	MITF|RARB|TRIB1|SEMA6A|VAX1|CPNE1|IP6K2|KCTD15|PSD|ANKMY2|MYL6B|TIGD2|JUND|AP1S2|C6orf62|BTG1|KITLG|CGGBP1|PHF23|MGC45800|HNRNPD|HPCAL4|PRKCE|IGF2BP3|RAB3IP|DUSP5|CNPY3|PSMB3|EYA1|EGFLAM|MAP2K6|SHOX2|CREB5|MBNL2|LPHN2|RNF43|MYF6|ROBO1|SPRY2|ADNP|PCSK1|PPP1R16B|SOAT2|FAM53B|FOXP3|LRRC8D|FAM108B1|NCALD|SLC4A7|EPHA2|DUSP6|ACVR1|DCT|NSF|PDE4B|CTBP2|ARAP3|ARNT|AHCYL2|PPFIBP1|TATDN1|RAB24|SLC25A14|PRDM…	58	CGD Transcription Factors
V$ATF_01	259	Genes with promoter regions [-2kb,2kb] around transcription start site containing motif CNSTGACGTNNNYC. Motif does not match any known transcription factor	45	0.1737	6.83e-15	7.12e-14	SPAG9|TRIB1|LMO4|MARCKS|ZFAND5|EGR3|OSR1|AKIRIN1|SEZ6L2|JUND|EGR2|DAAM2|MAFF|ERF|ATF3|SPRED2|GPR3|RCAN1|SRP54|TIPRL|SLC35F5|TGIF2|PPARGC1A|FOXD3|MBNL2|CYR61|CALD1|MAPK10|NCALD|EPHA2|ETF1|PRNP|MCAM|NFATC1|RAB24|UFC1|USP48|SRPR|PPP1R15A|TMEM147|KDELR3|MYL6|UCN|LCMT1|STAMBP	59	CGD Transcription Factors
V$NMYC_01	271	Genes with promoter regions [-2kb,2kb] around transcription start site containing the motif NNCCACGTGNNN which matches annotation for MYCN: v-myc myelocytomatosis viral related oncogene, neuroblastoma derived (avian)	46	0.1697	8.45e-15	8.67e-14	DCUN1D4|YBX1|PFKFB3|FOXO3|OSR1|BCL7C|HMGN2|HBP1|ELOVL6|GRK6|KLF10|RAB2A|ABCA1|PRKCE|PRMT1|PABPC4|FHOD1|CEBPB|RPIA|B4GALT2|STAT3|TIAL1|EN2|CA14|RNF43|CCDC132|ZNF565|FAM108B1|PRDX4|ZZZ3|E2F8|EIF3J|NRXN1|U2AF2|CTBP2|MAX|ATP5G1|RBM3|KLHL28|NOP56|AEN|SLC38A5|ARMC6|ATAD3A|SLC20A1|HRSP12	60	CGD Transcription Factors
YYCATTCAWW_UNKNOWN	191	Genes with promoter regions [-2kb,2kb] around transcription start site containing motif YYCATTCAWW. Motif does not match any known transcription factor	38	0.199	9.62e-15	9.7e-14	NR4A3|ETV4|VAX1|CEP95|EEF1G|CHD6|PPAP2B|ELOVL6|KCNQ5|MAFF|FOSL1|ATF3|IGF2BP3|GPR3|AP1B1|DLEU2|PIP4K2B|CHD2|MXI1|TSC1|FOXD3|CYR61|ANK3|TIAL1|ADNP|LRP8|RBPJ|CCND1|PLA2G3|FLI1|LIF|ETS2|PDE4B|SPRY4|NCS1|ATP5G1|MCC|RAPH1	61	CGD Transcription Factors
V$ATF1_Q6	231	Genes with promoter regions [-2kb,2kb] around transcription start site containing the motif CYYTGACGTCA which matches annotation for ATF1: activating transcription factor 1	42	0.1818	1.06e-14	1.05e-13	TRIB1|LMO4|ANGPT1|CPNE1|ZFAND5|OSR1|AKIRIN1|SEZ6L2|AFF4|JUND|DAAM2|MAFF|ERF|TFE3|SPRED2|TNFRSF12A|PDP1|TGIF2|ESRRG|FOXD3|MBNL2|MAF|UBE2H|FOXP1|CHMP1B|CALD1|PCSK1|CCND1|MAPK10|NCALD|HAND1|CSF3|NRXN1|OSBPL9|MCAM|PCK1|USP48|COQ10A|PPP2R5C|TMEM147|NANS|UCN	62	CGD Transcription Factors
V$CREB_Q2	263	Genes with promoter regions [-2kb,2kb] around transcription start site containing the motif NSTGACGTAANN which matches annotation for CREB1: cAMP responsive element binding protein 1	45	0.1711	1.22e-14	1.19e-13	NR4A3|SEMA4C|TRIB1|EGR3|OSR1|AKIRIN1|SEZ6L2|TMUB2|ARIH1|C6orf62|DAAM2|MAFF|ERF|ATF3|RNF5|SENP2|RCAN1|PDP1|CSTF3|FBXL2|TGIF2|STAT3|PPARGC1A|FOXD3|MBNL2|MAF|PCSK1|ZC3H10|CBX3|ZBTB20|EPHA2|EGR1|ETF1|OSBPL9|RAB7A|NFATC1|RAB24|PPP1R15A|SPATA7|CXCL16|MYL6|UCN|SMARCD1|DPH3|OXNAD1	63	CGD Transcription Factors
TGCGCANK_UNKNOWN	545	Genes with promoter regions [-2kb,2kb] around transcription start site containing motif TGCGCANK. Motif does not match any known transcription factor	69	0.1266	1.24e-14	1.2e-13	BTBD3|SSH2|ZCWPW1|CCNG2|ANGPT1|OSR1|PSD|YWHAE|SDCCAG8|AFF4|KLHL7|NFKBIA|MXD3|ALS2CR8|PPP4R4|SLC35A5|FAM13B|DVL2|PCSK1N|DLEU2|RPL14|RASA1|DPY30|COPS5|STRADA|MAP2K6|RBPJ|SF1|CBX3|ZNF565|PTPLAD1|TIA1|DOK6|RAB23|NDUFB8|NUDT11|NDRG1|ZMAT3|U2AF2|RFXANK|CTBP2|LSM12|AIFM1|INPP5F|SPRY4|TRMT1L|VSNL1|MRPL45|ARMC8|WDR20|ZNF585B|ASB8|CENPO|VRK3|ATAD3A|C12orf65|SMARCB1|RABGGTB|C7orf55|POP7|TSEN2|PMS2|SDHA|PINK…	64	CGD Transcription Factors
TTAYRTAA_V$E4BP4_01	265	Genes with promoter regions [-2kb,2kb] around transcription start site containing the motif TTAYRTAA which matches annotation for NFIL3: nuclear factor, interleukin 3 regulated	45	0.1698	1.62e-14	1.54e-13	ETV4|SMAD3|LMO4|CEP95|IP6K2|PRKAG1|MPP5|AP1S2|GABARAPL2|ELOVL6|LONRF3|ERF|RNF145|PDP1|MAP2K3|FBXO3|PIP4K2B|EYA1|MAP2K6|CREB5|MBNL2|UBE2H|ADNP|TSC22D1|CSNK1E|SLC24A2|AKTIP|PELI2|HAND1|MYLK|DPM1|FNBP1|NOS1|FBXW7|LARGE|PRNP|SH2B3|SPRY4|ARNT|CX3CL1|ABHD8|TMEM185A|IRAK1|NAPEPLD|PPFIA1	65	CGD Transcription Factors
YTATTTTNR_V$MEF2_02	697	Genes with promoter regions [-2kb,2kb] around transcription start site containing the motif YTATTTTNR which matches annotation for MEF2A: MADS box transcription enhancer factor 2, polypeptide A (myocyte enhancer factor 2A)	80	0.1148	2.34e-14	2.18e-13	MITF|SEMA6A|SOX2|IER5L|3-Mar|C1orf43|IP6K2|ZFAND5|SLC26A6|SLCO5A1|AFF4|HBP1|INO80D|HAS2|SOX4|KCND3|DYNC1I1|CEBPB|PIP4K2B|EYA1|ESRRG|CHD2|MXI1|TSC1|PPARGC1A|DTNA|CREB5|SOBP|MBNL2|TFAP2A|RNF43|FOXP1|CPA2|SDHC|TSC22D1|PCSK1|PACSIN3|PPP1R16B|CCND1|S100PBP|TMEM67|MID2|GCAT|ID2|GNAO1|CTSK|ETS1|ZNF385B|HS3ST1|MAML1|FNBP1|HDAC4|HES1|LEAP2|PPOX|LRRC8C|PRDX5|MAX|CAST|MST4|VPS45|TMEM117|RBM12B|NRXN3|ATP5I|I…	66	CGD Transcription Factors
TCCATTKW_UNKNOWN	239	Genes with promoter regions [-2kb,2kb] around transcription start site containing motif TCCATTKW. Motif does not match any known transcription factor	42	0.1757	3.58e-14	3.29e-13	NR4A3|SEMA6A|SOX2|LMO4|MARCKS|ZSCAN2|IP6K2|HIVEP1|WNT3|EGR3|ANKMY2|CHD6|KITLG|ZMYM2|LINS|NASP|SOX4|SDF2|CCDC88A|PABPC4|CHD2|EGFLAM|SOBP|RNF43|CCDC92|CALD1|CHCHD7|GNAO1|DUSP6|PLN|ZNF217|NOS1|RAB7A|MST4|VSNL1|WTAP|SLC25A14|PWP2|FSIP2|MAP2K5|PPP2R5C|MYL6	67	CGD Transcription Factors
V$HNF4ALPHA_Q6	271	Genes with promoter regions [-2kb,2kb] around transcription start site containing the motif VTGAACTTTGMMB which matches annotation for HNF4A: hepatocyte nuclear factor 4, alpha	45	0.1661	3.75e-14	3.39e-13	NR4A3|MITF|RBMS1|BTBD3|SEMA6A|IER5L|SSH2|KCNK10|ZCWPW1|SLC26A6|HNRNPR|MPP5|RTN4|AGPAT6|LINS|FOSL1|NUTF2|ABR|MAP2K3|PNPLA8|MXI1|PPARGC1A|LPHN2|FAM91A1|MAF|TIAL1|MYF6|TSC22D1|MAPK10|CHCHD7|TLE1|ZBTB20|STOML2|LEAP2|CCR1|DCAF6|SAP30L|HNF1B|PHLDB3|SPRY4|CXorf36|PCK1|PDC|ARFGEF2|RNF103	68	CGD Transcription Factors
V$CEBP_Q3	251	Genes with promoter regions [-2kb,2kb] around transcription start site containing the motif NNNTKNNGNAAN which matches annotation for CEBPA: CCAAT/enhancer binding protein (C/EBP), alpha	43	0.1713	4.49e-14	3.96e-13	SPAG9|RARB|MEIS2|LMO4|PRKAG1|WNT3|TCF12|HNRNPR|HMGN2|KITLG|LRRFIP2|MAP2K3|RRBP1|RAB3IP|MXI1|RHOB|MAP2K6|SOBP|CYR61|FAM91A1|TGFB2|CHMP1B|CALD1|S100PBP|SS18|ID3|FAM53B|FOXP3|ZBTB20|GNAO1|ZNF654|AQP9|SYNE2|FBXW7|ERBB2|PTEN|ARNT|GSTA4|NRXN3|PCTP|GJA3|ASAH2|CAPZA2	69	CGD Transcription Factors
V$CREB_Q2_01	220	Genes with promoter regions [-2kb,2kb] around transcription start site containing the motif NNTKACGTCANNNS which matches annotation for CREB1: cAMP responsive element binding protein 1	40	0.1818	4.51e-14	3.96e-13	SPAG9|TRIB1|ZFAND5|OSR1|AKIRIN1|SEZ6L2|CDC42EP4|AFF4|JUND|VPS37A|DAAM2|MAFF|ZFAND2B|ERF|ENSA|SPRED2|SENP2|ABR|RCAN1|SRP54|TIPRL|FBXL2|TGIF2|PPARGC1A|FOXD3|MBNL2|UBE2H|GPRC5C|CALD1|ADNP|PCSK1|EPHA2|EGR1|BIN1|MCAM|ZNF593|RAB24|UBE4A|PPP1R15A|KLHL12	70	CGD Transcription Factors
V$CREB_Q4_01	211	Genes with promoter regions [-2kb,2kb] around transcription start site containing the motif CNNTGACGTMA which matches annotation for CREB1: cAMP responsive element binding protein 1	39	0.1848	5.36e-14	4.64e-13	SPAG9|TRIB1|LMO4|ZFAND5|OSR1|AKIRIN1|SEZ6L2|AFF4|ARIH1|JUND|EGR2|DAAM2|MAFF|ZFAND2B|SPRED2|GPR3|SENP2|RCAN1|PDP1|TIPRL|ALS2|FOXD3|MBNL2|UBE2H|CHMP1B|ZC3H10|MAPK10|EPHA2|NDUFB2|MCAM|ZNF593|RAB24|PLCD3|PCK1|USP48|PPP1R15A|TMEM147|MYL6|UCN	71	CGD Transcription Factors
YGCGYRCGC_UNKNOWN	319	Genes with promoter regions [-2kb,2kb] around transcription start site containing motif YGCGYRCGC. Motif does not match any known transcription factor	49	0.1536	6.2e-14	5.3e-13	MEIS2|SEMA6A|C1orf43|ZCWPW1|HNRNPR|MPP5|PSD|YWHAE|HNRPDL|FIZ1|HNRNPAB|TIGD2|AGPAT6|IMMP2L|VEGFA|15-Sep|HNRNPD|AP3S1|PPP4R4|FHOD1|MAZ|TEX264|POU4F1|MAF|SF1|PBRM1|SLC16A6|NPAS2|ID3|PEX5L|ATP2A2|ZZZ3|ULK2|MLLT10|U2AF2|SPRY4|CTDSPL|PMP22|STARD10|MRPL45|ATP13A1|VRK3|PUF60|GEMIN4|C12orf65|TMEM38B|FYTTD1|POP7|CCS	72	CGD Transcription Factors
V$WHN_B	254	Genes with promoter regions [-2kb,2kb] around transcription start site containing the motif ANNGACGCTNN which matches annotation for FOXN1: forkhead box N1	43	0.1693	6.89e-14	5.8e-13	NR4A3|TRIB1|VAX1|ZNF644|CEP95|WNT3|EGR3|SLC30A7|FIZ1|ACO2|ARIH1|HERC1|TBX3|ELOVL6|NFKB2|SENP2|MTMR4|LAPTM4A|ESRRG|POU4F1|HAPLN1|PPARGC1A|HPCAL1|RNF43|DNAJB4|LEF1|SPRY2|ZC3H10|OPHN1|ID2|KLHL13|NUDT11|NSF|HDAC4|DUSP14|PMP22|ARMC8|PRDM10|ZCCHC9|SLC20A1|C7orf55|CDC26|HYDIN	73	CGD Transcription Factors
V$SOX5_01	265	Genes with promoter regions [-2kb,2kb] around transcription start site containing the motif NNAACAATNN which matches annotation for SOX5: SRY (sex determining region Y)-box 5	44	0.166	7.19e-14	5.98e-13	SPAG9|RASSF2|RARB|LDB1|SEMA6A|SOX2|LMO4|ANGPT1|CPNE1|TCF12|VPS37A|HBP1|INO80D|ZMYM2|PPM1D|NASP|WASL|DUSP5|ESRRG|POU4F1|MXI1|RHOB|DTNA|ANK3|COMMD3|MAF|SOX6|TIAL1|EN2|DHX40|RERE|SLC35B1|FAM53B|C21orf91|HESX1|DUSP6|ARMCX6|KLHL13|PELI2|MYLK|ZNF385B|HS3ST1|PRPF18|ZNF365	74	CGD Transcription Factors
YKACATTT_UNKNOWN	276	Genes with promoter regions [-2kb,2kb] around transcription start site containing motif YKACATTT. Motif does not match any known transcription factor	45	0.163	7.38e-14	6.05e-13	MEF2C|PRKAG1|EIF2B4|FIZ1|ARHGAP12|AMOT|MGC45800|DYNC1I1|AP3S1|OMA1|CATSPER2|PDE6D|CHD2|SOBP|COMMD3|TGFB2|TIAL1|PCDH11X|LRRN2|SS18|BET1|MAPK10|SLC16A6|CHCHD7|ZNF654|PELI2|LIN54|SYNE2|GOLPH3L|NCK1|WWOX|CABLES1|PDK3|ZNF189|DDX47|RPP25|PPIP5K1|CNIH3|MRPL34|VPS41|MRPL54|MBIP|TEPP|DHRS4|PRDM7	75	CGD Transcription Factors
V$BRN2_01	237	Genes with promoter regions [-2kb,2kb] around transcription start site containing the motif NNCATNSRWAATNMRN which matches annotation for POU3F2: POU domain, class 3, transcription factor 2	41	0.173	1.24e-13	9.89e-13	NR4A3|ETV4|VAX1|STMN2|ANGPT1|CPNE1|IP6K2|HIVEP1|PRKAG1|PLEC|CS|CHD6|FOSL1|IGF2BP3|GPR3|PHLDA2|TXN|ASCC3|EYA1|ESRRG|TAZ|RIT1|CREB5|MBNL2|MYT1|PPP1R16B|CTNNBIP1|CCND1|TMEM136|NPAS2|FAM53B|GNAO1|DUSP6|ZNF385B|NDUFB8|SAT1|LIN54|AIFM1|SPRY4|NRXN3|REXO4	76	CGD Transcription Factors
V$EGR1_01	269	Genes with promoter regions [-2kb,2kb] around transcription start site containing the motif WTGCGTGGGCGK which matches annotation for EGR1: early growth response 1	44	0.1636	1.24e-13	9.89e-13	TRIB1|ETV4|MEF2C|PCDH17|CEP95|PRKAG1|EGR3|AKAP12|YWHAE|HNRPDL|SEZ6L2|SDCCAG8|HMGN2|ANKS1A|TBX3|ZMYM2|KCNQ5|CGGBP1|CDKN2C|VEGFA|ERF|PRPF3|PACSIN2|15-Sep|TFE3|TFAP2C|TNFRSF12A|AP3S1|ZNF232|DYNLL1|DVL2|KRCC1|HMGN1|ARL1|RHOB|APP|LEF1|FAM192A|SF1|UCHL3|EGR1|PRRT2|AIFM1|ATE1	77	CGD Transcription Factors
V$SREBP1_01	168	Genes with promoter regions [-2kb,2kb] around transcription start site containing the motif NATCACGTGAY which matches annotation for SREBF1: sterol regulatory element binding transcription factor 1	34	0.2024	1.43e-13	1.13e-12	C1orf43|HIVEP1|AKAP12|AFF4|SDF2|PRKCE|ABR|CANX|RRAGC|SLC35A5|FAM13B|DVL2|TCEAL1|ASPSCR1|CHD2|COMMD3|FAM192A|OSGEP|APEX1|TCEAL8|DUSP8|ARMCX6|DIRC2|U2AF2|ALDH6A1|HPS5|MRPL27|KLHL28|BAX|POLR3C|CD164|ALG1|GPNMB|HK2	78	CGD Transcription Factors
TGACCTTG_V$SF1_Q6	249	Genes with promoter regions [-2kb,2kb] around transcription start site containing the motif TGACCTTG which matches annotation for SF1: splicing factor 1	42	0.1687	1.52e-13	1.18e-12	RBMS1|LUC7L3|MEF2C|ZNF644|ATP5G3|CS|ACO2|MGST3|GABARAPL1|DEXI|ST3GAL5|CATSPER2|CHD2|APP|CCDC92|FAM81A|PPP1R16B|GDPD1|TMEM136|ASTN2|ST3GAL1|NDUFB5|MRPL47|HNF1B|ALDOA|CX3CL1|ATP5G1|VSNL1|STK32A|FANCD2|COX5B|ZRANB1|FZD9|AUH|UQCR10|ATP5C1|SDHD|CYC1|WDR72|ATP5J|FAM69B|C6orf203	79	CGD Transcription Factors
V$FREAC2_01	260	Genes with promoter regions [-2kb,2kb] around transcription start site containing the motif NNANNGTAAACAANNN which matches annotation for FOXF2: forkhead box F2	43	0.1654	1.58e-13	1.22e-12	MITF|KDM6A|LMO4|C1orf43|MARCKS|CPNE1|KCTD15|HBP1|PPAP2B|ARID4A|KCNQ5|MAFF|PPM1D|NNT|WIPI2|EYA1|CHD2|HOXC8|DTNA|MBNL2|UBE2H|GPRC5C|EN2|CALD1|PCSK1|RARA|CHCHD7|BMP5|ID2|STOML2|PELI2|RBM4|ZNF385B|MED8|NDRG1|LIN54|FBXW7|DSTN|MCC|EGLN1|NRAP|CPN1|SNX13	80	CGD Transcription Factors
V$OCT1_03	230	Genes with promoter regions [-2kb,2kb] around transcription start site containing the motif NNNRTAATNANNN which matches annotation for POU2F1: POU domain, class 2, transcription factor 1	40	0.1739	2.05e-13	1.56e-12	NR4A3|MITF|MEIS2|MEF2C|LMO4|PAIP2|FOXO3|MPP5|PLEC|BACH2|HNRNPK|AP1S2|BMP4|CDKN2C|NFKBIA|MGC45800|RCAN1|DPY30|TEX264|ARL1|EYA1|CHD2|RIT1|CREB5|NEO1|RPLP0|CHCHD7|FAM53B|PLXNA2|ZNF654|MYLK|ZNF385B|FBXW7|PPAP2A|GRWD1|VPS45|KLHL28|FAM89A|DPH5|NEK7	81	CGD Transcription Factors
V$SRF_Q5_01	220	Genes with promoter regions [-2kb,2kb] around transcription start site containing the motif CCAWATAWGGMNMNG which matches annotation for SRF: serum response factor (c-fos serum response element-binding transcription factor)	39	0.1773	2.17e-13	1.63e-12	RASSF2|MITF|RARB|LDB1|ZNF644|LIX1L|WNT3|EGR3|EGR2|PPAP2B|CDKN1B|GRK6|ATF3|TIMP3|KCNH2|ABCA1|ABR|DUSP5|FLNA|SRD5A2|CHD2|MAP2K6|TAZ|UBE2H|FOXP1|CALD1|RERE|SLC16A6|NPAS2|EGR1|PELI2|MYLK|PLN|KLF6|FGFRL1|DSTN|NRXN3|MYL6|TMEM126A	82	CGD Transcription Factors
V$TCF11_01	253	Genes with promoter regions [-2kb,2kb] around transcription start site containing the motif GTCATNNWNNNNN which matches annotation for NFE2L1: nuclear factor (erythroid-derived 2)-like 1	42	0.166	2.65e-13	1.96e-12	NR4A3|SPAG9|MITF|KDM6A|ANGPT1|HNRNPR|C6orf62|PHF23|GRK6|CCDC88A|VMP1|TSPAN17|ITGAM|CHD2|STAT3|RIT1|CREB5|SOBP|MBNL2|MYT1|RARA|CCND1|SORBS1|PEX5L|MID2|E2F8|CTSK|SRPK2|SAT1|UBR1|CCR1|HEBP1|FAM46A|IL24|VPS45|HAGH|RBM3|WDR20|BTK|MAP2K5|SLC3A2|PPIE	83	CGD Transcription Factors
V$CREB_02	254	Genes with promoter regions [-2kb,2kb] around transcription start site containing the motif NNGNTGACGTNN which matches annotation for CREB1: cAMP responsive element binding protein 1	42	0.1654	3.04e-13	2.23e-12	NR4A3|SPAG9|ZFAND5|AKIRIN1|SEZ6L2|ARIH1|HNRNPAB|JUND|VPS37A|MAFF|ZFAND2B|ERF|SPRED2|RAB2A|GPR3|RNF5|RCAN1|PDP1|SRP54|TIPRL|ALS2|FBXL2|POLB|CHD2|PPARGC1A|FOXD3|MBNL2|UBE2H|DHX40|EPHA2|ARMCX6|HPS5|ZNF593|ARMCX1|USP48|PPP1R15A|KDELR3|C7orf55|GTPBP10|KLHL12|SMARCD1|SSNA1	84	CGD Transcription Factors
V$FOXO1_01	245	Genes with promoter regions [-2kb,2kb] around transcription start site containing the motif NRWAAACAAN which matches annotation for FOXO1A: forkhead box O1A (rhabdomyosarcoma)	41	0.1673	3.86e-13	2.79e-12	SPAG9|MITF|SESN3|KDM6A|LUC7L3|SOX2|IER5L|LMO4|C1orf43|CCNG2|OSR1|HBP1|ARID4A|LINS|ELOVL6|NNT|WIPI2|ESRRG|TSC1|TAZ|DTNA|SEMA6D|CYR61|LPHN2|UBE2H|GPRC5C|KLHDC2|ZBTB16|CCND1|FAM110A|CHCHD7|FAM53B|HESX1|C2orf69|ZNF654|ZNF385B|MED8|NDRG1|TRIM63|GTF2B|BIN1	85	CGD Transcription Factors
V$CEBPGAMMA_Q6	257	Genes with promoter regions [-2kb,2kb] around transcription start site containing the motif CTBATTTCARAAW which matches annotation for CEBPG: CCAAT/enhancer binding protein (C/EBP), gamma	42	0.1634	4.56e-13	3.26e-12	SPAG9|MITF|LUC7L3|MEF2C|SEMA6A|SSH2|LMO4|CPNE1|PRKAG1|SMARCE1|KCNQ5|CDKN1B|15-Sep|PSMA1|B4GALT2|EYA1|CDK6|PPARGC1A|CREB5|SOBP|DHX40|KIT|PACSIN3|PTK7|SCAMP3|RPLP0|FLI1|FAM53B|TCEAL8|HESX1|ZBTB20|NCALD|E2F8|PRRT2|LSAMP|OSBPL9|CTBP2|LEAP2|CDK11B|WTAP|RFX8|FZD2	86	CGD Transcription Factors
V$MYCMAX_B	268	Genes with promoter regions [-2kb,2kb] around transcription start site containing the motif GCCAYGYGSN which matches annotation for MYC: v-myc myelocytomatosis viral oncogene homolog (avian)<br> MAX: MYC associated factor X	43	0.1604	4.61e-13	3.26e-12	SPAG9|TRIB1|VAX1|CEP95|PAIP2|HNRNPR|EGR3|HNRPDL|SEZ6L2|ANKMY2|ANKS1A|ELOVL6|VEGFA|SOX4|HNRNPD|TFAP2C|HPCAL4|KLF10|KCNH2|NUTF2|CATSPER2|PIP4K2B|AHCTF1|TGIF2|PLXNC1|KIT|LRP8|PTK7|CCND1|EPS8|RND3|MEX3B|EPHA2|SLC1A1|NSF|ETF1|SPG21|NSUN2|SUGP2|RNF125|SMAD7|TSEN2|HENMT1	87	CGD Transcription Factors
V$NERF_Q2	247	Genes with promoter regions [-2kb,2kb] around transcription start site containing the motif YRNCAGGAAGYRNSTBDS which matches annotation for ELF2: E74-like factor 2 (ets domain transcription factor)	41	0.166	5.09e-13	3.56e-12	SEMA4C|TCF12|EGR3|SLC30A7|SDCCAG8|HMGN2|BMP4|FOSL1|LRRFIP2|SPRED2|TRAPPC3|DEF6|OMA1|DPP8|RASA1|TMEM66|TGIF2|CHD2|EGFLAM|MAP2K6|EFNA1|FAM110A|SORBS1|ZMAT3|MDFI|LSAMP|CAMK1D|SYNC|ARAP3|SH3TC1|LAT|FURIN|NCS1|VPS45|ATP5H|NRXN3|SLX4|TRO|SRPR|CNPY2|TUSC3	88	CGD Transcription Factors
V$ARNT_02	248	Genes with promoter regions [-2kb,2kb] around transcription start site containing the motif NNNNNRTCACGTGAYNNNNN which matches annotation for ARNT: aryl hydrocarbon receptor nuclear translocator	41	0.1653	5.83e-13	4.03e-12	C1orf43|SLCO5A1|AFF4|MAFF|CDKN2C|PRKCE|IGF2BP3|ANKHD1|FLVCR2|CANX|RRAGC|SLC35A5|NPTN|FAM13B|TCEAL1|TGIF2|FOXD3|MRPL40|RRAGB|OSGEP|APEX1|HIF1A|ARMCX6|DIRC2|SPG21|U2AF2|ALDH6A1|HPS5|SMNDC1|RAB24|ATP6V1H|MRPL27|ATP6V1C1|AVPI1|BAX|SLC38A5|CSK|POLR3C|CD164|ALG1|COMMD8	89	CGD Transcription Factors
V$ZF5_01	238	Genes with promoter regions [-2kb,2kb] around transcription start site containing the motif GSGCGCGR which matches annotation for ZFP161: zinc finger protein 161 homolog (mouse)	40	0.1681	6.45e-13	4.41e-12	SPAG9|KCTD15|SEZ6L2|BCL7C|ARID4A|PPM1D|PHF23|FOSL1|KCND3|15-Sep|NUTF2|ZNF232|PABPC4|RRAGC|MAZ|B4GALT2|POU4F1|FOXD3|MAF|GPRC5C|PLXNC1|LRP8|ZC3H10|MEX3B|FLI1|HIF1A|NSF|MMP15|MAX|PTBP1|NFATC1|ATP13A1|SSBP4|USP48|LSM4|C19orf70|SLC35C1|RNF125|SMARCD1|PPIE	90	CGD Transcription Factors
V$ATF_B	187	Genes with promoter regions [-2kb,2kb] around transcription start site containing motif NTGACGTCANYS. Motif does not match any known transcription factor	35	0.1872	7.06e-13	4.77e-12	SPAG9|SEMA4C|MITF|OSR1|AKIRIN1|SEZ6L2|AFF4|JUND|DAAM2|MAFF|ZFAND2B|SPRED2|GPR3|RCAN1|PDP1|TIPRL|PPARGC1A|FOXD3|MBNL2|UBE2H|CHMP1B|MAPK10|NCALD|EPHA2|NDUFB2|NEK1|OSBPL9|MCAM|ZNF593|RAB24|PLCD3|AVPI1|PPP1R15A|MYL6|UCN	91	CGD Transcription Factors
V$TITF1_Q3	239	Genes with promoter regions [-2kb,2kb] around transcription start site containing the motif WCTCAAGTGT which matches annotation for TITF1: thyroid transcription factor 1	40	0.1674	7.41e-13	4.95e-12	LUC7L3|MEF2C|VAX1|ANGPT1|LIX1L|PRKAG1|HOXD13|OSR1|KCTD15|HERC1|VPS37A|KCNQ5|HOMER1|RAB1A|LRRFIP2|GMPPB|MAZ|CLDN1|EYA1|MXI1|PPARGC1A|FOXD3|KLF8|UBE2H|TIAL1|NEO1|FOXP1|PTK7|AFAP1|GCAT|GNAO1|SRPK2|MAGI3|LIN54|MLLT10|ARHGEF11|RBM3|CA6|SNX6|PXN	92	CGD Transcription Factors
V$CEBP_01	272	Genes with promoter regions [-2kb,2kb] around transcription start site containing the motif NNTKTGGWNANNN which matches annotation for CEBPA: CCAAT/enhancer binding protein (C/EBP), alpha	43	0.1581	7.73e-13	5.11e-12	NR4A3|RBMS1|KDM6A|VAX1|SOX2|IP6K2|CS|REEP6|EGR2|HBP1|CHD6|POLR3F|ACLY|PSMA1|EYA1|FOXD3|SHOX2|HPCAL1|ST5|NEO1|RNF43|FOXP1|HEY1|PLXNC1|GCNT2|DAPK1|ATRX|CHCHD7|NPAS2|FLI1|STOML2|FAM63A|SYNE2|HDAC4|LSAMP|CLDN16|VSNL1|HAGH|FAHD1|GSTA4|PRDM10|CSK|C11orf49	93	CGD Transcription Factors
YNGTTNNNATT_UNKNOWN	365	Genes with promoter regions [-2kb,2kb] around transcription start site containing motif YNGTTNNNATT. Motif does not match any known transcription factor	51	0.1397	8.28e-13	5.42e-12	MITF|ZNF277|KDM6A|LUC7L3|VAX1|SOX2|LMO4|CPNE1|PRKAG1|TCF12|KCTD15|RIPK4|AP1S2|CHD6|PGRMC1|BMP4|ELOVL6|DEF6|WNT2B|EYA1|ESRRG|CHD2|MXI1|SHOX2|CHL1|CHMP1B|CALD1|S100PBP|PHF6|SLC24A2|LRRC8D|CITED1|GNAO1|ATP2A2|ACVR1|KLHL13|HS3ST1|CWF19L2|CAMK1D|OSBPL9|NRXN3|PPP1R14C|SLC33A1|IRAK1|GLT8D2|MAP2K5|IFT81|RAPH1|POP7|TRIM68|TPCN2	94	CGD Transcription Factors
RRAGTTGT_UNKNOWN	251	Genes with promoter regions [-2kb,2kb] around transcription start site containing motif RRAGTTGT. Motif does not match any known transcription factor	41	0.1633	8.75e-13	5.67e-12	NR4A3|SPAG9|RASSF2|SESN3|KDM6A|BTBD3|SOX2|ATP5G3|GAS7|DAAM2|INO80D|BMP4|ZMYM2|KLF4|RAB2A|ATP5A1|PDE6D|FOXD3|CREB5|SOBP|APP|TFAP2A|LEF1|RERE|ZNF32|FOXP3|PLXNA2|NCALD|LIF|SAT1|KLHL20|OSBPL9|ERBB2|HEBP1|ARHGEF11|ZBTB26|GRWD1|ZNF189|RPL7|ATP5O|EPS15	95	CGD Transcription Factors
V$CREBP1_01	179	Genes with promoter regions [-2kb,2kb] around transcription start site containing the motif TTACGTAA which matches annotation for ATF2: activating transcription factor 2	34	0.1899	9.66e-13	6.19e-12	ETV4|SMAD3|LMO4|IP6K2|MPP5|TMUB2|AP1S2|GABARAPL2|ERF|RNF145|ATF3|PDP1|MAP2K3|FBXO3|EYA1|MAP2K6|CREB5|MBNL2|ADNP|TSC22D1|CSNK1E|AKTIP|PELI2|FNBP1|FBXW7|LARGE|PRNP|SH2B3|SPRY4|ABHD8|RAB24|IRAK1|MBIP|PDXP	96	CGD Transcription Factors
V$STAT6_01	264	Genes with promoter regions [-2kb,2kb] around transcription start site containing the motif NAWTTCCN which matches annotation for STAT6: signal transducer and activator of transcription 6, interleukin-4 induced	42	0.1591	1.15e-12	7.26e-12	RARB|TRIB1|KDM6A|LMO4|PCDH17|MARCKS|GAS7|BTG1|KITLG|LONRF3|NFKBIA|PRKCE|RCAN1|PSMA1|MAP2K3|STAT3|SHOX2|TIAL1|NEO1|RNF43|PTK7|HNRNPC|MEX3B|BMP5|ATP2A2|KLHL13|PELI2|FAM63A|NOS1|FBXW7|TMEM99|LSM12|SH2B3|INPP5F|MDH1|LPL|RBM12B|TNFRSF11B|PSMA6|LPXN|DLX5|FBXO9	97	CGD Transcription Factors
V$STAT4_01	266	Genes with promoter regions [-2kb,2kb] around transcription start site containing the motif SNWTTCNN which matches annotation for STAT4: signal transducer and activator of transcription 4	42	0.1579	1.48e-12	9.24e-12	MITF|RBMS1|MEF2C|STMN2|KCNK10|TSEN54|OSR1|CHD6|ERF|CISH|HNRNPD|LNX2|CSPG4|PDE6D|POU4F1|PPARGC1A|SHOX2|CA14|RNF43|FAM81A|FAM192A|ADNP|PTK7|MTUS1|AFAP1|MAPK10|FLI1|BMP5|TNFRSF19|CTSK|ETS1|ZNF385B|SH2B3|LAT|STAB1|LPL|VSNL1|FAM175B|PRDM10|FSIP2|KRT73|FYTTD1	98	CGD Transcription Factors
V$NGFIC_01	255	Genes with promoter regions [-2kb,2kb] around transcription start site containing the motif WTGCGTGGGYGG which matches annotation for EGR4: early growth response 4	41	0.1608	1.49e-12	9.24e-12	TRIB1|MEF2C|SMAD3|VAX1|PCDH17|IP6K2|HNRNPR|EGR3|HNRPDL|ARHGAP12|HMGN2|AMOT|GABARAPL2|ZMYM2|LINS|KCNQ5|CGGBP1|CDKN2C|ERF|PRPF3|15-Sep|TNFRSF12A|RAB2A|AP3S1|ERGIC3|ZNF232|RRBP1|DVL2|RHOB|APP|LEF1|FAM192A|KDM3B|UCHL3|EGR1|NUDT11|ETF1|PRRT2|CX3CL1|ATP5G1|AGAP3	99	CGD Transcription Factors
V$CDC5_01	256	Genes with promoter regions [-2kb,2kb] around transcription start site containing the motif GATTTAACATAA which matches annotation for CDC5L: CDC5 cell division cycle 5-like (S. pombe)	41	0.1602	1.7e-12	1.04e-11	RBMS1|SESN3|BTBD3|ANGPT1|CPNE1|PRKAG1|KCTD15|BACH2|EGR2|AP1S2|CDKN2C|VEGFA|KLF4|CLDN1|EYA1|ESRRG|CHD2|STAT3|MXI1|PPARGC1A|CREB5|SOBP|KLF8|FOXP1|CALD1|RARA|ATRX|HESX1|TLE1|ZBTB20|SAT1|MAML1|FNBP1|HSPA2|GOLPH3L|C20orf111|DUSP14|NRXN3|ACTR10|GJA3|POT1	100	CGD Transcription Factors
