# Supplementary material for: Systems Analysis of Adaptive Responses to MAP Kinase Pathway Blockade in BRAF Mutant Melanoma
Source: PLoS One. 2015 Sep 25;10(9):e0138210. doi: 10.1371/journal.pone.0138210 (PMC4583389; doi:10.1371/journal.pone.0138210)
Supplement: S9 Table — Table of correlations between log2 fold changes of cell lines’ protein responses to treatment of PLX4720 with cell lines’ cytotoxic responses to PLX4720. (XLSX) [file pone.0138210.s018.xlsx]

## Sheet: TableS9
AB_ID	Protein	Site	Correlation Coeffcient
			Low PLX4720 Dose	Medium PLX4720 Dose	High PLX4720 Dose
ATG5.	ATG5	NA	-0.258741	0.0629371	0
Cleaved.Caspase.3.D175.	CASP3	CleavedD175	0.293706	0.300699	0.104895
Cleaved.Caspase.7.D198.	CASP7	CleavedD198	0.174825	0.111888	-0.0699301
Cleaved.Caspase.9.D330.	CASP9	CleavedD330	-0.111888	0.153846	0.146853
Cleaved.Fodrin.alpha.D1185.	SPTAN1	CleavedD1185	0.027972	0.237762	0.167832
Cyclin.A.	CCNA1	NA	0	-0.335664	-0.265734
Cyclin.B1.	CCNB1	NA	-0.524476	-0.216783	-0.216783
Cyclin.D1..DCS6.	CCND1	DCS6	-0.195804	0.111888	0.111888
Cyclin.D1..G124.326.	CCND1	G124/326	-0.195804	0.111888	0.111888
EGFR.	EGFR	NA	-0.272727	0.321678	0.237762
ErbB2.	ERBB2	NA	-0.223776	0.0909091	0.153846
ErbB4.	ERBB4	NA	-0.881119	-0.671329	-0.734266
LC3B.	LC3B	NA	-0.468531	-0.587413	-0.426573
Nanog.	NANOG	NA	0.181818	0.041958	0.048951
p4E.BP1.S65.	DLX4	p4ES65	-0.58042	-0.440559	-0.300699
p4E.BP1.T37.46.	DLX4	p4ET37/46	-0.146853	-0.272727	-0.251748
pAcetyl.CoA.Carboxylase.S79.	ACACA	pS79	-0.251748	-0.118881	-0.195804
pAdducin.S662.	ADD1	pS662	-0.307692	-0.041958	-0.125874
pAMPKa1.S485.	PRKAA1	pS485	-0.398601	-0.0769231	-0.153846
pAMPKB1.S108.	PRKAB1	pS108	-0.440559	-0.13986	-0.272727
pASK1.S83.	MAP3K5	pS83	-0.356643	0.0629371	0.0559441
pATP.Citrate.Lyase.S454.	ACLY	pS454	-0.307692	0.034965	0.041958
pAurora.A.B.C.T288.232.198.	AURKA	pT288	-0.153846	0.0839161	0
pBAD.S112.	BAD	pS112	-0.174825	0.0629371	-0.027972
pBAD.S136.	BAD	pS136	-0.342657	-0.041958	-0.13986
pBAD.S155.	BAD	pS155	0.034965	0.244755	0.167832
pBcl.2.S70.	Bcl2	pS70	-0.636364	-0.230769	-0.342657
pc.Abl.T735.	ABL1	pT735	-0.335664	0.0769231	0.0699301
pc.Abl.Y245.	ABL1	pY245	0.216783	0.272727	0.265734
pc.Kit.Y719.	KIT	pY719	0.293706	-0.00699301	-0.0559441
pc.PLA2.S505.	KAT5	pS505	-0.0909091	0.0769231	-0.034965
pc.Raf.S338.	RAF1	pS338	-0.020979	-0.0909091	-0.13986
pCatenin.B.S33.37.T41.	CTNNB1	pS33/37/T41	0.027972	0.181818	0.146853
pCofilin.S3.	CFL1	pS3	-0.153846	-0.545455	-0.468531
pEGFR.Y1148.	EGFR	pY1148	-0.223776	0.013986	-0.048951
pEGFR.Y1173.	EGFR	pY1173	-0.174825	0.0839161	-0.118881
peIF4G.S1108.	EIF4G1	pS1108	-0.202797	0.013986	-0.0769231
pElk.1.S383.	ELK1	pS383	-0.454545	-0.104895	-0.265734
peNOS.NOS.III.S116.	NOS3	pS116	-0.041958	0.202797	0.132867
peNOS.S1177.	NOS3	pS1177	-0.237762	-0.118881	-0.27972
pErbB3.Y1197.	ERBB3	pY1197	-0.321678	-0.405594	-0.258741
pErbB3.Y1289.	ERBB3	pY1289	0.615385	0.237762	0.0629371
pEzrin.Radixin.Moesin.T567.564.558.	RDX	pT567/564/558	-0.496503	-0.377622	-0.230769
pEzrin.Y353.	EZR	pY353	0.265734	0.237762	0.244755
pFADD.S194.	FADD	pS194	-0.188811	0.0629371	0
pFAK.Y397.	PTK2	pY397	-0.370629	-0.020979	-0.13986
pFKHR.FKHRL1.T24.32.	FOXO3	pT24	0.608392	0.671329	0.664336
pFKHR.S256.	FOXO1	pS256	-0.0769231	0.335664	0.328671
pGSK3.a.B.S21.9.	GSK3A	pS21/9	-0.538462	-0.237762	-0.167832
pHistone.H3.S28.	H3F3A	pS28	0.132867	0.321678	0.20979
pIGF.1.Rec.Insulin.Rec.Y1131.1146.	IGF1R	pY1131/1146	-0.0839161	-0.188811	-0.13986
pIGF.1.Rec.Insulin.Rec.Y1135.36.1150.51.	IGF1R	pY1135/36/1150/51	-0.048951	-0.048951	0.181818
pIkBa.S32.36.	NFKBIA	pS32/36	-0.405594	-0.685315	-0.678322
pIRS.1.S612.	NFKBIA	pS612	0.237762	0.447552	0.244755
pLKB1.S334.	STK11	pS334	-0.51049	-0.447552	-0.34965
pLKB1.S428.	STK11	pS428	-0.104895	0.181818	0.104895
pMEK1.S298.	MAP2K1	pS298	0.146853	-0.0909091	-0.160839
pMet.Y1234.1235.	MET	pY1234/1235	0.174825	-0.118881	-0.027972
pMst1.2.T183.180.	MST1	pT183/180	-0.335664	-0.153846	-0.027972
pmTOR.S2448.	MTOR	pS2448	-0.34965	0.048951	-0.034965
pNFkB.S536.	NFkB1	pS536	0.111888	-0.034965	0
pNPM.T199.	NPM1	pT199	-0.020979	-0.153846	-0.146853
pp27.T187.	IFI27	pT187	0.300699	-0.020979	0.027972
pp70.S6.Kinase.S371.	RPS6KB2	pS371	-0.727273	-0.524476	-0.58042
pp70.S6.Kinase.T412.	RPS6KB2	pT412	-0.34965	0.013986	-0.0909091
pp90RSK.S380.	MAPKAP1	pS380	-0.230769	-0.0979021	-0.244755
pPAK1.2.T423.402.	PAK1	pT423/402	-0.398601	-0.328671	-0.398601
pPaxillin.Y118.	PXN	pY118	0.013986	0.0629371	0.041958
pPDGF.Receptor.B.Y751.	PDGFRB	pY751	0.181818	0.00699301	0
pPDK1.S241.	PDK1	pS241	-0.216783	0.13986	0.0979021
pPKA.C.T197.	PRKACA	pT197	-0.00699301	0.342657	0.223776
pPKC.d.T505.	PRKCD	pT505	-0.167832	-0.104895	-0.244755
pPKC.pan.BII.S660.	PRKCB	pS660	-0.356643	-0.00699301	-0.027972
pPKC.th.T538.	PRKCQ	pT538	-0.237762	-0.118881	-0.125874
pPKC.z.l.T410.403.	PRKCZ	pT410/403	-0.27972	0.118881	0.041958
pPLC.gamma1.Y783.	PLCG1	pY783	-0.13986	-0.125874	-0.0769231
pPLK1.T210	PLK1	pT210	-0.237762	-0.405594	-0.412587
pPRAS40.T246.	AKT1S1	pT246	0.412587	0.251748	0.41958
pPRK1.2.T774.816.	PKN1	pT774/816	-0.265734	-0.272727	-0.433566
pPyk2.Y402.	PTK2B	pY402	0.146853	0.174825	0.230769
pRaf.S259.	RAF1	pS259	0.153846	0.167832	0.0699301
pRet.Y905.	RET	pY905	-0.230769	-0.0769231	0.020979
pRon.Y1353.	MST1R	pY1353	-0.153846	-0.377622	-0.377622
pRSK3.T356.360.	RPS6KA2	pT356/360	0.13986	0.111888	0.0909091
pSAPK.JNK.T183.Y185.	MAPK9	pT183/Y185	-0.153846	0.223776	0.258741
pSGK1.S78.	SGK1	pS78	-0.104895	0.146853	0.195804
pShc.Y317.	SHC	pY317	-0.363636	-0.356643	-0.377622
pSHIP1.Y1020.	INNPP5D	pY1020	-0.048951	0.132867	0.111888
pSHP2.Y580.	PTPN11	pY580	-0.041958	-0.321678	-0.314685
pSmad1.5.8.SS.SS.SS.	SMAD1	pSmad	0.048951	-0.258741	-0.265734
pSmad2.S245.250.255.	SMAD2	pS245	0.216783	0.412587	0.34965
pSmad2.S465.467.	SMAD2	pS465	-0.314685	-0.468531	-0.468531
pSrc.Family.Y416.	SRC	pY416	0.258741	0.482517	0.433566
pSTAT1.Y701	STAT1	pY701	-0.636364	-0.335664	-0.265734
pStat2.Y690.	STAT2	pY690	-0.328671	-0.223776	-0.272727
pStat3.S727.	STAT3	pS727	0.146853	0.223776	0.153846
pStat3.Y705.	STAT3	pY705	0.0909091	0.104895	0.251748
pStat4.Y693.	STAT4	pY693	0.0699301	0.13986	0.013986
pStat5.Y694.	STAT5A	pY694	0.118881	0.307692	0.34965
pTuberin.TSC2.Y1571.	TSC2	pY1571	-0.244755	-0.167832	-0.300699
pTyk2.Y1054.1055.	TYK2	PY1054/1055	0.517483	0.615385	0.587413
pVEGFR.2.Y1175.	KDR	pY1175	-0.636364	-0.496503	-0.538462
pVEGFR.2.Y996.	KDR	pY996	-0.202797	-0.027972	0.00699301
Vimentin.	VIM	NA	-0.153846	-0.65035	-0.594406
